# Supplementary material for: From environmental adaptation to host survival: Attributes that mediate pathogenicity of Candida auris
Source: Virulence. 2022 Feb 10;13(1):191–214. doi: 10.1080/21505594.2022.2026037 (PMC8837256; doi:10.1080/21505594.2022.2026037)
Supplement: Supplemental Material [file KVIR_A_2026037_SM8193.zip]

Archive with 16 entries (15 files):
- supplementary/
- supplementary/Table S1 A_Cauris_human DEGs.xlsx
- supplementary/Table S1 B_Calbicans_human DEGs.xlsx
- supplementary/Table S1 C_Cglabrata_human DEGs.xlsx
- supplementary/Table S1 D_Ctropicalis_human DEGs.xlsx
- supplementary/Table S1 E_Cparapsilosis_human DEGs.xlsx
- supplementary/Table S2_human DEGs_common vs. specific.xlsx
- supplementary/Table S3_human Genes of interest.xlsx
- supplementary/Table S4 A_Cauris_fungal DEGs.xlsx
- supplementary/Table S4 B_Calbicans_fungal DEGs.xlsx
- supplementary/Table S4 C_Cglabrata_fungal DEGs.xlsx
- supplementary/Table S4 D_Ctropicalis_fungal DEGs.xlsx
- supplementary/Table S4 E_Cparapsilosis_fungal DEGs.xlsx
- supplementary/Table S5_Cauris DEGs.xlsx
- supplementary/Table S6_fungal genes of interest.xlsx
- supplementary/Table S7_Cauris_species specific DEGs.xlsx
