# Supplementary material for: From environmental adaptation to host survival: Attributes that mediate pathogenicity of Candida auris
Source: Virulence. 2022 Feb 10;13(1):191–214. doi: 10.1080/21505594.2022.2026037 (PMC8837256; doi:10.1080/21505594.2022.2026037)
Supplement: Supplemental Material [file KVIR_A_2026037_SM8193.zip › supplementary/Table S1 A_Cauris_human DEGs.xlsx]

## Sheet: C.auris DEGs 15mpi
id	mean_A_mrn	mean_B_mrn	log2_fc_mrn	DESeq2	DESeq2_adj_pval			Table S1: Differentially expressed genes of the human side during Candida – whole blood infection.
no DEG								Following data are given for (A) C. auris infections in different sheets:
								for each gene (Ensemble ID), the mean MRN value for 0 min and the compared time point,
								the log2FC vs. 0 min (abs(log2FC) ≥ 1.5), and the p-value calculated by DESeq2 (adjusted p-value ≤ 0.01)

## Sheet: C.auris DEGs 30mpi
id	mean_A_mrn	mean_B_mrn	log2_fc_mrn	DESeq2	DESeq2_adj_pval
ENSG00000123689	22463.7	88.2587	7.99164	TRUE	7.85801e-39
ENSG00000261026	224.224	1.5602	7.16707	TRUE	0.00424658
ENSG00000099985	10882.6	154.852	6.13499	TRUE	1.9998e-24
ENSG00000175592	625.753	14.5227	5.42921	TRUE	4.93898e-11
ENSG00000239948	1185.59	41.7615	4.82729	TRUE	1.70534e-12
ENSG00000162772	923.458	36.9172	4.64468	TRUE	2.61665e-08
ENSG00000169429	7857.45	347.732	4.49801	TRUE	8.33817e-13
ENSG00000277632	714.273	35.0475	4.34909	TRUE	2.12123e-07
ENSG00000158050	5176.59	386.739	3.74257	TRUE	3.43195e-18
ENSG00000270640	91.3254	6.88115	3.73029	TRUE	0.000804333
ENSG00000163739	3558.04	312.683	3.50831	TRUE	1.16e-06
ENSG00000173334	7007.02	676.211	3.37326	TRUE	0.000128398
ENSG00000274008	495.956	48.0826	3.36663	TRUE	2.39787e-11
ENSG00000144655	10890.8	1122.92	3.27779	TRUE	2.21115e-08
ENSG00000185022	1985.64	224.687	3.14362	TRUE	2.12123e-07
ENSG00000232810	1938.65	222.465	3.1234	TRUE	4.9459e-05
ENSG00000120129	92710.4	11162.1	3.05413	TRUE	5.64721e-06
ENSG00000186594	1101.56	140.664	2.96923	TRUE	5.08987e-05
ENSG00000109321	116.013	16.1939	2.84077	TRUE	0.000150652
ENSG00000231507	135.712	19.2819	2.81523	TRUE	0.00173164
ENSG00000205710	72.2296	10.4184	2.79346	TRUE	0.00312015
ENSG00000267519	15552.9	2293.03	2.76186	TRUE	6.66611e-07
ENSG00000184557	5647.02	840.993	2.74732	TRUE	6.66611e-07
ENSG00000160888	26851.8	4174.49	2.68535	TRUE	9.70873e-13
ENSG00000171223	40918.3	6543.36	2.64464	TRUE	3.13585e-10
ENSG00000222009	706.963	120.873	2.54815	TRUE	0.0072641
ENSG00000128016	48484.5	8739.37	2.47192	TRUE	0.00405355
ENSG00000271614	375.517	70.3027	2.41723	TRUE	5.23103e-05
ENSG00000216490	575.249	108.019	2.4129	TRUE	0.000455392
ENSG00000110848	262.902	49.6008	2.40609	TRUE	0.00233222
ENSG00000078804	3584.01	700.593	2.35493	TRUE	0.00502507
ENSG00000011422	12018.4	2577.9	2.22098	TRUE	0.00092616
ENSG00000177606	833.931	188.514	2.14525	TRUE	0.000151802
ENSG00000167604	3534.58	815.482	2.11581	TRUE	0.00370504
ENSG00000087074	14827.5	3828.15	1.95355	TRUE	1.90325e-05
ENSG00000137331	1044.06	269.653	1.95302	TRUE	4.9459e-05
ENSG00000175197	914.327	243.495	1.90882	TRUE	0.00200845
ENSG00000223534	208.976	58.3745	1.83993	TRUE	0.00776931
ENSG00000176845	3395.04	1136.47	1.57887	TRUE	0.000697259
ENSG00000148926	1923.62	660.334	1.54256	TRUE	0.00643303
ENSG00000167996	9903.32	3403.23	1.54101	TRUE	0.00200845

## Sheet: C.auris DEGs 60mpi
id	mean_A_mrn	mean_B_mrn	log2_fc_mrn	DESeq2	DESeq2_adj_pval
ENSG00000081041	3366.01	2.76489	10.2496	TRUE	3.61817e-06
ENSG00000179388	43083.4	54.4461	9.62809	TRUE	2.55725e-12
ENSG00000123689	50310.6	83.1777	9.24045	TRUE	3.37106e-57
ENSG00000163734	3162.61	7.82437	8.65893	TRUE	9.75773e-13
ENSG00000119508	2030.88	5.38843	8.55803	TRUE	2.66238e-07
ENSG00000175592	3795.01	13.691	8.11473	TRUE	1.42972e-72
ENSG00000261026	411.796	1.52947	8.07276	TRUE	1.06827e-17
ENSG00000166592	833.505	4.2283	7.62297	TRUE	6.38272e-20
ENSG00000108688	182.496	1	7.51172	TRUE	3.61049e-05
ENSG00000115008	360.403	2.14321	7.39369	TRUE	1.89426e-06
ENSG00000277632	4793.1	32.9361	7.18514	TRUE	6.47324e-30
ENSG00000099985	14642.2	145.67	6.65128	TRUE	4.69933e-46
ENSG00000181649	276.002	2.74903	6.64961	TRUE	8.41589e-19
ENSG00000196878	1658.65	18.2263	6.50785	TRUE	8.61095e-20
ENSG00000270069	436.026	5.39636	6.33628	TRUE	1.06304e-05
ENSG00000169429	26052.9	327.257	6.31487	TRUE	2.69008e-27
ENSG00000108691	590.41	7.58052	6.28328	TRUE	6.76385e-17
ENSG00000205710	713.594	9.81831	6.18348	TRUE	8.75853e-34
ENSG00000122861	2111.74	30.2468	6.12551	TRUE	1.92164e-05
ENSG00000165474	67.6497	1	6.08001	TRUE	0.00175528
ENSG00000232810	14132.4	208.997	6.07938	TRUE	7.824e-07
ENSG00000198435	424.596	6.33929	6.06562	TRUE	2.2301e-13
ENSG00000078401	528.981	8.71792	5.92309	TRUE	0.000575343
ENSG00000125538	73323.3	1258.86	5.86408	TRUE	2.53845e-22
ENSG00000181634	573.341	10.0048	5.84062	TRUE	0.000168532
ENSG00000287561	175.335	3.17624	5.78665	TRUE	2.30569e-11
ENSG00000239948	2051.49	39.2765	5.70686	TRUE	4.03053e-28
ENSG00000112149	7090.48	137.257	5.69093	TRUE	6.81369e-20
ENSG00000276600	348.28	7.02145	5.63233	TRUE	0.000655313
ENSG00000162772	1641.67	34.7327	5.56272	TRUE	4.05548e-16
ENSG00000176641	214.516	4.59819	5.54388	TRUE	2.42896e-10
ENSG00000173391	1062.41	23.3246	5.50935	TRUE	0.0044492
ENSG00000163661	1865.52	41.1401	5.50289	TRUE	1.17799e-18
ENSG00000122877	2335.04	51.8633	5.49259	TRUE	0.00248859
ENSG00000125740	15689.9	363.022	5.43364	TRUE	0.000243375
ENSG00000113070	1526.28	35.3274	5.43308	TRUE	1.06827e-17
ENSG00000207870	43.1801	1	5.4323	TRUE	3.30628e-05
ENSG00000177464	46.5972	1.17649	5.30768	TRUE	4.948e-05
ENSG00000109321	597.844	15.2128	5.29641	TRUE	6.11208e-23
ENSG00000185022	8172.09	210.499	5.27882	TRUE	1.02395e-46
ENSG00000173334	23786.1	635.761	5.22549	TRUE	6.27997e-21
ENSG00000135625	34.335	1	5.10161	TRUE	2.78752e-05
ENSG00000139289	1479.44	43.3508	5.09285	TRUE	1.25369e-13
ENSG00000123358	4293.32	128.507	5.06218	TRUE	3.59755e-15
ENSG00000073756	23272.5	702.741	5.04949	TRUE	0.000420297
ENSG00000153234	1555.9	47.1226	5.04519	TRUE	1.0299e-15
ENSG00000268658	63.7192	1.95879	5.02369	TRUE	2.48782e-07
ENSG00000204099	76.1106	2.41191	4.97985	TRUE	1.81588e-05
ENSG00000158050	11421.2	362.668	4.97693	TRUE	9.09725e-43
ENSG00000275302	11815	377.49	4.96803	TRUE	5.47349e-16
ENSG00000128564	82.5496	2.74797	4.90882	TRUE	8.4795e-06
ENSG00000175352	442.749	15.5153	4.83472	TRUE	1.58748e-09
ENSG00000222047	33.0001	1.17649	4.80991	TRUE	0.000168733
ENSG00000011422	62511.8	2417.34	4.69264	TRUE	9.18446e-24
ENSG00000178803	294.373	11.6022	4.66517	TRUE	2.72666e-10
ENSG00000198576	87.0804	3.43912	4.66224	TRUE	4.8082e-05
ENSG00000269952	53.8762	2.13528	4.65715	TRUE	8.52162e-06
ENSG00000144655	24182.9	1053.5	4.52072	TRUE	7.57365e-32
ENSG00000165685	53.5693	2.41191	4.47316	TRUE	0.000338157
ENSG00000108179	40149.5	1824.53	4.45979	TRUE	2.02283e-15
ENSG00000283849	47.6875	2.22749	4.42012	TRUE	2.48877e-05
ENSG00000138670	1641.94	82.1594	4.32083	TRUE	6.92631e-11
ENSG00000276404	31.9895	1.61375	4.30911	TRUE	0.000280095
ENSG00000168334	28.2119	1.43726	4.29491	TRUE	0.00694045
ENSG00000251127	18.8709	1	4.23809	TRUE	0.00257507
ENSG00000186594	2426.37	132.124	4.19884	TRUE	5.13029e-17
ENSG00000250274	194.457	10.6752	4.18712	TRUE	4.00926e-07
ENSG00000013588	32.3505	1.7823	4.18197	TRUE	0.00652265
ENSG00000272512	97.028	5.48857	4.1439	TRUE	4.37144e-05
ENSG00000166920	143.727	8.16043	4.13855	TRUE	3.61944e-08
ENSG00000176597	1706.22	97.3546	4.13141	TRUE	6.78896e-08
ENSG00000137331	4431.97	252.948	4.13104	TRUE	1.33601e-15
ENSG00000228261	85.431	4.9591	4.10661	TRUE	1.73486e-05
ENSG00000205755	45.6845	2.67268	4.09535	TRUE	0.00257507
ENSG00000167604	12916.7	763.978	4.07956	TRUE	8.74827e-33
ENSG00000112137	7277.39	432.285	4.07337	TRUE	1.71885e-18
ENSG00000124882	315.503	18.9	4.06119	TRUE	2.15091e-10
ENSG00000196754	25.332	1.52154	4.05736	TRUE	0.00114033
ENSG00000163739	4858.68	294.5	4.04423	TRUE	1.28368e-10
ENSG00000279393	16.3131	1	4.02796	TRUE	0.00458698
ENSG00000187479	31.7813	1.95879	4.02014	TRUE	0.00159454
ENSG00000274508	15.6105	1	3.96444	TRUE	0.00328268
ENSG00000121797	2427.11	157.314	3.94752	TRUE	2.04823e-11
ENSG00000124216	104.249	6.86083	3.9255	TRUE	1.83205e-06
ENSG00000250069	60.0975	4.15195	3.85545	TRUE	3.05227e-05
ENSG00000204103	9413	654.343	3.84654	TRUE	7.65721e-17
ENSG00000235172	170.346	11.8609	3.84419	TRUE	1.58748e-09
ENSG00000105290	55.5801	4.05075	3.77831	TRUE	0.000108301
ENSG00000128422	13.4088	1	3.7451	TRUE	0.00549761
ENSG00000196639	33.9468	2.57254	3.72201	TRUE	0.000978337
ENSG00000222009	1493.53	113.531	3.71757	TRUE	2.21178e-12
ENSG00000078804	8612	657.924	3.71036	TRUE	5.47349e-16
ENSG00000159388	90273.4	7330.11	3.62239	TRUE	1.49909e-09
ENSG00000019144	233.114	19.4672	3.58191	TRUE	0.000172702
ENSG00000255443	54.783	4.59026	3.57708	TRUE	0.00449797
ENSG00000171174	277.321	23.5386	3.55846	TRUE	1.09823e-10
ENSG00000255521	75.6737	6.4867	3.54424	TRUE	0.00135015
ENSG00000186431	5316.05	455.874	3.54365	TRUE	1.93411e-10
ENSG00000274215	61.4096	5.2793	3.54005	TRUE	0.000118275
ENSG00000188886	106.865	9.20139	3.5378	TRUE	5.19719e-09
ENSG00000287494	48.7912	4.2283	3.52847	TRUE	4.62186e-05
ENSG00000275202	97.8267	8.63364	3.50219	TRUE	0.000718813
ENSG00000279164	46.9852	4.16094	3.49723	TRUE	0.000124524
ENSG00000229931	78.0675	6.93612	3.49252	TRUE	4.36842e-06
ENSG00000141682	1220.51	108.957	3.48566	TRUE	9.97381e-12
ENSG00000132170	42.0998	3.7921	3.47275	TRUE	0.00323386
ENSG00000095794	1202.45	108.404	3.47149	TRUE	6.15068e-10
ENSG00000258227	1155.86	105.484	3.45387	TRUE	1.89426e-06
ENSG00000124762	7022.07	646.09	3.44209	TRUE	9.40095e-10
ENSG00000155090	5589.41	515.117	3.43972	TRUE	1.00412e-06
ENSG00000255398	4655.13	430.273	3.4355	TRUE	5.39049e-08
ENSG00000124145	560.323	53.1294	3.39868	TRUE	6.67332e-07
ENSG00000263050	121.685	11.5911	3.39205	TRUE	0.000144511
ENSG00000163421	12355.5	1178.13	3.39058	TRUE	8.68061e-07
ENSG00000136158	167.315	16.1222	3.37545	TRUE	1.97847e-05
ENSG00000270640	67.8884	6.5475	3.37415	TRUE	0.0044061
ENSG00000231507	187.772	18.1785	3.36867	TRUE	1.06869e-08
ENSG00000148926	6400.08	619.767	3.36829	TRUE	5.28644e-23
ENSG00000090104	143.609	14.3396	3.32406	TRUE	0.000877823
ENSG00000229719	95.4716	9.54749	3.32188	TRUE	3.62967e-06
ENSG00000112715	1694.64	171.534	3.30441	TRUE	6.5651e-05
ENSG00000163975	264.994	26.936	3.29835	TRUE	0.000290611
ENSG00000182782	10204.1	1064.39	3.26106	TRUE	1.23296e-10
ENSG00000267519	20482.6	2151.85	3.25075	TRUE	2.64383e-11
ENSG00000119986	398.175	42.0334	3.2438	TRUE	7.55551e-12
ENSG00000006327	1145.04	121.581	3.23541	TRUE	3.34367e-15
ENSG00000120705	8953.35	952.583	3.23251	TRUE	1.49303e-12
ENSG00000178726	8374.89	899.389	3.21905	TRUE	3.45895e-06
ENSG00000143067	432.424	46.5344	3.21608	TRUE	1.09132e-06
ENSG00000124091	77.8824	8.47301	3.20035	TRUE	0.000567089
ENSG00000138166	2070.27	225.398	3.19927	TRUE	4.88876e-09
ENSG00000253669	58.6278	6.41564	3.19192	TRUE	0.00151357
ENSG00000271614	596.672	66.0567	3.17516	TRUE	1.194e-13
ENSG00000166886	2016.39	225.523	3.16043	TRUE	6.75713e-11
ENSG00000175197	2027.18	228.471	3.14939	TRUE	3.08436e-14
ENSG00000110848	410.201	46.5664	3.13897	TRUE	4.68034e-06
ENSG00000204020	367.962	41.9135	3.13407	TRUE	0.000162085
ENSG00000143367	825.187	94.2052	3.13084	TRUE	9.5576e-09
ENSG00000258469	55.7109	6.42357	3.11651	TRUE	0.00114556
ENSG00000157557	6183.4	732.739	3.07703	TRUE	1.44112e-08
ENSG00000216490	855.305	101.6	3.07355	TRUE	3.50164e-07
ENSG00000236969	32.5921	3.87532	3.07214	TRUE	0.00120127
ENSG00000139572	364.107	43.4144	3.06812	TRUE	0.000107525
ENSG00000215022	381.254	45.7384	3.05928	TRUE	1.23296e-10
ENSG00000087074	29822.6	3590.98	3.05396	TRUE	1.33601e-15
ENSG00000184557	6406.2	789.867	3.01979	TRUE	3.06955e-07
ENSG00000134070	930.112	114.701	3.01953	TRUE	6.5307e-05
ENSG00000188215	1250.83	157.685	2.98777	TRUE	2.50214e-10
ENSG00000171860	7609.56	966.638	2.97677	TRUE	1.68111e-07
ENSG00000228013	130.604	16.8548	2.95397	TRUE	0.000338157
ENSG00000274008	344.61	45.1454	2.93231	TRUE	3.30061e-07
ENSG00000165997	1316.45	172.478	2.93217	TRUE	8.49128e-09
ENSG00000176845	8116.39	1063.93	2.93144	TRUE	1.98045e-16
ENSG00000124731	55792.9	7332.03	2.9278	TRUE	1.19023e-11
ENSG00000168306	31.3336	4.13503	2.92174	TRUE	0.00208888
ENSG00000100031	67.5808	8.94379	2.91765	TRUE	3.28373e-05
ENSG00000170525	7832.79	1045.08	2.90592	TRUE	1.79436e-07
ENSG00000118503	6922.94	924.121	2.90523	TRUE	0.000317705
ENSG00000286887	52.6935	7.04419	2.90312	TRUE	0.00460443
ENSG00000158792	4155.18	559.132	2.89365	TRUE	9.04034e-12
ENSG00000136603	1787.38	240.713	2.89246	TRUE	3.03819e-10
ENSG00000186480	5052.4	681.841	2.88946	TRUE	8.36766e-05
ENSG00000100906	16240	2196.89	2.88602	TRUE	5.21934e-06
ENSG00000159885	206.757	28.0344	2.88267	TRUE	4.48684e-05
ENSG00000128271	100.74	13.6773	2.88078	TRUE	9.60309e-05
ENSG00000208028	54.9671	7.48831	2.87586	TRUE	0.000926068
ENSG00000226564	455.776	62.1934	2.87349	TRUE	2.66358e-05
ENSG00000204421	71.6964	9.86694	2.86122	TRUE	0.00146619
ENSG00000197019	3901.66	558.83	2.8036	TRUE	4.28933e-12
ENSG00000260467	439.599	63.1457	2.79943	TRUE	1.67175e-07
ENSG00000278330	397.861	57.1879	2.79848	TRUE	0.000310682
ENSG00000144802	4808.82	692.927	2.79491	TRUE	0.000162544
ENSG00000121742	51.4608	7.45448	2.7873	TRUE	0.000279039
ENSG00000251022	1558.41	226.604	2.78182	TRUE	1.66229e-06
ENSG00000101255	1879.08	274.671	2.77425	TRUE	5.20453e-07
ENSG00000179094	6063.49	893.302	2.76293	TRUE	7.26657e-19
ENSG00000163874	4498.72	666.128	2.75564	TRUE	2.48757e-08
ENSG00000169895	4604.07	688.793	2.74077	TRUE	3.26708e-10
ENSG00000167460	19524.2	2928.25	2.73716	TRUE	1.1564e-10
ENSG00000140379	1481.56	222.302	2.73653	TRUE	5.58941e-05
ENSG00000116679	17496.1	2671.76	2.71117	TRUE	1.05721e-06
ENSG00000100221	6744.58	1033.39	2.70634	TRUE	5.83365e-08
ENSG00000090339	4386.74	676.126	2.69778	TRUE	8.06123e-09
ENSG00000177606	1146.59	177.02	2.69536	TRUE	0.000127659
ENSG00000257847	48.819	7.5488	2.69312	TRUE	0.000747533
ENSG00000272341	172.642	26.7897	2.68803	TRUE	1.04797e-07
ENSG00000258082	46.9796	7.31182	2.68373	TRUE	0.00438102
ENSG00000276900	3290.07	518.263	2.66636	TRUE	4.54942e-08
ENSG00000120129	66299	10505.1	2.6579	TRUE	5.58941e-05
ENSG00000170425	176.125	27.9073	2.65788	TRUE	0.00317723
ENSG00000156966	545.905	87.0542	2.64866	TRUE	1.02862e-05
ENSG00000155307	1900.53	303.108	2.6485	TRUE	3.32828e-09
ENSG00000112658	8162.57	1304.96	2.64502	TRUE	1.06827e-17
ENSG00000142178	110.967	17.8881	2.63305	TRUE	0.0007436
ENSG00000251179	116.363	18.9021	2.62201	TRUE	6.6565e-05
ENSG00000253214	48.8574	8.07509	2.59703	TRUE	0.00897808
ENSG00000227383	41.034	6.85078	2.58248	TRUE	0.00234831
ENSG00000070495	5578.96	940.682	2.56822	TRUE	5.4827e-16
ENSG00000284052	126.587	21.9323	2.52901	TRUE	0.000211301
ENSG00000105509	151.138	26.3392	2.52059	TRUE	2.39467e-06
ENSG00000180611	159.27	28.2552	2.49489	TRUE	0.00504171
ENSG00000089818	2637.12	475.717	2.47079	TRUE	1.53373e-05
ENSG00000250461	72.5883	13.1457	2.46515	TRUE	0.000746135
ENSG00000232757	45.1703	8.24577	2.45365	TRUE	0.00586596
ENSG00000196352	16917.7	3109.32	2.44386	TRUE	0.000718813
ENSG00000253276	1875.67	347.085	2.43405	TRUE	7.67924e-11
ENSG00000118985	985.516	182.586	2.4323	TRUE	5.41017e-05
ENSG00000255874	62.6099	11.6405	2.42724	TRUE	0.00496952
ENSG00000279861	644.431	121.576	2.40617	TRUE	4.819e-10
ENSG00000008056	64.88	12.4397	2.38282	TRUE	0.00175455
ENSG00000229129	218.288	42.0242	2.37694	TRUE	1.96584e-06
ENSG00000118515	12201.6	2354.17	2.37378	TRUE	0.000152822
ENSG00000184009	173707	33679.1	2.36673	TRUE	1.64051e-10
ENSG00000253372	64.0268	12.426	2.36531	TRUE	0.00365981
ENSG00000136689	11089.4	2160.25	2.35991	TRUE	6.57052e-05
ENSG00000102445	5761.89	1125.58	2.35587	TRUE	2.50214e-10
ENSG00000115956	36466.5	7186.8	2.34315	TRUE	4.62186e-05
ENSG00000123610	939.842	185.753	2.33903	TRUE	1.71841e-08
ENSG00000188396	87.6797	17.4599	2.3282	TRUE	0.00201862
ENSG00000230844	232.452	46.7095	2.31514	TRUE	0.000279039
ENSG00000255730	42.3695	8.52134	2.31387	TRUE	0.00735215
ENSG00000134152	3316.03	667.033	2.31363	TRUE	4.41407e-08
ENSG00000116044	6369.56	1290.77	2.30296	TRUE	1.43759e-06
ENSG00000102265	14124.2	2863.32	2.30241	TRUE	4.88628e-05
ENSG00000123562	2801.4	571.559	2.29317	TRUE	1.76853e-06
ENSG00000173846	5497.25	1134.98	2.27605	TRUE	8.80699e-15
ENSG00000128016	39723	8222.86	2.27226	TRUE	0.000587467
ENSG00000114541	917.85	190.726	2.26676	TRUE	0.000336849
ENSG00000130066	37810.8	7881.12	2.26233	TRUE	1.36461e-06
ENSG00000197780	572.011	119.938	2.25375	TRUE	5.95433e-07
ENSG00000185883	150.225	31.5602	2.25095	TRUE	0.00114033
ENSG00000165030	4954.64	1054.62	2.23206	TRUE	1.81272e-06
ENSG00000167996	14865.2	3184.84	2.22265	TRUE	1.89426e-06
ENSG00000103966	2102.68	451.278	2.22014	TRUE	0.000122695
ENSG00000100036	190.807	41.1	2.2149	TRUE	5.48186e-05
ENSG00000148841	11832.8	2555.62	2.21105	TRUE	1.10833e-06
ENSG00000161835	684.543	148.627	2.20345	TRUE	3.56482e-05
ENSG00000183484	5137.65	1116.06	2.20269	TRUE	4.35207e-12
ENSG00000173559	11162.2	2426.81	2.20149	TRUE	0.000569468
ENSG00000173295	416.355	91.0297	2.19341	TRUE	2.49023e-08
ENSG00000253981	190.754	42.4554	2.16769	TRUE	7.86346e-05
ENSG00000285816	115.319	26.1096	2.14298	TRUE	0.000463699
ENSG00000162711	3548.17	808.389	2.13395	TRUE	0.00466987
ENSG00000163823	9495.38	2163.55	2.13383	TRUE	6.16606e-05
ENSG00000099860	5842.21	1331.78	2.13316	TRUE	9.72436e-05
ENSG00000261888	343.693	78.4113	2.13199	TRUE	0.00283441
ENSG00000115590	10536.3	2421.59	2.12134	TRUE	9.66641e-07
ENSG00000279198	72.1417	16.5901	2.12051	TRUE	0.00527755
ENSG00000211445	699.315	161.118	2.11782	TRUE	3.39419e-05
ENSG00000120875	155.577	36.2997	2.0996	TRUE	0.00899636
ENSG00000275888	377.013	88.632	2.08872	TRUE	1.85319e-07
ENSG00000233058	168.974	39.8518	2.08408	TRUE	0.00771464
ENSG00000279520	412.865	100.293	2.04145	TRUE	0.00907307
ENSG00000279996	200.561	48.7951	2.03923	TRUE	0.000298976
ENSG00000141526	28979.7	7055.23	2.03828	TRUE	1.52308e-11
ENSG00000135821	79581.6	19387.8	2.03729	TRUE	1.76567e-08
ENSG00000132510	30581.6	7450.73	2.03721	TRUE	0.00032519
ENSG00000154710	122.923	30.0742	2.03116	TRUE	0.000269342
ENSG00000125657	62.2	15.3903	2.01489	TRUE	0.0050374
ENSG00000165655	133.691	33.092	2.01435	TRUE	0.00549973
ENSG00000139832	1555.78	385.573	2.01256	TRUE	3.72245e-08
ENSG00000117228	6972.82	1740.87	2.00193	TRUE	0.00234144
ENSG00000067048	2472.49	618.675	1.99871	TRUE	0.000569121
ENSG00000105835	39343.9	9877.74	1.99389	TRUE	9.27405e-05
ENSG00000135047	558.263	140.369	1.99172	TRUE	0.00981801
ENSG00000229644	1874.48	471.414	1.99142	TRUE	8.41396e-08
ENSG00000203812	521.726	131.378	1.98957	TRUE	2.63972e-07
ENSG00000177426	1559.95	394.103	1.98486	TRUE	0.0007436
ENSG00000101460	1737.26	443.677	1.96924	TRUE	0.000142977
ENSG00000196449	482.335	123.437	1.96626	TRUE	0.000279039
ENSG00000242960	201.533	51.9397	1.95611	TRUE	3.47995e-06
ENSG00000177374	592.449	153.154	1.95171	TRUE	0.000208689
ENSG00000108106	553.4	144.282	1.93943	TRUE	0.00105273
ENSG00000198805	3856.35	1012.16	1.92981	TRUE	0.00986652
ENSG00000198355	6286.46	1657.66	1.9231	TRUE	1.22117e-06
ENSG00000160888	14787.6	3917.68	1.91632	TRUE	4.89736e-06
ENSG00000132334	13896.3	3684.17	1.91529	TRUE	0.00031891
ENSG00000272669	1145.34	304.407	1.91171	TRUE	0.000475214
ENSG00000171223	23064.4	6145.04	1.90818	TRUE	9.11481e-06
ENSG00000106952	1026.41	276.396	1.8928	TRUE	0.00257507
ENSG00000238279	98.0147	26.4198	1.89138	TRUE	0.000482071
ENSG00000120709	11652.7	3144.23	1.88989	TRUE	8.06467e-05
ENSG00000227825	236.548	63.9552	1.887	TRUE	0.00206485
ENSG00000168374	4670.35	1279.58	1.86786	TRUE	1.96584e-06
ENSG00000283787	5685.31	1571.04	1.85552	TRUE	1.17242e-09
ENSG00000108556	226.51	62.6872	1.85333	TRUE	0.000437539
ENSG00000179119	1415.64	391.95	1.85272	TRUE	0.00316211
ENSG00000154640	101.297	28.154	1.84717	TRUE	0.00674028
ENSG00000167565	2197.64	616.207	1.83447	TRUE	1.20334e-05
ENSG00000168140	132.678	37.6149	1.81856	TRUE	0.00215807
ENSG00000182885	19481	5542.08	1.81356	TRUE	2.85225e-07
ENSG00000103257	1940.99	558.339	1.79758	TRUE	0.000449215
ENSG00000232187	319.753	92.3828	1.79126	TRUE	6.85621e-05
ENSG00000102393	2361.86	691.827	1.77144	TRUE	0.000312971
ENSG00000171612	180.936	53.1257	1.76799	TRUE	0.000321566
ENSG00000105722	4066.1	1194.3	1.76749	TRUE	1.22057e-06
ENSG00000122862	45256.2	13315.7	1.76499	TRUE	0.000296642
ENSG00000167874	803.328	238.574	1.75155	TRUE	0.000999551
ENSG00000121966	18361.1	5457.18	1.75042	TRUE	0.000106125
ENSG00000166401	1429.77	425.132	1.7498	TRUE	0.000900187
ENSG00000161921	5078.85	1520.4	1.74005	TRUE	0.000336849
ENSG00000213453	193.215	57.9358	1.73768	TRUE	0.000522447
ENSG00000130164	818.69	245.999	1.73467	TRUE	0.00439996
ENSG00000104312	1371.96	416.357	1.72034	TRUE	0.000156413
ENSG00000286256	156.313	47.5492	1.71694	TRUE	0.000865003
ENSG00000280138	2375.17	726.117	1.70976	TRUE	0.000644728
ENSG00000167470	14413	4433.03	1.701	TRUE	1.03525e-06
ENSG00000154359	493.547	153.41	1.68579	TRUE	0.00248859
ENSG00000197405	37115.3	11546.4	1.68457	TRUE	0.000746669
ENSG00000174021	236.392	73.7451	1.68056	TRUE	0.00434145
ENSG00000172216	15824.4	4947.89	1.67727	TRUE	4.61619e-07
ENSG00000069399	8324.62	2604.7	1.67627	TRUE	4.59479e-07
ENSG00000163600	327.32	102.478	1.67539	TRUE	0.00128862
ENSG00000185338	415.407	130.069	1.67525	TRUE	5.67169e-05
ENSG00000243544	310.395	97.4138	1.67191	TRUE	0.000269342
ENSG00000186866	1799.94	564.942	1.67177	TRUE	0.000260799
ENSG00000132475	41316.4	12973.7	1.67112	TRUE	1.6138e-05
ENSG00000241839	23116.9	7285.23	1.6659	TRUE	1.57564e-05
ENSG00000162924	924.671	292.179	1.66209	TRUE	0.00356565
ENSG00000143751	986.36	313.562	1.65337	TRUE	8.26841e-05
ENSG00000168209	910.772	291.213	1.64501	TRUE	0.000810579
ENSG00000273096	143.011	46.1465	1.63183	TRUE	0.00377982
ENSG00000279838	821.419	266.055	1.6264	TRUE	0.00175455
ENSG00000168389	459.109	149.42	1.61947	TRUE	0.00773744
ENSG00000160999	3617.97	1182.08	1.61385	TRUE	1.02862e-05
ENSG00000075624	381280	125274	1.60577	TRUE	2.33719e-07
ENSG00000145979	486.383	160.704	1.59769	TRUE	0.00602436
ENSG00000141497	349.371	115.575	1.59593	TRUE	0.00257507
ENSG00000248323	13378.4	4452	1.58738	TRUE	0.000990106
ENSG00000182310	314.16	104.89	1.58262	TRUE	0.00031891
ENSG00000137309	5230.88	1760.62	1.57097	TRUE	0.0067432
ENSG00000173812	37436	12810.1	1.54715	TRUE	0.00031891
ENSG00000127666	1660.49	569.485	1.54388	TRUE	0.000149065
ENSG00000115520	1005.93	346.258	1.53861	TRUE	3.72938e-05
ENSG00000198517	1489.74	517.325	1.52591	TRUE	0.00442267
ENSG00000253200	509.934	179.212	1.50864	TRUE	0.00372735
ENSG00000165732	4029.05	1416.98	1.50762	TRUE	0.00235922
ENSG00000226312	88.361	266.829	-1.59443	TRUE	0.00529313
ENSG00000120696	141.933	429.66	-1.59798	TRUE	8.15845e-05
ENSG00000152672	26.4529	80.4546	-1.60475	TRUE	0.00973102
ENSG00000225313	130.442	406.162	-1.63864	TRUE	0.000248454
ENSG00000152804	220.473	689.868	-1.64571	TRUE	0.000169315
ENSG00000111087	163.752	517.486	-1.66001	TRUE	0.000287901
ENSG00000116990	130.495	428.532	-1.71541	TRUE	0.000103689
ENSG00000281162	192.775	667.449	-1.79174	TRUE	0.000511104
ENSG00000177125	219.948	762.946	-1.79442	TRUE	0.000267837
ENSG00000232912	33.1534	115.654	-1.80258	TRUE	0.00107349
ENSG00000175538	302.304	1070.61	-1.82437	TRUE	3.91123e-05
ENSG00000165879	726.952	2688.02	-1.88661	TRUE	1.02862e-05
ENSG00000181274	1828	6808.67	-1.89711	TRUE	1.00412e-06
ENSG00000231711	30.517	114.945	-1.91326	TRUE	0.00591194
ENSG00000136630	234.357	907.538	-1.95325	TRUE	0.000178666
ENSG00000183779	105.064	407.846	-1.95675	TRUE	1.68111e-07
ENSG00000265791	16.971	68.0368	-2.00324	TRUE	0.00567505
ENSG00000287255	33.301	136.775	-2.03817	TRUE	0.00234144
ENSG00000121807	347.035	1544.32	-2.15381	TRUE	3.6984e-05
ENSG00000163545	574.234	2696.03	-2.23113	TRUE	7.00656e-08
ENSG00000165181	36.6159	176.853	-2.272	TRUE	7.52238e-05
ENSG00000206344	421.408	2182.15	-2.37246	TRUE	5.1759e-07
ENSG00000205786	23.4582	123.406	-2.39525	TRUE	6.25873e-05
ENSG00000173825	137.874	732.653	-2.40977	TRUE	1.83205e-06
ENSG00000180340	43.0916	238.22	-2.46682	TRUE	0.000269342
ENSG00000287387	6.7799	39.2624	-2.53381	TRUE	0.00189172
ENSG00000187808	64.9207	393.973	-2.60135	TRUE	3.82109e-06
ENSG00000178175	5.6863	36.5467	-2.68418	TRUE	0.00111681
ENSG00000183822	6.784	43.6268	-2.68501	TRUE	0.00459545
ENSG00000111058	29.821	197.515	-2.72756	TRUE	2.79255e-06
ENSG00000159556	18.5953	123.318	-2.72937	TRUE	0.000414389
ENSG00000271821	14.3409	98.1447	-2.77477	TRUE	0.00159111
ENSG00000163435	3.80059	28.6314	-2.91331	TRUE	0.00990781
ENSG00000267296	5.0817	39.9293	-2.97406	TRUE	0.00324073
ENSG00000246548	32.5361	277.794	-3.0939	TRUE	1.5483e-07
ENSG00000118307	9.14612	79.8339	-3.12577	TRUE	0.000107525
ENSG00000255163	62.3105	601.858	-3.27188	TRUE	6.75519e-06
ENSG00000259962	4.90708	49.5754	-3.33669	TRUE	3.61049e-05
ENSG00000276842	2.72647	31.8387	-3.54567	TRUE	0.00404498

## Sheet: C.auris DEGs 120mpi
id	mean_A_mrn	mean_B_mrn	log2_fc_mrn	DESeq2	DESeq2_adj_pval
ENSG00000115008	8809.65	2.08615	12.044	TRUE	7.01072e-64
ENSG00000108691	18057.4	7.24557	11.2832	TRUE	3.44649e-64
ENSG00000108688	2394.99	1	11.2258	TRUE	7.52267e-26
ENSG00000081041	4596.48	2.68573	10.741	TRUE	3.70086e-13
ENSG00000181634	11866.8	9.48566	10.2889	TRUE	6.08296e-74
ENSG00000102794	3099.74	2.49802	10.2771	TRUE	1.30414e-36
ENSG00000196878	20857.8	17.2466	10.2401	TRUE	7.78878e-103
ENSG00000122861	32925.1	28.6962	10.1641	TRUE	4.42979e-120
ENSG00000123689	68907.9	79.0786	9.76717	TRUE	9.53395e-53
ENSG00000163734	5497.7	7.45569	9.52627	TRUE	4.42267e-76
ENSG00000277632	21194.9	31.1592	9.40985	TRUE	1.84954e-118
ENSG00000166920	4885.51	7.75967	9.2983	TRUE	6.19217e-59
ENSG00000008118	585.544	1	9.19363	TRUE	2.33907e-16
ENSG00000119508	2864.97	5.15691	9.1178	TRUE	7.53497e-42
ENSG00000117525	924.843	1.74901	9.04653	TRUE	1.9962e-28
ENSG00000181649	1120.63	2.64745	8.72549	TRUE	1.67582e-38
ENSG00000102962	699.09	1.72987	8.65867	TRUE	1.32401e-06
ENSG00000276980	381.763	1	8.57653	TRUE	1.06408e-07
ENSG00000132170	1330.06	3.62062	8.52104	TRUE	1.01185e-37
ENSG00000108700	512.72	1.41186	8.50443	TRUE	0.000153514
ENSG00000136244	1710.79	4.75015	8.49247	TRUE	1.03e-32
ENSG00000164949	680.011	1.91758	8.47013	TRUE	1.34062e-19
ENSG00000276070	52973.1	152.052	8.44455	TRUE	0.00948587
ENSG00000165474	345.485	1	8.43248	TRUE	4.06926e-16
ENSG00000179388	15655.3	51.8996	8.23671	TRUE	8.40158e-10
ENSG00000166592	1204.16	4.03759	8.22032	TRUE	2.37667e-28
ENSG00000276085	27005.8	90.5723	8.21998	TRUE	0.00145958
ENSG00000276600	1938.89	6.65309	8.18699	TRUE	3.26194e-52
ENSG00000113302	380.115	1.33715	8.15113	TRUE	1.40257e-15
ENSG00000261026	422.701	1.50572	8.13304	TRUE	4.51327e-21
ENSG00000175592	3464.5	13.0078	8.05712	TRUE	4.15851e-44
ENSG00000128342	2038.12	8.36435	7.92877	TRUE	1.76223e-44
ENSG00000115009	1399.05	5.90027	7.88945	TRUE	2.45747e-09
ENSG00000125538	278731	1193.68	7.86731	TRUE	3.26194e-52
ENSG00000123342	2520.02	10.7922	7.86731	TRUE	5.44786e-45
ENSG00000275302	83233.8	356.961	7.86526	TRUE	1.95207e-99
ENSG00000204099	518.713	2.34858	7.787	TRUE	2.08117e-24
ENSG00000197632	7758.13	36.4586	7.73331	TRUE	2.53332e-54
ENSG00000140519	207.879	1	7.6996	TRUE	2.73045e-12
ENSG00000196639	509.722	2.47888	7.68388	TRUE	4.7413e-26
ENSG00000222047	219.634	1.16857	7.55421	TRUE	5.91041e-13
ENSG00000078401	1533.56	8.30237	7.52915	TRUE	2.73294e-26
ENSG00000139572	7530.15	41.1205	7.51668	TRUE	3.98639e-39
ENSG00000169429	56369.1	310.673	7.50336	TRUE	1.6383e-39
ENSG00000173391	3974.51	22.0811	7.49182	TRUE	1.53315e-26
ENSG00000122641	2214.31	12.8298	7.43121	TRUE	2.51471e-09
ENSG00000287561	522.709	3.05039	7.42087	TRUE	9.49699e-08
ENSG00000175352	2392.39	14.716	7.34493	TRUE	4.5271e-48
ENSG00000232810	31370.6	197.863	7.30877	TRUE	2.9097e-53
ENSG00000104140	157.68	1	7.30085	TRUE	2.48762e-11
ENSG00000112149	20040.7	129.48	7.27406	TRUE	2.38192e-73
ENSG00000270069	757.567	5.17604	7.19338	TRUE	1.78212e-23
ENSG00000164935	207.363	1.50572	7.10557	TRUE	0.000286192
ENSG00000166670	133.549	1	7.06122	TRUE	0.0018572
ENSG00000115598	229.669	1.90355	6.91472	TRUE	9.22902e-13
ENSG00000121797	17536.9	148.527	6.88352	TRUE	2.64367e-56
ENSG00000259342	157.77	1.33715	6.88252	TRUE	3.52021e-12
ENSG00000187479	219.106	1.89844	6.85067	TRUE	1.28636e-17
ENSG00000101187	1059.26	9.6402	6.77978	TRUE	5.11643e-30
ENSG00000169245	1230.85	11.5169	6.73976	TRUE	1.8824e-05
ENSG00000106178	119.223	1.16857	6.67277	TRUE	5.93173e-09
ENSG00000207870	98.6095	1	6.62366	TRUE	7.20054e-10
ENSG00000177464	114.696	1.16857	6.61693	TRUE	4.09024e-10
ENSG00000099985	13230.9	138.18	6.58122	TRUE	1.81378e-27
ENSG00000128564	252.548	2.65256	6.57303	TRUE	1.22159e-18
ENSG00000236700	93.8895	1	6.55289	TRUE	7.14617e-05
ENSG00000135094	540.8	5.79803	6.54339	TRUE	4.03381e-35
ENSG00000185022	17820.1	198.577	6.48767	TRUE	1.37346e-55
ENSG00000167612	88.6123	1	6.46943	TRUE	1.44456e-09
ENSG00000019144	1625.04	18.3648	6.46739	TRUE	9.89257e-28
ENSG00000267034	87.6163	1	6.45313	TRUE	5.0412e-10
ENSG00000259354	194.46	2.23559	6.44267	TRUE	6.0035e-18
ENSG00000205710	790.74	9.30817	6.40856	TRUE	5.86356e-34
ENSG00000134070	9090.98	108.454	6.38928	TRUE	4.39387e-36
ENSG00000162772	2700.53	32.9214	6.35807	TRUE	3.72783e-43
ENSG00000164266	80.995	1	6.33976	TRUE	2.70082e-09
ENSG00000162407	1331.85	16.731	6.31477	TRUE	0.000265302
ENSG00000163661	3052.36	38.9469	6.29227	TRUE	1.76643e-41
ENSG00000148344	3041.16	40.5499	6.22878	TRUE	2.29625e-05
ENSG00000135047	9809.05	132.184	6.21349	TRUE	1.46913e-32
ENSG00000205755	190.309	2.59187	6.19821	TRUE	5.61575e-14
ENSG00000253320	11516.2	164.538	6.12911	TRUE	9.82015e-46
ENSG00000103855	311.213	4.71698	6.04389	TRUE	2.92699e-14
ENSG00000102755	2035.3	31.1754	6.02869	TRUE	2.37319e-27
ENSG00000108179	111271	1725.36	6.01103	TRUE	7.02891e-44
ENSG00000134531	1612.03	25.9338	5.9579	TRUE	1.61115e-16
ENSG00000136689	124836	2039.31	5.93581	TRUE	1.71948e-54
ENSG00000139289	2487.74	41.0036	5.92294	TRUE	2.34299e-34
ENSG00000165685	139.46	2.34858	5.89192	TRUE	3.67887e-11
ENSG00000136688	57.9469	1	5.85666	TRUE	1.53482e-07
ENSG00000099625	57.0291	1	5.83363	TRUE	2.09395e-08
ENSG00000196917	312.936	5.53178	5.82198	TRUE	2.57516e-16
ENSG00000013588	95.5161	1.72987	5.78701	TRUE	0.00525868
ENSG00000137331	12626.2	239.152	5.72235	TRUE	1.47233e-44
ENSG00000136695	51.7577	1	5.6937	TRUE	1.42033e-07
ENSG00000137869	110.106	2.14684	5.68053	TRUE	0.00538546
ENSG00000105290	196.774	3.87412	5.66653	TRUE	5.29481e-17
ENSG00000250274	514.486	10.1949	5.65721	TRUE	4.27875e-17
ENSG00000163975	1273.21	25.4826	5.64282	TRUE	5.35368e-36
ENSG00000255355	64.4276	1.33715	5.59045	TRUE	6.98778e-08
ENSG00000163814	656.366	14.004	5.55059	TRUE	1.35287e-28
ENSG00000255398	18967.3	406.759	5.5432	TRUE	2.43603e-37
ENSG00000112715	7548.8	162.308	5.53944	TRUE	1.43698e-41
ENSG00000113070	1529.77	33.4789	5.51391	TRUE	8.93499e-42
ENSG00000269952	92.3218	2.06702	5.48105	TRUE	1.46616e-11
ENSG00000178803	487.29	11.0168	5.467	TRUE	4.18467e-24
ENSG00000118785	3075.03	70.2714	5.45152	TRUE	2.27542e-13
ENSG00000138670	3378.89	77.6733	5.44299	TRUE	2.72565e-24
ENSG00000242048	159.887	3.75274	5.41296	TRUE	7.94133e-11
ENSG00000258227	4242.21	100.077	5.40564	TRUE	2.6714e-25
ENSG00000163395	42.1208	1	5.39646	TRUE	2.6325e-06
ENSG00000108342	48.7233	1.16857	5.38179	TRUE	1.30469e-06
ENSG00000011422	94769.7	2283.97	5.37481	TRUE	1.00824e-30
ENSG00000227502	40.3803	1	5.33558	TRUE	1.08281e-06
ENSG00000001617	46.5025	1.16857	5.31449	TRUE	1.37858e-06
ENSG00000090104	538.709	13.6495	5.30259	TRUE	5.64209e-15
ENSG00000260196	1218.83	31.3981	5.27868	TRUE	2.95737e-29
ENSG00000260135	603.262	15.7206	5.26205	TRUE	0.000711373
ENSG00000181577	37.9361	1	5.2455	TRUE	1.06418e-06
ENSG00000251127	37.6302	1	5.23382	TRUE	1.03374e-06
ENSG00000158050	12884	342.508	5.23331	TRUE	2.19384e-26
ENSG00000222009	3994.8	107.417	5.21683	TRUE	3.13026e-36
ENSG00000239948	1379.23	37.2342	5.21109	TRUE	4.35965e-17
ENSG00000112137	15001.8	407.907	5.20076	TRUE	1.7229e-52
ENSG00000124762	22411.7	609.979	5.19934	TRUE	3.04461e-39
ENSG00000109321	517.771	14.3872	5.16945	TRUE	5.07613e-24
ENSG00000163874	22248.8	628.973	5.14459	TRUE	1.90682e-49
ENSG00000151012	741.325	21.3831	5.11556	TRUE	1.94976e-13
ENSG00000198435	209.178	6.03621	5.11494	TRUE	1.05749e-10
ENSG00000123610	6048.63	175.216	5.1094	TRUE	1.59237e-34
ENSG00000118503	29923.6	875.064	5.09575	TRUE	2.40709e-23
ENSG00000170893	33.9444	1	5.0851	TRUE	4.20463e-06
ENSG00000261024	81.6612	2.4233	5.07461	TRUE	3.88541e-09
ENSG00000154099	222.478	6.65492	5.0631	TRUE	1.06333e-08
ENSG00000173334	20019.3	602.614	5.05401	TRUE	6.08757e-20
ENSG00000143333	644.575	19.6942	5.0325	TRUE	4.15879e-23
ENSG00000263050	357.762	11.013	5.02172	TRUE	1.59426e-21
ENSG00000188211	751.179	23.2366	5.01468	TRUE	1.21046e-20
ENSG00000230638	32.1848	1	5.00831	TRUE	2.73326e-06
ENSG00000090339	20475.2	639.913	4.99986	TRUE	6.2561e-38
ENSG00000100906	66206	2074.52	4.99611	TRUE	9.40561e-42
ENSG00000287494	127.591	4.03759	4.98189	TRUE	3.81807e-15
ENSG00000272768	35.7025	1.16857	4.93321	TRUE	1.21924e-05
ENSG00000122877	1509.43	49.519	4.92987	TRUE	0.00531209
ENSG00000176641	132.378	4.4079	4.90843	TRUE	9.28056e-08
ENSG00000182782	29990.2	1005.81	4.89806	TRUE	1.00586e-41
ENSG00000240457	29.7074	1	4.89275	TRUE	1.00724e-05
ENSG00000168334	41.8079	1.41186	4.8881	TRUE	1.50674e-06
ENSG00000144655	29207.1	995.457	4.87482	TRUE	1.18473e-41
ENSG00000167604	21085.6	720.473	4.87117	TRUE	6.26246e-29
ENSG00000164400	29.1131	1	4.8636	TRUE	7.33192e-06
ENSG00000134871	129.746	4.50175	4.84906	TRUE	5.37428e-07
ENSG00000095794	2863.26	102.272	4.80718	TRUE	1.97931e-28
ENSG00000120875	958.903	34.3347	4.80364	TRUE	1.16855e-20
ENSG00000149289	636.45	22.8944	4.79698	TRUE	1.82742e-19
ENSG00000184371	11098.4	407.713	4.76665	TRUE	3.99777e-27
ENSG00000176170	5552.02	205.494	4.75585	TRUE	2.49601e-31
ENSG00000234883	221.397	8.21363	4.75247	TRUE	9.46341e-14
ENSG00000274508	26.8321	1	4.74589	TRUE	1.53117e-05
ENSG00000153234	1196.87	44.6865	4.74328	TRUE	3.76593e-16
ENSG00000233896	26.7267	1	4.74021	TRUE	3.31405e-05
ENSG00000235172	300.702	11.2703	4.73773	TRUE	2.61029e-21
ENSG00000176597	2436.16	92.4097	4.72042	TRUE	1.0241e-16
ENSG00000142319	29.4644	1.16857	4.65615	TRUE	0.00062202
ENSG00000224272	85.7802	3.43473	4.64237	TRUE	5.34099e-08
ENSG00000155090	11844.2	487.837	4.60163	TRUE	4.28171e-19
ENSG00000280228	28.3128	1.16857	4.59863	TRUE	8.04263e-05
ENSG00000276753	36.3035	1.50572	4.59159	TRUE	3.50951e-05
ENSG00000162433	139.745	5.82227	4.58507	TRUE	8.00995e-09
ENSG00000087074	81360.2	3392.71	4.58381	TRUE	1.09462e-29
ENSG00000233834	35.7773	1.50572	4.57052	TRUE	0.000171956
ENSG00000267432	23.6315	1	4.56264	TRUE	5.93641e-05
ENSG00000207725	23.4585	1	4.55204	TRUE	0.000120737
ENSG00000124882	418.713	17.9043	4.54758	TRUE	4.69385e-15
ENSG00000243968	31.1633	1.33715	4.54262	TRUE	0.000103111
ENSG00000258083	35.0357	1.50572	4.5403	TRUE	0.000621059
ENSG00000230417	22.8667	1	4.51518	TRUE	5.40079e-05
ENSG00000177606	3821.62	167.407	4.51275	TRUE	9.92023e-20
ENSG00000272512	120.047	5.2699	4.50969	TRUE	1.31699e-09
ENSG00000278546	28.1858	1.24329	4.50273	TRUE	9.35432e-05
ENSG00000188886	197.426	8.74305	4.49703	TRUE	2.30398e-15
ENSG00000163739	6266.95	279.87	4.48493	TRUE	9.37641e-14
ENSG00000124102	66464.6	2974.16	4.48203	TRUE	5.84974e-16
ENSG00000128422	22.3169	1	4.48007	TRUE	6.46729e-05
ENSG00000171860	20204.3	914.312	4.46583	TRUE	1.93081e-24
ENSG00000123358	2693.82	122.031	4.46433	TRUE	2.31232e-14
ENSG00000100292	37495	1709.17	4.45533	TRUE	6.82175e-31
ENSG00000224596	399.42	18.3909	4.44085	TRUE	1.09139e-13
ENSG00000259912	26.9816	1.24329	4.43974	TRUE	0.000224884
ENSG00000283849	46.516	2.16087	4.42804	TRUE	6.11987e-07
ENSG00000255443	93.9749	4.38876	4.42039	TRUE	1.30061e-07
ENSG00000170525	21140.7	989.125	4.41773	TRUE	2.66247e-22
ENSG00000101255	5437.82	259.004	4.39198	TRUE	1.74912e-34
ENSG00000135625	20.9639	1	4.38984	TRUE	9.63978e-05
ENSG00000124145	1037.7	50.26	4.36784	TRUE	4.41357e-29
ENSG00000273604	401.755	19.5229	4.36307	TRUE	2.17839e-16
ENSG00000235151	48.6256	2.38503	4.34964	TRUE	2.23007e-06
ENSG00000172738	110.227	5.45196	4.33756	TRUE	3.19771e-09
ENSG00000120337	57.2281	2.87671	4.31423	TRUE	1.85555e-06
ENSG00000285906	84.4349	4.29491	4.29714	TRUE	4.50267e-09
ENSG00000099860	24699.2	1257.01	4.2964	TRUE	1.84608e-28
ENSG00000103257	10235	527.51	4.27817	TRUE	8.45189e-31
ENSG00000125462	374.164	19.2982	4.27713	TRUE	4.25182e-13
ENSG00000104154	1123.85	58.0805	4.27425	TRUE	9.13165e-23
ENSG00000157557	13353.9	692.803	4.26868	TRUE	3.44497e-17
ENSG00000268658	36.5298	1.89844	4.26618	TRUE	0.000114302
ENSG00000138166	4098.56	213.184	4.26494	TRUE	4.99308e-19
ENSG00000258011	19.046	1	4.25142	TRUE	0.000161883
ENSG00000286256	853.465	44.9072	4.24831	TRUE	3.82195e-20
ENSG00000175315	32.5805	1.72987	4.23527	TRUE	8.44457e-05
ENSG00000139354	123.249	6.56617	4.23038	TRUE	1.04634e-11
ENSG00000258907	21.9313	1.16857	4.23017	TRUE	0.000478268
ENSG00000167680	631.762	33.7492	4.22646	TRUE	2.79121e-13
ENSG00000215861	116.394	6.35551	4.19487	TRUE	7.1854e-10
ENSG00000128271	237.206	12.9594	4.19408	TRUE	6.34612e-17
ENSG00000219507	938.06	51.6658	4.1824	TRUE	1.68456e-07
ENSG00000104951	1600.61	89.0982	4.16708	TRUE	7.87212e-14
ENSG00000255521	108.863	6.17291	4.14042	TRUE	5.19896e-07
ENSG00000165997	2867.56	162.866	4.13807	TRUE	9.89834e-22
ENSG00000251230	737.223	42.0951	4.13038	TRUE	5.53297e-16
ENSG00000269019	81.8993	4.76746	4.10256	TRUE	1.59764e-09
ENSG00000124216	111.979	6.52279	4.10159	TRUE	2.07413e-06
ENSG00000056558	21685.6	1270.48	4.09329	TRUE	1.60405e-26
ENSG00000102265	46036.3	2699.58	4.09197	TRUE	2.54217e-20
ENSG00000287682	73.1447	4.33318	4.07726	TRUE	1.17504e-05
ENSG00000108821	78.5282	4.69274	4.06471	TRUE	4.28716e-07
ENSG00000105246	222.581	13.3087	4.06389	TRUE	1.35649e-07
ENSG00000171174	371.746	22.2407	4.06305	TRUE	3.68508e-20
ENSG00000138135	16.7083	1	4.06249	TRUE	0.000702939
ENSG00000089558	106.858	6.45829	4.0484	TRUE	4.2039e-07
ENSG00000242113	33.1452	2.01144	4.0425	TRUE	0.000263894
ENSG00000196611	58.7219	3.57014	4.03984	TRUE	3.50951e-05
ENSG00000205502	16.4039	1	4.03597	TRUE	0.00126292
ENSG00000137507	216.978	13.2325	4.03539	TRUE	5.74803e-10
ENSG00000171855	16.3569	1	4.03183	TRUE	0.00137136
ENSG00000170439	49.8858	3.05932	4.02735	TRUE	5.08713e-05
ENSG00000135476	340.576	20.8939	4.02682	TRUE	3.31226e-19
ENSG00000277443	22777.4	1401.03	4.02305	TRUE	6.68407e-23
ENSG00000177535	303.404	18.7408	4.01699	TRUE	1.63357e-07
ENSG00000173846	17287.1	1070.98	4.01269	TRUE	5.22702e-30
ENSG00000198829	182.484	11.3744	4.00391	TRUE	9.8144e-12
ENSG00000259293	41.5604	2.59187	4.00314	TRUE	6.73683e-05
ENSG00000166886	3405.48	212.889	3.99969	TRUE	1.85274e-27
ENSG00000106952	4140.48	261.266	3.98621	TRUE	2.47885e-18
ENSG00000253522	430.618	27.2002	3.98472	TRUE	2.11082e-14
ENSG00000228261	75.1321	4.76418	3.97913	TRUE	4.44448e-06
ENSG00000253556	15.707	1	3.97334	TRUE	0.000832797
ENSG00000250771	402.213	25.636	3.97172	TRUE	6.37662e-10
ENSG00000266978	46.4639	2.9846	3.9605	TRUE	4.33123e-06
ENSG00000143067	683.152	44.0622	3.95459	TRUE	6.94912e-17
ENSG00000171621	704.019	45.741	3.94406	TRUE	9.06564e-14
ENSG00000198355	23953.1	1564.13	3.93679	TRUE	9.09269e-35
ENSG00000105825	27.9089	1.82373	3.93577	TRUE	0.00412023
ENSG00000110848	672.417	43.9876	3.93419	TRUE	7.77088e-17
ENSG00000027644	39.2181	2.57273	3.93015	TRUE	0.00039452
ENSG00000168389	2140.52	141.092	3.92325	TRUE	3.02187e-22
ENSG00000276404	23.7232	1.58044	3.90791	TRUE	0.000749818
ENSG00000126251	37.0963	2.48399	3.90054	TRUE	0.000300366
ENSG00000186594	1859.96	124.978	3.89553	TRUE	2.1487e-13
ENSG00000232803	14.8633	1	3.89368	TRUE	0.000929388
ENSG00000267519	30199	2034.5	3.89176	TRUE	7.66649e-15
ENSG00000145107	159.734	10.7819	3.88898	TRUE	1.62436e-12
ENSG00000137309	24424.6	1657.76	3.88102	TRUE	1.54955e-23
ENSG00000136603	3335.58	227.742	3.87247	TRUE	1.09477e-21
ENSG00000013619	232.161	16.0352	3.85581	TRUE	5.92625e-09
ENSG00000144802	9493.65	656.388	3.85434	TRUE	2.01635e-10
ENSG00000237732	54.4555	3.81854	3.83399	TRUE	1.89343e-06
ENSG00000069956	1150.54	81.0703	3.82699	TRUE	3.61945e-12
ENSG00000287626	73.1404	5.15691	3.82609	TRUE	2.9232e-05
ENSG00000104885	12553.3	887.215	3.82264	TRUE	7.47928e-30
ENSG00000278969	14.0716	1	3.81471	TRUE	0.00162516
ENSG00000256249	85.6788	6.09873	3.81236	TRUE	1.11696e-05
ENSG00000118257	228.425	16.2665	3.81175	TRUE	1.65219e-05
ENSG00000099250	281.662	20.1972	3.80174	TRUE	3.31855e-11
ENSG00000146232	9348.49	675.996	3.78965	TRUE	3.40337e-26
ENSG00000232517	13.8106	1	3.7877	TRUE	0.00253988
ENSG00000235027	427.858	30.9911	3.7872	TRUE	5.26929e-11
ENSG00000215022	597.091	43.2838	3.78605	TRUE	2.58794e-18
ENSG00000227591	53.5436	3.90218	3.77836	TRUE	3.61179e-06
ENSG00000186480	8810.18	644.138	3.77373	TRUE	2.83905e-13
ENSG00000115956	92689.2	6800.22	3.76875	TRUE	6.62715e-19
ENSG00000026751	14045.9	1031.9	3.76677	TRUE	2.68196e-13
ENSG00000136235	142.951	10.5372	3.76195	TRUE	7.69986e-05
ENSG00000242829	13.5544	1	3.76068	TRUE	0.00210019
ENSG00000172548	264.398	19.5244	3.75936	TRUE	2.14213e-09
ENSG00000251194	110.334	8.15294	3.75841	TRUE	8.01709e-06
ENSG00000184557	10008.3	747.451	3.74308	TRUE	8.43261e-14
ENSG00000274719	13.3868	1	3.74273	TRUE	0.00286479
ENSG00000078081	590.122	44.1178	3.74158	TRUE	5.4303e-07
ENSG00000275385	13.3555	1	3.73936	TRUE	0.00557937
ENSG00000242992	92.1151	6.92573	3.7334	TRUE	2.87641e-08
ENSG00000226644	13.2943	1	3.73274	TRUE	0.00513027
ENSG00000244675	26.0969	1.97316	3.7253	TRUE	0.0014322
ENSG00000267195	13.2245	1	3.72514	TRUE	0.00257099
ENSG00000139832	4808.75	363.843	3.72427	TRUE	2.59354e-14
ENSG00000124225	1737.25	132.114	3.71695	TRUE	4.47038e-12
ENSG00000234191	13.1328	1	3.7151	TRUE	0.00325806
ENSG00000274528	23.7363	1.82373	3.70213	TRUE	0.000824829
ENSG00000258082	90.4843	6.98314	3.69572	TRUE	1.02561e-07
ENSG00000227392	39.0347	3.02287	3.69077	TRUE	0.00465236
ENSG00000273980	38.3194	2.97057	3.68926	TRUE	2.92542e-05
ENSG00000107104	682.099	52.9912	3.68616	TRUE	2.0672e-09
ENSG00000105697	41.3783	3.21896	3.68421	TRUE	4.09498e-05
ENSG00000204103	7955.8	619.039	3.6839	TRUE	2.94314e-16
ENSG00000137936	271.713	21.2502	3.67654	TRUE	9.48889e-08
ENSG00000163121	63.1038	4.93603	3.6763	TRUE	6.11857e-06
ENSG00000064270	219.722	17.2726	3.66912	TRUE	1.38013e-05
ENSG00000280303	34.5491	2.72728	3.66312	TRUE	2.9232e-05
ENSG00000152413	214.894	16.9643	3.66305	TRUE	2.37442e-06
ENSG00000241155	21.1211	1.67429	3.65706	TRUE	0.00331224
ENSG00000275202	103.776	8.22766	3.65685	TRUE	5.40738e-06
ENSG00000286887	83.8133	6.71561	3.64159	TRUE	1.53482e-07
ENSG00000264757	24.8633	1.9923	3.64151	TRUE	0.00216875
ENSG00000258512	29.6089	2.39013	3.63087	TRUE	0.000130768
ENSG00000258960	12.3378	1	3.62501	TRUE	0.00342897
ENSG00000102393	8037.55	653.118	3.62134	TRUE	3.60395e-19
ENSG00000253977	12.2864	1	3.61899	TRUE	0.00394465
ENSG00000041982	34.5628	2.81603	3.61749	TRUE	0.000699306
ENSG00000118094	12.2451	1	3.61413	TRUE	0.00489883
ENSG00000161835	1709.57	139.941	3.61074	TRUE	3.96132e-17
ENSG00000267607	33.4772	2.74641	3.60756	TRUE	0.000186011
ENSG00000140379	2554.6	210.554	3.60084	TRUE	1.97165e-09
ENSG00000272379	12.1325	1	3.60081	TRUE	0.0049218
ENSG00000133101	53.9396	4.45966	3.59634	TRUE	1.58485e-05
ENSG00000163421	13413.9	1115.46	3.58801	TRUE	3.35753e-06
ENSG00000168243	23.9522	1.9923	3.58765	TRUE	0.00221418
ENSG00000274286	11.9921	1	3.58402	TRUE	0.00402911
ENSG00000278493	11.9807	1	3.58264	TRUE	0.00860195
ENSG00000274215	60.0768	5.02988	3.57821	TRUE	4.61868e-05
ENSG00000188215	1777.38	149.267	3.57379	TRUE	4.1223e-19
ENSG00000162692	15.9162	1.33715	3.57327	TRUE	0.00847189
ENSG00000258216	11.8894	1	3.5716	TRUE	0.00547696
ENSG00000253669	71.7494	6.0918	3.55803	TRUE	1.66464e-05
ENSG00000121900	23.4135	1.9923	3.55483	TRUE	0.0036921
ENSG00000285872	41.6682	3.551	3.55265	TRUE	7.01562e-06
ENSG00000105855	90.0628	7.67657	3.5524	TRUE	0.000317801
ENSG00000226268	17.6444	1.50572	3.55069	TRUE	0.00600584
ENSG00000269303	18.383	1.58044	3.53998	TRUE	0.00547147
ENSG00000038945	451.202	38.7943	3.53985	TRUE	6.46438e-05
ENSG00000214193	1712.21	147.22	3.53981	TRUE	1.98938e-13
ENSG00000134802	4443.18	382.605	3.53767	TRUE	3.25408e-19
ENSG00000285492	93.2158	8.03613	3.536	TRUE	3.50728e-06
ENSG00000140961	1840.25	158.85	3.53417	TRUE	2.37524e-09
ENSG00000160271	4932.79	427.513	3.52836	TRUE	7.90893e-18
ENSG00000228022	30.5699	2.65256	3.52666	TRUE	0.00017943
ENSG00000255808	23.7552	2.07212	3.51906	TRUE	0.000931221
ENSG00000175445	221.594	19.3691	3.51609	TRUE	6.41803e-06
ENSG00000279164	45.5988	3.99603	3.51235	TRUE	0.00243651
ENSG00000277969	506.746	44.5273	3.5085	TRUE	2.0422e-19
ENSG00000188290	1800.1	158.221	3.50806	TRUE	1.64436e-08
ENSG00000243797	50.8004	4.48261	3.50243	TRUE	5.59597e-05
ENSG00000273341	31.6783	2.802	3.49897	TRUE	0.00020599
ENSG00000204044	113.415	10.0814	3.49184	TRUE	7.07841e-07
ENSG00000171658	24.0937	2.14174	3.4918	TRUE	0.00169343
ENSG00000177426	4183.76	372.162	3.4908	TRUE	6.55127e-21
ENSG00000155307	3217.42	286.46	3.4895	TRUE	1.92285e-20
ENSG00000133657	5104.81	455.018	3.48786	TRUE	4.02496e-10
ENSG00000121742	79.4503	7.08538	3.48713	TRUE	2.32317e-07
ENSG00000145911	1462.06	130.449	3.48645	TRUE	2.40087e-13
ENSG00000109320	23349.2	2091.06	3.48107	TRUE	1.62363e-15
ENSG00000115594	4095.51	367.712	3.47739	TRUE	6.70687e-12
ENSG00000125780	20.2287	1.82373	3.47144	TRUE	0.00295122
ENSG00000117009	738.629	66.6784	3.46956	TRUE	6.0689e-14
ENSG00000283828	33.6012	3.04529	3.46387	TRUE	0.000110741
ENSG00000164687	81.336	7.37587	3.46301	TRUE	5.83549e-08
ENSG00000162924	3026.08	276.257	3.45337	TRUE	2.22795e-14
ENSG00000125730	1345.98	123.325	3.44812	TRUE	3.9622e-06
ENSG00000136052	168.983	15.5346	3.44332	TRUE	2.21312e-08
ENSG00000164626	101.857	9.36939	3.44245	TRUE	1.42317e-06
ENSG00000175556	425.041	39.1072	3.4421	TRUE	4.4592e-14
ENSG00000237513	512.09	47.1931	3.43975	TRUE	1.18875e-15
ENSG00000172403	41.2936	3.80832	3.43869	TRUE	0.00166484
ENSG00000260395	10.8246	1	3.43624	TRUE	0.0072189
ENSG00000249992	771.783	71.3662	3.43488	TRUE	3.21624e-09
ENSG00000137094	885.31	81.9298	3.43372	TRUE	3.74001e-17
ENSG00000121594	42.8934	3.9769	3.43104	TRUE	8.44457e-05
ENSG00000138821	1794.45	167.6	3.42045	TRUE	2.84642e-20
ENSG00000270640	67.2178	6.28133	3.4197	TRUE	0.000297648
ENSG00000176845	10723.2	1002.55	3.41899	TRUE	1.2882e-14
ENSG00000163082	895.754	83.9247	3.41593	TRUE	1.81822e-05
ENSG00000070961	15009.5	1409.23	3.4129	TRUE	2.35639e-11
ENSG00000255491	81.015	7.71812	3.39187	TRUE	1.10114e-06
ENSG00000186431	4505	431.974	3.38251	TRUE	9.56999e-10
ENSG00000120705	9346.8	900.441	3.37577	TRUE	2.00944e-13
ENSG00000073712	26.6974	2.57273	3.37532	TRUE	0.00360243
ENSG00000167996	31016.8	2999.06	3.37047	TRUE	3.74982e-11
ENSG00000135077	4901.95	476.397	3.36312	TRUE	1.45097e-16
ENSG00000237135	27.2396	2.64745	3.36303	TRUE	0.000821139
ENSG00000145685	2302.7	223.813	3.36296	TRUE	1.36277e-10
ENSG00000229931	67.6529	6.58348	3.36123	TRUE	6.64228e-06
ENSG00000253372	120.146	11.7411	3.35515	TRUE	3.06626e-08
ENSG00000170425	270.835	26.4709	3.35494	TRUE	1.33021e-08
ENSG00000187098	308.905	30.5851	3.33626	TRUE	8.5693e-13
ENSG00000235897	68.0629	6.74695	3.33456	TRUE	1.67475e-05
ENSG00000103966	4265.66	426.017	3.32379	TRUE	1.00285e-12
ENSG00000250644	120.706	12.08	3.32079	TRUE	3.27025e-07
ENSG00000126259	31.032	3.1149	3.3165	TRUE	0.0060317
ENSG00000100221	9715.67	975.249	3.31647	TRUE	5.46218e-16
ENSG00000168003	18153.1	1829.06	3.31104	TRUE	1.11106e-15
ENSG00000271614	617.093	62.5499	3.30241	TRUE	1.34878e-14
ENSG00000173077	22.2215	2.25473	3.30093	TRUE	0.00518988
ENSG00000258153	26.0811	2.64745	3.30033	TRUE	0.00282318
ENSG00000177374	1420.25	144.3	3.29901	TRUE	4.23677e-13
ENSG00000116679	24771.4	2527.38	3.29296	TRUE	2.10989e-13
ENSG00000134321	3563.02	364.212	3.29025	TRUE	1.20509e-05
ENSG00000162711	7471.73	764.743	3.2884	TRUE	1.56837e-08
ENSG00000110047	83874.9	8645.32	3.27825	TRUE	6.26859e-16
ENSG00000168306	38.2581	3.94884	3.27626	TRUE	0.00284679
ENSG00000107130	242.046	24.9853	3.27613	TRUE	3.9622e-06
ENSG00000255874	106.565	11.0265	3.27268	TRUE	2.28444e-05
ENSG00000188396	159.585	16.555	3.26899	TRUE	1.00003e-09
ENSG00000230943	38.8859	4.05162	3.26268	TRUE	0.000875542
ENSG00000259398	40.2552	4.19723	3.26166	TRUE	0.000960496
ENSG00000006747	22.8307	2.38503	3.2589	TRUE	0.0095371
ENSG00000151929	1858.7	194.447	3.25684	TRUE	5.48606e-10
ENSG00000216490	919.424	96.3184	3.25485	TRUE	1.58728e-09
ENSG00000284052	196.351	20.6955	3.24605	TRUE	4.99064e-10
ENSG00000229781	19.5361	2.06702	3.24052	TRUE	0.00830822
ENSG00000148926	5505.73	586.171	3.23154	TRUE	5.36717e-16
ENSG00000197279	76.9126	8.2118	3.22745	TRUE	0.000445064
ENSG00000171246	82.3731	8.80809	3.22527	TRUE	0.000408236
ENSG00000185338	1141.47	122.647	3.2183	TRUE	2.99394e-08
ENSG00000128918	223.236	24.1185	3.21036	TRUE	4.13966e-06
ENSG00000197122	7148.69	773.211	3.20874	TRUE	1.36476e-21
ENSG00000145979	1402.17	151.75	3.2079	TRUE	8.79592e-18
ENSG00000164181	464.359	50.4725	3.20167	TRUE	3.42824e-08
ENSG00000061656	68.6765	7.47865	3.19897	TRUE	5.44644e-05
ENSG00000218980	264.684	28.8376	3.19825	TRUE	1.34726e-06
ENSG00000118515	20328.6	2231.53	3.1874	TRUE	5.79555e-10
ENSG00000095383	8339.09	918.418	3.18267	TRUE	3.47377e-10
ENSG00000232187	788.524	87.1422	3.17771	TRUE	1.32113e-11
ENSG00000154640	239.671	26.5745	3.17294	TRUE	1.39803e-10
ENSG00000154252	25.7872	2.90988	3.14762	TRUE	0.00820842
ENSG00000168994	283.725	32.0622	3.14555	TRUE	1.40698e-09
ENSG00000173166	34.3916	3.92132	3.13265	TRUE	0.00382184
ENSG00000242960	429.132	49.0539	3.12898	TRUE	3.6452e-12
ENSG00000227376	163.149	18.6821	3.12646	TRUE	1.73062e-07
ENSG00000127666	4684.11	537.502	3.12343	TRUE	4.31537e-20
ENSG00000170442	64.0224	7.36695	3.11944	TRUE	5.0417e-05
ENSG00000260805	99.3095	11.4282	3.11934	TRUE	9.17693e-08
ENSG00000229512	89.7378	10.3336	3.11837	TRUE	4.33898e-07
ENSG00000143344	411.749	47.4812	3.11634	TRUE	3.12605e-06
ENSG00000206113	31.6879	3.65889	3.11446	TRUE	0.00764535
ENSG00000196449	1008.42	116.768	3.11038	TRUE	9.35265e-12
ENSG00000204020	337.691	39.5479	3.09403	TRUE	2.91013e-05
ENSG00000266389	165.549	19.5211	3.08415	TRUE	1.9263e-09
ENSG00000145555	132.847	15.6738	3.08334	TRUE	0.000545722
ENSG00000179362	102.767	12.1267	3.08312	TRUE	5.9781e-07
ENSG00000149557	633.942	74.9428	3.08049	TRUE	2.80181e-07
ENSG00000249870	45.0264	5.34789	3.07373	TRUE	0.000205066
ENSG00000053524	177.942	21.3076	3.06196	TRUE	1.00932e-07
ENSG00000213362	85.9324	10.3018	3.06031	TRUE	2.43913e-05
ENSG00000226380	321.896	38.7832	3.05309	TRUE	3.0779e-07
ENSG00000114541	1495.85	180.315	3.05238	TRUE	7.41552e-10
ENSG00000079215	68.3043	8.23787	3.05163	TRUE	0.000245465
ENSG00000074660	6827.2	824.322	3.05001	TRUE	8.87499e-09
ENSG00000136158	126.017	15.2722	3.04464	TRUE	6.5713e-06
ENSG00000136048	2052.52	248.952	3.04346	TRUE	7.41552e-10
ENSG00000233058	308.943	37.6776	3.03556	TRUE	1.63851e-08
ENSG00000226564	480.754	58.677	3.03443	TRUE	1.3543e-11
ENSG00000180611	218.163	26.6824	3.03145	TRUE	6.8802e-09
ENSG00000130340	2431.6	298.088	3.02809	TRUE	6.3702e-09
ENSG00000106341	89.7118	11.0187	3.02535	TRUE	0.000735947
ENSG00000275993	58.8868	7.24046	3.02379	TRUE	0.000409483
ENSG00000273133	108.757	13.373	3.02371	TRUE	1.37045e-06
ENSG00000259379	77.5464	9.53979	3.02303	TRUE	0.00322871
ENSG00000236969	30.071	3.70044	3.02261	TRUE	0.00168762
ENSG00000132510	57129	7048.15	3.01891	TRUE	2.76935e-13
ENSG00000207293	37.2897	4.6091	3.01622	TRUE	0.00224694
ENSG00000143816	44.4191	5.52157	3.00803	TRUE	0.00352864
ENSG00000125735	14860.3	1847.79	3.0076	TRUE	6.96398e-15
ENSG00000169136	3654.18	457.909	2.99642	TRUE	9.2174e-16
ENSG00000177469	133.896	16.8208	2.99279	TRUE	0.000619883
ENSG00000204381	66.3377	8.335	2.99258	TRUE	6.82662e-06
ENSG00000106266	3698.68	469.506	2.97779	TRUE	1.02216e-11
ENSG00000124731	54445.3	6932.88	2.97328	TRUE	4.25182e-13
ENSG00000115590	17929.8	2285.93	2.97151	TRUE	2.5118e-06
ENSG00000116044	9563.21	1220.08	2.97051	TRUE	2.88579e-12
ENSG00000168209	2148.72	274.251	2.96991	TRUE	1.63638e-11
ENSG00000196352	23045.6	2946.83	2.96725	TRUE	3.07337e-05
ENSG00000147119	2883.38	369.148	2.96549	TRUE	1.21558e-07
ENSG00000146070	1155.61	147.952	2.96545	TRUE	3.86055e-09
ENSG00000166401	3137.47	402.001	2.96433	TRUE	1.15021e-15
ENSG00000197063	6186.37	794.042	2.96181	TRUE	3.98215e-17
ENSG00000134107	9372.12	1212.47	2.95043	TRUE	1.33255e-09
ENSG00000130052	1080.85	140.12	2.94742	TRUE	3.41786e-08
ENSG00000077150	34297.4	4449.47	2.94639	TRUE	2.28673e-12
ENSG00000180316	623.517	80.936	2.94558	TRUE	4.09031e-08
ENSG00000215475	35.4821	4.62313	2.94015	TRUE	0.00361285
ENSG00000276900	3760.72	490.128	2.93978	TRUE	2.28807e-08
ENSG00000130164	1778.26	231.908	2.93884	TRUE	7.77879e-16
ENSG00000264769	27.2278	3.551	2.93878	TRUE	0.00186779
ENSG00000104142	10074.8	1314.15	2.93855	TRUE	8.38965e-13
ENSG00000105509	190.744	24.9353	2.93538	TRUE	4.40214e-06
ENSG00000170542	9668.01	1264.07	2.93514	TRUE	2.02732e-10
ENSG00000134152	4801.08	630.157	2.92958	TRUE	7.76396e-17
ENSG00000119986	301.745	39.7025	2.92603	TRUE	3.05396e-09
ENSG00000278909	30.0725	3.982	2.91688	TRUE	0.00254126
ENSG00000178860	276.549	36.6271	2.91655	TRUE	2.65046e-11
ENSG00000272449	1242.17	165.387	2.90895	TRUE	5.34209e-07
ENSG00000254246	24.2704	3.233	2.90825	TRUE	0.00606077
ENSG00000229719	67.246	9.05595	2.89251	TRUE	4.92879e-06
ENSG00000204388	1593.79	215.211	2.88864	TRUE	5.77503e-06
ENSG00000177173	32.7555	4.42703	2.88732	TRUE	0.00720443
ENSG00000213453	404.463	54.7147	2.88601	TRUE	4.71346e-11
ENSG00000266970	28.039	3.81343	2.87827	TRUE	0.00168394
ENSG00000147872	5527.49	752.203	2.87743	TRUE	1.95689e-14
ENSG00000006327	843.801	114.88	2.87678	TRUE	7.27661e-05
ENSG00000198805	7015.22	955.1	2.87677	TRUE	1.21201e-06
ENSG00000198947	43.1701	5.88678	2.87448	TRUE	0.0071608
ENSG00000167460	20144.6	2766.81	2.8641	TRUE	3.01867e-08
ENSG00000231233	152.578	20.9564	2.86408	TRUE	1.92571e-08
ENSG00000258469	44.0469	6.11093	2.84958	TRUE	0.00258312
ENSG00000163735	400.895	55.6379	2.84909	TRUE	2.41009e-07
ENSG00000111817	2159.26	300.403	2.84557	TRUE	3.70461e-06
ENSG00000156966	584.738	82.1823	2.83089	TRUE	1.8903e-08
ENSG00000231507	122.877	17.2828	2.8298	TRUE	5.13018e-06
ENSG00000278607	123.44	17.3641	2.82963	TRUE	9.68138e-07
ENSG00000099377	451.012	63.5222	2.82783	TRUE	2.4874e-06
ENSG00000008294	10139.2	1429.46	2.8264	TRUE	1.66072e-07
ENSG00000253227	96.0712	13.612	2.81923	TRUE	0.000567195
ENSG00000123562	3801.43	539.546	2.81672	TRUE	5.3151e-09
ENSG00000101017	2083.13	295.939	2.81538	TRUE	3.16236e-08
ENSG00000115919	2345.73	333.641	2.81367	TRUE	7.2411e-15
ENSG00000089818	3162.25	450.019	2.81289	TRUE	1.51745e-08
ENSG00000236683	43.8282	6.23741	2.81284	TRUE	0.000468857
ENSG00000141682	725.228	103.319	2.81132	TRUE	3.40149e-06
ENSG00000287535	25.9088	3.70555	2.80569	TRUE	0.00241999
ENSG00000069399	17136.9	2457.38	2.80191	TRUE	1.73072e-15
ENSG00000006118	56.4249	8.13509	2.7941	TRUE	0.000466787
ENSG00000043462	43906.9	6343	2.79121	TRUE	7.87123e-13
ENSG00000268858	870.273	125.801	2.79032	TRUE	6.03873e-08
ENSG00000161011	24792.1	3593.32	2.78649	TRUE	1.30022e-07
ENSG00000160999	7672.27	1113.99	2.78392	TRUE	4.35832e-10
ENSG00000186827	2258.34	330.446	2.77277	TRUE	1.07063e-07
ENSG00000008056	80.3341	11.7896	2.7685	TRUE	2.86524e-06
ENSG00000161921	9774.01	1437.73	2.76516	TRUE	1.98938e-13
ENSG00000151689	1766.55	260.514	2.76151	TRUE	1.01427e-09
ENSG00000101384	249.766	36.9167	2.75823	TRUE	0.000777315
ENSG00000117228	11145.3	1648.81	2.75693	TRUE	1.62475e-06
ENSG00000253214	51.7685	7.69006	2.75101	TRUE	0.000216288
ENSG00000158186	580.543	86.4469	2.74752	TRUE	1.24476e-08
ENSG00000095951	1839.32	275.066	2.74132	TRUE	1.39146e-05
ENSG00000121966	34462.7	5158.72	2.73995	TRUE	5.06253e-12
ENSG00000274736	102.731	15.3987	2.738	TRUE	0.000153968
ENSG00000228109	105.056	15.8016	2.73302	TRUE	0.000177834
ENSG00000148841	16051.9	2415.77	2.73219	TRUE	4.52987e-09
ENSG00000104856	9623.06	1449.1	2.73134	TRUE	4.60097e-11
ENSG00000124091	53.7026	8.09736	2.72947	TRUE	0.00820532
ENSG00000175197	1429.93	215.963	2.72709	TRUE	8.93165e-08
ENSG00000145632	184.955	28.1533	2.71579	TRUE	0.000636742
ENSG00000107968	2354.15	359.949	2.70934	TRUE	2.43458e-06
ENSG00000106366	128.483	19.6653	2.70786	TRUE	4.35828e-05
ENSG00000113552	3416.9	524.894	2.70259	TRUE	1.18064e-08
ENSG00000197982	2414.97	371.436	2.70082	TRUE	3.14449e-05
ENSG00000169895	4222.15	650.695	2.69792	TRUE	2.87576e-07
ENSG00000175130	11352.2	1751.05	2.69667	TRUE	8.98113e-17
ENSG00000167874	1457.47	225.173	2.69435	TRUE	1.35312e-09
ENSG00000254827	214.835	33.2532	2.69167	TRUE	0.000196419
ENSG00000251179	115.603	17.8941	2.69163	TRUE	1.53871e-05
ENSG00000228393	127.999	19.8517	2.6888	TRUE	1.58902e-05
ENSG00000131459	67.5527	10.4882	2.68725	TRUE	3.03821e-05
ENSG00000251161	122.314	19.009	2.68583	TRUE	0.000205029
ENSG00000278869	108.052	16.8015	2.68506	TRUE	4.40221e-06
ENSG00000104312	2519.85	393.284	2.67969	TRUE	4.91148e-14
ENSG00000159388	44541.4	6958.96	2.6782	TRUE	8.68335e-05
ENSG00000050730	71.8338	11.2315	2.67711	TRUE	0.000495179
ENSG00000026508	47124.2	7376.9	2.67538	TRUE	1.97079e-10
ENSG00000162783	5670.4	892.999	2.66672	TRUE	3.13787e-15
ENSG00000157593	2532	398.937	2.66604	TRUE	1.31656e-13
ENSG00000198369	243.094	38.3835	2.66295	TRUE	4.72441e-05
ENSG00000261888	468.421	74.1627	2.65904	TRUE	1.75244e-10
ENSG00000188786	6741.28	1067.96	2.65816	TRUE	2.93927e-12
ENSG00000182253	245.892	38.9658	2.65774	TRUE	0.000109561
ENSG00000111537	94.1451	14.9345	2.65624	TRUE	0.00142777
ENSG00000112096	106812	16955.6	2.65525	TRUE	1.14521e-07
ENSG00000115602	257.611	41.0514	2.64969	TRUE	0.000115624
ENSG00000211445	951.069	152.148	2.64408	TRUE	3.17657e-08
ENSG00000287771	119.109	19.0797	2.64217	TRUE	0.000200181
ENSG00000131979	3338.03	536.067	2.63851	TRUE	3.64583e-06
ENSG00000103569	76511.3	12343.6	2.6319	TRUE	6.61316e-11
ENSG00000265975	313.392	50.9419	2.62104	TRUE	1.47727e-07
ENSG00000174021	426.295	69.4871	2.61703	TRUE	7.3653e-08
ENSG00000100024	876.065	143.158	2.61342	TRUE	2.58065e-05
ENSG00000225536	45.4989	7.45569	2.60942	TRUE	0.00056315
ENSG00000169495	42.5045	6.96729	2.60895	TRUE	0.00285746
ENSG00000228705	37.7391	6.19076	2.60787	TRUE	0.00537527
ENSG00000100284	20680.9	3394.43	2.60706	TRUE	4.30348e-10
ENSG00000257847	43.5821	7.16902	2.60389	TRUE	0.0090995
ENSG00000060982	398.184	65.56	2.60255	TRUE	5.40738e-06
ENSG00000255507	62.6473	10.3163	2.60232	TRUE	0.00489969
ENSG00000228013	96.4623	15.8974	2.60117	TRUE	0.00274499
ENSG00000167105	96.6421	15.9937	2.59515	TRUE	0.000443616
ENSG00000163823	12373.4	2048.29	2.59474	TRUE	2.80558e-08
ENSG00000078804	3743.73	622.427	2.5885	TRUE	5.73967e-06
ENSG00000050165	119.147	19.846	2.58582	TRUE	6.53631e-06
ENSG00000233223	378.992	63.2592	2.58282	TRUE	6.03744e-08
ENSG00000197780	677.051	113.164	2.58085	TRUE	9.15312e-10
ENSG00000261245	263.051	43.9929	2.58	TRUE	0.000634351
ENSG00000118985	1031.87	172.663	2.57923	TRUE	1.89343e-06
ENSG00000130066	44555.3	7459.7	2.57841	TRUE	3.634e-09
ENSG00000278330	323.566	54.2334	2.5768	TRUE	2.29878e-06
ENSG00000184588	5821.8	976.512	2.57576	TRUE	2.74478e-06
ENSG00000130513	210.237	35.5315	2.56484	TRUE	1.37868e-05
ENSG00000255092	197.693	33.4128	2.56479	TRUE	0.00474408
ENSG00000183484	6173.57	1052.91	2.55172	TRUE	1.73352e-13
ENSG00000131669	40032.6	6845.31	2.54799	TRUE	4.50267e-09
ENSG00000100031	49.5185	8.48444	2.54508	TRUE	0.000713084
ENSG00000116514	14495.5	2488.37	2.54233	TRUE	5.65526e-12
ENSG00000254477	102.815	17.65	2.54231	TRUE	0.000304008
ENSG00000142178	98.4693	16.9528	2.53815	TRUE	7.84882e-05
ENSG00000183696	9368.74	1614.88	2.53643	TRUE	1.24921e-12
ENSG00000221949	27.2594	4.71188	2.53238	TRUE	0.00673863
ENSG00000101665	1214.3	210.035	2.53143	TRUE	1.05833e-07
ENSG00000198363	1337.11	232.114	2.52622	TRUE	1.43321e-07
ENSG00000153395	24704	4291.82	2.52509	TRUE	4.20734e-13
ENSG00000234511	155.609	27.0531	2.52406	TRUE	0.000411961
ENSG00000274008	245.467	42.7399	2.52188	TRUE	0.00197835
ENSG00000283118	57.8753	10.0954	2.51924	TRUE	0.000390156
ENSG00000125726	76.5596	13.3904	2.51539	TRUE	0.000349201
ENSG00000124120	2600.42	455.299	2.51386	TRUE	5.3033e-08
ENSG00000276649	283.95	50.0327	2.5047	TRUE	5.83332e-07
ENSG00000158747	608.123	107.212	2.5039	TRUE	0.000107194
ENSG00000100036	219.783	38.7963	2.50208	TRUE	2.21827e-05
ENSG00000122862	71210.3	12578.8	2.50109	TRUE	3.38874e-10
ENSG00000197019	2972.67	526.457	2.49737	TRUE	1.74293e-07
ENSG00000232757	44.2053	7.82929	2.49727	TRUE	0.00145982
ENSG00000137877	661.065	117.663	2.49013	TRUE	2.59967e-05
ENSG00000251136	241.068	42.9964	2.48715	TRUE	4.35629e-07
ENSG00000186891	1622.49	289.496	2.4866	TRUE	1.18623e-05
ENSG00000015475	14218.8	2539.81	2.48501	TRUE	7.90859e-10
ENSG00000158321	1206.29	215.491	2.48488	TRUE	6.14431e-05
ENSG00000152784	1193.81	213.522	2.48311	TRUE	1.19232e-07
ENSG00000120694	3274.56	585.789	2.48285	TRUE	0.000525432
ENSG00000258521	120.895	21.6386	2.48208	TRUE	0.00308564
ENSG00000136830	6272.42	1125.57	2.47837	TRUE	8.32981e-09
ENSG00000126368	1195.8	216.702	2.4642	TRUE	0.000352537
ENSG00000272669	1584.64	287.26	2.46372	TRUE	5.96417e-07
ENSG00000254528	60.445	11.013	2.45641	TRUE	0.000392181
ENSG00000220378	63.9021	11.6554	2.45486	TRUE	0.00293404
ENSG00000157654	1372.65	250.703	2.45292	TRUE	0.000458562
ENSG00000125657	79.4207	14.5507	2.44843	TRUE	0.000264937
ENSG00000255730	44.2711	8.11595	2.44753	TRUE	0.00847189
ENSG00000279861	622.56	114.973	2.43692	TRUE	3.73131e-06
ENSG00000198682	534.53	98.9744	2.43315	TRUE	0.000487839
ENSG00000243806	45.879	8.50868	2.43083	TRUE	0.00665625
ENSG00000141526	35820.6	6655.06	2.42826	TRUE	3.58379e-08
ENSG00000179094	4538.62	843.316	2.42811	TRUE	7.53522e-13
ENSG00000230844	237.463	44.1447	2.42739	TRUE	5.02407e-05
ENSG00000128016	41888.8	7803.03	2.42446	TRUE	0.000171964
ENSG00000158714	132.754	24.8267	2.4188	TRUE	0.00214901
ENSG00000185947	1366.35	255.779	2.41736	TRUE	2.26186e-06
ENSG00000229644	2372	444.842	2.41474	TRUE	4.8391e-08
ENSG00000023445	6961.83	1307.66	2.41248	TRUE	6.08033e-10
ENSG00000102119	4906.57	922.055	2.41179	TRUE	8.36208e-09
ENSG00000131370	951.994	179.337	2.40828	TRUE	5.36834e-06
ENSG00000070718	1356.52	255.657	2.40762	TRUE	2.59113e-08
ENSG00000138386	1183.31	224.039	2.40101	TRUE	1.06289e-06
ENSG00000101460	2194.11	418.35	2.39086	TRUE	7.46502e-06
ENSG00000181790	321.898	61.4144	2.38995	TRUE	0.00678442
ENSG00000185304	81.0141	15.4828	2.3875	TRUE	0.00437415
ENSG00000272084	114.061	21.8199	2.38609	TRUE	5.70989e-06
ENSG00000185883	155.346	29.8667	2.37888	TRUE	0.000193368
ENSG00000229129	206.562	39.7247	2.37847	TRUE	0.000264818
ENSG00000156535	87.7065	16.8845	2.37699	TRUE	0.00626622
ENSG00000124466	215.385	41.6783	2.36955	TRUE	0.000262609
ENSG00000184009	163913	31773	2.36706	TRUE	1.66625e-05
ENSG00000186407	14466.4	2804.26	2.36701	TRUE	2.66304e-07
ENSG00000164211	395.391	76.7682	2.3647	TRUE	4.53195e-08
ENSG00000102760	2090.75	406.164	2.36389	TRUE	1.61875e-05
ENSG00000251022	1102.29	214.333	2.36258	TRUE	8.44457e-05
ENSG00000237264	73.7586	14.3783	2.35892	TRUE	0.00600584
ENSG00000158470	10378.7	2024.89	2.35771	TRUE	2.59967e-05
ENSG00000154319	78.4459	15.389	2.3498	TRUE	0.0045553
ENSG00000076382	270.971	53.2759	2.34658	TRUE	2.94156e-05
ENSG00000198879	1258.58	247.468	2.34649	TRUE	0.000159185
ENSG00000285441	126.414	24.8601	2.34626	TRUE	0.00152402
ENSG00000052795	943.769	185.599	2.34625	TRUE	5.14597e-06
ENSG00000111424	3202.23	630.907	2.34358	TRUE	1.53138e-07
ENSG00000143322	1893.49	373.162	2.34317	TRUE	1.69407e-09
ENSG00000117298	24906.8	4914.02	2.34157	TRUE	6.01567e-10
ENSG00000176014	648.882	128.03	2.34148	TRUE	0.000102438
ENSG00000136026	9491.85	1882.86	2.33377	TRUE	1.54885e-09
ENSG00000135925	332.951	66.0972	2.33265	TRUE	9.40756e-05
ENSG00000234975	224.909	44.781	2.32839	TRUE	0.000370916
ENSG00000126262	47756	9514.69	2.32745	TRUE	3.56508e-07
ENSG00000188313	3863.63	770.371	2.32633	TRUE	4.92787e-07
ENSG00000075426	17308.3	3455.17	2.32464	TRUE	1.21256e-05
ENSG00000095397	546.206	109.255	2.32174	TRUE	0.00127324
ENSG00000232702	66.0318	13.232	2.31913	TRUE	0.000354011
ENSG00000165732	6669.39	1337.92	2.31757	TRUE	3.89524e-11
ENSG00000113448	1021.72	204.974	2.31748	TRUE	5.98913e-05
ENSG00000253276	1632.19	327.536	2.31709	TRUE	2.35368e-08
ENSG00000117143	637.606	127.972	2.31684	TRUE	3.63121e-06
ENSG00000178896	1041.74	209.353	2.31499	TRUE	7.52565e-05
ENSG00000164023	771.247	155.619	2.30918	TRUE	0.00464495
ENSG00000129226	47.0299	9.49077	2.30898	TRUE	0.00195857
ENSG00000105711	901.023	182.055	2.30719	TRUE	3.55871e-05
ENSG00000127124	1257.27	254.097	2.30684	TRUE	7.27264e-07
ENSG00000067048	2890.98	584.84	2.30544	TRUE	5.5281e-06
ENSG00000132669	658.268	133.197	2.30511	TRUE	0.000306047
ENSG00000187474	90.0418	18.2893	2.29959	TRUE	0.00602561
ENSG00000205426	31.726	6.4634	2.2953	TRUE	0.00722576
ENSG00000116954	1774.98	362.316	2.29249	TRUE	1.11637e-06
ENSG00000135124	3448.5	704.607	2.29108	TRUE	7.98862e-08
ENSG00000279838	1225.49	250.947	2.28791	TRUE	1.201e-06
ENSG00000104368	56.2357	11.5552	2.28295	TRUE	0.000710961
ENSG00000158792	2556.76	527.033	2.27835	TRUE	3.02439e-05
ENSG00000173486	31.8254	6.5937	2.27102	TRUE	0.00462639
ENSG00000108556	285.169	59.2177	2.26772	TRUE	1.66355e-05
ENSG00000124103	57.9693	12.0385	2.26763	TRUE	0.00532807
ENSG00000089041	1579.94	328.179	2.26732	TRUE	3.56508e-07
ENSG00000203812	596.089	123.898	2.26637	TRUE	1.23185e-07
ENSG00000135114	5850.83	1216.61	2.26578	TRUE	0.00102921
ENSG00000185897	65.8979	13.7058	2.26544	TRUE	0.00558174
ENSG00000105835	44898.2	9346.2	2.26421	TRUE	1.13798e-05
ENSG00000115267	2902.93	606.631	2.25862	TRUE	0.000917129
ENSG00000187608	5929.59	1245.73	2.25094	TRUE	0.00541501
ENSG00000168374	5741.79	1208.44	2.24836	TRUE	1.22587e-07
ENSG00000278000	59.1434	12.4606	2.24685	TRUE	0.0062968
ENSG00000197142	5184.48	1092.92	2.246	TRUE	0.000122407
ENSG00000132003	309.862	65.3388	2.24562	TRUE	3.23597e-05
ENSG00000136367	43.014	9.09804	2.24118	TRUE	0.00422174
ENSG00000105767	686.656	145.87	2.2349	TRUE	1.52297e-08
ENSG00000109929	659.053	140.069	2.23426	TRUE	6.40304e-07
ENSG00000160791	2255.47	480.075	2.2321	TRUE	0.000145166
ENSG00000143851	12445.9	2656.94	2.22783	TRUE	4.90247e-08
ENSG00000150977	10620.7	2267.31	2.22783	TRUE	9.47564e-08
ENSG00000112378	141.498	30.4313	2.21715	TRUE	0.000610988
ENSG00000157601	14729.2	3168.71	2.21671	TRUE	0.00693451
ENSG00000113615	1024.62	220.784	2.21438	TRUE	2.9941e-06
ENSG00000213714	116.828	25.1791	2.21409	TRUE	0.000224415
ENSG00000205940	171.899	37.0517	2.21395	TRUE	0.000840285
ENSG00000145901	53281.6	11556.1	2.20498	TRUE	2.9232e-05
ENSG00000182541	21934.3	4768.16	2.20168	TRUE	1.08281e-06
ENSG00000143153	155.711	33.8871	2.20006	TRUE	4.40321e-05
ENSG00000241839	31608.6	6880.96	2.19963	TRUE	9.59937e-10
ENSG00000162066	2154.53	469.554	2.19801	TRUE	0.000111343
ENSG00000164111	17960.6	3915.14	2.1977	TRUE	1.0207e-07
ENSG00000286248	69.2519	15.1036	2.19696	TRUE	0.00137949
ENSG00000155096	4479.87	980.41	2.192	TRUE	3.43527e-08
ENSG00000272341	115.748	25.3408	2.19145	TRUE	0.000258045
ENSG00000184350	88.6016	19.4056	2.19086	TRUE	0.00146008
ENSG00000111266	2559.72	562.483	2.18611	TRUE	0.000630053
ENSG00000279821	455.471	100.373	2.18198	TRUE	0.00697357
ENSG00000233791	105.335	23.2973	2.17675	TRUE	0.000871938
ENSG00000279996	208.536	46.151	2.17586	TRUE	0.000849105
ENSG00000090674	7271.09	1610.02	2.1751	TRUE	8.99874e-06
ENSG00000174945	52.3035	11.5884	2.17423	TRUE	0.00436969
ENSG00000117519	63.2799	14.0488	2.1713	TRUE	0.00169915
ENSG00000166394	123.827	27.5304	2.16923	TRUE	0.00258265
ENSG00000231305	50.4549	11.218	2.16917	TRUE	0.0036921
ENSG00000120129	44694.1	9971.92	2.16414	TRUE	0.00901585
ENSG00000198814	2095.81	467.679	2.16392	TRUE	5.93228e-07
ENSG00000120306	2896.89	647.064	2.16253	TRUE	2.26812e-06
ENSG00000274717	75.4308	16.8589	2.16164	TRUE	0.000716691
ENSG00000031081	1466.31	328.453	2.15843	TRUE	0.00128578
ENSG00000262001	264.677	59.3316	2.15736	TRUE	0.000185785
ENSG00000160213	6252.82	1402.45	2.15656	TRUE	0.000364438
ENSG00000104689	882.92	198.509	2.15308	TRUE	2.89016e-08
ENSG00000273812	73.2388	16.5338	2.14719	TRUE	0.00278396
ENSG00000126353	13878.1	3138.75	2.14455	TRUE	0.000235157
ENSG00000139410	393.224	88.9929	2.14359	TRUE	0.000260281
ENSG00000162889	18002.8	4128.34	2.12459	TRUE	1.31127e-08
ENSG00000175505	663.717	152.579	2.12101	TRUE	2.26742e-05
ENSG00000283525	123.383	28.4256	2.11788	TRUE	0.00944221
ENSG00000047634	172.02	39.6711	2.11642	TRUE	0.0012351
ENSG00000101445	5202.71	1201.8	2.11407	TRUE	8.273e-05
ENSG00000115902	751.487	173.776	2.11252	TRUE	8.07859e-05
ENSG00000150782	660.729	152.802	2.11239	TRUE	9.63877e-05
ENSG00000279227	107.684	24.9098	2.11202	TRUE	0.000108674
ENSG00000172939	3657.71	846.582	2.11122	TRUE	0.000126593
ENSG00000137726	473.964	109.994	2.10735	TRUE	1.37355e-05
ENSG00000138069	4925.47	1143.45	2.10687	TRUE	5.5659e-08
ENSG00000070495	3813.2	888.037	2.10231	TRUE	4.29306e-07
ENSG00000165029	1803.2	420.718	2.09964	TRUE	0.000974794
ENSG00000198018	431.663	101.25	2.09198	TRUE	0.000326223
ENSG00000184545	414.674	97.5786	2.08734	TRUE	2.85159e-07
ENSG00000100644	7117.49	1679.46	2.08337	TRUE	1.1278e-05
ENSG00000105643	8772.43	2070.23	2.08319	TRUE	6.4626e-07
ENSG00000163171	10345.3	2441.45	2.08316	TRUE	0.000198433
ENSG00000144597	1219.02	288.189	2.08064	TRUE	0.000124621
ENSG00000103522	1605.07	380.284	2.07749	TRUE	4.9982e-06
ENSG00000159128	12238.8	2906.64	2.07404	TRUE	1.9263e-09
ENSG00000127418	704.697	167.516	2.0727	TRUE	5.95413e-05
ENSG00000067334	1251.07	298.45	2.0676	TRUE	1.61347e-05
ENSG00000104549	371.714	88.739	2.06655	TRUE	1.00198e-05
ENSG00000139132	1374.05	328.403	2.0649	TRUE	0.00362917
ENSG00000034152	30056	7191.64	2.06326	TRUE	4.0044e-06
ENSG00000108175	6629.26	1589.61	2.06017	TRUE	0.000607122
ENSG00000112658	5134.46	1231.72	2.05954	TRUE	4.74217e-05
ENSG00000060558	2845.07	684.105	2.05618	TRUE	5.11592e-09
ENSG00000127561	85.9768	20.6838	2.05545	TRUE	0.00416034
ENSG00000100226	8841.16	2127.56	2.05504	TRUE	2.67727e-09
ENSG00000101082	3836.3	924.073	2.05364	TRUE	3.00745e-06
ENSG00000182534	367.688	88.6552	2.05221	TRUE	2.05596e-05
ENSG00000279412	66.762	16.1189	2.05028	TRUE	0.00506559
ENSG00000163600	398.922	96.6972	2.04456	TRUE	0.00244751
ENSG00000124107	1234.5	299.338	2.04408	TRUE	0.000655963
ENSG00000140406	2557.91	621.582	2.04095	TRUE	6.56799e-07
ENSG00000189067	120640	29341	2.03971	TRUE	2.83372e-08
ENSG00000234199	82.0322	20.0542	2.03229	TRUE	0.00487499
ENSG00000044574	17407.3	4257.89	2.03148	TRUE	2.85309e-05
ENSG00000146457	4775.84	1169.66	2.02966	TRUE	5.71997e-07
ENSG00000168264	5322.5	1304.27	2.02886	TRUE	6.42121e-07
ENSG00000197405	44553.9	10922.5	2.02825	TRUE	8.41293e-05
ENSG00000182379	96.3053	23.6257	2.02726	TRUE	0.00160338
ENSG00000118156	65.5068	16.0768	2.02667	TRUE	0.00991573
ENSG00000111859	7607.55	1867.6	2.02624	TRUE	2.52841e-05
ENSG00000143507	468.873	115.294	2.02388	TRUE	0.000226917
ENSG00000231105	201.748	49.6236	2.02345	TRUE	9.03824e-05
ENSG00000271032	172.684	42.5151	2.02209	TRUE	5.26016e-05
ENSG00000103496	7346.25	1810.32	2.02076	TRUE	2.66414e-08
ENSG00000267534	397.445	98.1998	2.01696	TRUE	9.16448e-06
ENSG00000171612	203.105	50.2204	2.01588	TRUE	3.09372e-05
ENSG00000135241	1524.28	377.147	2.01493	TRUE	7.48377e-05
ENSG00000131188	904.062	223.962	2.01317	TRUE	0.000148151
ENSG00000104320	2625.37	650.562	2.01276	TRUE	0.000172974
ENSG00000134108	3340.22	830.095	2.0086	TRUE	2.64363e-05
ENSG00000133612	3539.13	880.524	2.00696	TRUE	0.00296623
ENSG00000164691	28960.7	7206.88	2.00665	TRUE	6.38638e-06
ENSG00000285816	99.2027	24.7137	2.00507	TRUE	0.00163805
ENSG00000108582	9283.78	2315.69	2.00327	TRUE	0.000169649
ENSG00000101544	862.102	216.053	1.99647	TRUE	0.000298871
ENSG00000135678	831.784	209.072	1.99221	TRUE	0.00249937
ENSG00000075618	579.733	145.774	1.99165	TRUE	0.000224923
ENSG00000180113	66.0657	16.6641	1.98716	TRUE	0.00416034
ENSG00000137462	23530.1	5938.86	1.98625	TRUE	4.11744e-07
ENSG00000145365	824.405	209.128	1.97896	TRUE	0.00809059
ENSG00000162461	267.59	67.9366	1.97776	TRUE	0.000207112
ENSG00000171522	1857.72	472.65	1.97469	TRUE	0.00142777
ENSG00000132334	13690.8	3487.14	1.97309	TRUE	0.000181247
ENSG00000069849	2583.37	658.09	1.9729	TRUE	3.50951e-05
ENSG00000141497	428.603	109.278	1.97164	TRUE	1.57198e-05
ENSG00000164182	74.3379	18.97	1.97038	TRUE	0.000840556
ENSG00000064989	58.4086	14.9057	1.97032	TRUE	0.00636193
ENSG00000204574	7117.23	1819.4	1.96785	TRUE	3.34922e-08
ENSG00000179841	170.426	43.5847	1.96726	TRUE	0.00186175
ENSG00000028137	85374.1	21870.7	1.9648	TRUE	1.45875e-08
ENSG00000101367	6586.96	1692.06	1.96083	TRUE	1.97157e-06
ENSG00000179630	109.417	28.2887	1.95153	TRUE	0.00832407
ENSG00000037897	271.239	70.155	1.95095	TRUE	0.000167961
ENSG00000198517	1886.31	488.904	1.94794	TRUE	2.26097e-05
ENSG00000287920	1383.71	359.074	1.94619	TRUE	0.000127664
ENSG00000102401	1027.69	266.894	1.94507	TRUE	5.80912e-05
ENSG00000096384	28311.1	7398.49	1.93606	TRUE	1.96533e-06
ENSG00000130589	12347.4	3234.36	1.93265	TRUE	0.00214901
ENSG00000224950	548.853	143.777	1.93259	TRUE	3.8753e-05
ENSG00000205903	9978.04	2615.45	1.93169	TRUE	0.000525432
ENSG00000168246	420.676	110.281	1.93152	TRUE	0.00144203
ENSG00000035681	3059.66	802.106	1.9315	TRUE	3.88102e-06
ENSG00000101150	15474.9	4062.62	1.92945	TRUE	6.88644e-08
ENSG00000004864	612.289	160.786	1.92907	TRUE	0.00337874
ENSG00000184014	14259.8	3760.03	1.92313	TRUE	0.000549146
ENSG00000237989	88.9605	23.4622	1.92282	TRUE	0.00152683
ENSG00000182885	19788	5238.31	1.91746	TRUE	8.97064e-06
ENSG00000135404	23258.8	6190.52	1.90965	TRUE	2.61345e-05
ENSG00000182853	83.4719	22.2565	1.90706	TRUE	0.0052659
ENSG00000164056	62.1607	16.6016	1.90468	TRUE	0.0048732
ENSG00000173083	3222.26	862.059	1.90222	TRUE	0.00242538
ENSG00000197860	1113.46	297.955	1.90188	TRUE	0.000607122
ENSG00000130449	1474.57	395.668	1.89794	TRUE	0.00335147
ENSG00000110446	14229	3826.31	1.89481	TRUE	0.000241805
ENSG00000139514	659.859	177.94	1.89076	TRUE	6.97131e-05
ENSG00000027869	4251.44	1152.12	1.88366	TRUE	2.50729e-07
ENSG00000048342	299.111	81.0986	1.88293	TRUE	6.31583e-05
ENSG00000153922	2845.73	774.57	1.87733	TRUE	0.00360917
ENSG00000134594	280.185	76.2958	1.8767	TRUE	3.82001e-05
ENSG00000101421	13346.2	3644.67	1.87257	TRUE	4.33769e-05
ENSG00000112972	550.014	150.202	1.87256	TRUE	0.000409483
ENSG00000229132	582.211	159.273	1.87004	TRUE	7.8464e-05
ENSG00000160214	1568.7	429.249	1.86968	TRUE	0.000477442
ENSG00000082153	1888.32	518.07	1.86588	TRUE	0.000840075
ENSG00000173812	43976.4	12084.3	1.8636	TRUE	8.89228e-06
ENSG00000131323	2477.25	685.794	1.85289	TRUE	0.000733724
ENSG00000105321	4022.79	1114.75	1.85147	TRUE	0.000264666
ENSG00000026025	66807	18536.6	1.84962	TRUE	1.13589e-05
ENSG00000171223	20961.6	5816.24	1.84959	TRUE	8.68335e-05
ENSG00000205927	315.042	87.4588	1.84887	TRUE	2.66781e-05
ENSG00000141753	472.745	131.564	1.8453	TRUE	0.00012428
ENSG00000125148	1958.87	545.318	1.84485	TRUE	0.002891
ENSG00000143514	1318.62	367.937	1.8415	TRUE	0.0082535
ENSG00000055483	4272.63	1193.21	1.84028	TRUE	3.09294e-06
ENSG00000173530	744.641	208.145	1.83896	TRUE	5.97942e-05
ENSG00000273076	226.37	63.357	1.83711	TRUE	0.00252049
ENSG00000115310	8600.3	2409.37	1.83573	TRUE	0.000512099
ENSG00000280046	313.058	87.8402	1.83348	TRUE	0.00221418
ENSG00000197272	179.036	50.2473	1.83313	TRUE	0.000193368
ENSG00000143702	596.022	167.303	1.8329	TRUE	0.00214901
ENSG00000204569	5666.84	1592.85	1.83093	TRUE	8.81979e-06
ENSG00000143367	317.105	89.2302	1.82936	TRUE	0.00711866
ENSG00000227688	103.568	29.1646	1.82828	TRUE	0.00520387
ENSG00000226979	614.992	173.957	1.82184	TRUE	8.2445e-05
ENSG00000169504	678.277	192.594	1.81632	TRUE	0.00416034
ENSG00000204590	3690.76	1048.64	1.8154	TRUE	2.4874e-06
ENSG00000116815	950.388	270.098	1.81503	TRUE	0.000179394
ENSG00000173926	339.378	96.5283	1.81387	TRUE	0.00113649
ENSG00000057704	5418.41	1544.69	1.81055	TRUE	0.00479986
ENSG00000065989	2069.37	590.196	1.80993	TRUE	0.000741343
ENSG00000183621	1364.98	389.462	1.80932	TRUE	0.00135549
ENSG00000125744	903.65	258.516	1.80551	TRUE	4.52134e-05
ENSG00000238005	410.466	117.432	1.80543	TRUE	0.00076534
ENSG00000167601	78.0397	22.3983	1.80082	TRUE	0.00309194
ENSG00000109111	14601.4	4232.12	1.78666	TRUE	4.70892e-06
ENSG00000090520	814.805	236.174	1.7866	TRUE	3.06655e-05
ENSG00000126814	312.809	90.9842	1.7816	TRUE	0.000245753
ENSG00000219665	153.887	44.8305	1.77932	TRUE	0.00069277
ENSG00000213772	100.865	29.3982	1.77862	TRUE	0.00166484
ENSG00000283566	128.786	37.5376	1.77857	TRUE	0.00704142
ENSG00000164236	314.601	91.8752	1.77578	TRUE	0.00284679
ENSG00000135334	4141.77	1211.57	1.77336	TRUE	1.01234e-05
ENSG00000123213	680.142	199.106	1.7723	TRUE	0.00588787
ENSG00000171867	2001.27	586.022	1.77189	TRUE	0.0067487
ENSG00000160223	195.853	57.447	1.76947	TRUE	0.000117519
ENSG00000160408	201.457	59.0959	1.76934	TRUE	0.000636074
ENSG00000080824	8787.72	2580.88	1.76762	TRUE	0.00417962
ENSG00000154710	96.7334	28.4161	1.76731	TRUE	0.00682842
ENSG00000248323	14285.6	4206.48	1.76388	TRUE	7.47116e-05
ENSG00000181026	1064.49	313.841	1.76206	TRUE	0.000147303
ENSG00000249042	318.091	94.0603	1.75778	TRUE	0.00534025
ENSG00000173039	10021.9	2965.39	1.75687	TRUE	3.50951e-05
ENSG00000139318	9160.7	2712.65	1.75576	TRUE	0.00494535
ENSG00000165030	3363.47	997.47	1.7536	TRUE	0.00284679
ENSG00000116260	7715.88	2300.4	1.74595	TRUE	3.17434e-05
ENSG00000165714	431.924	129.564	1.73711	TRUE	0.000822252
ENSG00000086061	4394.32	1318.53	1.73671	TRUE	0.00118641
ENSG00000125733	534.082	160.479	1.73468	TRUE	0.00389022
ENSG00000188522	566.998	170.526	1.73335	TRUE	0.000127664
ENSG00000085117	12124.4	3657.4	1.72902	TRUE	0.00460276
ENSG00000235001	146.319	44.1442	1.72882	TRUE	0.00105102
ENSG00000160360	314.262	94.9968	1.72602	TRUE	7.32044e-05
ENSG00000086544	1409.29	426.447	1.72453	TRUE	2.75557e-05
ENSG00000168439	7694.63	2328.76	1.72429	TRUE	1.51556e-05
ENSG00000280194	220.708	66.8827	1.72243	TRUE	0.000769961
ENSG00000163399	11178.8	3389.53	1.72161	TRUE	7.74455e-06
ENSG00000138760	2087.2	633.833	1.71939	TRUE	0.000799743
ENSG00000196843	8688.16	2645.72	1.71539	TRUE	0.00171913
ENSG00000132475	40239	12256.5	1.71505	TRUE	6.42664e-06
ENSG00000112033	3218.91	982.254	1.7124	TRUE	0.000721955
ENSG00000172183	12137.9	3710.82	1.7097	TRUE	0.000146585
ENSG00000137801	1288.53	395.163	1.70521	TRUE	0.00145958
ENSG00000165782	3110.32	954.146	1.70478	TRUE	1.708e-05
ENSG00000170379	424.092	130.115	1.70459	TRUE	0.00403113
ENSG00000106615	626.596	192.331	1.70394	TRUE	6.74763e-05
ENSG00000165006	7820.24	2404.1	1.70172	TRUE	0.000238353
ENSG00000118707	2268.39	698.424	1.69949	TRUE	1.88564e-06
ENSG00000163870	2107.96	652.066	1.69276	TRUE	0.00495824
ENSG00000143119	43629.7	13549.7	1.68705	TRUE	2.42232e-05
ENSG00000121152	78.8313	24.4946	1.6863	TRUE	0.00894492
ENSG00000204386	3222.66	1002.88	1.6841	TRUE	4.50348e-06
ENSG00000242247	2145.96	668.896	1.68177	TRUE	0.000519856
ENSG00000151327	1617.25	505.651	1.67733	TRUE	5.33757e-05
ENSG00000116786	7651.31	2394.6	1.67593	TRUE	0.000176224
ENSG00000162413	8840.74	2768.12	1.67526	TRUE	0.000221273
ENSG00000089351	14298	4495.11	1.66938	TRUE	0.00489228
ENSG00000102531	1147.58	360.858	1.6691	TRUE	0.00940084
ENSG00000185215	46762.2	14710	1.66855	TRUE	0.00129716
ENSG00000266563	291.682	91.9445	1.66556	TRUE	0.000359336
ENSG00000140030	1796.24	566.995	1.66357	TRUE	1.54461e-05
ENSG00000076003	1213.86	383.945	1.66063	TRUE	9.69118e-05
ENSG00000133104	1306.91	415.299	1.65394	TRUE	0.00187894
ENSG00000188389	550.773	176.626	1.64076	TRUE	0.00198068
ENSG00000177150	250.427	80.3528	1.63997	TRUE	0.00194771
ENSG00000167378	993.583	318.913	1.63948	TRUE	8.5364e-05
ENSG00000162734	3648.32	1171.13	1.63933	TRUE	5.26016e-05
ENSG00000138621	3434.49	1105.1	1.63592	TRUE	0.000397461
ENSG00000067369	865.666	279.107	1.63299	TRUE	0.00482629
ENSG00000173276	454.107	146.574	1.63141	TRUE	0.0025811
ENSG00000134333	7136.89	2307.67	1.62886	TRUE	0.000113485
ENSG00000124788	3258.24	1054.02	1.62819	TRUE	6.56946e-05
ENSG00000065809	5333.28	1725.66	1.62787	TRUE	0.0019193
ENSG00000179134	4847.44	1569.09	1.6273	TRUE	0.000103111
ENSG00000077585	510.925	165.438	1.62682	TRUE	0.00106387
ENSG00000075399	3499.51	1134.89	1.6246	TRUE	8.87106e-05
ENSG00000110768	1261.05	409.435	1.62292	TRUE	0.000552079
ENSG00000080371	2341.7	760.669	1.62222	TRUE	0.000469756
ENSG00000106089	310.732	101.113	1.6197	TRUE	0.00615925
ENSG00000161791	2926.34	955.52	1.61474	TRUE	0.00761957
ENSG00000163660	5294.24	1732.18	1.61184	TRUE	0.000265868
ENSG00000140941	5689.84	1866.01	1.60843	TRUE	5.19748e-05
ENSG00000177337	304.743	100.004	1.60754	TRUE	0.00244701
ENSG00000156860	15795.9	5192.48	1.60505	TRUE	5.1338e-05
ENSG00000079263	2550.54	838.971	1.60411	TRUE	0.000130101
ENSG00000105501	728.022	239.709	1.60269	TRUE	0.00394487
ENSG00000228775	122.952	40.6169	1.59795	TRUE	0.00593976
ENSG00000168175	2598.63	860.503	1.5945	TRUE	0.000743138
ENSG00000155926	16745.5	5545.64	1.59435	TRUE	0.000204336
ENSG00000071127	37375.7	12385.8	1.59342	TRUE	0.00011518
ENSG00000280138	2057.21	685.315	1.58585	TRUE	0.00488202
ENSG00000110756	1053.75	351.371	1.58447	TRUE	0.000741372
ENSG00000110046	11091.1	3700.66	1.58355	TRUE	0.000103795
ENSG00000167173	24074	8041.5	1.58194	TRUE	1.66182e-05
ENSG00000105699	904.885	303.175	1.57759	TRUE	0.000650162
ENSG00000158545	4234.07	1419.42	1.57674	TRUE	0.000387487
ENSG00000237938	203.945	68.3848	1.57643	TRUE	0.00375617
ENSG00000164733	49747.4	16705.5	1.57429	TRUE	0.000603725
ENSG00000158615	3338.9	1122.35	1.57285	TRUE	0.00421429
ENSG00000236255	262.528	88.3583	1.57104	TRUE	0.000461262
ENSG00000105402	6551.12	2209.34	1.56813	TRUE	0.000201498
ENSG00000184216	7590.5	2562.43	1.56668	TRUE	0.0032031
ENSG00000128590	535.411	180.777	1.56644	TRUE	0.000511177
ENSG00000104131	1688.61	570.19	1.56632	TRUE	0.000164697
ENSG00000137496	1232.6	416.865	1.56405	TRUE	0.00129252
ENSG00000125753	55527.3	18780.8	1.56394	TRUE	4.17934e-05
ENSG00000126003	2752.03	932.672	1.56105	TRUE	0.00155795
ENSG00000104825	2688.98	912.079	1.55983	TRUE	0.00180511
ENSG00000185880	2803.48	951.094	1.55956	TRUE	0.000594858
ENSG00000080815	8691.39	2954.94	1.55646	TRUE	0.00133189
ENSG00000181045	1118.92	381.601	1.55197	TRUE	0.00352197
ENSG00000143924	3816.05	1301.57	1.55182	TRUE	0.000606483
ENSG00000141522	13880.8	4741.65	1.54963	TRUE	0.000140947
ENSG00000025039	904.985	309.456	1.54816	TRUE	0.00198483
ENSG00000104419	7143.37	2443.23	1.54782	TRUE	0.000803916
ENSG00000182310	289.232	99.0535	1.54595	TRUE	0.00470701
ENSG00000170619	1029.99	353.476	1.54294	TRUE	0.000991549
ENSG00000231890	115.856	39.7968	1.54161	TRUE	0.00593288
ENSG00000138942	1669.96	574.907	1.53841	TRUE	8.57666e-05
ENSG00000169155	816.583	282.332	1.53221	TRUE	0.0020974
ENSG00000110944	199.204	68.9874	1.52984	TRUE	0.00104989
ENSG00000172216	13450.2	4668.84	1.52649	TRUE	0.000671667
ENSG00000132965	26471.5	9188.97	1.52646	TRUE	0.00408903
ENSG00000157764	1698.79	591.455	1.52217	TRUE	0.00280071
ENSG00000115687	2141.37	745.764	1.52175	TRUE	0.00203678
ENSG00000142396	312.682	109.312	1.51624	TRUE	0.00416029
ENSG00000110330	1380.88	483.265	1.5147	TRUE	0.00538347
ENSG00000160209	6779.33	2373.16	1.51433	TRUE	0.000310887
ENSG00000155097	2078.11	727.585	1.51409	TRUE	0.00162516
ENSG00000184602	10629.1	3723.31	1.51336	TRUE	0.000194497
ENSG00000151651	37379.5	13101.7	1.5125	TRUE	5.00814e-05
ENSG00000163932	16663.9	5842.71	1.51202	TRUE	0.000123355
ENSG00000197498	214.362	75.2464	1.51036	TRUE	0.00694358
ENSG00000265808	1090.57	383.694	1.50706	TRUE	0.00170378
ENSG00000138623	1003.89	353.704	1.50499	TRUE	0.00350274
ENSG00000155252	1054.06	371.647	1.50395	TRUE	0.000123851
ENSG00000166128	3900.76	1377.06	1.50217	TRUE	0.00022162
ENSG00000171777	2057.21	5828.14	-1.50234	TRUE	0.00187826
ENSG00000073060	118.933	336.998	-1.50259	TRUE	0.000363053
ENSG00000235532	39.7466	112.762	-1.50438	TRUE	0.00470701
ENSG00000110876	8225.45	23339.9	-1.50463	TRUE	7.46083e-05
ENSG00000188305	324.279	920.55	-1.50526	TRUE	0.000245394
ENSG00000263874	62.6552	178.93	-1.51389	TRUE	0.00277174
ENSG00000243364	58.5914	167.393	-1.51448	TRUE	0.00236503
ENSG00000167536	78.4522	224.655	-1.51783	TRUE	0.00325806
ENSG00000173171	142.056	407.44	-1.52013	TRUE	0.000477917
ENSG00000135407	173.9	500.774	-1.5259	TRUE	0.00186544
ENSG00000181481	264.139	761.394	-1.52735	TRUE	5.64991e-05
ENSG00000213390	214.99	620.054	-1.52813	TRUE	0.000857333
ENSG00000196502	492.771	1422.77	-1.52972	TRUE	0.00022269
ENSG00000120913	734.889	2138.06	-1.54071	TRUE	0.00335304
ENSG00000105204	338.911	986.174	-1.54094	TRUE	0.000214749
ENSG00000198909	1925.18	5640.41	-1.55081	TRUE	0.000433434
ENSG00000226328	153.896	452.011	-1.5544	TRUE	0.000279841
ENSG00000162174	39.6842	116.665	-1.55573	TRUE	0.00678442
ENSG00000109323	463.133	1363.39	-1.5577	TRUE	0.000308927
ENSG00000161533	795.503	2353.78	-1.56504	TRUE	5.18796e-05
ENSG00000112062	1001.98	2978.22	-1.5716	TRUE	0.00137743
ENSG00000138604	37.7322	112.482	-1.57582	TRUE	0.00444296
ENSG00000280332	98.817	295.267	-1.57919	TRUE	0.00426837
ENSG00000138413	179.649	537.917	-1.5822	TRUE	0.000512099
ENSG00000163462	52.9364	159.187	-1.58839	TRUE	0.00659811
ENSG00000110665	899.81	2707.85	-1.58945	TRUE	0.00859651
ENSG00000233901	57.6362	173.854	-1.59283	TRUE	0.00892732
ENSG00000286488	99.0017	299.052	-1.59487	TRUE	0.00143139
ENSG00000167261	2740.41	8298.04	-1.59838	TRUE	0.00421429
ENSG00000107960	161.442	490.176	-1.60229	TRUE	0.000359336
ENSG00000151702	788.847	2399.04	-1.60464	TRUE	0.00210019
ENSG00000112053	58.2154	177.199	-1.60589	TRUE	0.00540289
ENSG00000124074	76.6528	234.002	-1.61011	TRUE	0.0094164
ENSG00000159588	73.9352	225.847	-1.61101	TRUE	0.00242409
ENSG00000155111	252.794	777.003	-1.61996	TRUE	0.00453227
ENSG00000012232	716.048	2201.24	-1.62019	TRUE	3.50951e-05
ENSG00000184992	203.399	627.484	-1.62526	TRUE	0.000876458
ENSG00000115107	41.8133	129.354	-1.62928	TRUE	0.00465816
ENSG00000103154	90.2394	279.658	-1.63184	TRUE	0.00234136
ENSG00000140995	1642.3	5090.71	-1.63215	TRUE	0.000141102
ENSG00000177663	3308.81	10356.2	-1.64611	TRUE	0.00010216
ENSG00000213347	211.526	663.107	-1.64841	TRUE	0.00109374
ENSG00000138172	286.324	901.581	-1.65481	TRUE	0.00054337
ENSG00000178996	253.968	801.382	-1.65784	TRUE	0.0040907
ENSG00000248019	366.917	1160.22	-1.66087	TRUE	0.0010095
ENSG00000170892	784.748	2498.31	-1.67065	TRUE	0.00121596
ENSG00000127220	112.497	358.696	-1.67287	TRUE	0.00394598
ENSG00000169902	93.5415	300.607	-1.6842	TRUE	0.00653157
ENSG00000104974	915.885	2948.92	-1.68695	TRUE	0.00108325
ENSG00000171812	24.8824	80.1566	-1.6877	TRUE	0.00971881
ENSG00000004838	31.857	102.96	-1.6924	TRUE	0.00835061
ENSG00000069943	128.296	415.417	-1.69508	TRUE	0.00049267
ENSG00000205517	22.4939	72.8443	-1.69528	TRUE	0.00838943
ENSG00000173208	21.4258	69.9113	-1.70618	TRUE	0.00647166
ENSG00000139890	175.942	574.554	-1.70734	TRUE	0.00173038
ENSG00000132825	144.065	470.664	-1.70798	TRUE	0.00613184
ENSG00000139531	101.986	333.234	-1.70817	TRUE	0.000211948
ENSG00000185432	536.828	1759.92	-1.71298	TRUE	0.00243651
ENSG00000105516	196.739	650.356	-1.72494	TRUE	0.000601456
ENSG00000172375	411.476	1362.14	-1.727	TRUE	0.000370916
ENSG00000089012	160.469	534.741	-1.73654	TRUE	0.0016748
ENSG00000160113	29.1474	97.197	-1.73754	TRUE	0.00745453
ENSG00000180263	39.8466	133.452	-1.74379	TRUE	0.00282243
ENSG00000198740	515.406	1729.61	-1.74666	TRUE	0.000147138
ENSG00000160588	609.289	2048.66	-1.74948	TRUE	0.000664023
ENSG00000104915	950.869	3212.69	-1.75647	TRUE	0.00503004
ENSG00000121858	870.351	2942.56	-1.7574	TRUE	0.00674377
ENSG00000135218	537.31	1820.31	-1.76036	TRUE	0.00254243
ENSG00000120696	119.581	405.779	-1.76271	TRUE	0.000193368
ENSG00000132749	29.1777	99.2665	-1.76644	TRUE	0.00441597
ENSG00000119979	127.937	435.316	-1.76663	TRUE	6.89267e-05
ENSG00000048052	62.1617	212.386	-1.77259	TRUE	0.00616347
ENSG00000120049	21.5443	73.6229	-1.77285	TRUE	0.00855586
ENSG00000182923	321.842	1101.55	-1.77511	TRUE	0.000331277
ENSG00000107551	513.576	1759.32	-1.77637	TRUE	6.37484e-05
ENSG00000183723	26.8923	92.294	-1.77904	TRUE	0.00303566
ENSG00000213085	46.5748	159.908	-1.77962	TRUE	0.00295565
ENSG00000162383	15.2149	52.2747	-1.78062	TRUE	0.0095371
ENSG00000136630	248.995	856.099	-1.78166	TRUE	0.000178905
ENSG00000186074	764.62	2639.14	-1.78725	TRUE	0.0082424
ENSG00000070731	74.9611	258.827	-1.78777	TRUE	8.98899e-05
ENSG00000174123	81.6628	283.351	-1.79484	TRUE	0.000441242
ENSG00000245848	152.255	531.266	-1.80294	TRUE	6.89267e-05
ENSG00000073464	52.3244	184.73	-1.81986	TRUE	0.00147261
ENSG00000109458	77.0297	272.377	-1.82212	TRUE	0.00989484
ENSG00000171596	90.3936	321.281	-1.82954	TRUE	0.000526742
ENSG00000138764	207.722	738.588	-1.83012	TRUE	0.000636337
ENSG00000160703	291.555	1040.81	-1.83587	TRUE	6.87192e-06
ENSG00000198598	89.4422	319.443	-1.83653	TRUE	0.00304843
ENSG00000101493	405.418	1448.52	-1.8371	TRUE	9.46392e-07
ENSG00000161929	310.329	1111.55	-1.84071	TRUE	3.54865e-05
ENSG00000163931	7967.22	28562.1	-1.84195	TRUE	0.00153804
ENSG00000174007	137.276	497.492	-1.85759	TRUE	4.37045e-05
ENSG00000256229	40.956	148.878	-1.86198	TRUE	0.00539757
ENSG00000204131	1024.97	3728.72	-1.86309	TRUE	0.00297696
ENSG00000174125	599.567	2181.96	-1.86363	TRUE	0.000322787
ENSG00000112299	81.8379	300.512	-1.87658	TRUE	0.000120737
ENSG00000174807	27.9631	102.881	-1.87938	TRUE	0.00384819
ENSG00000236345	13.9907	51.7221	-1.88632	TRUE	0.00847189
ENSG00000102886	143.493	530.504	-1.88638	TRUE	3.89827e-05
ENSG00000248712	32.5752	120.523	-1.88746	TRUE	0.00699008
ENSG00000140044	208.094	772.111	-1.89157	TRUE	3.39571e-05
ENSG00000174885	227	851.099	-1.90663	TRUE	1.16237e-05
ENSG00000272462	19.9186	74.7603	-1.90815	TRUE	0.00544332
ENSG00000168229	47.5189	178.612	-1.91025	TRUE	0.000316569
ENSG00000183077	27.0545	102.078	-1.91573	TRUE	0.000313673
ENSG00000181444	847.267	3228.74	-1.93008	TRUE	0.00185896
ENSG00000134686	2718.94	10368.6	-1.93111	TRUE	7.89175e-08
ENSG00000234678	43.266	165.085	-1.93191	TRUE	0.000209248
ENSG00000130363	65.0014	248.802	-1.93645	TRUE	3.17434e-05
ENSG00000241772	71.0644	272.15	-1.9372	TRUE	0.00932566
ENSG00000107954	70.121	268.707	-1.93811	TRUE	0.00268136
ENSG00000196872	20.6472	79.202	-1.93959	TRUE	0.00844551
ENSG00000183773	43.4199	168.126	-1.95312	TRUE	0.00310912
ENSG00000011198	590.463	2299.09	-1.96114	TRUE	1.34168e-05
ENSG00000006534	499.346	1945	-1.96165	TRUE	1.37648e-05
ENSG00000174132	57.0477	223.076	-1.96729	TRUE	9.62541e-05
ENSG00000196372	90.5534	355.815	-1.97429	TRUE	1.62085e-05
ENSG00000233622	20.1578	79.6819	-1.98291	TRUE	0.00307702
ENSG00000151458	30.5309	120.894	-1.9854	TRUE	0.00476124
ENSG00000164251	60.1105	238.203	-1.9865	TRUE	0.00564858
ENSG00000163154	561.291	2229.59	-1.98995	TRUE	0.000285735
ENSG00000176595	98.18	390.996	-1.99365	TRUE	8.07859e-05
ENSG00000134698	826.332	3291.24	-1.99384	TRUE	6.27079e-06
ENSG00000173110	697.037	2780.83	-1.99621	TRUE	4.14242e-05
ENSG00000120868	243.969	975.884	-2.00001	TRUE	0.00133332
ENSG00000256660	23.8116	96.5046	-2.01894	TRUE	0.00567001
ENSG00000111087	120.424	489.44	-2.02301	TRUE	4.66311e-05
ENSG00000177125	176.723	722.186	-2.03088	TRUE	1.8465e-05
ENSG00000279330	33.712	138.447	-2.038	TRUE	0.000980654
ENSG00000148660	1055.48	4359.79	-2.04635	TRUE	1.84619e-05
ENSG00000226891	40.3205	166.668	-2.04739	TRUE	0.0078049
ENSG00000164403	46.7092	193.304	-2.0491	TRUE	7.82867e-05
ENSG00000178966	29.3223	121.665	-2.05285	TRUE	0.00454015
ENSG00000285693	66.8347	278.085	-2.05686	TRUE	8.37754e-06
ENSG00000103196	670.606	2796.71	-2.06019	TRUE	0.000967899
ENSG00000118308	370.799	1555.29	-2.06848	TRUE	0.000145042
ENSG00000186193	17.5144	73.5438	-2.07006	TRUE	0.00494152
ENSG00000197182	103.184	436.747	-2.08157	TRUE	3.0383e-05
ENSG00000134755	97.4466	413.208	-2.08418	TRUE	0.00439976
ENSG00000136161	236.857	1005.34	-2.08559	TRUE	0.000109561
ENSG00000134256	107.272	458.877	-2.09683	TRUE	3.0879e-05
ENSG00000142733	60.4425	258.575	-2.09695	TRUE	1.57198e-05
ENSG00000230724	20.2468	87.3525	-2.10915	TRUE	0.000787201
ENSG00000156675	724.268	3134.3	-2.11355	TRUE	0.000898467
ENSG00000168010	4466.86	19434.3	-2.12127	TRUE	1.15527e-05
ENSG00000224152	67.2902	293.401	-2.12441	TRUE	5.34191e-05
ENSG00000072952	323.617	1415.85	-2.12931	TRUE	1.14874e-05
ENSG00000182749	68.7257	301.61	-2.13376	TRUE	5.8985e-05
ENSG00000111261	230.554	1022.32	-2.14868	TRUE	4.67596e-06
ENSG00000176659	9.57311	42.644	-2.15528	TRUE	0.0055814
ENSG00000279283	74.9689	336.124	-2.16463	TRUE	0.00675505
ENSG00000108984	85.4977	384.418	-2.16872	TRUE	1.44614e-05
ENSG00000229515	22.8798	103.21	-2.17344	TRUE	0.00653157
ENSG00000196668	124.958	563.743	-2.1736	TRUE	5.70991e-07
ENSG00000142552	427.551	1933.01	-2.17668	TRUE	6.89753e-05
ENSG00000181826	208.293	943.01	-2.17866	TRUE	1.92107e-07
ENSG00000226137	132.412	603.24	-2.18769	TRUE	0.000514292
ENSG00000221869	864.511	3944.81	-2.19	TRUE	4.94453e-06
ENSG00000188282	13.252	60.5156	-2.1911	TRUE	0.00864114
ENSG00000135766	39.3468	181.486	-2.20554	TRUE	5.47081e-05
ENSG00000183779	83.2912	385.308	-2.20978	TRUE	2.62197e-08
ENSG00000138449	263.399	1219.6	-2.21108	TRUE	2.35516e-05
ENSG00000164938	293.049	1362.64	-2.21719	TRUE	1.6731e-06
ENSG00000182580	8.1473	38.3602	-2.23522	TRUE	0.00682141
ENSG00000103269	8.08783	39.2529	-2.27897	TRUE	0.00263718
ENSG00000152804	134.398	652.35	-2.27914	TRUE	2.36639e-07
ENSG00000152207	47.962	233.323	-2.28237	TRUE	2.62665e-06
ENSG00000205269	90.1097	439.47	-2.28601	TRUE	4.59178e-05
ENSG00000262370	128.216	625.523	-2.28648	TRUE	1.56993e-05
ENSG00000230454	19.437	94.8716	-2.28717	TRUE	0.000128431
ENSG00000226688	53.615	262.36	-2.29084	TRUE	0.00109768
ENSG00000145416	135.215	661.932	-2.29142	TRUE	5.15209e-09
ENSG00000231711	22.1721	108.555	-2.29161	TRUE	0.000463758
ENSG00000187554	85.4061	418.85	-2.29402	TRUE	0.000107036
ENSG00000268618	16.6848	82.0596	-2.29814	TRUE	0.00778719
ENSG00000277548	8.82442	43.4348	-2.29928	TRUE	0.00444929
ENSG00000120262	25.3258	124.98	-2.30302	TRUE	0.0088234
ENSG00000232912	22.0962	109.438	-2.30824	TRUE	0.000651181
ENSG00000100228	19.0723	94.7877	-2.31322	TRUE	6.46438e-05
ENSG00000173535	1368.84	6806.33	-2.31392	TRUE	0.00278497
ENSG00000166145	203.151	1011.89	-2.31643	TRUE	3.56508e-07
ENSG00000257285	19.8122	98.7686	-2.31767	TRUE	2.26097e-05
ENSG00000182511	917.205	4585.46	-2.32175	TRUE	1.65138e-07
ENSG00000168329	706.437	3541.34	-2.32566	TRUE	6.29799e-05
ENSG00000175262	6.80241	34.3207	-2.33496	TRUE	0.00951782
ENSG00000143409	499.635	2541.3	-2.34662	TRUE	8.19603e-08
ENSG00000010704	31.324	159.839	-2.35128	TRUE	4.23753e-06
ENSG00000183134	157.17	802.486	-2.35215	TRUE	0.000746769
ENSG00000261971	468.553	2400.36	-2.35697	TRUE	5.40716e-06
ENSG00000100095	9.68397	49.6949	-2.35943	TRUE	0.00796968
ENSG00000122642	10.4101	53.5549	-2.36303	TRUE	0.000525432
ENSG00000118307	14.605	75.2966	-2.36612	TRUE	0.00168394
ENSG00000127954	577.227	3025.29	-2.38987	TRUE	6.29476e-07
ENSG00000135083	376.279	1973.86	-2.39114	TRUE	1.15938e-08
ENSG00000101236	1042.5	5479.88	-2.3941	TRUE	5.65005e-09
ENSG00000175538	192.265	1012.73	-2.39708	TRUE	2.17982e-07
ENSG00000084110	365.129	1923.63	-2.39735	TRUE	0.000303181
ENSG00000004799	19.3312	102.512	-2.40679	TRUE	0.000213779
ENSG00000105011	148.354	787.599	-2.40842	TRUE	1.8355e-07
ENSG00000165801	539.04	2876.53	-2.41586	TRUE	2.53175e-08
ENSG00000253616	33.8552	180.719	-2.41629	TRUE	0.000561042
ENSG00000152672	14.2396	76.0287	-2.41664	TRUE	0.000493832
ENSG00000197965	426.993	2280.02	-2.41676	TRUE	2.75557e-05
ENSG00000116990	75.5376	405.082	-2.42295	TRUE	6.16984e-05
ENSG00000164125	66.2528	356.013	-2.42588	TRUE	1.29755e-08
ENSG00000279884	32.7592	176.057	-2.42608	TRUE	2.40212e-07
ENSG00000141505	50.4339	271.103	-2.42638	TRUE	0.00384177
ENSG00000091106	146.784	792.188	-2.43215	TRUE	5.58816e-08
ENSG00000093134	217.503	1174.69	-2.43317	TRUE	3.95179e-06
ENSG00000225313	70.9612	384.233	-2.43688	TRUE	2.17982e-07
ENSG00000287255	23.7216	129.113	-2.44437	TRUE	0.000153123
ENSG00000179082	8.03479	43.7673	-2.44552	TRUE	0.00703414
ENSG00000077157	296.162	1613.56	-2.44579	TRUE	2.64194e-07
ENSG00000163545	457.865	2547.79	-2.47625	TRUE	5.65871e-11
ENSG00000224195	12.8379	71.6022	-2.47959	TRUE	0.000840075
ENSG00000070371	41.1762	230.16	-2.48276	TRUE	1.37355e-05
ENSG00000163464	4578.04	25876.8	-2.49886	TRUE	0.00124621
ENSG00000174791	58.7348	332.629	-2.50162	TRUE	6.67306e-07
ENSG00000187796	147.933	843.692	-2.51177	TRUE	8.44457e-05
ENSG00000165115	26.4032	151.372	-2.51931	TRUE	5.60326e-05
ENSG00000287387	6.4403	37.0946	-2.52601	TRUE	0.00829573
ENSG00000155254	77.2488	445.15	-2.52671	TRUE	1.68263e-07
ENSG00000174130	230.598	1338.55	-2.53722	TRUE	3.86075e-06
ENSG00000169220	899.121	5224.16	-2.53861	TRUE	5.09206e-11
ENSG00000274290	6.03188	35.2551	-2.54715	TRUE	0.00795532
ENSG00000180549	198.413	1169.3	-2.55907	TRUE	3.75765e-05
ENSG00000165181	27.4807	166.774	-2.60141	TRUE	0.000523102
ENSG00000198585	181.434	1104.53	-2.60591	TRUE	8.82515e-10
ENSG00000170509	6.43494	39.2439	-2.60847	TRUE	0.00152402
ENSG00000140090	165.275	1008.66	-2.60951	TRUE	1.8465e-05
ENSG00000135378	136.448	837.827	-2.6183	TRUE	1.56793e-06
ENSG00000165879	410.301	2537.35	-2.62857	TRUE	2.29625e-13
ENSG00000162881	145.375	902.248	-2.63374	TRUE	0.000936629
ENSG00000148411	226.758	1407.45	-2.63386	TRUE	4.30348e-10
ENSG00000138738	9.27282	57.6105	-2.63525	TRUE	0.00180511
ENSG00000286796	7.0056	43.7431	-2.64248	TRUE	0.00153804
ENSG00000146122	29.8518	187.405	-2.65027	TRUE	0.00317368
ENSG00000133216	11.5726	72.7924	-2.65307	TRUE	0.000936502
ENSG00000286942	5.97845	37.6653	-2.65539	TRUE	0.00600584
ENSG00000183307	69.6809	442.209	-2.66589	TRUE	4.09031e-08
ENSG00000155099	100.364	639.785	-2.67235	TRUE	3.69505e-08
ENSG00000237886	8.21009	52.5333	-2.67776	TRUE	9.44912e-05
ENSG00000133246	1054.55	6778.1	-2.68425	TRUE	8.8338e-09
ENSG00000175894	6.36172	40.9329	-2.68577	TRUE	0.000458985
ENSG00000118898	17.0398	109.715	-2.68678	TRUE	1.78113e-06
ENSG00000122025	21.1856	139.511	-2.71922	TRUE	3.29272e-06
ENSG00000232815	16.32	107.671	-2.72192	TRUE	0.000247441
ENSG00000172367	11.8638	80.2407	-2.75776	TRUE	0.000147396
ENSG00000196209	531.988	3602.65	-2.75959	TRUE	2.94648e-05
ENSG00000128594	121.639	839.148	-2.78632	TRUE	4.72079e-08
ENSG00000105383	178.134	1233.9	-2.79219	TRUE	1.06938e-05
ENSG00000245750	15.399	106.693	-2.79256	TRUE	8.19641e-06
ENSG00000246082	20.218	140.504	-2.7969	TRUE	6.42969e-07
ENSG00000126822	696.28	4853.03	-2.80114	TRUE	2.76935e-13
ENSG00000260078	46.157	332.572	-2.84905	TRUE	3.89946e-06
ENSG00000259351	7.49367	54.5212	-2.86307	TRUE	0.000580464
ENSG00000180871	3591.51	26224.1	-2.86823	TRUE	9.36092e-05
ENSG00000196542	3.87551	28.5489	-2.88098	TRUE	0.00188339
ENSG00000106780	568.53	4202.86	-2.88606	TRUE	2.35361e-07
ENSG00000180767	32.5484	241.585	-2.89188	TRUE	4.95286e-05
ENSG00000223935	19.906	148.152	-2.8958	TRUE	0.000151468
ENSG00000258546	16.8329	125.994	-2.904	TRUE	0.00027446
ENSG00000154274	7.7929	58.3889	-2.90546	TRUE	0.000692909
ENSG00000287958	5.85824	43.9479	-2.90726	TRUE	0.000286185
ENSG00000237169	6.29454	47.3881	-2.91235	TRUE	0.000201498
ENSG00000261367	2.52458	19.0154	-2.91305	TRUE	0.00722722
ENSG00000164124	9.08504	69.6437	-2.93843	TRUE	0.000313673
ENSG00000101916	390.94	3080.37	-2.97809	TRUE	1.30073e-06
ENSG00000225177	7.4342	59.4636	-2.99976	TRUE	3.06655e-05
ENSG00000258819	38.5217	312.989	-3.02237	TRUE	5.46387e-09
ENSG00000188649	3.70353	30.1554	-3.02545	TRUE	0.00147965
ENSG00000133800	2.46345	20.1416	-3.03143	TRUE	0.00715781
ENSG00000143412	47.87	393.444	-3.03896	TRUE	8.33765e-10
ENSG00000092200	35.5999	296.374	-3.05747	TRUE	0.000300352
ENSG00000224307	22.2356	186.475	-3.06804	TRUE	9.43005e-11
ENSG00000181908	5.88173	50.3028	-3.09633	TRUE	3.31405e-05
ENSG00000271821	10.604	92.6256	-3.12681	TRUE	0.000260573
ENSG00000230185	5.16093	46.5625	-3.17347	TRUE	0.000181247
ENSG00000287586	17.5521	159.053	-3.17979	TRUE	1.36891e-05
ENSG00000242498	37.6127	342.095	-3.18511	TRUE	4.07078e-09
ENSG00000134222	19.1438	175.298	-3.19486	TRUE	1.84985e-07
ENSG00000179593	7.64986	71.0351	-3.21503	TRUE	7.623e-05
ENSG00000114268	317.358	2959.31	-3.22108	TRUE	1.56105e-10
ENSG00000105514	265.145	2478.11	-3.22438	TRUE	3.28585e-10
ENSG00000181274	680.6	6427.55	-3.23939	TRUE	8.39495e-24
ENSG00000143847	13.2027	125.352	-3.24708	TRUE	2.11195e-09
ENSG00000179542	4.88852	46.4678	-3.24876	TRUE	0.000104892
ENSG00000231616	1.87095	17.8217	-3.25179	TRUE	0.00622825
ENSG00000157445	17.4439	167.092	-3.25985	TRUE	0.000178905
ENSG00000278090	4.28023	41.206	-3.26709	TRUE	0.0025811
ENSG00000143858	7.36702	71.1391	-3.27149	TRUE	2.42789e-07
ENSG00000214688	20.5717	200.998	-3.28845	TRUE	2.89609e-08
ENSG00000154856	2.91555	28.7915	-3.30381	TRUE	0.000561042
ENSG00000179921	81.0014	836.535	-3.36841	TRUE	3.0666e-08
ENSG00000258473	1	10.3803	-3.37577	TRUE	0.0089504
ENSG00000130558	13.9323	145.053	-3.38008	TRUE	2.36704e-05
ENSG00000287091	3.37974	35.528	-3.39398	TRUE	0.000140671
ENSG00000163563	3764.75	39710	-3.39888	TRUE	5.92625e-09
ENSG00000091181	42.7411	451.08	-3.39969	TRUE	2.67548e-06
ENSG00000130167	25.7084	272.335	-3.40507	TRUE	2.01259e-07
ENSG00000206344	193.232	2058.92	-3.41348	TRUE	1.11484e-14
ENSG00000272456	1	10.7085	-3.42069	TRUE	0.00970167
ENSG00000281162	58.7821	631.355	-3.425	TRUE	6.69371e-16
ENSG00000259514	1	10.9523	-3.45317	TRUE	0.00706137
ENSG00000205221	1.65363	18.4452	-3.47954	TRUE	0.00403132
ENSG00000276842	2.70427	30.2892	-3.48549	TRUE	0.00256914
ENSG00000267296	3.31256	37.7281	-3.50962	TRUE	0.000103111
ENSG00000234484	1.84911	21.2591	-3.52318	TRUE	0.00265182
ENSG00000225476	12.4819	143.71	-3.52525	TRUE	1.60433e-08
ENSG00000260378	1.84911	21.8773	-3.56453	TRUE	0.00175972
ENSG00000286010	6.02818	72.3365	-3.58493	TRUE	0.000439863
ENSG00000036565	1.52532	18.496	-3.60003	TRUE	0.0063003
ENSG00000229990	3.35185	41.4316	-3.6277	TRUE	8.44457e-05
ENSG00000197852	428.211	5395.09	-3.65525	TRUE	1.37041e-14
ENSG00000268170	1.52532	19.2585	-3.65831	TRUE	0.00424007
ENSG00000215458	35.4771	448.015	-3.65858	TRUE	1.16643e-10
ENSG00000154734	5.3843	68.1569	-3.66203	TRUE	3.64163e-07
ENSG00000158473	75.1216	977.415	-3.70167	TRUE	4.41967e-20
ENSG00000111058	14.0387	186.479	-3.73153	TRUE	3.40394e-08
ENSG00000275371	14.0343	189.369	-3.75417	TRUE	1.60229e-12
ENSG00000181631	370.041	5175.64	-3.80598	TRUE	3.6332e-17
ENSG00000165131	3.62056	50.6602	-3.80657	TRUE	9.19758e-06
ENSG00000268615	1	14.679	-3.87568	TRUE	0.00223727
ENSG00000213373	5.06051	76.1769	-3.912	TRUE	4.36039e-07
ENSG00000266256	1.7208	26.0375	-3.91944	TRUE	0.000298523
ENSG00000251073	1	15.7493	-3.97722	TRUE	0.00263726
ENSG00000205890	4.55098	73.1578	-4.00676	TRUE	1.85517e-08
ENSG00000255163	34.9711	567.628	-4.02071	TRUE	9.29478e-09
ENSG00000180539	49.1972	804.635	-4.03169	TRUE	3.67887e-11
ENSG00000269072	2.43556	42.281	-4.11768	TRUE	3.16323e-05
ENSG00000113749	316.466	5598.34	-4.14488	TRUE	4.05735e-14
ENSG00000187808	20.847	371.58	-4.15576	TRUE	9.14816e-19
ENSG00000227557	1	18.1118	-4.17886	TRUE	0.000260148
ENSG00000180340	10.7339	224.612	-4.38718	TRUE	8.99034e-17
ENSG00000170231	1	21.4961	-4.426	TRUE	0.000212167
ENSG00000173825	32.0579	690.994	-4.42992	TRUE	5.0068e-16
ENSG00000121807	59.214	1460.74	-4.62461	TRUE	1.18562e-22
ENSG00000115507	2.20079	60.3456	-4.77716	TRUE	3.30288e-07
ENSG00000154736	1	28.8617	-4.85108	TRUE	6.31764e-06
ENSG00000159556	3.87551	116.862	-4.91427	TRUE	1.97079e-10
ENSG00000246548	8.28331	262.099	-4.98376	TRUE	9.95875e-17
ENSG00000119457	3.40158	130.035	-5.25655	TRUE	1.81794e-13
ENSG00000259962	1	47.0185	-5.55516	TRUE	2.11768e-07
ENSG00000231680	1	60.2153	-5.91206	TRUE	1.21194e-08
ENSG00000213876	3.96453	266.469	-6.07068	TRUE	2.9232e-05

## Sheet: C.auris DEGs 240mpi
id	mean_A_mrn	mean_B_mrn	log2_fc_mrn	DESeq2	DESeq2_adj_pval
ENSG00000115008	26489.8	2.15332	13.5866	TRUE	3.7726e-48
ENSG00000108691	50153.9	7.6185	12.6846	TRUE	1.82025e-47
ENSG00000102794	15468.7	2.59097	12.5436	TRUE	1.78257e-14
ENSG00000108688	5378.69	1	12.393	TRUE	3.35302e-14
ENSG00000108700	6269.77	1.43765	12.0905	TRUE	4.48822e-07
ENSG00000081041	5630.06	2.78919	10.9791	TRUE	4.93677e-43
ENSG00000166920	12746.6	8.15377	10.6104	TRUE	9.26126e-39
ENSG00000181634	15418.8	10.0096	10.5891	TRUE	1.76759e-58
ENSG00000169245	18305.2	12.1552	10.5565	TRUE	3.31191e-08
ENSG00000169248	1498.02	1	10.5488	TRUE	1.55197e-09
ENSG00000196878	24704.8	18.241	10.4034	TRUE	2.23103e-70
ENSG00000136244	6076.13	4.97537	10.2541	TRUE	1.1133e-27
ENSG00000122861	33710.5	30.3337	10.1181	TRUE	4.13202e-77
ENSG00000277632	31626.1	32.9918	9.90479	TRUE	8.31965e-78
ENSG00000163734	6503.99	7.83658	9.69688	TRUE	2.26527e-67
ENSG00000008118	780.413	1	9.60809	TRUE	4.36127e-17
ENSG00000123689	63876.1	83.8444	9.57335	TRUE	4.70496e-46
ENSG00000276980	745.112	1	9.54131	TRUE	1.68172e-16
ENSG00000113302	953.806	1.35784	9.45624	TRUE	2.55914e-08
ENSG00000117525	1192.97	1.79548	9.37597	TRUE	7.14566e-24
ENSG00000181649	1571.79	2.75059	9.15845	TRUE	2.60437e-25
ENSG00000115009	3469.64	6.18772	9.13116	TRUE	8.43318e-08
ENSG00000197632	16618.9	38.5683	8.75119	TRUE	4.38191e-40
ENSG00000102962	758.916	1.77619	8.73901	TRUE	6.10332e-07
ENSG00000119508	2303.5	5.41507	8.73263	TRUE	1.49042e-37
ENSG00000164949	817.89	1.9744	8.69435	TRUE	5.19515e-17
ENSG00000122641	5125.16	13.4929	8.56925	TRUE	2.26504e-08
ENSG00000276085	30141.8	96.07	8.29346	TRUE	0.000642935
ENSG00000125538	380593	1265.95	8.23189	TRUE	1.85874e-53
ENSG00000165474	297.095	1	8.21478	TRUE	2.18165e-14
ENSG00000275302	109199	378.399	8.17284	TRUE	4.14973e-63
ENSG00000261026	367.377	1.53676	7.90123	TRUE	4.36127e-17
ENSG00000078098	235.117	1	7.87724	TRUE	0.00528762
ENSG00000169429	77427.5	329.427	7.87675	TRUE	3.73179e-38
ENSG00000128342	1968.95	8.78758	7.80775	TRUE	2.43095e-27
ENSG00000139572	9683.7	43.4646	7.79957	TRUE	3.80506e-35
ENSG00000196639	564.841	2.57167	7.779	TRUE	8.95597e-22
ENSG00000123342	2376.26	11.3769	7.70644	TRUE	7.13713e-36
ENSG00000204099	505.561	2.43135	7.69999	TRUE	2.5061e-05
ENSG00000104140	204.024	1	7.6726	TRUE	4.26168e-05
ENSG00000132170	761.33	3.7855	7.65189	TRUE	1.02732e-26
ENSG00000179388	10379.8	55.0158	7.55972	TRUE	4.76416e-20
ENSG00000140519	179.133	1	7.48489	TRUE	7.21616e-11
ENSG00000166592	743.199	4.2211	7.45998	TRUE	1.4169e-16
ENSG00000232810	36818.8	209.764	7.45553	TRUE	4.86669e-47
ENSG00000175592	2321.35	13.7201	7.40253	TRUE	1.54113e-38
ENSG00000276600	1171.53	7.00866	7.38504	TRUE	1.8566e-16
ENSG00000270069	868.518	5.43437	7.3203	TRUE	2.80916e-21
ENSG00000137869	349.731	2.21178	7.30489	TRUE	0.000355487
ENSG00000078401	1373.48	8.75663	7.29324	TRUE	9.84447e-24
ENSG00000136688	154.513	1	7.27158	TRUE	0.000344609
ENSG00000121797	22943	157.293	7.18846	TRUE	9.64767e-43
ENSG00000135047	20154.6	140.1	7.16851	TRUE	8.26039e-28
ENSG00000222047	166.204	1.17892	7.13935	TRUE	7.21903e-11
ENSG00000112149	19282.9	137.283	7.13403	TRUE	1.71918e-53
ENSG00000138755	2392.43	17.0347	7.13385	TRUE	0.000496449
ENSG00000101187	1425.46	10.1672	7.13136	TRUE	2.98795e-26
ENSG00000164266	139.923	1	7.12849	TRUE	7.03354e-10
ENSG00000106178	163.925	1.17892	7.11943	TRUE	9.42851e-10
ENSG00000164935	206.441	1.53676	7.06969	TRUE	0.000320585
ENSG00000259354	310.238	2.31294	7.0675	TRUE	1.45417e-15
ENSG00000259342	180.747	1.35784	7.05652	TRUE	1.00483e-11
ENSG00000136695	132.939	1	7.05463	TRUE	0.000826379
ENSG00000175352	2022.94	15.5292	7.02533	TRUE	1.69952e-41
ENSG00000173391	2784.05	23.2644	6.90292	TRUE	4.75639e-22
ENSG00000090104	1725.28	14.42	6.90261	TRUE	1.43519e-13
ENSG00000110848	5332.94	46.6173	6.83792	TRUE	6.79112e-14
ENSG00000287561	361.317	3.16484	6.83499	TRUE	2.38286e-13
ENSG00000162407	1960.61	17.7026	6.7912	TRUE	0.000392894
ENSG00000134070	12233.7	114.962	6.73356	TRUE	1.74836e-28
ENSG00000162772	3599.26	34.8582	6.69006	TRUE	8.46504e-31
ENSG00000207870	103.039	1	6.68705	TRUE	2.406e-09
ENSG00000187479	197.995	1.9551	6.66207	TRUE	1.91424e-13
ENSG00000234883	867.019	8.65547	6.64631	TRUE	8.13836e-12
ENSG00000185022	20444.2	210.307	6.60305	TRUE	2.95125e-43
ENSG00000134531	2638.33	27.4395	6.58722	TRUE	2.57145e-16
ENSG00000138135	95.8898	1	6.58331	TRUE	0.00132979
ENSG00000269952	190.851	2.13402	6.48273	TRUE	7.49726e-11
ENSG00000108342	104.451	1.17892	6.46922	TRUE	4.20829e-08
ENSG00000115598	170.549	1.95305	6.44831	TRUE	7.74544e-11
ENSG00000205755	232.44	2.69008	6.43307	TRUE	1.31882e-10
ENSG00000163661	3536.08	41.1854	6.42387	TRUE	3.24983e-33
ENSG00000164400	83.4762	1	6.38329	TRUE	0.00129529
ENSG00000151012	1861.01	22.5563	6.36641	TRUE	8.60018e-14
ENSG00000123610	15160.5	185.773	6.35064	TRUE	1.07171e-24
ENSG00000099985	11617.7	146.479	6.30948	TRUE	7.92311e-25
ENSG00000163814	1158.19	14.7998	6.29015	TRUE	4.83139e-16
ENSG00000267034	78.1028	1	6.2873	TRUE	7.85139e-09
ENSG00000136689	167547	2160.96	6.27675	TRUE	9.57329e-47
ENSG00000078081	3559.28	46.727	6.25119	TRUE	8.18379e-05
ENSG00000177464	88.6013	1.17892	6.23179	TRUE	3.01025e-08
ENSG00000168334	106.474	1.43765	6.21065	TRUE	8.66575e-08
ENSG00000134321	28285.7	386.068	6.19508	TRUE	0.000860624
ENSG00000118785	5314.96	74.2039	6.16242	TRUE	3.3706e-13
ENSG00000120217	11589.5	161.913	6.16145	TRUE	0.000874856
ENSG00000236700	71.2653	1	6.15513	TRUE	2.65057e-08
ENSG00000253320	12298.7	174.187	6.14172	TRUE	8.95053e-45
ENSG00000205710	690.602	9.8073	6.13785	TRUE	8.26644e-20
ENSG00000196917	399.472	5.78662	6.10923	TRUE	1.38764e-16
ENSG00000227502	68.3141	1	6.09411	TRUE	3.27665e-08
ENSG00000113070	2403.48	35.43	6.08401	TRUE	6.69835e-23
ENSG00000103855	333.666	4.93472	6.07929	TRUE	1.8307e-14
ENSG00000167612	67.4787	1	6.07636	TRUE	8.06627e-08
ENSG00000135094	405.289	6.0901	6.05634	TRUE	1.18202e-17
ENSG00000188211	1588.28	24.5768	6.01403	TRUE	2.44163e-17
ENSG00000124762	41544	646.243	6.00642	TRUE	1.73758e-22
ENSG00000255355	84.0225	1.35784	5.95139	TRUE	1.4296e-07
ENSG00000279946	76.6033	1.25873	5.92737	TRUE	7.49984e-06
ENSG00000163395	59.6862	1	5.89933	TRUE	0.00380394
ENSG00000250274	638.913	10.7633	5.89142	TRUE	1.06592e-15
ENSG00000255398	23822.7	431.418	5.7871	TRUE	4.76562e-29
ENSG00000178965	77.9833	1.43765	5.76138	TRUE	1.88055e-05
ENSG00000178803	613.976	11.6412	5.72087	TRUE	1.57363e-20
ENSG00000102755	1729.93	32.9639	5.71368	TRUE	1.49768e-21
ENSG00000112715	8999.34	171.972	5.70958	TRUE	9.56745e-29
ENSG00000105855	409.885	8.07545	5.66553	TRUE	0.00411384
ENSG00000215861	324.397	6.66191	5.60568	TRUE	2.95788e-09
ENSG00000108179	88898.4	1828.01	5.60382	TRUE	2.52998e-40
ENSG00000111537	745.295	15.7458	5.56478	TRUE	0.00110338
ENSG00000019144	909.127	19.3852	5.55145	TRUE	3.55792e-20
ENSG00000137331	11846.9	253.231	5.54791	TRUE	9.68087e-33
ENSG00000139289	2003.13	43.4287	5.52747	TRUE	4.07399e-32
ENSG00000286256	2187.1	47.5118	5.52459	TRUE	8.65842e-17
ENSG00000138670	3733.7	82.3699	5.50234	TRUE	1.5119e-18
ENSG00000163975	1218.91	26.9135	5.50112	TRUE	9.18201e-22
ENSG00000128564	123.305	2.74854	5.48742	TRUE	3.71328e-10
ENSG00000095794	4853.32	108.408	5.48443	TRUE	6.38331e-19
ENSG00000162433	272.85	6.10734	5.48142	TRUE	9.26479e-10
ENSG00000251230	1954.85	44.5026	5.45702	TRUE	5.09632e-16
ENSG00000233834	67.0967	1.53676	5.44828	TRUE	1.83371e-05
ENSG00000121380	138.225	3.18824	5.43812	TRUE	5.70902e-06
ENSG00000090339	29114.2	678.335	5.42358	TRUE	6.54776e-28
ENSG00000260196	1374.35	33.2002	5.37142	TRUE	8.05524e-19
ENSG00000258227	4382.17	106.061	5.36868	TRUE	1.07702e-20
ENSG00000149289	995.918	24.221	5.36169	TRUE	2.25367e-13
ENSG00000168062	10282.7	251	5.35639	TRUE	0.00122562
ENSG00000181577	40.8181	1	5.35114	TRUE	1.1168e-05
ENSG00000233896	40.7321	1	5.3481	TRUE	2.05352e-06
ENSG00000118503	37682.1	928.499	5.34284	TRUE	2.87117e-19
ENSG00000225492	380.619	10.1458	5.22939	TRUE	6.10332e-07
ENSG00000124102	117402	3148.6	5.22061	TRUE	1.45207e-13
ENSG00000275385	37.0374	1	5.21091	TRUE	3.9448e-05
ENSG00000165685	87.4053	2.43135	5.16789	TRUE	4.54008e-07
ENSG00000176597	3476.87	97.9288	5.14991	TRUE	9.26879e-13
ENSG00000121594	146.507	4.16264	5.13732	TRUE	1.3728e-06
ENSG00000167680	1240.87	35.6816	5.12003	TRUE	6.35636e-11
ENSG00000184979	764.004	22.2316	5.1029	TRUE	3.23639e-07
ENSG00000176170	7293.35	217.665	5.0664	TRUE	2.62366e-18
ENSG00000013588	59.1761	1.77619	5.05816	TRUE	4.80894e-06
ENSG00000159166	39.0801	1.17892	5.0509	TRUE	0.000269174
ENSG00000182782	34533.1	1066.34	5.01724	TRUE	1.18223e-28
ENSG00000105290	130.336	4.04013	5.0117	TRUE	6.8082e-12
ENSG00000143333	668.391	20.7973	5.00623	TRUE	1.32346e-17
ENSG00000286548	115.026	3.62588	4.98749	TRUE	1.97673e-06
ENSG00000105246	443.662	14.0674	4.97903	TRUE	1.36797e-09
ENSG00000163874	20868.8	666.672	4.96823	TRUE	6.98029e-34
ENSG00000104951	2927.06	94.2718	4.95648	TRUE	1.01447e-12
ENSG00000109321	468.953	15.1698	4.95017	TRUE	5.54963e-16
ENSG00000100906	67137.3	2198.48	4.93254	TRUE	5.08737e-36
ENSG00000205502	30.255	1	4.9191	TRUE	3.2111e-05
ENSG00000230417	30.1566	1	4.9144	TRUE	4.37885e-05
ENSG00000118257	513.141	17.2108	4.89797	TRUE	1.35526e-06
ENSG00000138166	6651.02	226.118	4.87843	TRUE	3.88314e-15
ENSG00000261024	73.5479	2.51116	4.87226	TRUE	9.35118e-07
ENSG00000001617	34.4784	1.17892	4.87016	TRUE	0.000169892
ENSG00000122877	1524.41	52.4885	4.8601	TRUE	0.00624484
ENSG00000285906	130.471	4.50118	4.85729	TRUE	1.56234e-08
ENSG00000222009	3285.01	113.868	4.85046	TRUE	4.67422e-25
ENSG00000172738	163.142	5.70886	4.83678	TRUE	3.27665e-08
ENSG00000163121	147.792	5.1762	4.83553	TRUE	1.02665e-06
ENSG00000184557	22595	792.743	4.83301	TRUE	3.06092e-11
ENSG00000142319	33.0802	1.17892	4.81043	TRUE	0.000618557
ENSG00000050730	329.937	11.8324	4.80138	TRUE	6.22748e-08
ENSG00000198535	27.8579	1	4.80002	TRUE	0.000301937
ENSG00000165997	4768.37	172.636	4.78769	TRUE	7.6449e-16
ENSG00000089558	187.051	6.78442	4.78506	TRUE	8.87169e-08
ENSG00000133101	127.25	4.65464	4.77285	TRUE	8.76726e-07
ENSG00000011422	66016.6	2419.7	4.76993	TRUE	1.06067e-19
ENSG00000154099	190.551	7.00604	4.76544	TRUE	5.17743e-08
ENSG00000144655	28688.5	1055.51	4.76447	TRUE	2.60531e-28
ENSG00000104154	1672.56	61.5461	4.76425	TRUE	4.78873e-13
ENSG00000112137	11740.7	432.1	4.76401	TRUE	2.06296e-30
ENSG00000287494	113.605	4.2211	4.75026	TRUE	1.68711e-09
ENSG00000136052	441.112	16.4065	4.74881	TRUE	3.71599e-08
ENSG00000163739	7899.22	296.809	4.7341	TRUE	1.87858e-12
ENSG00000170893	26.5904	1	4.73283	TRUE	0.000104268
ENSG00000242113	54.5687	2.07351	4.71793	TRUE	3.49064e-06
ENSG00000128422	25.7905	1	4.68877	TRUE	5.80507e-05
ENSG00000120875	932.308	36.2962	4.68292	TRUE	3.29441e-13
ENSG00000158050	9304.72	363.008	4.67989	TRUE	1.05818e-12
ENSG00000171860	24803.3	969.505	4.67714	TRUE	2.91899e-20
ENSG00000230638	25.3551	1	4.6642	TRUE	6.18273e-05
ENSG00000117228	44330.8	1748.43	4.66417	TRUE	1.14509e-08
ENSG00000273604	513.859	20.6427	4.63767	TRUE	1.11358e-16
ENSG00000197121	583.19	23.5633	4.62936	TRUE	3.49064e-06
ENSG00000287626	133.953	5.41507	4.62861	TRUE	1.68058e-06
ENSG00000260135	402.789	16.638	4.59747	TRUE	2.20335e-06
ENSG00000255443	110.331	4.60029	4.58397	TRUE	2.07232e-07
ENSG00000184371	10338.9	432.248	4.58008	TRUE	9.18702e-25
ENSG00000134871	111.445	4.71869	4.56181	TRUE	1.56266e-07
ENSG00000026751	25631.9	1093.67	4.55069	TRUE	3.36508e-10
ENSG00000115956	167761	7210.84	4.5401	TRUE	2.63829e-13
ENSG00000101384	907.573	39.0897	4.53715	TRUE	4.72535e-06
ENSG00000207725	23.2122	1	4.53681	TRUE	0.000203063
ENSG00000133657	11160	482.471	4.53175	TRUE	1.32435e-08
ENSG00000268658	44.9498	1.9551	4.523	TRUE	0.000279459
ENSG00000073712	61.257	2.67078	4.51954	TRUE	0.000174519
ENSG00000242048	88.6354	3.92321	4.49778	TRUE	1.16984e-07
ENSG00000198829	269.624	11.9909	4.49094	TRUE	1.88364e-06
ENSG00000224596	435.77	19.3998	4.48945	TRUE	1.88276e-10
ENSG00000224272	80.4825	3.58467	4.48876	TRUE	0.000157648
ENSG00000124145	1185.31	53.1981	4.47774	TRUE	2.60878e-20
ENSG00000274508	22.28	1	4.47768	TRUE	0.000302458
ENSG00000087074	80077	3597.11	4.47648	TRUE	4.74357e-19
ENSG00000283849	49.6211	2.23313	4.47381	TRUE	7.02987e-06
ENSG00000163735	1304.9	58.8798	4.47003	TRUE	6.59973e-08
ENSG00000135625	22.0042	1	4.45971	TRUE	0.00021203
ENSG00000126251	56.5118	2.56962	4.45892	TRUE	2.19612e-05
ENSG00000188886	200.219	9.18458	4.44622	TRUE	4.946e-10
ENSG00000253522	621.674	28.7708	4.43348	TRUE	2.33716e-11
ENSG00000105697	72.0511	3.34375	4.42948	TRUE	5.85575e-05
ENSG00000143344	1073.8	50.2602	4.41717	TRUE	3.32039e-09
ENSG00000272768	24.9516	1.17892	4.4036	TRUE	0.000462146
ENSG00000056558	28514.5	1347.44	4.4034	TRUE	5.09457e-16
ENSG00000099860	28051.2	1331.78	4.39663	TRUE	4.74973e-23
ENSG00000128271	287.558	13.6856	4.39312	TRUE	2.70302e-15
ENSG00000167604	15937.7	763.619	4.38345	TRUE	4.68867e-14
ENSG00000259912	26.2142	1.25873	4.38031	TRUE	0.000302458
ENSG00000099625	20.7513	1	4.37513	TRUE	0.000825178
ENSG00000188215	3258.94	158.183	4.36473	TRUE	7.15106e-14
ENSG00000196611	76.5104	3.72294	4.36114	TRUE	6.28672e-05
ENSG00000235151	50.5416	2.47256	4.35339	TRUE	5.80527e-05
ENSG00000126266	29.3484	1.43765	4.3515	TRUE	0.00411341
ENSG00000287543	253.276	12.4133	4.35075	TRUE	5.78488e-06
ENSG00000173334	13028.8	639.081	4.34957	TRUE	2.83689e-14
ENSG00000170525	21106.5	1049.12	4.33044	TRUE	6.17204e-18
ENSG00000241155	34.4904	1.71567	4.32935	TRUE	0.00019223
ENSG00000256249	128.344	6.40672	4.32428	TRUE	4.22369e-07
ENSG00000244675	40.6846	2.03491	4.32144	TRUE	0.000719769
ENSG00000125462	407.315	20.3783	4.32104	TRUE	4.59599e-12
ENSG00000121900	40.9844	2.05421	4.31842	TRUE	0.000308661
ENSG00000267432	19.9497	1	4.3183	TRUE	0.000520457
ENSG00000239948	784.965	39.4033	4.31624	TRUE	1.70281e-09
ENSG00000177606	3528.97	177.542	4.31302	TRUE	6.49074e-18
ENSG00000164181	1054.03	53.4384	4.3019	TRUE	1.56994e-06
ENSG00000258011	19.6739	1	4.29821	TRUE	0.000315049
ENSG00000286225	19.6447	1	4.29607	TRUE	0.000333404
ENSG00000136235	217.533	11.1191	4.29012	TRUE	1.4265e-05
ENSG00000100292	35324.9	1810.65	4.2861	TRUE	1.98471e-12
ENSG00000135914	22.7971	1.17892	4.27331	TRUE	0.00125786
ENSG00000099250	407.084	21.3583	4.25245	TRUE	1.98656e-11
ENSG00000253838	42.7751	2.25243	4.24722	TRUE	0.00452434
ENSG00000232803	18.9808	1	4.24647	TRUE	0.000732454
ENSG00000163082	1684.74	88.934	4.24365	TRUE	4.48375e-07
ENSG00000235172	223.344	11.8959	4.23074	TRUE	2.73393e-11
ENSG00000280228	21.9705	1.17892	4.22003	TRUE	0.000887423
ENSG00000144802	12951.1	696.373	4.21707	TRUE	6.75506e-10
ENSG00000277443	27621	1485.78	4.21647	TRUE	6.17204e-18
ENSG00000136603	4481.64	241.353	4.21481	TRUE	2.67006e-14
ENSG00000185338	2410.65	129.944	4.21346	TRUE	2.11125e-10
ENSG00000124882	344.129	18.8824	4.18784	TRUE	7.90718e-13
ENSG00000166923	21.3491	1.17892	4.17864	TRUE	0.00312122
ENSG00000285492	152.793	8.45315	4.17595	TRUE	2.53973e-08
ENSG00000153234	853.788	47.3444	4.17261	TRUE	1.01447e-12
ENSG00000164687	139.639	7.75882	4.16972	TRUE	3.37836e-07
ENSG00000137959	6178.93	347.895	4.15063	TRUE	3.0549e-05
ENSG00000103257	9857.93	558.608	4.14138	TRUE	5.46692e-15
ENSG00000137936	395.754	22.471	4.13847	TRUE	1.41522e-07
ENSG00000176641	81.1544	4.61959	4.13483	TRUE	2.91061e-06
ENSG00000168389	2618.27	149.476	4.13063	TRUE	3.55829e-16
ENSG00000278546	22.0301	1.25873	4.12944	TRUE	0.00199291
ENSG00000169194	26.7909	1.53676	4.12378	TRUE	0.00454206
ENSG00000240457	17.422	1	4.12283	TRUE	0.00107164
ENSG00000102265	49759.5	2857.36	4.12222	TRUE	8.5203e-12
ENSG00000140379	3845.86	222.874	4.10901	TRUE	1.82413e-09
ENSG00000157557	12670.7	734.893	4.10782	TRUE	3.16229e-14
ENSG00000250771	466.145	27.1293	4.10286	TRUE	8.8917e-10
ENSG00000263050	199.001	11.6158	4.09861	TRUE	5.87938e-09
ENSG00000273341	49.7865	2.90816	4.09758	TRUE	4.11025e-05
ENSG00000168243	35.01	2.05421	4.09111	TRUE	0.00122688
ENSG00000138646	10475.2	617.033	4.08548	TRUE	4.63395e-05
ENSG00000158714	445.783	26.2695	4.08488	TRUE	9.96552e-06
ENSG00000006747	41.8287	2.47256	4.08042	TRUE	0.000613029
ENSG00000125730	2189.11	130.701	4.066	TRUE	8.87169e-08
ENSG00000251127	16.5858	1	4.05187	TRUE	0.00123427
ENSG00000267607	46.9461	2.84765	4.04316	TRUE	3.68022e-05
ENSG00000154640	463.156	28.1203	4.04181	TRUE	2.12219e-09
ENSG00000106952	4537.8	277.067	4.03369	TRUE	1.8566e-16
ENSG00000179362	209.342	12.7869	4.03312	TRUE	6.01653e-06
ENSG00000155307	4959.78	303.391	4.03102	TRUE	3.32075e-13
ENSG00000276753	24.9351	1.53676	4.02022	TRUE	0.00147524
ENSG00000187608	21277.2	1318.03	4.01285	TRUE	7.49076e-06
ENSG00000173918	16.0211	1	4.0019	TRUE	0.0025121
ENSG00000152766	1256.33	78.6494	3.99764	TRUE	3.21363e-05
ENSG00000273443	15.9599	1	3.99638	TRUE	0.00491463
ENSG00000137507	221.389	13.9844	3.98469	TRUE	2.29843e-08
ENSG00000266978	49.1491	3.10843	3.98291	TRUE	1.0885e-05
ENSG00000139354	109.085	6.90488	3.9817	TRUE	3.93394e-08
ENSG00000198435	100.209	6.35088	3.97991	TRUE	4.13866e-05
ENSG00000155090	8138.55	517.372	3.9755	TRUE	4.29384e-13
ENSG00000287682	71.3169	4.53978	3.97355	TRUE	6.29749e-06
ENSG00000139832	5997.19	385.326	3.96014	TRUE	2.80858e-13
ENSG00000157601	52214.6	3357.97	3.95879	TRUE	9.5494e-06
ENSG00000258960	15.363	1	3.94139	TRUE	0.00256547
ENSG00000134802	6218.78	405.536	3.93873	TRUE	6.35636e-11
ENSG00000242992	110.559	7.28258	3.92422	TRUE	5.54192e-06
ENSG00000145365	3364.49	221.756	3.92334	TRUE	1.61735e-06
ENSG00000225886	505.749	33.3382	3.92317	TRUE	0.000141772
ENSG00000069956	1299.97	85.9381	3.91904	TRUE	5.48145e-09
ENSG00000116679	40403.5	2680.81	3.91374	TRUE	1.31882e-10
ENSG00000115267	9581.09	643.335	3.89655	TRUE	3.47423e-06
ENSG00000131203	3273.7	222.045	3.882	TRUE	2.06379e-05
ENSG00000251194	125.964	8.59701	3.87304	TRUE	2.44475e-06
ENSG00000105707	136.23	9.32434	3.86889	TRUE	1.1262e-05
ENSG00000123358	1886.46	129.387	3.86591	TRUE	6.4937e-08
ENSG00000173846	16399.8	1135.3	3.85254	TRUE	7.6449e-16
ENSG00000105825	27.087	1.87529	3.85241	TRUE	0.00214309
ENSG00000117594	38.766	2.69008	3.84907	TRUE	0.0024658
ENSG00000041982	42.1962	2.92951	3.84838	TRUE	0.00185928
ENSG00000258907	16.9728	1.17892	3.84769	TRUE	0.00340839
ENSG00000258521	328.739	22.839	3.84737	TRUE	5.26486e-06
ENSG00000272512	79.6093	5.53348	3.84668	TRUE	4.97577e-05
ENSG00000260314	216.003	15.0331	3.84484	TRUE	0.000397343
ENSG00000119917	51421.9	3601.02	3.8359	TRUE	0.000183061
ENSG00000101255	3905.3	274.63	3.82988	TRUE	4.30592e-10
ENSG00000138821	2525.59	177.672	3.82933	TRUE	4.04706e-13
ENSG00000243968	19.2754	1.35784	3.82738	TRUE	0.00393526
ENSG00000100336	137.761	9.70968	3.8266	TRUE	0.00102502
ENSG00000206113	53.818	3.8241	3.8149	TRUE	0.000260201
ENSG00000146070	2190.69	156.53	3.80687	TRUE	1.11333e-06
ENSG00000234511	400.271	28.6335	3.8052	TRUE	3.32996e-05
ENSG00000198355	23007.9	1658.01	3.7946	TRUE	7.7159e-19
ENSG00000269019	69.1061	4.99729	3.7896	TRUE	2.62262e-05
ENSG00000203446	45.737	3.34375	3.77382	TRUE	0.000127086
ENSG00000269303	22.0841	1.61657	3.772	TRUE	0.00547892
ENSG00000171621	658.59	48.4603	3.76451	TRUE	5.15897e-13
ENSG00000242829	13.5345	1	3.75857	TRUE	0.00372449
ENSG00000173530	2977.24	220.624	3.75432	TRUE	3.45223e-06
ENSG00000136048	3554.51	264.001	3.75103	TRUE	1.13935e-08
ENSG00000271216	13.4374	1	3.74818	TRUE	0.00889238
ENSG00000013619	226.999	16.9453	3.74373	TRUE	7.11083e-07
ENSG00000225107	13.3848	1	3.74252	TRUE	0.00692465
ENSG00000185947	3622.76	271.153	3.73991	TRUE	4.58887e-06
ENSG00000162692	18.128	1.35784	3.73884	TRUE	0.00640157
ENSG00000160271	6030.36	453.249	3.73387	TRUE	5.05288e-13
ENSG00000128918	338.067	25.4576	3.73114	TRUE	4.17318e-06
ENSG00000060982	918.998	69.4437	3.72615	TRUE	4.48303e-06
ENSG00000253123	17.9602	1.35784	3.72542	TRUE	0.00668688
ENSG00000274528	24.7215	1.87529	3.72058	TRUE	0.00218597
ENSG00000184588	13653.2	1035.69	3.72056	TRUE	1.83187e-06
ENSG00000170439	41.8615	3.18824	3.71479	TRUE	0.000146971
ENSG00000237732	52.2196	3.97962	3.71389	TRUE	1.69248e-05
ENSG00000137309	23019.1	1756.8	3.71181	TRUE	1.5162e-11
ENSG00000171174	306.861	23.5278	3.70514	TRUE	1.25335e-08
ENSG00000175315	23.0896	1.77619	3.70039	TRUE	0.00365019
ENSG00000171855	12.9858	1	3.69886	TRUE	0.00968307
ENSG00000135114	16715.5	1289.23	3.69661	TRUE	6.73989e-06
ENSG00000117009	913.838	70.6186	3.69382	TRUE	1.29327e-11
ENSG00000073756	9159.25	709.954	3.68943	TRUE	6.91987e-05
ENSG00000101017	4025.56	313.682	3.68182	TRUE	1.62264e-07
ENSG00000102393	8874.63	691.674	3.68152	TRUE	2.9066e-11
ENSG00000170542	17099.5	1340.2	3.67343	TRUE	2.93044e-09
ENSG00000079215	110.648	8.67272	3.67334	TRUE	0.000164923
ENSG00000241135	20.4675	1.61657	3.66233	TRUE	0.00598579
ENSG00000180251	12.6465	1	3.66067	TRUE	0.00631044
ENSG00000167996	40106.9	3178.08	3.65762	TRUE	8.94776e-08
ENSG00000113657	47.4874	3.76621	3.65636	TRUE	0.00194865
ENSG00000258512	30.9116	2.47051	3.64527	TRUE	0.000574173
ENSG00000118160	24.295	1.95305	3.63686	TRUE	0.00271459
ENSG00000131979	7064.78	568.467	3.6355	TRUE	6.84092e-07
ENSG00000146232	8899.7	716.363	3.635	TRUE	1.45207e-13
ENSG00000186594	1635.04	132.552	3.62469	TRUE	3.81293e-09
ENSG00000249502	84.9195	6.90283	3.62084	TRUE	0.00183441
ENSG00000115594	4781.67	389.775	3.6168	TRUE	2.96235e-10
ENSG00000164626	121.159	9.89065	3.61469	TRUE	2.30458e-05
ENSG00000112096	219277	17980.9	3.60822	TRUE	1.82301e-07
ENSG00000188290	2038.14	167.402	3.60586	TRUE	1.0042e-06
ENSG00000255521	77.9471	6.46164	3.59252	TRUE	6.24318e-05
ENSG00000104312	4973.71	416.868	3.57666	TRUE	1.54157e-08
ENSG00000230943	50.2248	4.24245	3.56543	TRUE	0.000166983
ENSG00000227392	37.2189	3.14702	3.56398	TRUE	0.00458446
ENSG00000109320	26166.2	2216.89	3.56109	TRUE	3.0663e-11
ENSG00000214193	1833.48	155.966	3.55527	TRUE	3.81293e-09
ENSG00000145107	132.817	11.381	3.54473	TRUE	1.83187e-06
ENSG00000228923	27.8641	2.39275	3.54167	TRUE	0.00142342
ENSG00000157654	3086.56	265.936	3.53685	TRUE	1.64481e-05
ENSG00000171658	25.6911	2.21383	3.53665	TRUE	0.00568022
ENSG00000135476	256.068	22.0939	3.53481	TRUE	9.0911e-11
ENSG00000237927	106.333	9.27409	3.51923	TRUE	0.00383383
ENSG00000074660	9999.7	874.097	3.51602	TRUE	3.39306e-09
ENSG00000108821	56.0424	4.91748	3.51053	TRUE	0.000122769
ENSG00000243797	53.3395	4.6994	3.50466	TRUE	7.2999e-05
ENSG00000203364	27.1342	2.3907	3.50461	TRUE	0.00178062
ENSG00000134152	7552.65	667.99	3.49908	TRUE	2.59089e-10
ENSG00000188313	9197.21	816.679	3.49336	TRUE	1.68651e-06
ENSG00000175445	226.295	20.4327	3.46925	TRUE	0.00016876
ENSG00000175556	457.368	41.3965	3.46577	TRUE	1.56949e-12
ENSG00000226380	453.379	41.0817	3.46415	TRUE	1.48271e-05
ENSG00000186480	7471.38	682.85	3.45173	TRUE	8.13836e-12
ENSG00000124225	1523.62	139.932	3.44471	TRUE	3.98656e-09
ENSG00000106341	126.414	11.6386	3.44116	TRUE	0.000281856
ENSG00000254287	68.0192	6.28478	3.43601	TRUE	0.000903106
ENSG00000145555	179.212	16.5702	3.435	TRUE	2.51677e-06
ENSG00000107104	606.107	56.1877	3.43125	TRUE	5.36432e-07
ENSG00000053524	242.567	22.5289	3.42853	TRUE	4.20829e-08
ENSG00000283828	34.023	3.16689	3.42537	TRUE	0.000748818
ENSG00000227591	43.8341	4.08283	3.42441	TRUE	0.000622548
ENSG00000148926	6660.53	621.245	3.4224	TRUE	8.36501e-15
ENSG00000164929	54.4758	5.09639	3.41807	TRUE	0.00115929
ENSG00000143067	496.423	46.6664	3.41111	TRUE	2.23009e-10
ENSG00000228261	52.8457	4.99672	3.40273	TRUE	0.00413534
ENSG00000027644	28.1866	2.67078	3.39968	TRUE	0.00311465
ENSG00000029153	86.4592	8.21987	3.39483	TRUE	0.00170747
ENSG00000104320	7254.96	689.905	3.3945	TRUE	1.15295e-05
ENSG00000162654	16965.3	1617.59	3.39067	TRUE	0.000310102
ENSG00000233058	417.431	39.8069	3.39044	TRUE	1.60313e-06
ENSG00000243806	93.7626	8.94926	3.38917	TRUE	0.000784487
ENSG00000204103	6851.11	656.38	3.38374	TRUE	9.92794e-10
ENSG00000120337	31.1001	2.98797	3.37968	TRUE	0.00143206
ENSG00000250644	132.401	12.7498	3.37636	TRUE	2.46475e-06
ENSG00000237513	518.66	49.9618	3.37589	TRUE	4.40412e-10
ENSG00000185897	149.12	14.4281	3.36951	TRUE	7.81496e-05
ENSG00000111817	3291.41	318.572	3.36902	TRUE	1.29274e-07
ENSG00000128512	1142.46	110.599	3.36873	TRUE	0.000166997
ENSG00000215022	471.749	45.8558	3.36285	TRUE	8.37466e-10
ENSG00000107130	270.058	26.3753	3.35601	TRUE	0.000143364
ENSG00000172403	40.6957	3.98372	3.35269	TRUE	0.00707243
ENSG00000104885	9565.35	940.645	3.34609	TRUE	4.29384e-13
ENSG00000138642	4149.61	408.934	3.34304	TRUE	0.000111627
ENSG00000115919	3575.96	353.424	3.33886	TRUE	2.13689e-09
ENSG00000166886	2276.88	225.681	3.3347	TRUE	4.66516e-09
ENSG00000180616	73.5838	7.29983	3.33345	TRUE	0.000614058
ENSG00000277969	474.23	47.1423	3.33049	TRUE	2.9066e-11
ENSG00000280303	28.4428	2.82835	3.33003	TRUE	0.000628873
ENSG00000145685	2378.74	237.244	3.32576	TRUE	1.12048e-07
ENSG00000064989	157.697	15.7554	3.32323	TRUE	0.000179142
ENSG00000242960	518.729	51.931	3.32031	TRUE	2.23614e-07
ENSG00000253372	123.593	12.3946	3.31782	TRUE	5.75829e-06
ENSG00000010030	1985.16	200.081	3.3106	TRUE	0.00104215
ENSG00000130052	1471.77	148.424	3.30976	TRUE	1.56688e-05
ENSG00000227376	195.782	19.7761	3.30742	TRUE	3.10782e-05
ENSG00000052795	1947.26	196.772	3.30685	TRUE	1.714e-05
ENSG00000267519	21267.8	2156.84	3.30168	TRUE	1.80352e-09
ENSG00000154451	32383.2	3284.13	3.30166	TRUE	0.00079778
ENSG00000050165	206.629	20.9791	3.30002	TRUE	5.54192e-06
ENSG00000198814	4856.56	495.777	3.29217	TRUE	3.31517e-06
ENSG00000138035	2396.88	245.823	3.28547	TRUE	0.000192561
ENSG00000116514	25626.4	2637.74	3.28026	TRUE	5.61011e-09
ENSG00000172548	200.321	20.6458	3.27839	TRUE	2.22589e-07
ENSG00000169136	4704.8	485.083	3.27783	TRUE	1.14517e-11
ENSG00000267737	31.5145	3.266	3.27042	TRUE	0.00136293
ENSG00000043462	64549.6	6724.5	3.26291	TRUE	1.8389e-08
ENSG00000136634	48.9722	5.13294	3.25411	TRUE	0.00364499
ENSG00000130066	75277	7904.58	3.25145	TRUE	1.22246e-08
ENSG00000232187	873.719	92.2309	3.24385	TRUE	6.90819e-07
ENSG00000253214	76.4193	8.07191	3.24296	TRUE	1.11163e-05
ENSG00000089041	3278.03	347.492	3.23778	TRUE	4.33533e-06
ENSG00000181381	13634.1	1446.89	3.23619	TRUE	9.63983e-05
ENSG00000103966	4250.42	451.963	3.23333	TRUE	7.38731e-10
ENSG00000177535	184.036	19.8065	3.21594	TRUE	1.7741e-07
ENSG00000133106	5850.08	629.987	3.21506	TRUE	0.000551346
ENSG00000213362	99.9233	10.834	3.20525	TRUE	9.25189e-05
ENSG00000177426	3636.83	394.41	3.20491	TRUE	8.2668e-14
ENSG00000218980	279.93	30.4482	3.20063	TRUE	5.30076e-05
ENSG00000286887	64.8892	7.0645	3.19932	TRUE	0.00091951
ENSG00000162924	2675.89	292.812	3.19197	TRUE	1.99732e-12
ENSG00000258082	66.91	7.34047	3.18828	TRUE	0.000633406
ENSG00000152778	3637.02	400.855	3.18161	TRUE	0.000433449
ENSG00000168003	17562	1938.18	3.17968	TRUE	4.82946e-09
ENSG00000038210	1084.25	120.173	3.17351	TRUE	0.000391068
ENSG00000221949	44.4415	4.93677	3.17027	TRUE	0.000260201
ENSG00000127666	5111.11	569.783	3.16515	TRUE	3.10856e-13
ENSG00000047634	377.043	42.0467	3.16466	TRUE	5.56884e-05
ENSG00000197122	7340.37	819.413	3.16319	TRUE	6.74662e-12
ENSG00000196141	676.235	75.5089	3.1628	TRUE	0.000496508
ENSG00000226564	554.989	62.1041	3.1597	TRUE	3.89186e-07
ENSG00000178146	160.175	18.0548	3.14919	TRUE	0.00100737
ENSG00000137094	769.312	86.799	3.14782	TRUE	2.78038e-07
ENSG00000277511	69.1558	7.87928	3.13371	TRUE	0.00421289
ENSG00000117226	2649.7	302.068	3.13288	TRUE	0.00108756
ENSG00000061656	69.0902	7.88133	3.13197	TRUE	0.00177717
ENSG00000286248	139.795	15.9496	3.13172	TRUE	3.49321e-05
ENSG00000165732	12419.7	1417.95	3.13076	TRUE	5.65322e-07
ENSG00000180113	153.804	17.5964	3.12774	TRUE	0.000775268
ENSG00000251136	397.451	45.5049	3.12668	TRUE	2.52946e-05
ENSG00000267478	34.4831	3.96442	3.12071	TRUE	0.00583965
ENSG00000064270	158.716	18.2556	3.12003	TRUE	1.29185e-05
ENSG00000070961	12989.9	1494.33	3.11982	TRUE	6.35862e-09
ENSG00000166401	3688.05	426.071	3.11369	TRUE	2.55638e-10
ENSG00000283646	120.945	13.9803	3.11288	TRUE	0.00228237
ENSG00000115602	374.932	43.4076	3.11061	TRUE	0.00014052
ENSG00000075420	6947.94	804.63	3.11019	TRUE	0.000437479
ENSG00000113615	2020.67	234.042	3.10999	TRUE	7.92782e-06
ENSG00000152413	154.239	17.8881	3.1081	TRUE	0.000411894
ENSG00000279320	310.132	35.9825	3.10751	TRUE	0.000707728
ENSG00000103569	111938	13086.3	3.09657	TRUE	1.63375e-07
ENSG00000168994	289.291	33.92	3.09232	TRUE	1.85969e-08
ENSG00000130340	2693.23	316.225	3.09031	TRUE	3.01926e-07
ENSG00000127311	747.977	88.0673	3.08632	TRUE	0.000983312
ENSG00000196449	1051.17	123.817	3.08571	TRUE	4.11083e-09
ENSG00000026508	66124.3	7821.69	3.07963	TRUE	3.90465e-07
ENSG00000137628	3765.66	445.468	3.07951	TRUE	0.00251378
ENSG00000266970	33.62	3.98167	3.07787	TRUE	0.0017532
ENSG00000188396	147.641	17.5034	3.07639	TRUE	5.40611e-06
ENSG00000111335	16683.8	1997.84	3.06194	TRUE	0.000618767
ENSG00000223724	28.7231	3.44491	3.05967	TRUE	0.00748569
ENSG00000204381	73.1403	8.77239	3.05962	TRUE	1.14237e-05
ENSG00000145979	1339.25	160.659	3.05935	TRUE	8.65053e-09
ENSG00000249992	628.431	75.4579	3.05801	TRUE	2.47855e-07
ENSG00000253669	53.2527	6.41139	3.05415	TRUE	0.00198953
ENSG00000259379	83.5771	10.067	3.05348	TRUE	0.00178369
ENSG00000161835	1231.67	148.414	3.05292	TRUE	6.48309e-07
ENSG00000162783	7849.06	946.64	3.05163	TRUE	2.19274e-12
ENSG00000178860	320.679	38.7472	3.04897	TRUE	4.72711e-06
ENSG00000176845	8789.93	1062.17	3.04884	TRUE	5.14668e-09
ENSG00000110047	75675.2	9160.97	3.04625	TRUE	1.09932e-07
ENSG00000205413	5743.16	696.66	3.04332	TRUE	0.0039297
ENSG00000135678	1823.97	221.569	3.04125	TRUE	5.4172e-05
ENSG00000180611	231.401	28.2408	3.03454	TRUE	6.90819e-07
ENSG00000100644	14500.9	1780.85	3.0255	TRUE	4.24351e-05
ENSG00000105967	1336.39	164.686	3.02054	TRUE	0.00299792
ENSG00000116044	10484.2	1293.66	3.01869	TRUE	1.25828e-08
ENSG00000149557	642.747	79.3951	3.01713	TRUE	6.23954e-07
ENSG00000284669	257.228	31.8488	3.01374	TRUE	0.00297683
ENSG00000219507	440.858	54.6158	3.01292	TRUE	6.78797e-05
ENSG00000273980	24.8142	3.08708	3.00685	TRUE	0.00365847
ENSG00000107201	9897.3	1231.9	3.00615	TRUE	0.00488916
ENSG00000285872	29.7548	3.70364	3.00611	TRUE	0.00740668
ENSG00000077150	37809.9	4715.76	3.0032	TRUE	3.45829e-08
ENSG00000135077	4049.76	505.134	3.0031	TRUE	1.76896e-11
ENSG00000249173	43.5882	5.45218	2.99903	TRUE	0.00110871
ENSG00000264769	29.6079	3.70364	2.99897	TRUE	0.00355888
ENSG00000272449	1398.13	175.125	2.99704	TRUE	6.12422e-05
ENSG00000125144	123.676	15.5084	2.99545	TRUE	0.000595011
ENSG00000271614	525.722	66.2404	2.98852	TRUE	1.02396e-06
ENSG00000158470	16988.5	2148.03	2.98347	TRUE	9.30858e-06
ENSG00000130589	27008.2	3429.35	2.97739	TRUE	6.32808e-05
ENSG00000185507	19102.7	2428.47	2.97566	TRUE	9.62447e-05
ENSG00000186431	3592.77	458.252	2.97088	TRUE	2.08343e-05
ENSG00000165591	226.008	28.8746	2.9685	TRUE	0.000284016
ENSG00000161921	11920.1	1523.9	2.96756	TRUE	4.61674e-09
ENSG00000229931	54.0367	6.92679	2.96368	TRUE	0.000825178
ENSG00000099377	523.285	67.1482	2.96218	TRUE	0.000216386
ENSG00000107968	2963.78	381.598	2.95731	TRUE	1.83371e-05
ENSG00000231233	171.384	22.1497	2.95187	TRUE	4.65049e-07
ENSG00000141682	846.666	109.502	2.95083	TRUE	3.64044e-05
ENSG00000120705	7369.45	954.496	2.94875	TRUE	1.14919e-11
ENSG00000163823	16732.9	2171.26	2.94608	TRUE	2.9014e-06
ENSG00000284052	168.207	21.8749	2.9429	TRUE	2.27494e-06
ENSG00000197272	408.18	53.1492	2.94109	TRUE	5.86895e-05
ENSG00000177409	12620.3	1648.84	2.93623	TRUE	0.00795575
ENSG00000229512	83.2218	10.9022	2.93235	TRUE	6.12422e-05
ENSG00000055332	11521.5	1515.37	2.92658	TRUE	0.00223188
ENSG00000235027	249.41	32.8378	2.92509	TRUE	3.28744e-05
ENSG00000223549	53.9465	7.12501	2.92056	TRUE	0.00886965
ENSG00000140961	1259.28	168.264	2.9038	TRUE	3.13048e-07
ENSG00000273133	105.574	14.1206	2.90238	TRUE	5.56884e-05
ENSG00000266389	154.192	20.6453	2.90084	TRUE	7.16727e-07
ENSG00000158186	684.406	91.6473	2.90069	TRUE	5.37435e-06
ENSG00000161011	28370.6	3807.6	2.89744	TRUE	1.83187e-06
ENSG00000106266	3694.08	497.39	2.89277	TRUE	1.75861e-07
ENSG00000132669	1044.54	141.197	2.88709	TRUE	6.64302e-05
ENSG00000169439	597.302	80.8667	2.88484	TRUE	0.00316593
ENSG00000179750	183.882	24.9381	2.88236	TRUE	0.00584181
ENSG00000164211	598.13	81.3422	2.87838	TRUE	2.2965e-06
ENSG00000182379	183.656	25.0004	2.87698	TRUE	0.000195812
ENSG00000105928	126.5	17.2315	2.87602	TRUE	0.00381418
ENSG00000125657	112.331	15.3508	2.87137	TRUE	1.54347e-05
ENSG00000180316	624.019	85.7416	2.86352	TRUE	1.33592e-06
ENSG00000235897	51.7245	7.10776	2.86338	TRUE	0.00238078
ENSG00000186827	2545.9	350.308	2.86148	TRUE	9.07026e-06
ENSG00000122862	96785.8	13324.3	2.86074	TRUE	3.32545e-07
ENSG00000197982	2853.16	393.197	2.85924	TRUE	0.000201214
ENSG00000114541	1383.8	191.112	2.85614	TRUE	2.57144e-07
ENSG00000269720	72.4069	10.0076	2.85503	TRUE	0.00547583
ENSG00000278607	132.445	18.3325	2.85292	TRUE	2.17556e-05
ENSG00000182253	297.857	41.282	2.85104	TRUE	0.000263739
ENSG00000125148	4161.18	577.234	2.84977	TRUE	0.00010306
ENSG00000236683	47.1741	6.54556	2.84941	TRUE	0.0021699
ENSG00000170801	132.681	18.5011	2.84228	TRUE	0.00767221
ENSG00000213453	414.508	57.8826	2.8402	TRUE	4.7524e-06
ENSG00000254827	250.438	35.1159	2.83426	TRUE	0.00314108
ENSG00000134107	9151.23	1286	2.83107	TRUE	2.78552e-07
ENSG00000121742	52.8654	7.4381	2.82932	TRUE	0.000740134
ENSG00000069399	18494.3	2604.97	2.82775	TRUE	7.74861e-10
ENSG00000132530	3594.13	506.854	2.826	TRUE	0.00271243
ENSG00000204020	294.019	41.9324	2.80977	TRUE	0.000348145
ENSG00000089818	3322.71	477.242	2.79957	TRUE	5.81712e-07
ENSG00000108950	233.179	33.531	2.79787	TRUE	0.00583965
ENSG00000145911	961.696	138.304	2.79774	TRUE	6.36405e-06
ENSG00000182541	35104.8	5056.57	2.79544	TRUE	1.29889e-06
ENSG00000126262	69617.9	10078.1	2.78823	TRUE	2.78552e-07
ENSG00000095951	2007.71	291.728	2.78286	TRUE	6.99694e-05
ENSG00000216490	701.309	102.118	2.77981	TRUE	1.39934e-05
ENSG00000125726	96.4391	14.1426	2.76957	TRUE	3.28744e-05
ENSG00000198142	257.445	37.7921	2.76811	TRUE	0.000303132
ENSG00000235888	48.7508	7.17937	2.7635	TRUE	0.0024993
ENSG00000260805	80.9857	12.054	2.74816	TRUE	0.000129561
ENSG00000008294	10167.2	1515.81	2.74577	TRUE	5.68296e-06
ENSG00000278869	118.538	17.7627	2.73842	TRUE	5.73402e-05
ENSG00000164691	51000.9	7643.47	2.73822	TRUE	3.01515e-06
ENSG00000131459	73.6142	11.0597	2.73467	TRUE	5.75158e-05
ENSG00000100221	6881.12	1034.01	2.73439	TRUE	6.08229e-10
ENSG00000140464	13219.2	1986.89	2.73405	TRUE	0.000449759
ENSG00000179630	198.344	29.9464	2.72755	TRUE	0.000627002
ENSG00000163600	676.434	102.505	2.72226	TRUE	3.34429e-05
ENSG00000229331	530.359	80.5816	2.71845	TRUE	0.00228205
ENSG00000118515	15461.9	2366.48	2.70791	TRUE	1.51452e-05
ENSG00000067334	2063.88	316.219	2.70636	TRUE	4.65786e-05
ENSG00000228393	137.013	21.002	2.70572	TRUE	0.000181445
ENSG00000074416	4085.85	628.336	2.70103	TRUE	0.00160238
ENSG00000197279	56.144	8.65809	2.69701	TRUE	0.00216188
ENSG00000181790	420.635	65.0335	2.69332	TRUE	0.000241637
ENSG00000132510	48321.7	7472.98	2.69292	TRUE	2.09132e-08
ENSG00000164111	26813.7	4147.19	2.69276	TRUE	2.13122e-05
ENSG00000160791	3287.44	508.994	2.69124	TRUE	0.000107332
ENSG00000162711	5225.44	810.548	2.68858	TRUE	2.46631e-07
ENSG00000279861	781.713	121.802	2.6821	TRUE	1.70085e-06
ENSG00000124731	47152	7351.56	2.6812	TRUE	6.70963e-08
ENSG00000188786	7243.74	1131.84	2.67807	TRUE	1.46703e-08
ENSG00000004864	1090.28	170.466	2.67715	TRUE	0.00137437
ENSG00000163660	11742.4	1836.49	2.6767	TRUE	0.000139145
ENSG00000130513	239.419	37.5456	2.67282	TRUE	0.00125395
ENSG00000067048	3942.18	620.19	2.66821	TRUE	5.64663e-05
ENSG00000095383	6177.98	973.512	2.66586	TRUE	1.29627e-08
ENSG00000187098	204.927	32.3457	2.66347	TRUE	1.79298e-05
ENSG00000265975	341.837	53.9646	2.66322	TRUE	3.60403e-07
ENSG00000131669	45861.1	7249.63	2.66129	TRUE	1.14237e-05
ENSG00000183696	10771.3	1710.64	2.65458	TRUE	3.51748e-07
ENSG00000170425	176.149	28.0195	2.65229	TRUE	0.00396682
ENSG00000235313	128.525	20.4933	2.64882	TRUE	0.00404187
ENSG00000004468	1668.82	267.597	2.6407	TRUE	0.00442904
ENSG00000010818	4086.89	656.384	2.63839	TRUE	0.00186558
ENSG00000231507	113.378	18.2515	2.63505	TRUE	0.000702481
ENSG00000168209	1804.13	290.833	2.63304	TRUE	1.40439e-06
ENSG00000241886	496.78	80.1166	2.63243	TRUE	0.00022449
ENSG00000104856	9521.03	1535.71	2.63221	TRUE	6.70731e-06
ENSG00000104689	1302.6	210.34	2.6306	TRUE	9.26249e-07
ENSG00000198363	1523.66	246.139	2.62999	TRUE	5.54697e-06
ENSG00000031081	2154.02	348.384	2.62828	TRUE	0.00042764
ENSG00000255507	67.2411	10.8803	2.62763	TRUE	0.00691407
ENSG00000254477	115.111	18.6801	2.62345	TRUE	0.000878095
ENSG00000137726	717.464	116.509	2.62247	TRUE	0.000122769
ENSG00000169504	1254.79	204.186	2.61949	TRUE	0.000512852
ENSG00000135124	4583.78	746.196	2.61891	TRUE	8.76116e-06
ENSG00000143702	1087.75	177.355	2.61664	TRUE	0.00104991
ENSG00000100024	928.557	151.511	2.61557	TRUE	6.17369e-05
ENSG00000113448	1322.52	217.435	2.60463	TRUE	0.000464412
ENSG00000023445	8389.09	1386.54	2.59703	TRUE	1.65754e-07
ENSG00000145901	73827	12237.6	2.59282	TRUE	0.000192793
ENSG00000170442	46.5554	7.73542	2.5894	TRUE	0.00582502
ENSG00000167601	141.104	23.6553	2.57653	TRUE	0.00151139
ENSG00000112782	299.73	50.277	2.57569	TRUE	0.00274416
ENSG00000124107	1877.89	316.702	2.56792	TRUE	0.00143556
ENSG00000157593	2505	422.914	2.56637	TRUE	1.14672e-08
ENSG00000197063	4971.43	841.265	2.56303	TRUE	2.96134e-08
ENSG00000144597	1805.4	305.665	2.56229	TRUE	0.000403662
ENSG00000234975	279.457	47.3197	2.56212	TRUE	0.00212095
ENSG00000175130	10952.7	1855.47	2.56143	TRUE	9.44554e-08
ENSG00000130164	1449.04	245.824	2.5594	TRUE	5.26486e-06
ENSG00000151929	1215.1	206.187	2.55905	TRUE	3.60403e-07
ENSG00000103642	3328.63	567.919	2.55117	TRUE	0.000697383
ENSG00000155096	6069.9	1039.28	2.54608	TRUE	7.37112e-06
ENSG00000118156	99.0996	16.9845	2.54466	TRUE	0.000278484
ENSG00000229644	2746.54	471.32	2.54283	TRUE	3.26073e-09
ENSG00000174021	428.568	73.5557	2.54262	TRUE	1.29185e-05
ENSG00000105711	1121.84	192.708	2.54138	TRUE	2.82905e-05
ENSG00000272669	1766.44	303.946	2.53896	TRUE	1.03342e-05
ENSG00000146457	7197.15	1239.59	2.53757	TRUE	2.63937e-05
ENSG00000187583	65.0226	11.2194	2.53495	TRUE	0.00644041
ENSG00000089127	8648.33	1495.08	2.5322	TRUE	0.00582502
ENSG00000095397	668.955	115.889	2.52917	TRUE	0.000827155
ENSG00000118985	1054.88	182.841	2.52841	TRUE	6.12422e-05
ENSG00000253276	2002.17	347.368	2.52703	TRUE	1.06963e-07
ENSG00000008056	71.6368	12.4291	2.52698	TRUE	0.00160404
ENSG00000002549	8943.64	1563.43	2.51614	TRUE	0.0021167
ENSG00000196352	17845.4	3123.29	2.51441	TRUE	0.000344609
ENSG00000197860	1803.07	315.986	2.51252	TRUE	0.000107518
ENSG00000147872	4546.9	796.852	2.5125	TRUE	7.02987e-06
ENSG00000113552	3158.17	556.521	2.50458	TRUE	4.61558e-07
ENSG00000101665	1262	222.674	2.50271	TRUE	7.7926e-06
ENSG00000104626	1160.52	204.866	2.50202	TRUE	0.00216305
ENSG00000255874	65.736	11.6123	2.50104	TRUE	0.0052847
ENSG00000267365	116.189	20.5415	2.49986	TRUE	0.000397846
ENSG00000160213	8398.11	1486.39	2.49826	TRUE	0.000161332
ENSG00000287771	113.889	20.1617	2.49794	TRUE	0.000491598
ENSG00000185304	92.3133	16.3714	2.49536	TRUE	0.000654121
ENSG00000065911	1251.09	222.065	2.49413	TRUE	0.00285964
ENSG00000015475	15139.8	2689.61	2.49288	TRUE	8.28241e-06
ENSG00000173193	26998.1	4796.35	2.49285	TRUE	0.00788368
ENSG00000147119	2199.82	391.465	2.49043	TRUE	2.9369e-07
ENSG00000185436	458.968	81.7583	2.48896	TRUE	0.00267047
ENSG00000211445	905.467	161.394	2.48808	TRUE	0.000336496
ENSG00000023909	2001.93	357.661	2.48473	TRUE	0.00129094
ENSG00000186891	1705.92	306.878	2.47482	TRUE	6.18273e-05
ENSG00000165029	2478.24	445.99	2.47423	TRUE	0.00231216
ENSG00000197780	663.19	119.827	2.46847	TRUE	1.53867e-07
ENSG00000141753	770.666	139.386	2.46702	TRUE	0.000260201
ENSG00000158321	1262.18	228.507	2.4656	TRUE	0.00143904
ENSG00000140807	542.838	98.4076	2.46368	TRUE	0.00323607
ENSG00000177374	841.502	152.808	2.46125	TRUE	0.0019117
ENSG00000154319	89.3572	16.2723	2.45716	TRUE	0.00528762
ENSG00000197142	6356.25	1158.78	2.45557	TRUE	5.02208e-05
ENSG00000198369	223.07	40.668	2.45553	TRUE	0.00107164
ENSG00000160999	6438.49	1180.56	2.44725	TRUE	7.91482e-05
ENSG00000120306	3724.59	685.043	2.44281	TRUE	6.85876e-05
ENSG00000172183	21342.1	3929	2.44147	TRUE	0.000117379
ENSG00000102531	2071.96	382.697	2.43672	TRUE	0.0041175
ENSG00000105835	53631.9	9908.06	2.43642	TRUE	1.38803e-05
ENSG00000231858	79.8217	14.755	2.43557	TRUE	0.00930238
ENSG00000138386	1276.91	237.415	2.42718	TRUE	3.04018e-05
ENSG00000164236	523.281	97.361	2.42617	TRUE	0.000941292
ENSG00000100284	19296.6	3595.99	2.42389	TRUE	1.69248e-05
ENSG00000151689	1479.88	275.983	2.42282	TRUE	1.06461e-07
ENSG00000110330	2743.26	512.329	2.42075	TRUE	0.00132979
ENSG00000163840	12410.1	2318.37	2.42033	TRUE	0.00994931
ENSG00000104368	65.2421	12.1938	2.41966	TRUE	0.00115891
ENSG00000196116	2252.67	422.13	2.41588	TRUE	0.00953373
ENSG00000152689	741.612	139.052	2.41504	TRUE	0.00491463
ENSG00000126709	9435.98	1770.09	2.41435	TRUE	0.00423063
ENSG00000159388	39303.7	7383.12	2.41236	TRUE	0.00215769
ENSG00000137877	663.092	124.731	2.41039	TRUE	5.75829e-06
ENSG00000136367	50.4826	9.58922	2.3963	TRUE	0.0088806
ENSG00000161791	5331.42	1013.1	2.39574	TRUE	0.00214888
ENSG00000153395	23831.3	4549.55	2.38907	TRUE	1.60313e-06
ENSG00000275180	49.7595	9.50998	2.38746	TRUE	0.00573414
ENSG00000124256	6930.59	1327.15	2.38464	TRUE	0.00290035
ENSG00000108582	12782.8	2454.8	2.38053	TRUE	0.00088334
ENSG00000198604	11645.3	2241.45	2.37725	TRUE	0.00129693
ENSG00000237264	78.497	15.1464	2.37366	TRUE	0.00804423
ENSG00000123562	2956.08	571.947	2.36973	TRUE	1.62264e-07
ENSG00000121966	28221	5469.26	2.36735	TRUE	2.24746e-07
ENSG00000175471	2212.09	429.202	2.36568	TRUE	0.00411384
ENSG00000154359	791.408	153.795	2.36342	TRUE	0.00145143
ENSG00000274008	232.019	45.1724	2.36073	TRUE	0.00321741
ENSG00000125735	10046.5	1957.72	2.35945	TRUE	2.10823e-06
ENSG00000128016	42417.6	8277.08	2.35747	TRUE	0.000896895
ENSG00000120051	186.356	36.4404	2.35445	TRUE	0.00879669
ENSG00000134108	4481.71	879.742	2.3489	TRUE	0.000359809
ENSG00000140511	3772.54	742.232	2.34559	TRUE	0.000353389
ENSG00000086061	7094.02	1396.81	2.34446	TRUE	0.000359809
ENSG00000156966	441.519	87.1425	2.34103	TRUE	0.000183848
ENSG00000105767	780.862	154.46	2.33783	TRUE	8.94356e-05
ENSG00000163644	5531.3	1095.51	2.33602	TRUE	0.00118802
ENSG00000125347	78063.9	15468.9	2.33529	TRUE	0.00149139
ENSG00000234199	106.795	21.1692	2.33482	TRUE	0.00246287
ENSG00000117298	26146.5	5210.36	2.32716	TRUE	1.51961e-06
ENSG00000104142	6988.77	1392.73	2.32712	TRUE	0.000214039
ENSG00000173039	15684.7	3143.36	2.31898	TRUE	2.20104e-05
ENSG00000072274	1677.45	337.058	2.3152	TRUE	0.00376714
ENSG00000287691	177.994	35.9143	2.3092	TRUE	0.00104133
ENSG00000123700	3728.01	754.327	2.30514	TRUE	0.00455598
ENSG00000111912	1635.38	331.35	2.30319	TRUE	0.00714992
ENSG00000126353	16424.7	3328.99	2.30271	TRUE	4.77469e-05
ENSG00000168394	34230.2	6940.82	2.30209	TRUE	0.00103577
ENSG00000183486	31710.6	6432.67	2.30148	TRUE	0.000709956
ENSG00000261245	229.514	46.5788	2.30084	TRUE	0.00580217
ENSG00000139410	463.446	94.0963	2.30019	TRUE	0.00271243
ENSG00000143514	1920.57	390.172	2.29935	TRUE	0.00703929
ENSG00000276900	2552.91	518.839	2.29878	TRUE	0.000728295
ENSG00000243055	303.677	61.808	2.29667	TRUE	0.00743672
ENSG00000140030	2936.92	601.027	2.2888	TRUE	0.000177203
ENSG00000102921	17733.6	3632.22	2.28756	TRUE	0.00174429
ENSG00000101460	2160.4	442.814	2.28653	TRUE	0.00144253
ENSG00000112972	776.764	159.241	2.28627	TRUE	0.000523206
ENSG00000143153	173.799	35.8729	2.27646	TRUE	0.00316632
ENSG00000059378	6851.02	1415.51	2.27499	TRUE	0.00546437
ENSG00000183735	1539.31	318.056	2.27493	TRUE	0.00454294
ENSG00000234518	421.44	87.1012	2.27456	TRUE	0.00454294
ENSG00000182853	113.874	23.5466	2.27385	TRUE	0.00767664
ENSG00000233791	118.966	24.6353	2.27175	TRUE	0.000784073
ENSG00000109929	714.003	148.47	2.26575	TRUE	6.95456e-05
ENSG00000268858	640.03	133.433	2.26202	TRUE	0.000707728
ENSG00000143322	1895.76	395.367	2.26151	TRUE	9.49159e-06
ENSG00000276649	253.992	52.9887	2.26102	TRUE	2.64869e-05
ENSG00000165806	854.537	178.304	2.2608	TRUE	0.00589156
ENSG00000167460	14048.5	2932.83	2.26005	TRUE	1.67605e-05
ENSG00000164430	1154.95	241.115	2.26004	TRUE	0.00497168
ENSG00000140105	29187.3	6109.8	2.25615	TRUE	0.00101604
ENSG00000141384	357.211	74.8936	2.25386	TRUE	0.00519664
ENSG00000185215	74242.6	15596.2	2.25105	TRUE	0.000126954
ENSG00000143924	6556.32	1379.7	2.24853	TRUE	0.0016565
ENSG00000184014	18865.6	3987.61	2.24216	TRUE	0.000829464
ENSG00000114554	765.082	161.797	2.24143	TRUE	0.00791592
ENSG00000102119	4609.32	976.953	2.23819	TRUE	0.000352526
ENSG00000187474	91.1629	19.3578	2.23553	TRUE	0.005097
ENSG00000183484	5239.24	1116.08	2.23091	TRUE	2.52844e-06
ENSG00000135241	1871.42	399.68	2.22722	TRUE	0.00105771
ENSG00000115590	11326.8	2420.28	2.2265	TRUE	0.000784487
ENSG00000111266	2788.56	596.469	2.225	TRUE	0.000160621
ENSG00000178896	1035.85	221.621	2.22464	TRUE	0.00715754
ENSG00000111859	9211.4	1980.42	2.21762	TRUE	0.000343519
ENSG00000224950	706.993	152.243	2.21532	TRUE	0.000928218
ENSG00000137462	29204.4	6293.59	2.21423	TRUE	3.81292e-05
ENSG00000121060	21747.1	4710.39	2.2069	TRUE	0.00808929
ENSG00000132003	319.042	69.2106	2.20468	TRUE	2.5061e-05
ENSG00000138760	3095.47	671.998	2.20363	TRUE	0.0011951
ENSG00000253227	65.9694	14.329	2.20285	TRUE	0.00767221
ENSG00000134460	662.026	143.911	2.20171	TRUE	0.00910343
ENSG00000112378	147.19	32.2437	2.19059	TRUE	0.00234998
ENSG00000135362	3188	699.141	2.189	TRUE	0.00868192
ENSG00000175197	1043.16	228.851	2.18847	TRUE	0.000465421
ENSG00000167874	1084.39	238.305	2.186	TRUE	0.000340817
ENSG00000101445	5786.81	1274.99	2.18228	TRUE	0.000423544
ENSG00000080371	3656.58	806.284	2.18114	TRUE	0.000827155
ENSG00000233223	303.49	66.9533	2.18042	TRUE	0.000168436
ENSG00000070718	1227.04	271.063	2.17848	TRUE	6.18714e-06
ENSG00000198805	4571.06	1011.37	2.17622	TRUE	6.46979e-06
ENSG00000111424	3018.29	668.275	2.17522	TRUE	2.07866e-05
ENSG00000138069	5473.04	1212.06	2.17489	TRUE	4.584e-05
ENSG00000198682	472.455	104.895	2.17123	TRUE	0.00154892
ENSG00000133612	4201.14	933.432	2.17017	TRUE	0.00356686
ENSG00000231305	53.2259	11.8359	2.16896	TRUE	0.00919794
ENSG00000131370	849.592	190.212	2.15916	TRUE	0.000310102
ENSG00000136816	3314.53	742.333	2.15867	TRUE	0.00314976
ENSG00000139318	12841.7	2877.07	2.15816	TRUE	0.00371763
ENSG00000136830	5320.8	1193.02	2.15703	TRUE	0.000210826
ENSG00000117143	604.675	135.634	2.15644	TRUE	0.000141772
ENSG00000100226	10049.5	2255.46	2.15564	TRUE	2.04431e-06
ENSG00000168246	520.489	116.89	2.15471	TRUE	0.00170315
ENSG00000204388	1015.06	227.999	2.15447	TRUE	3.06425e-05
ENSG00000159128	13684.5	3080.73	2.1512	TRUE	2.27483e-05
ENSG00000077585	772.129	175.273	2.13924	TRUE	0.0011109
ENSG00000176014	596.673	135.856	2.13486	TRUE	0.00164192
ENSG00000158747	498.641	113.674	2.1331	TRUE	0.00106566
ENSG00000150977	10525.7	2402.26	2.13145	TRUE	9.86194e-05
ENSG00000101082	4278.36	979.835	2.12645	TRUE	8.42749e-05
ENSG00000080824	11896.4	2733.79	2.12155	TRUE	0.00198751
ENSG00000182534	407.66	93.8623	2.11875	TRUE	0.000792829
ENSG00000133104	1912.16	440.448	2.11816	TRUE	0.00586822
ENSG00000078804	2852.01	660.193	2.11102	TRUE	0.00396682
ENSG00000283525	129.396	30.0879	2.10454	TRUE	0.00509724
ENSG00000197019	2397.19	557.554	2.10416	TRUE	0.00114187
ENSG00000079263	3816.85	889.488	2.10134	TRUE	0.000717612
ENSG00000173083	3909.83	914.125	2.09664	TRUE	0.00238473
ENSG00000166128	6242.93	1460.07	2.09618	TRUE	0.00161791
ENSG00000198879	1120.41	262.448	2.09392	TRUE	0.00177654
ENSG00000203812	558.63	131.251	2.08956	TRUE	0.001173
ENSG00000112394	235.482	55.6575	2.08097	TRUE	0.00165426
ENSG00000166394	123.062	29.1333	2.07864	TRUE	0.00292637
ENSG00000142961	3699.16	880.39	2.07098	TRUE	0.000417592
ENSG00000120694	2610.36	621.259	2.07098	TRUE	0.00132577
ENSG00000127124	1130.81	269.359	2.06975	TRUE	0.000100724
ENSG00000251022	953.85	227.302	2.06915	TRUE	0.000633406
ENSG00000123213	884.481	210.979	2.06773	TRUE	0.0062447
ENSG00000185880	4221.1	1008.13	2.06594	TRUE	0.00190278
ENSG00000152784	947.439	226.429	2.06497	TRUE	0.000359882
ENSG00000251562	75948.1	18182.3	2.06248	TRUE	0.00452434
ENSG00000143507	508.863	122.135	2.0588	TRUE	0.00307434
ENSG00000090674	7055.07	1704.37	2.04942	TRUE	0.00181507
ENSG00000158792	2308.9	558.161	2.04846	TRUE	0.00497168
ENSG00000108556	258.759	62.6789	2.04556	TRUE	0.0021167
ENSG00000155097	3182.15	771.051	2.0451	TRUE	0.0031828
ENSG00000095209	229.923	55.7205	2.04487	TRUE	0.00546437
ENSG00000279838	1095.83	265.598	2.04471	TRUE	0.000940252
ENSG00000101544	944.63	229.105	2.04374	TRUE	0.00163855
ENSG00000060558	2985.56	724.736	2.04247	TRUE	7.73385e-05
ENSG00000148841	10549.7	2561.49	2.04214	TRUE	0.00201768
ENSG00000116815	1175.1	286.097	2.0382	TRUE	0.000851749
ENSG00000124466	180.266	44.0977	2.03135	TRUE	0.00451359
ENSG00000273076	273.209	66.9699	2.02842	TRUE	0.00830515
ENSG00000151726	44310.5	10863.1	2.02822	TRUE	0.00696531
ENSG00000267534	424.394	104.069	2.02786	TRUE	0.000196879
ENSG00000141526	28725.5	7052.12	2.0262	TRUE	0.000640084
ENSG00000136560	3119.79	766.521	2.02505	TRUE	0.00506975
ENSG00000226979	749.293	184.319	2.02333	TRUE	0.000267326
ENSG00000189067	126310	31088.5	2.02252	TRUE	4.26826e-05
ENSG00000285816	106.024	26.1511	2.01945	TRUE	0.00541947
ENSG00000085117	15695.8	3873.62	2.01863	TRUE	0.0052541
ENSG00000171522	2029.12	501.318	2.01706	TRUE	0.00505673
ENSG00000075618	624.76	154.37	2.01691	TRUE	0.000225043
ENSG00000082153	2218.48	549.271	2.01398	TRUE	0.00230581
ENSG00000143751	1267.79	314.149	2.01279	TRUE	0.00334791
ENSG00000124120	1946.63	482.477	2.01245	TRUE	1.79315e-05
ENSG00000272084	92.9616	23.0668	2.01082	TRUE	0.00528738
ENSG00000108175	6749.1	1686.04	2.00106	TRUE	0.00557209
ENSG00000262001	250.502	62.8164	1.99561	TRUE	0.00271243
ENSG00000135404	26084.9	6554.83	1.99258	TRUE	0.00155111
ENSG00000110446	16039.9	4053.16	1.98455	TRUE	0.0023552
ENSG00000232934	136.324	34.5386	1.98075	TRUE	0.00127534
ENSG00000271032	177.54	45.0161	1.97963	TRUE	0.000461444
ENSG00000115310	10057.9	2555.07	1.9769	TRUE	0.00185063
ENSG00000198018	421.306	107.302	1.97319	TRUE	0.00265226
ENSG00000037897	291.528	74.3009	1.97218	TRUE	0.00365847
ENSG00000198517	2028.78	518.491	1.96822	TRUE	0.000372995
ENSG00000213772	121.551	31.0979	1.96667	TRUE	0.00671055
ENSG00000102760	1680.89	430.223	1.96607	TRUE	0.00567715
ENSG00000101421	15017.7	3859.22	1.96029	TRUE	0.00164192
ENSG00000131323	2820.92	727.248	1.95564	TRUE	0.0014293
ENSG00000178104	1161.55	300.425	1.95097	TRUE	0.00590072
ENSG00000075426	14169.1	3665	1.95086	TRUE	0.00137437
ENSG00000130222	126.727	32.7955	1.95015	TRUE	0.00362553
ENSG00000261888	303.131	78.5199	1.94881	TRUE	0.000315047
ENSG00000106615	782.341	203.79	1.94071	TRUE	0.000374932
ENSG00000158161	3050.72	795.547	1.93913	TRUE	0.0055478
ENSG00000217801	104.412	27.2348	1.93876	TRUE	0.00927417
ENSG00000168374	4907.04	1280.64	1.93799	TRUE	1.96971e-05
ENSG00000148516	868.511	226.819	1.937	TRUE	0.00738195
ENSG00000274213	111.366	29.1038	1.93603	TRUE	0.00252171
ENSG00000141497	442.506	115.837	1.9336	TRUE	0.000575604
ENSG00000204574	7339.01	1928.16	1.92836	TRUE	0.000402137
ENSG00000181026	1265.33	332.759	1.92697	TRUE	0.000462792
ENSG00000186407	11303.9	2973.15	1.92675	TRUE	0.000216386
ENSG00000153922	3118.84	821.318	1.925	TRUE	0.00475828
ENSG00000128590	725.851	191.594	1.92163	TRUE	0.00377412
ENSG00000105321	4464.23	1180.86	1.91858	TRUE	0.0019321
ENSG00000069849	2637.93	697.865	1.91839	TRUE	0.000566582
ENSG00000173926	385.937	102.224	1.91664	TRUE	0.00868192
ENSG00000089351	17899.2	4762.62	1.91006	TRUE	0.00234892
ENSG00000103496	7201.21	1917.83	1.90876	TRUE	0.0002759
ENSG00000170379	515.748	137.873	1.90332	TRUE	0.00376714
ENSG00000123130	3677.85	985.011	1.90065	TRUE	0.0027487
ENSG00000169895	2555.19	689.519	1.88977	TRUE	0.000758129
ENSG00000116954	1419.98	383.909	1.88704	TRUE	0.00103577
ENSG00000140406	2436.3	659.174	1.88596	TRUE	0.000115711
ENSG00000143119	53099.3	14367	1.88593	TRUE	0.000503846
ENSG00000124201	17190.8	4666.36	1.88127	TRUE	0.00601756
ENSG00000138378	3397.68	924.15	1.87835	TRUE	0.00371204
ENSG00000132965	35763.1	9728.57	1.87817	TRUE	0.00628613
ENSG00000121578	516.237	140.534	1.87711	TRUE	0.00580921
ENSG00000136026	7329.64	1996.11	1.87655	TRUE	0.000108702
ENSG00000128383	10444.7	2845.68	1.87593	TRUE	0.00411384
ENSG00000090520	918.268	250.361	1.8749	TRUE	0.000551321
ENSG00000196843	10246.4	2802.9	1.87013	TRUE	0.001476
ENSG00000183621	1508.8	412.768	1.87	TRUE	0.00307738
ENSG00000102401	1031.92	282.864	1.86715	TRUE	0.00216692
ENSG00000110944	265.607	73.036	1.86261	TRUE	0.00249423
ENSG00000112033	3784.89	1041.58	1.86148	TRUE	0.000605727
ENSG00000150782	586.108	161.741	1.85748	TRUE	0.00152052
ENSG00000242247	2565.5	709.332	1.85471	TRUE	0.00475828
ENSG00000205940	141.773	39.2337	1.85342	TRUE	0.00707243
ENSG00000143851	10150.1	2815.21	1.85018	TRUE	0.00184078
ENSG00000125744	983.935	273.868	1.84508	TRUE	0.00115752
ENSG00000162734	4456.82	1241.49	1.84394	TRUE	0.00131473
ENSG00000125733	610.189	169.989	1.84381	TRUE	0.00454294
ENSG00000151327	1917.52	535.451	1.84041	TRUE	0.000903991
ENSG00000184545	368.753	103.361	1.83497	TRUE	0.00280516
ENSG00000171612	189.619	53.187	1.83396	TRUE	0.0014292
ENSG00000170142	1669.86	469.822	1.82954	TRUE	0.007013
ENSG00000105501	902.886	254.043	1.82947	TRUE	0.00560281
ENSG00000213714	94.3215	26.6212	1.82501	TRUE	0.00806897
ENSG00000035681	3005.43	850.462	1.82125	TRUE	0.000987704
ENSG00000076382	198.49	56.4549	1.8139	TRUE	0.0035877
ENSG00000109270	988.705	281.455	1.81264	TRUE	0.00933397
ENSG00000265808	1427.44	406.73	1.81129	TRUE	0.00578854
ENSG00000028137	80817.1	23179.1	1.80183	TRUE	0.00075252
ENSG00000100036	143.217	41.084	1.80156	TRUE	0.00749451
ENSG00000160223	211.056	60.814	1.79515	TRUE	0.00383542
ENSG00000163738	128.954	37.4653	1.78323	TRUE	0.00953065
ENSG00000105402	8041.1	2340.52	1.78056	TRUE	0.00208593
ENSG00000134594	277.471	80.7688	1.78047	TRUE	0.00547147
ENSG00000139514	647.29	188.639	1.77879	TRUE	0.00193121
ENSG00000115902	631.913	184.265	1.77795	TRUE	0.00258044
ENSG00000236255	320.77	93.5712	1.77741	TRUE	0.00192162
ENSG00000231105	178.432	52.5268	1.76425	TRUE	0.00454294
ENSG00000124788	3786.49	1117.43	1.76067	TRUE	0.00175905
ENSG00000162889	14686.3	4375.42	1.74697	TRUE	0.000359278
ENSG00000171223	20680.4	6166.75	1.74568	TRUE	0.00239598
ENSG00000104064	795.979	238.164	1.74077	TRUE	0.00292397
ENSG00000105643	7326.7	2194.69	1.73915	TRUE	0.000183848
ENSG00000184602	13102.6	3948.19	1.73059	TRUE	0.00100737
ENSG00000172939	2974.83	897.384	1.72901	TRUE	0.00251186
ENSG00000169155	988.573	299.158	1.72444	TRUE	0.00694558
ENSG00000132475	42871.6	12988.5	1.72279	TRUE	0.000365047
ENSG00000075399	3963.18	1202.37	1.72078	TRUE	0.000408355
ENSG00000162066	1636.02	497.414	1.71767	TRUE	0.00453142
ENSG00000101367	5883.75	1793.66	1.71383	TRUE	0.000423544
ENSG00000230438	889.912	271.527	1.71257	TRUE	0.00290407
ENSG00000104131	1966.59	603.94	1.70322	TRUE	0.0028592
ENSG00000141506	20446.3	6287.46	1.70129	TRUE	0.00458664
ENSG00000160214	1476.05	454.953	1.69795	TRUE	0.006889
ENSG00000173812	41520.5	12797.7	1.69794	TRUE	0.00191678
ENSG00000104549	304.3	93.9962	1.69482	TRUE	0.00767221
ENSG00000138942	1964.84	609.446	1.68884	TRUE	0.00260154
ENSG00000182885	17881.9	5549.77	1.688	TRUE	0.00280516
ENSG00000160360	322.534	100.639	1.68026	TRUE	0.00889066
ENSG00000027869	3888.47	1221.14	1.67097	TRUE	0.000924008
ENSG00000070495	2989.82	940.978	1.66783	TRUE	0.00152861
ENSG00000048342	272.749	85.9035	1.66678	TRUE	0.00445641
ENSG00000241839	22963.7	7294.26	1.65452	TRUE	0.00371763
ENSG00000096384	24676.9	7842.59	1.65376	TRUE	0.00068025
ENSG00000177337	333.421	105.974	1.65363	TRUE	0.00229403
ENSG00000204590	3484.51	1111.19	1.64885	TRUE	0.00441776
ENSG00000126368	718.476	229.672	1.64537	TRUE	0.00954889
ENSG00000198900	6157.52	1978.62	1.63785	TRUE	0.00582502
ENSG00000107937	1255.04	403.79	1.63605	TRUE	0.00475853
ENSG00000109046	7228.1	2344.13	1.62456	TRUE	0.00964462
ENSG00000177150	262.294	85.1085	1.62381	TRUE	0.00998546
ENSG00000049768	610.287	199.231	1.61505	TRUE	0.00489958
ENSG00000162645	29184.3	9545.54	1.61229	TRUE	0.00560281
ENSG00000238005	375.936	124.351	1.59606	TRUE	0.00478224
ENSG00000140749	15772.9	5234.93	1.5912	TRUE	0.00316004
ENSG00000110768	1303.09	434.09	1.58588	TRUE	0.00678358
ENSG00000116260	7287.19	2437.07	1.58021	TRUE	0.00836471
ENSG00000168421	3204.94	1072.34	1.57954	TRUE	0.00834872
ENSG00000034152	22683.2	7614.7	1.57477	TRUE	0.00924795
ENSG00000055483	3765.3	1265.1	1.57351	TRUE	0.00101014
ENSG00000125753	59148.6	19900	1.57158	TRUE	0.00329211
ENSG00000158545	4465.23	1505.2	1.56878	TRUE	0.00452728
ENSG00000110931	10856.6	3678.04	1.56156	TRUE	0.00953065
ENSG00000204569	4942.99	1688.95	1.54926	TRUE	0.00218597
ENSG00000140941	5774.58	1978.1	1.5456	TRUE	0.00288786
ENSG00000134333	7130.18	2445.76	1.54366	TRUE	0.00501471
ENSG00000118707	2149.75	740.383	1.53783	TRUE	0.00174616
ENSG00000132334	10725.4	3696.75	1.5367	TRUE	0.00869387
ENSG00000075785	18534.8	6422.56	1.52902	TRUE	0.00689571
ENSG00000261373	499.31	173.31	1.52658	TRUE	0.00930238
ENSG00000116786	7308.3	2538.55	1.52553	TRUE	0.00454294
ENSG00000103522	1151.66	403.156	1.51431	TRUE	0.00333343
ENSG00000205903	7917.35	2773.22	1.51345	TRUE	0.00475828
ENSG00000160326	2661.17	933.329	1.5116	TRUE	0.00199514
ENSG00000026025	55913.2	19647.8	1.50882	TRUE	0.00132398
ENSG00000151651	39308.3	13884.7	1.50134	TRUE	0.00357208
ENSG00000165025	2798.7	7956.2	-1.50732	TRUE	0.00702299
ENSG00000100034	2470.13	7088.79	-1.52095	TRUE	0.00868192
ENSG00000197562	271.432	785.316	-1.53268	TRUE	0.00637487
ENSG00000138185	619.18	1815.61	-1.55203	TRUE	0.00711551
ENSG00000181481	273.622	806.78	-1.55999	TRUE	0.00165168
ENSG00000118900	1929.65	5702.05	-1.56314	TRUE	0.00380784
ENSG00000130363	88.7489	263.535	-1.5702	TRUE	0.00419633
ENSG00000133943	1126	3350.24	-1.57306	TRUE	0.00736232
ENSG00000167264	298.206	900.456	-1.59435	TRUE	0.00725246
ENSG00000138175	69.4146	211.472	-1.60715	TRUE	0.00802134
ENSG00000105204	342.926	1045.1	-1.60767	TRUE	0.00677295
ENSG00000181982	112.432	342.936	-1.60888	TRUE	0.00615137
ENSG00000069943	144.266	440.355	-1.60994	TRUE	0.00767664
ENSG00000163154	763.583	2361.5	-1.62885	TRUE	0.00477875
ENSG00000279330	47.0987	146.72	-1.6393	TRUE	0.00860582
ENSG00000035403	1203.74	3786.1	-1.65318	TRUE	0.00194534
ENSG00000263874	60.225	189.46	-1.65346	TRUE	0.00953373
ENSG00000115107	43.5355	136.998	-1.6539	TRUE	0.0073779
ENSG00000169252	97.3086	306.782	-1.65657	TRUE	0.00656912
ENSG00000161929	373.146	1178.34	-1.65895	TRUE	0.00113506
ENSG00000100784	474.12	1497.66	-1.65938	TRUE	0.006382
ENSG00000109323	457.401	1445.11	-1.65965	TRUE	0.00201146
ENSG00000288156	406.931	1295.8	-1.67098	TRUE	0.00946738
ENSG00000173171	135.297	431.734	-1.67401	TRUE	0.00568022
ENSG00000035664	575.944	1850.32	-1.68377	TRUE	0.00261796
ENSG00000112062	980.941	3157.8	-1.68668	TRUE	0.007013
ENSG00000100364	1301.64	4192.46	-1.68747	TRUE	0.00263265
ENSG00000010295	570.344	1845.93	-1.69444	TRUE	0.00151139
ENSG00000115271	1925.05	6236.62	-1.69587	TRUE	0.00655435
ENSG00000226328	147.112	478.859	-1.70268	TRUE	0.00181964
ENSG00000135144	103.988	339.602	-1.70742	TRUE	0.0078972
ENSG00000120696	131.608	429.844	-1.70757	TRUE	0.00364779
ENSG00000215440	287.897	950.437	-1.72304	TRUE	0.0079982
ENSG00000165959	320.735	1063.09	-1.72881	TRUE	0.00225835
ENSG00000112053	56.2411	187.833	-1.73975	TRUE	0.00583965
ENSG00000181826	299.111	999.541	-1.74059	TRUE	0.00623495
ENSG00000119471	268.144	904.776	-1.75455	TRUE	0.000853696
ENSG00000182923	345.26	1167.72	-1.75794	TRUE	0.00367614
ENSG00000171777	1820.67	6176.9	-1.76241	TRUE	0.00696531
ENSG00000111087	152.619	518.313	-1.76389	TRUE	0.00843471
ENSG00000179639	91.1033	310.841	-1.7706	TRUE	0.00638686
ENSG00000120913	663.917	2265.58	-1.7708	TRUE	0.00496189
ENSG00000084070	8363.48	28598.4	-1.77376	TRUE	0.00365847
ENSG00000243364	51.3645	177.372	-1.78793	TRUE	0.00663383
ENSG00000161533	722.518	2495.13	-1.78801	TRUE	0.000991309
ENSG00000121691	1676.17	5800.8	-1.79108	TRUE	0.00284636
ENSG00000143797	196.351	679.569	-1.79119	TRUE	0.00177624
ENSG00000213390	187.591	657.352	-1.80907	TRUE	0.000740853
ENSG00000172794	1356.61	4763.28	-1.81195	TRUE	0.00676835
ENSG00000135407	150.942	530.809	-1.81419	TRUE	0.00237401
ENSG00000138764	220.959	783.237	-1.82567	TRUE	0.00671055
ENSG00000182685	93.6409	331.94	-1.82571	TRUE	0.00641695
ENSG00000012232	657.691	2333.55	-1.82704	TRUE	0.000430347
ENSG00000139531	99.4717	353.062	-1.82756	TRUE	0.000575241
ENSG00000213085	47.6823	169.348	-1.82846	TRUE	0.00396682
ENSG00000108984	114.53	407.11	-1.82969	TRUE	0.00379051
ENSG00000274272	111.529	399.036	-1.8391	TRUE	0.00493785
ENSG00000248019	343.078	1229.43	-1.84138	TRUE	0.00199218
ENSG00000144040	252.023	905.116	-1.84455	TRUE	0.00302557
ENSG00000110876	6805.27	24733.3	-1.86173	TRUE	0.003212
ENSG00000146828	2005.21	7304.3	-1.86499	TRUE	0.00280516
ENSG00000286488	86.6434	316.719	-1.87004	TRUE	0.00423056
ENSG00000176595	113.306	414.262	-1.87032	TRUE	0.0013277
ENSG00000198909	1633.72	5978.36	-1.87159	TRUE	0.00378601
ENSG00000115318	63.4421	232.739	-1.8752	TRUE	0.00643386
ENSG00000198915	46.4201	170.453	-1.87656	TRUE	0.00867811
ENSG00000249476	33.7393	124.617	-1.885	TRUE	0.00509977
ENSG00000138413	153.139	570.22	-1.89668	TRUE	0.000827155
ENSG00000134755	117.354	437.878	-1.89967	TRUE	0.00933397
ENSG00000122986	443.247	1661.94	-1.90669	TRUE	0.00111008
ENSG00000119979	122.895	461.22	-1.90803	TRUE	0.00013213
ENSG00000101493	408.964	1535.27	-1.90844	TRUE	0.000269174
ENSG00000183323	177.655	667.342	-1.90935	TRUE	0.000201214
ENSG00000121316	1281.17	4832.19	-1.91522	TRUE	0.00583965
ENSG00000131724	912.507	3457.33	-1.92175	TRUE	0.00265226
ENSG00000277978	36.5603	139.088	-1.92765	TRUE	0.00151139
ENSG00000178996	222.792	849.656	-1.93118	TRUE	0.00292015
ENSG00000160588	569.155	2171.79	-1.93199	TRUE	0.000853696
ENSG00000149573	33.8842	130.048	-1.94036	TRUE	0.0047827
ENSG00000160703	286.623	1102.62	-1.94372	TRUE	0.000246459
ENSG00000184992	172.627	664.246	-1.94406	TRUE	0.00107735
ENSG00000131471	85.8693	330.432	-1.94414	TRUE	0.00704656
ENSG00000185432	482.057	1863.3	-1.95058	TRUE	0.00229403
ENSG00000284526	32.2005	124.852	-1.95507	TRUE	0.00516977
ENSG00000104974	803.671	3125.71	-1.95951	TRUE	0.000348158
ENSG00000120868	265.932	1035.29	-1.96091	TRUE	0.00804423
ENSG00000083444	507.465	1983.59	-1.96673	TRUE	0.00112087
ENSG00000134698	885.929	3488.05	-1.97716	TRUE	0.000142588
ENSG00000197182	117.169	462.352	-1.9804	TRUE	0.00282981
ENSG00000177663	2774.22	10975.3	-1.9841	TRUE	7.28204e-05
ENSG00000168229	47.3644	189.415	-1.99968	TRUE	0.00151948
ENSG00000092964	241.009	965.331	-2.00193	TRUE	0.00152052
ENSG00000142046	346.897	1406.55	-2.01958	TRUE	0.00917312
ENSG00000124313	91.1603	370.929	-2.02466	TRUE	0.00512726
ENSG00000140995	1321.92	5395.84	-2.02921	TRUE	0.000928218
ENSG00000173597	222.772	915.71	-2.03932	TRUE	0.00598579
ENSG00000221869	1014.89	4180.37	-2.04231	TRUE	7.7926e-06
ENSG00000135766	46.687	192.486	-2.04366	TRUE	0.0015134
ENSG00000197992	13.5348	55.9963	-2.04866	TRUE	0.00977727
ENSG00000231711	27.6475	114.824	-2.05421	TRUE	0.00640757
ENSG00000234678	42.0192	174.835	-2.05687	TRUE	0.000550736
ENSG00000070731	65.4782	274.33	-2.06682	TRUE	0.000902872
ENSG00000198598	80.5551	338.316	-2.07032	TRUE	0.00218597
ENSG00000111052	108.393	456.098	-2.07307	TRUE	0.00506438
ENSG00000183773	42.1658	178.087	-2.07844	TRUE	0.00455706
ENSG00000230454	23.7055	100.388	-2.0823	TRUE	0.00329211
ENSG00000091106	198.085	839.415	-2.08326	TRUE	2.53833e-05
ENSG00000145416	165.475	701.479	-2.08379	TRUE	0.000165233
ENSG00000188305	229.109	975.283	-2.08979	TRUE	0.000515551
ENSG00000134686	2578.73	10986.6	-2.09101	TRUE	4.15358e-05
ENSG00000154889	301.484	1285.36	-2.09202	TRUE	0.00513085
ENSG00000180891	244.601	1044.22	-2.09393	TRUE	0.00170987
ENSG00000117834	12.9816	55.9356	-2.1073	TRUE	0.00767221
ENSG00000182511	1124.48	4857.04	-2.11081	TRUE	5.23866e-06
ENSG00000167261	2030.82	8786.98	-2.1133	TRUE	0.00604256
ENSG00000174132	54.3404	236.289	-2.12045	TRUE	0.000565181
ENSG00000093134	286.302	1245.63	-2.12127	TRUE	0.00227129
ENSG00000197165	22.6092	99.963	-2.14449	TRUE	0.00960467
ENSG00000233392	72.306	320.12	-2.14643	TRUE	0.00491489
ENSG00000198740	412.976	1832	-2.14929	TRUE	5.77783e-06
ENSG00000280027	31.97	141.857	-2.14965	TRUE	0.00709928
ENSG00000132749	23.5956	105.249	-2.15723	TRUE	0.0049266
ENSG00000135218	432.253	1928.86	-2.1578	TRUE	0.00224866
ENSG00000164125	84.4864	377.365	-2.15917	TRUE	2.24143e-05
ENSG00000163803	178.961	806.499	-2.17203	TRUE	0.000523409
ENSG00000178226	22.056	99.6657	-2.17593	TRUE	0.00804423
ENSG00000164124	16.2934	73.7821	-2.17898	TRUE	0.00532814
ENSG00000285730	50.6752	229.603	-2.17979	TRUE	0.000784487
ENSG00000204396	13.474	61.0828	-2.18058	TRUE	0.00960467
ENSG00000174885	198.852	902.044	-2.18151	TRUE	0.000194973
ENSG00000110665	627.218	2869.93	-2.19398	TRUE	0.00160404
ENSG00000163931	6594.34	30252.2	-2.19774	TRUE	0.00528738
ENSG00000006534	447.436	2060.65	-2.20335	TRUE	0.000914552
ENSG00000100504	1376.06	6343.06	-2.20463	TRUE	0.00546477
ENSG00000165115	34.7884	160.461	-2.20554	TRUE	0.000696794
ENSG00000134256	105.393	486.207	-2.2058	TRUE	0.000952291
ENSG00000136161	230.894	1065.99	-2.20689	TRUE	0.000340817
ENSG00000011198	521.466	2436.05	-2.2239	TRUE	8.68853e-06
ENSG00000174007	112.791	527.003	-2.22416	TRUE	4.18865e-05
ENSG00000174130	303.506	1419.4	-2.22548	TRUE	0.000806777
ENSG00000172375	308.475	1443.04	-2.22588	TRUE	9.59081e-05
ENSG00000262714	52.3823	246.821	-2.23631	TRUE	0.00138291
ENSG00000164403	43.3851	204.825	-2.23912	TRUE	0.00557209
ENSG00000186074	587.138	2795.73	-2.25145	TRUE	3.54703e-05
ENSG00000214787	11.7671	56.116	-2.25365	TRUE	0.00689571
ENSG00000185973	42.259	202.001	-2.25703	TRUE	0.000916233
ENSG00000104915	708.572	3401.03	-2.26299	TRUE	0.00152052
ENSG00000071967	109.011	524.484	-2.26643	TRUE	0.000707728
ENSG00000182749	66.3688	319.381	-2.2667	TRUE	0.00138561
ENSG00000114853	43.3488	208.611	-2.26675	TRUE	0.0017107
ENSG00000160113	21.2832	102.917	-2.27369	TRUE	0.0052847
ENSG00000205269	96.3239	465.988	-2.27433	TRUE	0.00215769
ENSG00000142733	56.1751	274.032	-2.28634	TRUE	0.00799658
ENSG00000176659	9.25396	45.1532	-2.28669	TRUE	0.00787284
ENSG00000100228	20.5337	100.47	-2.29071	TRUE	0.00497168
ENSG00000140044	167.113	818.09	-2.29143	TRUE	0.000178052
ENSG00000160593	7001.51	34575.7	-2.30402	TRUE	0.00196376
ENSG00000204131	798.067	3953.81	-2.30866	TRUE	0.00107063
ENSG00000139890	122.452	608.709	-2.31353	TRUE	0.000978628
ENSG00000262877	13.4039	66.7201	-2.31547	TRUE	0.0054848
ENSG00000171105	51.8475	258.595	-2.31835	TRUE	0.000212651
ENSG00000127951	1699.52	8487.45	-2.3202	TRUE	7.23216e-05
ENSG00000118308	329.271	1648.1	-2.32346	TRUE	1.1168e-05
ENSG00000261218	39.4381	197.79	-2.32631	TRUE	0.000827155
ENSG00000136999	58.0856	291.66	-2.32803	TRUE	0.00252699
ENSG00000184635	18.9428	95.1716	-2.32888	TRUE	0.00363457
ENSG00000152804	137.246	691.72	-2.33342	TRUE	0.000100724
ENSG00000138449	255.728	1293.75	-2.33888	TRUE	0.000226138
ENSG00000156675	654.392	3324.75	-2.34502	TRUE	0.00111285
ENSG00000162747	5531.62	28186.7	-2.34924	TRUE	0.000243595
ENSG00000245848	108.23	563.213	-2.37958	TRUE	9.19144e-06
ENSG00000100373	18.9604	98.9315	-2.38344	TRUE	0.00766107
ENSG00000169994	81.4339	433.49	-2.4123	TRUE	0.00500733
ENSG00000196668	111.54	597.131	-2.42049	TRUE	0.000123409
ENSG00000073464	36.4306	195.94	-2.42719	TRUE	0.00677183
ENSG00000187554	82.5307	444.263	-2.42841	TRUE	3.76362e-05
ENSG00000058866	55.6101	300.732	-2.43506	TRUE	0.000501677
ENSG00000197965	440.778	2416.26	-2.45465	TRUE	0.000241034
ENSG00000170837	60.9397	338.876	-2.4753	TRUE	0.008733
ENSG00000129757	105.346	587.464	-2.47937	TRUE	0.005097
ENSG00000077157	305.099	1711.08	-2.48756	TRUE	5.62214e-05
ENSG00000129993	338.865	1911.11	-2.49563	TRUE	8.01586e-05
ENSG00000273855	21.7504	122.784	-2.49701	TRUE	0.00449535
ENSG00000173110	520.298	2945.9	-2.5013	TRUE	2.01784e-08
ENSG00000102886	99.1652	561.972	-2.50259	TRUE	6.50403e-05
ENSG00000162069	18.4777	104.8	-2.50378	TRUE	0.00994931
ENSG00000127533	12.0527	68.455	-2.5058	TRUE	0.00335352
ENSG00000236345	9.63679	54.7727	-2.50683	TRUE	0.00133924
ENSG00000226688	48.6007	277.439	-2.51312	TRUE	0.000545409
ENSG00000181444	597.485	3420.25	-2.51713	TRUE	0.00100986
ENSG00000168010	3591.8	20596	-2.51958	TRUE	2.15526e-06
ENSG00000116741	1728.75	9977.87	-2.529	TRUE	0.0020875
ENSG00000237886	9.63453	55.6298	-2.52957	TRUE	0.00080323
ENSG00000143409	461.741	2693.79	-2.54448	TRUE	2.29869e-05
ENSG00000229515	18.6729	109.328	-2.54964	TRUE	0.000422201
ENSG00000168329	635.746	3756.25	-2.56277	TRUE	0.0012694
ENSG00000139970	99.4939	594.24	-2.57837	TRUE	1.97497e-05
ENSG00000287255	22.8468	136.746	-2.58144	TRUE	4.35547e-05
ENSG00000285693	48.7782	294.514	-2.59403	TRUE	5.66711e-06
ENSG00000163545	445.374	2700.46	-2.60012	TRUE	2.75187e-08
ENSG00000148660	761.548	4619.14	-2.60062	TRUE	2.79803e-05
ENSG00000286796	7.62887	46.2781	-2.60079	TRUE	0.00115668
ENSG00000224152	51.0548	310.81	-2.60591	TRUE	1.41056e-05
ENSG00000223935	25.4895	156.681	-2.61985	TRUE	0.000176311
ENSG00000152207	39.985	247.196	-2.62813	TRUE	2.63733e-06
ENSG00000262370	106.878	662.433	-2.63181	TRUE	6.46299e-07
ENSG00000128311	131.175	819.906	-2.64397	TRUE	0.000260201
ENSG00000120262	21.0749	132.21	-2.64923	TRUE	0.000238619
ENSG00000072952	239.058	1501	-2.6505	TRUE	0.000409855
ENSG00000261971	404.215	2545.17	-2.65457	TRUE	5.11201e-06
ENSG00000116990	67.85	429.334	-2.66168	TRUE	7.02954e-07
ENSG00000105011	131.757	834.581	-2.66317	TRUE	2.11811e-05
ENSG00000175538	169.21	1073.72	-2.66573	TRUE	1.41522e-07
ENSG00000183134	133.818	849.418	-2.6662	TRUE	0.000216699
ENSG00000174791	55.4586	352.435	-2.66787	TRUE	0.00144362
ENSG00000231494	4.50585	28.6839	-2.67037	TRUE	0.00995568
ENSG00000287091	5.90878	37.6223	-2.67066	TRUE	0.0020875
ENSG00000103196	462.93	2964.42	-2.67889	TRUE	0.00110563
ENSG00000183307	72.6798	468.881	-2.6896	TRUE	4.27747e-06
ENSG00000100079	63.8665	412.479	-2.69119	TRUE	0.00220497
ENSG00000246082	23.0356	148.855	-2.69197	TRUE	2.96425e-05
ENSG00000155099	104.693	677.817	-2.69473	TRUE	6.1772e-08
ENSG00000110077	310.714	2029.71	-2.70762	TRUE	7.18283e-05
ENSG00000232815	17.3695	113.921	-2.71341	TRUE	4.18087e-05
ENSG00000225313	62.0845	407.216	-2.71349	TRUE	6.10332e-07
ENSG00000142552	310.471	2047.16	-2.7211	TRUE	0.000383024
ENSG00000004838	16.4863	108.929	-2.72406	TRUE	0.00404187
ENSG00000119121	56.4365	373.837	-2.72771	TRUE	5.66382e-06
ENSG00000165801	456.537	3049.86	-2.73994	TRUE	1.01329e-07
ENSG00000165548	20.289	137.163	-2.75713	TRUE	0.00197112
ENSG00000148411	220.66	1492.82	-2.75815	TRUE	2.57954e-06
ENSG00000173535	1065.08	7213.04	-2.75964	TRUE	0.00624769
ENSG00000102010	17.279	117.483	-2.76536	TRUE	3.83366e-05
ENSG00000172037	16.2315	111.321	-2.77786	TRUE	6.85876e-05
ENSG00000135378	128.353	888.39	-2.79107	TRUE	1.54754e-06
ENSG00000268618	12.4967	86.7657	-2.79558	TRUE	0.00158707
ENSG00000111261	155.856	1083.86	-2.79789	TRUE	0.000532968
ENSG00000169220	795.209	5536.11	-2.79947	TRUE	0.000310102
ENSG00000242193	6.68415	46.7655	-2.80663	TRUE	0.00619917
ENSG00000179593	10.7128	75.2251	-2.81187	TRUE	0.000105231
ENSG00000205022	7.91444	55.7928	-2.81752	TRUE	0.00690967
ENSG00000198585	164.902	1170.66	-2.82763	TRUE	6.65194e-09
ENSG00000287958	6.45748	46.5755	-2.85053	TRUE	0.00307434
ENSG00000266805	5.42348	39.5681	-2.86704	TRUE	0.00432813
ENSG00000229990	5.91815	43.8078	-2.88797	TRUE	0.00438556
ENSG00000166145	143.428	1071.47	-2.90119	TRUE	2.49e-07
ENSG00000165879	359.057	2689.74	-2.90518	TRUE	1.76928e-10
ENSG00000106780	591.987	4457.65	-2.91265	TRUE	3.73053e-07
ENSG00000187796	118.048	894.121	-2.9211	TRUE	0.000106388
ENSG00000237169	6.58394	50.1087	-2.92804	TRUE	0.00439795
ENSG00000084110	266.902	2039.09	-2.93355	TRUE	4.09411e-05
ENSG00000070371	31.6502	243.853	-2.94573	TRUE	5.44373e-05
ENSG00000186204	22.807	176.37	-2.95105	TRUE	0.000127995
ENSG00000226281	3.9575	30.6758	-2.95444	TRUE	0.00288786
ENSG00000105352	203.337	1576.71	-2.95497	TRUE	0.00208593
ENSG00000183779	51.86	408.313	-2.97698	TRUE	2.01566e-10
ENSG00000267174	99.5167	786.141	-2.98178	TRUE	9.25189e-05
ENSG00000215458	59.9943	475.23	-2.98573	TRUE	1.4446e-08
ENSG00000155254	59.2542	471.651	-2.99273	TRUE	4.03434e-05
ENSG00000226137	79.7783	639.107	-3.00199	TRUE	7.81496e-05
ENSG00000135083	258.754	2091.56	-3.01493	TRUE	4.585e-05
ENSG00000118307	9.82523	79.6113	-3.01841	TRUE	0.000429693
ENSG00000241772	34.9452	287.686	-3.04133	TRUE	0.000164923
ENSG00000128594	107.409	889.453	-3.0498	TRUE	6.48309e-07
ENSG00000140090	127.53	1069.3	-3.06775	TRUE	0.000131285
ENSG00000105383	155.152	1307.06	-3.07457	TRUE	1.01329e-07
ENSG00000122025	17.506	147.776	-3.07749	TRUE	3.22274e-05
ENSG00000126822	607.473	5145.11	-3.08231	TRUE	1.94812e-06
ENSG00000118898	13.682	116.289	-3.08737	TRUE	9.58436e-07
ENSG00000181908	6.22594	53.2097	-3.09533	TRUE	0.000270071
ENSG00000196209	445.699	3820.3	-3.09954	TRUE	0.000627642
ENSG00000206344	249.783	2179.94	-3.12554	TRUE	8.10268e-10
ENSG00000260378	2.63863	23.1247	-3.13157	TRUE	0.00636716
ENSG00000146592	239.933	2107.65	-3.13493	TRUE	1.22536e-05
ENSG00000250510	102.995	911.76	-3.14608	TRUE	0.00110563
ENSG00000143847	14.9497	132.874	-3.15186	TRUE	9.13062e-05
ENSG00000141505	32.1834	286.893	-3.15612	TRUE	0.00396682
ENSG00000278090	4.8819	43.5651	-3.15766	TRUE	0.000851778
ENSG00000184702	2.47762	22.1655	-3.16129	TRUE	0.00467962
ENSG00000189127	2.71558	24.3973	-3.16739	TRUE	0.00460119
ENSG00000275371	22.2519	200.494	-3.17156	TRUE	4.43948e-05
ENSG00000253616	20.9413	191.484	-3.1928	TRUE	4.22369e-07
ENSG00000172367	8.93454	84.8298	-3.2471	TRUE	0.000458679
ENSG00000280401	2.17174	20.9496	-3.27	TRUE	0.00965873
ENSG00000143412	42.7536	417.028	-3.28603	TRUE	1.62643e-06
ENSG00000114268	319.644	3135.78	-3.29429	TRUE	3.0314e-12
ENSG00000141401	301.438	2957.37	-3.29438	TRUE	0.00032346
ENSG00000133800	2.16948	21.2978	-3.29528	TRUE	0.00663383
ENSG00000213373	8.08708	80.5662	-3.31648	TRUE	0.000394949
ENSG00000180549	123.055	1237.86	-3.33048	TRUE	1.30474e-05
ENSG00000133246	712.605	7176.37	-3.33208	TRUE	1.6717e-06
ENSG00000170231	2.24192	22.6747	-3.33828	TRUE	0.00900383
ENSG00000271821	9.61352	97.8722	-3.34776	TRUE	0.000418567
ENSG00000276842	3.11681	32.0736	-3.36324	TRUE	0.00534315
ENSG00000205890	7.45432	77.4475	-3.37707	TRUE	9.58436e-07
ENSG00000258819	31.8749	331.533	-3.37866	TRUE	0.000101241
ENSG00000198483	4.10948	43.9156	-3.4177	TRUE	0.00513085
ENSG00000179921	82.7115	885.848	-3.4209	TRUE	1.00761e-06
ENSG00000130167	25.9829	288.186	-3.47137	TRUE	0.000143945
ENSG00000261222	54.1504	603.407	-3.47809	TRUE	4.48822e-07
ENSG00000226862	1.93604	21.5922	-3.47933	TRUE	0.00374887
ENSG00000272456	1	11.2737	-3.49489	TRUE	0.00849893
ENSG00000163563	3721.23	42085.4	-3.49947	TRUE	1.74344e-09
ENSG00000163485	1	11.3342	-3.50261	TRUE	0.00939431
ENSG00000260078	30.8831	352.226	-3.51161	TRUE	6.45965e-12
ENSG00000154736	2.63863	30.5428	-3.53297	TRUE	0.000724856
ENSG00000179542	4.19771	49.1586	-3.54977	TRUE	1.38086e-05
ENSG00000091181	40.7111	477.393	-3.55168	TRUE	2.82488e-08
ENSG00000224195	6.45974	75.7679	-3.55204	TRUE	5.54697e-06
ENSG00000165131	4.50845	53.6366	-3.57251	TRUE	0.000191531
ENSG00000186205	59.8528	716.5	-3.58148	TRUE	1.47898e-05
ENSG00000267480	4.57863	54.9476	-3.58507	TRUE	0.000504799
ENSG00000180871	2313.95	27796	-3.58645	TRUE	0.000191926
ENSG00000004799	9.04343	108.661	-3.58681	TRUE	7.62419e-07
ENSG00000162881	78.872	954.779	-3.59758	TRUE	2.73575e-07
ENSG00000225177	5.13375	62.8826	-3.61458	TRUE	4.79488e-06
ENSG00000267751	3.25942	40.4208	-3.63241	TRUE	0.00694058
ENSG00000242498	28.7001	362.698	-3.65964	TRUE	8.94142e-05
ENSG00000134222	14.6769	185.524	-3.65999	TRUE	3.40922e-08
ENSG00000175262	2.86756	36.2748	-3.66107	TRUE	0.00165248
ENSG00000272632	1.70485	21.9474	-3.68633	TRUE	0.00262411
ENSG00000285701	1.54158	20.114	-3.70572	TRUE	0.00354512
ENSG00000227557	1.46689	19.1555	-3.70692	TRUE	0.00439328
ENSG00000224307	15.0248	197.451	-3.71608	TRUE	7.84113e-05
ENSG00000105514	197.155	2628.22	-3.73668	TRUE	4.18564e-08
ENSG00000131969	5.44449	72.6139	-3.73738	TRUE	2.97543e-05
ENSG00000181274	501.066	6810.87	-3.76477	TRUE	2.99458e-15
ENSG00000258546	9.78426	133.162	-3.76658	TRUE	4.06683e-05
ENSG00000274290	2.72009	37.2462	-3.77537	TRUE	0.000574173
ENSG00000268170	1.46915	20.3366	-3.79102	TRUE	0.00336977
ENSG00000245750	7.92833	112.954	-3.83258	TRUE	1.39768e-06
ENSG00000171643	8.22969	118.266	-3.84506	TRUE	5.23866e-06
ENSG00000284690	34.6415	509.213	-3.8777	TRUE	1.60313e-06
ENSG00000281162	44.6948	669.365	-3.90462	TRUE	2.38286e-13
ENSG00000121807	102.711	1549.69	-3.91531	TRUE	1.78637e-11
ENSG00000154734	4.59443	72.2368	-3.97478	TRUE	7.91116e-07
ENSG00000230185	3.10552	49.236	-3.98681	TRUE	7.09634e-05
ENSG00000158473	65.2854	1035.88	-3.98796	TRUE	6.40633e-13
ENSG00000180340	14.8353	237.93	-4.00343	TRUE	1.71979e-12
ENSG00000092200	19.4415	313.787	-4.01258	TRUE	1.5837e-07
ENSG00000219607	1	17.2005	-4.10438	TRUE	0.000541381
ENSG00000143858	4.27726	75.3201	-4.13827	TRUE	4.98785e-07
ENSG00000111058	11.1985	197.266	-4.13877	TRUE	9.76159e-10
ENSG00000287586	9.47578	168.194	-4.14974	TRUE	8.64148e-09
ENSG00000250045	1.2357	22.1751	-4.16554	TRUE	0.0027519
ENSG00000180539	46.4522	852.303	-4.19755	TRUE	1.08343e-09
ENSG00000197852	308.683	5716.25	-4.21087	TRUE	3.89966e-10
ENSG00000269072	2.40067	44.7035	-4.21888	TRUE	9.00061e-05
ENSG00000214688	11.4278	212.852	-4.21924	TRUE	4.0918e-07
ENSG00000157445	9.39467	177.061	-4.23626	TRUE	3.1098e-06
ENSG00000115507	2.86756	63.9429	-4.47889	TRUE	1.0885e-05
ENSG00000267296	1.70034	39.8695	-4.55139	TRUE	6.35112e-05
ENSG00000286010	3.10552	76.6353	-4.6251	TRUE	1.49237e-06
ENSG00000255163	23.1136	600.316	-4.69891	TRUE	2.04052e-09
ENSG00000258745	1	26.1963	-4.71129	TRUE	6.12001e-05
ENSG00000113749	224.915	5931.98	-4.72106	TRUE	4.80872e-15
ENSG00000187808	13.8504	393.493	-4.82833	TRUE	8.79743e-13
ENSG00000119457	4.27726	137.74	-5.00912	TRUE	6.77523e-12
ENSG00000246548	8.54234	277.267	-5.0205	TRUE	6.77523e-12
ENSG00000259962	1.46915	49.8066	-5.08329	TRUE	5.92913e-06
ENSG00000173825	18.4075	731.779	-5.31304	TRUE	1.26769e-15
ENSG00000159556	2.86982	123.669	-5.42938	TRUE	1.8575e-09
ENSG00000231680	1.23345	63.7617	-5.69193	TRUE	8.13486e-07
ENSG00000213876	2.00847	281.978	-7.13334	TRUE	1.54276e-14
