# Supplementary material for: From environmental adaptation to host survival: Attributes that mediate pathogenicity of Candida auris
Source: Virulence. 2022 Feb 10;13(1):191–214. doi: 10.1080/21505594.2022.2026037 (PMC8837256; doi:10.1080/21505594.2022.2026037)
Supplement: Supplemental Material [file KVIR_A_2026037_SM8193.zip › supplementary/Table S1 B_Calbicans_human DEGs.xlsx]

## Sheet: C.albicans DEGs 15mpi
id	mean_A_mrn	mean_B_mrn	log2_fc_mrn	DESeq2	DESeq2_adj_pval
ENSG00000123689	5620.99	135.878	5.37044	TRUE	3.24556e-55		Table S1: Differentially expressed genes of the human side during Candida – whole blood infection.
ENSG00000259884	36.4241	1	5.18682	TRUE	0.00428935		Following data are given for (A) C. albicans infections in different sheets:
ENSG00000120738	28171.1	932.492	4.91698	TRUE	0.00291614		for each gene (Ensemble ID), the mean MRN value for 0 min and the compared time point,
ENSG00000179388	2525.85	88.9169	4.82817	TRUE	3.81703e-05		the log2FC vs. 0 min (abs(log2FC) ≥ 1.5), and the p-value calculated by DESeq2 (adjusted p-value ≤ 0.01)
ENSG00000122877	1131.36	42.8422	4.72288	TRUE	3.34317e-54
ENSG00000283907	57.0367	2.55234	4.482	TRUE	0.00851353
ENSG00000197061	62.995	3.56047	4.1451	TRUE	0.00641401
ENSG00000286145	117.555	11.6174	3.33898	TRUE	0.00534636
ENSG00000287555	146.474	15.0855	3.27942	TRUE	0.00428935
ENSG00000099985	2388.29	254.222	3.23182	TRUE	9.33865e-20
ENSG00000170345	101626	11511.3	3.14215	TRUE	5.53512e-24
ENSG00000279511	168.757	19.5989	3.10611	TRUE	0.00851353
ENSG00000236278	159.497	18.6649	3.09513	TRUE	0.00851353
ENSG00000280205	195.655	23.9327	3.03125	TRUE	0.0049313
ENSG00000169429	4641.5	567.841	3.03103	TRUE	2.48569e-29
ENSG00000260452	85.3167	10.6419	3.00307	TRUE	0.00871636
ENSG00000163739	2169.41	394.729	2.45837	TRUE	6.54258e-21
ENSG00000073756	9591.27	2010.34	2.25428	TRUE	1.03582e-21
ENSG00000120129	98264.5	23794.2	2.04606	TRUE	1.56412e-24
ENSG00000175793	138.28	34.0319	2.02263	TRUE	0.00942927
ENSG00000276085	325.701	86.8878	1.90632	TRUE	6.7178e-05
ENSG00000171223	50673.1	16478.2	1.62066	TRUE	9.07928e-11
ENSG00000267519	11975.5	3920.63	1.61093	TRUE	8.24812e-05
ENSG00000159388	39583.7	13763.3	1.52408	TRUE	3.31803e-10

## Sheet: C.albicans DEGs 30mpi
id	mean_A_mrn	mean_B_mrn	log2_fc_mrn	DESeq2	DESeq2_adj_pval
ENSG00000122877	39814.3	40.987	9.92391	TRUE	0
ENSG00000179388	67039.5	85.0189	9.62301	TRUE	0
ENSG00000120738	364523	891.045	8.6763	TRUE	1.37045e-17
ENSG00000123689	51331.3	129.924	8.62603	TRUE	1.34602e-297
ENSG00000259884	172.914	1	7.43391	TRUE	4.96483e-13
ENSG00000099985	41449.3	243.006	7.41421	TRUE	1.47801e-236
ENSG00000261026	181.829	1.94538	6.54639	TRUE	6.55534e-15
ENSG00000135625	88.2362	1	6.4633	TRUE	2.03089e-09
ENSG00000073756	137994	1921.26	6.16642	TRUE	0
ENSG00000125740	33871.1	547.742	5.95041	TRUE	1.15602e-26
ENSG00000169429	32155.7	542.606	5.88902	TRUE	9.5987e-127
ENSG00000276085	4821.12	83.0841	5.85865	TRUE	6.54166e-110
ENSG00000277632	2166.26	42.0447	5.68714	TRUE	8.89748e-169
ENSG00000081041	347.723	6.85742	5.66413	TRUE	3.41943e-41
ENSG00000123358	22762.7	481.503	5.56298	TRUE	2.15958e-25
ENSG00000170345	492907	11001	5.48561	TRUE	7.97831e-96
ENSG00000274008	1721.17	41.3878	5.37804	TRUE	9.05266e-17
ENSG00000153234	8770.35	214.573	5.35309	TRUE	3.67349e-25
ENSG00000113070	2637.93	72.5442	5.1844	TRUE	3.69056e-57
ENSG00000239948	343.507	11.1509	4.94511	TRUE	3.75693e-25
ENSG00000162772	3293.59	124.835	4.72157	TRUE	4.49857e-17
ENSG00000159388	335297	13153.7	4.6719	TRUE	3.25707e-231
ENSG00000283849	140.337	6.00621	4.5463	TRUE	1.90839e-14
ENSG00000163739	8685.95	377.213	4.52523	TRUE	1.10354e-116
ENSG00000287812	22.2716	1	4.47714	TRUE	0.000272423
ENSG00000125538	32361.6	1568.83	4.36652	TRUE	1.15463e-109
ENSG00000276070	3266.05	161.193	4.34069	TRUE	3.47931e-06
ENSG00000115008	39.5336	1.97973	4.3197	TRUE	0.000121504
ENSG00000112149	6340.36	361.395	4.13292	TRUE	3.95338e-94
ENSG00000284669	1542.75	87.956	4.13258	TRUE	1.55688e-49
ENSG00000270640	131.917	7.68711	4.10105	TRUE	1.14957e-13
ENSG00000279957	32.2132	1.94538	4.04953	TRUE	0.000404797
ENSG00000109321	521.514	32.5741	4.00091	TRUE	1.30273e-27
ENSG00000120129	352662	22737.9	3.95512	TRUE	1.44357e-120
ENSG00000274215	51.2058	3.36781	3.92643	TRUE	3.5967e-06
ENSG00000232810	5540.48	368.36	3.91082	TRUE	8.27231e-79
ENSG00000280244	44.0881	2.93812	3.90742	TRUE	0.000176703
ENSG00000258355	28.1883	1.91103	3.88267	TRUE	0.00176093
ENSG00000177606	9242.82	640.143	3.85187	TRUE	1.89821e-88
ENSG00000286076	108.163	7.6741	3.81707	TRUE	5.98043e-13
ENSG00000268658	225.97	16.8275	3.74724	TRUE	4.32087e-09
ENSG00000171174	647.343	51.8596	3.64185	TRUE	4.78535e-24
ENSG00000175592	378.733	30.4591	3.63624	TRUE	2.04814e-22
ENSG00000184557	23191.3	1902.07	3.60794	TRUE	2.02495e-69
ENSG00000273129	131.453	11.0001	3.57895	TRUE	1.92995e-16
ENSG00000171223	179548	15748.4	3.51109	TRUE	3.21813e-73
ENSG00000160888	72653.8	6427.09	3.4988	TRUE	2.93207e-64
ENSG00000120337	30.0456	2.71471	3.46828	TRUE	0.00473736
ENSG00000119508	277.361	25.5435	3.44074	TRUE	6.71761e-11
ENSG00000141682	2933.11	278.244	3.39801	TRUE	4.27559e-59
ENSG00000128016	210080	19963.3	3.39552	TRUE	2.97026e-114
ENSG00000228719	47.9204	4.72154	3.34331	TRUE	7.45741e-05
ENSG00000181649	60.7566	6.21733	3.28867	TRUE	0.000407769
ENSG00000163734	228.081	23.3553	3.28772	TRUE	4.77977e-12
ENSG00000108691	111.577	11.8848	3.23084	TRUE	3.79381e-05
ENSG00000158050	15060.9	1645.48	3.19423	TRUE	2.85972e-09
ENSG00000276533	152.716	16.8577	3.17937	TRUE	2.60029e-12
ENSG00000267519	33317.2	3747.14	3.1524	TRUE	8.03462e-90
ENSG00000259626	25.5253	2.9253	3.12527	TRUE	0.00538611
ENSG00000231507	229.938	26.913	3.09487	TRUE	2.22315e-13
ENSG00000144655	21183.6	2585.12	3.03465	TRUE	9.67664e-47
ENSG00000199477	47.0366	5.79562	3.02075	TRUE	0.00351326
ENSG00000203814	476.186	61.4312	2.95448	TRUE	1.57812e-25
ENSG00000180720	42.3516	5.49105	2.94726	TRUE	0.00303736
ENSG00000173334	13993.5	1869.48	2.90405	TRUE	4.65546e-67
ENSG00000137331	7508.09	1071.2	2.80922	TRUE	1.10447e-38
ENSG00000178803	379.686	55.5388	2.77324	TRUE	3.78716e-26
ENSG00000229951	77.2943	11.4296	2.75758	TRUE	0.000461847
ENSG00000223336	38.1802	5.6584	2.75436	TRUE	0.00336059
ENSG00000271614	1090.04	163.329	2.73852	TRUE	1.73756e-43
ENSG00000186594	2922.26	447.162	2.70821	TRUE	1.79102e-43
ENSG00000216490	1138.32	184.104	2.62832	TRUE	3.78541e-18
ENSG00000185022	2975.24	494.855	2.58793	TRUE	8.53797e-20
ENSG00000218809	843.652	140.605	2.585	TRUE	6.07616e-34
ENSG00000278743	125.764	21.6454	2.53859	TRUE	2.33768e-07
ENSG00000259687	76.5033	13.3162	2.52234	TRUE	0.000666051
ENSG00000240767	41.588	7.34747	2.50085	TRUE	0.00351326
ENSG00000228261	114.07	21.3616	2.41683	TRUE	4.83838e-08
ENSG00000249138	79.0533	14.9707	2.40068	TRUE	5.40844e-06
ENSG00000144802	15627.6	2969.2	2.39595	TRUE	3.17752e-30
ENSG00000090104	251.946	48.2963	2.38313	TRUE	2.58863e-07
ENSG00000222043	40.6681	7.81563	2.37946	TRUE	0.00484251
ENSG00000198435	148.866	28.8269	2.36853	TRUE	0.00410527
ENSG00000124216	96.014	19.9817	2.26457	TRUE	0.00080598
ENSG00000140379	2609.39	544.361	2.26108	TRUE	4.08869e-18
ENSG00000116741	128812	27244.8	2.24121	TRUE	9.01476e-51
ENSG00000268366	110.202	23.4629	2.23169	TRUE	7.34983e-07
ENSG00000235903	146.087	31.4381	2.21624	TRUE	4.19331e-08
ENSG00000275302	3760.63	815.74	2.20479	TRUE	1.52771e-18
ENSG00000121742	71.5953	15.6676	2.19208	TRUE	0.00154112
ENSG00000172803	383.933	84.2532	2.18805	TRUE	2.04448e-18
ENSG00000124731	61459.9	13616.7	2.17427	TRUE	1.27172e-28
ENSG00000205710	157.794	36.1004	2.12795	TRUE	1.18382e-05
ENSG00000251139	117.43	26.9095	2.12562	TRUE	9.72034e-07
ENSG00000145632	274.359	63.4977	2.11129	TRUE	9.43515e-07
ENSG00000130066	72238.8	16780.6	2.10598	TRUE	4.45336e-37
ENSG00000112137	3677.46	857.741	2.1001	TRUE	0.000713746
ENSG00000233791	136.187	32.0616	2.08667	TRUE	2.75163e-07
ENSG00000142178	177.007	41.705	2.08552	TRUE	0.000737315
ENSG00000087074	28858.9	6839.41	2.07707	TRUE	5.5015e-21
ENSG00000279491	319.117	75.9081	2.07176	TRUE	1.67947e-11
ENSG00000118515	22676.9	5582.96	2.02212	TRUE	6.79721e-48
ENSG00000183160	139.386	34.5975	2.01035	TRUE	7.14386e-06
ENSG00000279198	283.102	71.8942	1.97738	TRUE	2.0893e-08
ENSG00000274213	216.448	56.5004	1.93769	TRUE	3.30398e-06
ENSG00000268355	82.0847	21.4601	1.93546	TRUE	0.000423567
ENSG00000222009	978.358	258.551	1.91991	TRUE	9.7994e-24
ENSG00000011422	14845.2	3938.84	1.91415	TRUE	6.23282e-11
ENSG00000203812	78.5172	21.155	1.89201	TRUE	0.000603715
ENSG00000078804	7626.7	2116.52	1.84937	TRUE	2.28374e-17
ENSG00000135821	101806	28731.4	1.82513	TRUE	4.22216e-49
ENSG00000188396	145.036	41.1603	1.81708	TRUE	7.44823e-05
ENSG00000213362	72.1342	20.5193	1.81371	TRUE	0.00827797
ENSG00000138670	1363.7	392.805	1.79564	TRUE	1.47139e-06
ENSG00000272211	754.792	217.888	1.7925	TRUE	3.31847e-22
ENSG00000186431	5411.68	1572.67	1.78286	TRUE	5.38051e-09
ENSG00000148926	4061.39	1194.69	1.76534	TRUE	1.76347e-08
ENSG00000167604	4147.79	1260.15	1.71875	TRUE	2.6455e-23
ENSG00000175793	106.008	32.5732	1.70242	TRUE	0.000862543
ENSG00000176597	1252.72	390.394	1.68206	TRUE	2.53951e-16
ENSG00000245532	103644	32374	1.67874	TRUE	7.62171e-19
ENSG00000226380	237.001	74.5384	1.66884	TRUE	4.89163e-08
ENSG00000285816	154.966	48.8168	1.6665	TRUE	4.02378e-05
ENSG00000232656	210.269	66.3412	1.66426	TRUE	6.50562e-05
ENSG00000255398	2518.65	809.762	1.63708	TRUE	6.12905e-10
ENSG00000165030	7217.93	2367	1.60852	TRUE	1.14002e-32
ENSG00000172216	35180.2	11662.3	1.59291	TRUE	4.88907e-20
ENSG00000121966	52714.7	17487.8	1.59185	TRUE	7.5121e-32
ENSG00000232630	111.381	37.1837	1.58276	TRUE	0.00410285
ENSG00000185883	151.145	51.1509	1.5631	TRUE	3.74096e-05
ENSG00000176845	8225.23	2797.61	1.55586	TRUE	5.67323e-14
ENSG00000167552	21046.8	7195.68	1.5484	TRUE	1.69543e-12
ENSG00000279520	841.444	289.481	1.5394	TRUE	8.32915e-18
ENSG00000182782	4595.62	1623.74	1.50094	TRUE	9.7642e-20
ENSG00000255163	31.252	110.864	-1.82677	TRUE	0.000458851
ENSG00000188483	134.915	482.94	-1.83979	TRUE	1.51285e-10
ENSG00000259962	11.9264	59.7111	-2.32384	TRUE	0.001081

## Sheet: C.albicans DEGs 60mpi
id	mean_A_mrn	mean_B_mrn	log2_fc_mrn	DESeq2	DESeq2_adj_pval
ENSG00000179388	184159	86.747	11.0518	TRUE	0
ENSG00000081041	11460.3	6.98084	10.681	TRUE	1.18595e-176
ENSG00000119508	21737.9	26.0488	9.70478	TRUE	1.16157e-61
ENSG00000123689	107151	132.638	9.65794	TRUE	0
ENSG00000261026	1110.36	1.96334	9.1435	TRUE	2.49404e-30
ENSG00000164935	677.755	1.46292	8.85577	TRUE	3.3751e-13
ENSG00000115008	897.873	2.00085	8.80975	TRUE	8.0817e-34
ENSG00000163734	9869.28	23.7791	8.69711	TRUE	8.01607e-41
ENSG00000122877	16546.5	41.8171	8.62822	TRUE	5.03342e-273
ENSG00000165474	332.907	1	8.37897	TRUE	6.76191e-17
ENSG00000117525	1366.62	4.47663	8.25399	TRUE	2.87755e-53
ENSG00000099985	75450.2	248.009	8.24899	TRUE	1.11755e-240
ENSG00000108688	299.439	1	8.22612	TRUE	1.70679e-15
ENSG00000287561	286.326	1	8.16152	TRUE	7.46863e-16
ENSG00000169429	148918	553.583	8.07151	TRUE	1.71737e-281
ENSG00000276085	22608.3	84.7992	8.05858	TRUE	4.6302e-228
ENSG00000128342	6305.52	24.258	8.02201	TRUE	6.83237e-17
ENSG00000277632	10471.1	42.8725	7.93215	TRUE	5.45863e-249
ENSG00000175592	5831.25	31.0436	7.55337	TRUE	9.70003e-153
ENSG00000135625	177.681	1	7.47314	TRUE	5.25655e-13
ENSG00000115009	778.759	4.85753	7.32481	TRUE	5.54911e-13
ENSG00000239948	1692.33	11.3714	7.21746	TRUE	5.37339e-31
ENSG00000166592	1720.47	11.8796	7.17817	TRUE	8.0119e-86
ENSG00000166920	209.992	1.50043	7.12882	TRUE	2.42365e-13
ENSG00000176641	810.242	6.14117	7.04369	TRUE	6.62942e-64
ENSG00000276070	21330	164.674	7.01713	TRUE	7.40628e-25
ENSG00000279393	119.383	1	6.89945	TRUE	3.00001e-12
ENSG00000120738	103464	909.602	6.82968	TRUE	9.2338e-11
ENSG00000198576	450.805	4.14933	6.76348	TRUE	2.48272e-11
ENSG00000166670	107.874	1	6.75321	TRUE	1.01227e-10
ENSG00000113070	7687.56	74.0269	6.69833	TRUE	4.02614e-198
ENSG00000181649	645.352	6.32338	6.67325	TRUE	4.37944e-08
ENSG00000109321	3368.37	33.2506	6.66253	TRUE	9.16004e-20
ENSG00000102794	706.472	6.97798	6.66168	TRUE	2.53092e-08
ENSG00000108691	1218.84	12.1116	6.65298	TRUE	5.82677e-15
ENSG00000120337	257.794	2.75357	6.54877	TRUE	9.06111e-09
ENSG00000153234	20429.1	219.119	6.54277	TRUE	3.71043e-30
ENSG00000232810	33383.9	375.917	6.4726	TRUE	2.93091e-127
ENSG00000073756	174083	1960.9	6.47211	TRUE	2.27638e-277
ENSG00000125538	130288	1601.3	6.34632	TRUE	6.90945e-204
ENSG00000112149	29943	368.867	6.34298	TRUE	9.65035e-195
ENSG00000198435	2302.49	29.4347	6.28953	TRUE	4.24538e-15
ENSG00000259884	77.6652	1	6.2792	TRUE	3.53001e-10
ENSG00000125740	42144.8	559.676	6.23462	TRUE	5.29824e-31
ENSG00000122861	3330.54	44.9781	6.21039	TRUE	1.17372e-30
ENSG00000268658	1193.43	17.137	6.12186	TRUE	1.23157e-17
ENSG00000283849	386.267	6.10444	5.9836	TRUE	2.78717e-10
ENSG00000274215	213.964	3.42011	5.96718	TRUE	1.85664e-22
ENSG00000181634	2629.79	42.358	5.95617	TRUE	4.7805e-09
ENSG00000162772	7790.97	127.445	5.93386	TRUE	2.96764e-29
ENSG00000274508	60.2823	1	5.91366	TRUE	1.52725e-08
ENSG00000270069	1046.26	17.4907	5.90251	TRUE	8.05458e-56
ENSG00000163661	6556.37	112.893	5.85986	TRUE	1.86709e-130
ENSG00000123358	28472.6	491.331	5.85673	TRUE	1.55105e-81
ENSG00000173391	4515.49	79.4453	5.82878	TRUE	5.16857e-19
ENSG00000205710	2004.34	36.8116	5.76682	TRUE	3.6029e-77
ENSG00000163739	20726.7	384.842	5.75108	TRUE	1.03773e-198
ENSG00000222047	128.472	2.38876	5.74905	TRUE	1.63011e-12
ENSG00000287494	105.303	1.96334	5.74508	TRUE	2.14082e-11
ENSG00000177464	150.736	2.92669	5.68661	TRUE	1.4001e-14
ENSG00000196878	2443.54	47.8705	5.67369	TRUE	2.21675e-66
ENSG00000272768	87.0171	1.71313	5.66659	TRUE	1.26459e-08
ENSG00000269952	223.664	4.42096	5.66083	TRUE	3.4294e-06
ENSG00000122641	829.313	16.8605	5.6202	TRUE	2.3502e-05
ENSG00000287812	47.4494	1	5.56832	TRUE	4.85137e-08
ENSG00000173334	89677	1908.28	5.55439	TRUE	1.18113e-174
ENSG00000124216	917.294	20.3902	5.49144	TRUE	3.30039e-13
ENSG00000268812	111.097	2.58745	5.42414	TRUE	5.38186e-12
ENSG00000251127	101.755	2.38876	5.41269	TRUE	1.0457e-10
ENSG00000183578	40.7704	1	5.34945	TRUE	2.26349e-07
ENSG00000284669	3624.76	89.7889	5.33521	TRUE	1.09119e-71
ENSG00000124882	2732.25	67.8012	5.33264	TRUE	2.60036e-06
ENSG00000011422	158964	4020.8	5.30508	TRUE	5.12336e-81
ENSG00000171174	2078.49	52.8777	5.29673	TRUE	2.30977e-20
ENSG00000264931	48.0009	1.25021	5.26282	TRUE	3.03918e-06
ENSG00000112137	33302.5	875.679	5.24908	TRUE	3.57318e-99
ENSG00000175352	1267.62	33.6738	5.23435	TRUE	1.25342e-12
ENSG00000099625	198.412	5.3163	5.22194	TRUE	0.00564562
ENSG00000242113	36.861	1	5.20402	TRUE	1.9366e-06
ENSG00000288007	35.9941	1	5.16969	TRUE	1.1839e-06
ENSG00000185022	17468.5	505.346	5.11134	TRUE	3.77645e-92
ENSG00000250069	126.075	3.75442	5.06955	TRUE	5.80015e-16
ENSG00000136244	253.708	7.67255	5.04732	TRUE	1.29829e-24
ENSG00000275302	27157.7	832.717	5.02739	TRUE	5.22325e-109
ENSG00000139289	6371.35	195.82	5.024	TRUE	3.90654e-12
ENSG00000178803	1828.09	56.6792	5.01137	TRUE	7.06828e-116
ENSG00000250739	31.9927	1	4.99967	TRUE	4.24204e-06
ENSG00000256843	31.5222	1	4.9783	TRUE	2.37024e-05
ENSG00000115598	116.265	3.81502	4.92958	TRUE	8.65808e-12
ENSG00000207870	102.862	3.38961	4.92345	TRUE	1.13336e-11
ENSG00000176597	11769.2	398.142	4.88559	TRUE	3.73006e-150
ENSG00000269902	29.3899	1	4.87725	TRUE	1.81961e-05
ENSG00000267195	28.5901	1	4.83744	TRUE	1.84527e-05
ENSG00000168334	80.8161	2.91968	4.79076	TRUE	2.57757e-10
ENSG00000270640	203.929	7.82673	4.70351	TRUE	9.0783e-18
ENSG00000078401	1526.08	58.6587	4.70135	TRUE	8.29251e-44
ENSG00000276600	1012.51	39.2087	4.69062	TRUE	2.10799e-39
ENSG00000236969	25.6939	1	4.68336	TRUE	5.56221e-05
ENSG00000108179	96520.8	3765.87	4.67978	TRUE	1.61186e-147
ENSG00000274008	1058.25	42.2768	4.64567	TRUE	8.54826e-10
ENSG00000008118	24.8149	1	4.63314	TRUE	3.34205e-05
ENSG00000258355	47.1034	1.92584	4.61227	TRUE	4.77254e-06
ENSG00000164399	24.4125	1	4.60955	TRUE	4.35366e-05
ENSG00000207725	24.0692	1	4.58911	TRUE	8.68314e-05
ENSG00000121797	5549.95	233.015	4.57398	TRUE	1.04078e-73
ENSG00000196917	219.317	9.25378	4.56683	TRUE	6.88668e-22
ENSG00000128564	197.626	8.36051	4.56304	TRUE	4.57512e-19
ENSG00000220378	113.642	4.89997	4.53558	TRUE	3.30039e-13
ENSG00000272512	272.68	11.9892	4.5074	TRUE	5.30281e-17
ENSG00000197632	1591.95	70.6175	4.49463	TRUE	5.01151e-49
ENSG00000144655	59027.2	2638.77	4.48344	TRUE	1.2589e-95
ENSG00000286076	174.737	7.81765	4.4823	TRUE	2.51915e-18
ENSG00000169194	60.501	2.71398	4.47848	TRUE	0.000127931
ENSG00000181418	21.9567	1	4.45659	TRUE	0.000104187
ENSG00000160886	21.7778	1	4.44479	TRUE	0.000355515
ENSG00000164949	366.864	16.9956	4.43201	TRUE	9.37945e-29
ENSG00000267200	28.5968	1.33431	4.42169	TRUE	0.000159672
ENSG00000254639	21.3405	1	4.41552	TRUE	0.000591287
ENSG00000123342	752.292	35.4118	4.40899	TRUE	8.43265e-06
ENSG00000266970	65.549	3.08787	4.40789	TRUE	1.3014e-08
ENSG00000279269	50.557	2.38876	4.40358	TRUE	1.15635e-05
ENSG00000278969	47.3367	2.33724	4.34008	TRUE	1.09353e-05
ENSG00000287535	84.9033	4.26185	4.31627	TRUE	3.73762e-06
ENSG00000184557	37360.1	1941.28	4.26642	TRUE	8.13931e-92
ENSG00000167604	24748.7	1286.27	4.2661	TRUE	5.1718e-153
ENSG00000228261	417.425	21.7922	4.25964	TRUE	4.72754e-31
ENSG00000159388	253893	13425.9	4.24113	TRUE	9.58574e-131
ENSG00000137331	20539.7	1093.66	4.23117	TRUE	1.8453e-68
ENSG00000141682	5186.66	283.865	4.19153	TRUE	8.787e-104
ENSG00000259626	53.8194	2.96627	4.1814	TRUE	7.54701e-08
ENSG00000255398	14848.5	826.13	4.1678	TRUE	2.11878e-81
ENSG00000138670	7177.65	401.07	4.16159	TRUE	6.92465e-15
ENSG00000187479	128.12	7.24299	4.14477	TRUE	3.11583e-12
ENSG00000229598	321.506	18.4359	4.12426	TRUE	4.77951e-20
ENSG00000165685	145.376	8.34117	4.12339	TRUE	1.37022e-15
ENSG00000182782	28574.2	1656.71	4.10832	TRUE	2.35722e-184
ENSG00000158050	28663.2	1679.96	4.0927	TRUE	2.45077e-48
ENSG00000185972	25.4711	1.50043	4.08542	TRUE	0.00144957
ENSG00000279957	31.7242	1.96334	4.0142	TRUE	0.000183211
ENSG00000013588	66.0792	4.13532	3.99813	TRUE	6.61841e-07
ENSG00000229719	225.359	14.1538	3.99296	TRUE	2.63228e-17
ENSG00000250274	421.259	26.5063	3.9903	TRUE	4.41241e-44
ENSG00000255521	273.477	17.2261	3.98876	TRUE	4.08942e-22
ENSG00000259438	19.3404	1.25021	3.95138	TRUE	0.00517272
ENSG00000271614	2577.24	166.603	3.95133	TRUE	3.70962e-72
ENSG00000134531	2068	134.423	3.94339	TRUE	3.68903e-10
ENSG00000186594	6973.19	456.387	3.93349	TRUE	2.06149e-89
ENSG00000287620	56.4017	3.71691	3.92356	TRUE	4.20372e-07
ENSG00000258469	122.42	8.0798	3.92138	TRUE	6.88394e-16
ENSG00000119986	1619.48	107.136	3.91802	TRUE	4.80799e-29
ENSG00000177535	342.579	23.9386	3.83903	TRUE	1.30663e-33
ENSG00000262898	36.4374	2.54787	3.83806	TRUE	1.79217e-05
ENSG00000278607	194.062	13.6212	3.83259	TRUE	9.28575e-16
ENSG00000182759	236.927	16.6931	3.82712	TRUE	4.12313e-14
ENSG00000235172	462.592	32.6907	3.82279	TRUE	7.30431e-33
ENSG00000249870	43.7844	3.10189	3.8192	TRUE	1.29554e-05
ENSG00000208028	183.167	13.2696	3.78696	TRUE	9.18144e-16
ENSG00000186431	22099.6	1605.45	3.78296	TRUE	1.03372e-49
ENSG00000262172	18.3343	1.33431	3.78038	TRUE	0.00266688
ENSG00000204103	44782.2	3261.95	3.77912	TRUE	1.43216e-36
ENSG00000280228	33.162	2.46585	3.74938	TRUE	0.000110264
ENSG00000232803	25.6567	1.91883	3.74103	TRUE	0.000678864
ENSG00000163975	646.152	48.5652	3.73388	TRUE	5.20863e-23
ENSG00000255874	344.13	26.0191	3.72531	TRUE	6.49344e-16
ENSG00000231507	363.071	27.4588	3.72491	TRUE	8.17043e-27
ENSG00000280326	83.8501	6.34973	3.72305	TRUE	2.74007e-09
ENSG00000255808	31.5407	2.38876	3.72288	TRUE	0.00214963
ENSG00000165606	19.7936	1.50043	3.72159	TRUE	0.00494103
ENSG00000136158	1199.13	92.4586	3.69704	TRUE	9.22155e-05
ENSG00000275993	430.645	33.3226	3.69193	TRUE	0.00660498
ENSG00000278493	35.0006	2.71398	3.6889	TRUE	0.00010132
ENSG00000259883	70.0141	5.4915	3.67237	TRUE	9.70878e-08
ENSG00000196754	40.8023	3.21649	3.66509	TRUE	3.70741e-05
ENSG00000235151	57.5488	4.55865	3.65811	TRUE	4.55415e-07
ENSG00000222009	3320.21	263.889	3.65327	TRUE	1.97871e-87
ENSG00000105290	98.0964	7.85723	3.64211	TRUE	1.08944e-07
ENSG00000273129	139.403	11.2081	3.63665	TRUE	9.83754e-16
ENSG00000272631	16.4597	1.33431	3.62478	TRUE	0.00617248
ENSG00000222043	97.711	7.95119	3.61928	TRUE	2.06011e-12
ENSG00000259342	19.0246	1.58452	3.58575	TRUE	0.00807446
ENSG00000224609	22.9132	1.92584	3.57262	TRUE	0.00214963
ENSG00000259600	168.134	14.1328	3.57249	TRUE	1.93385e-17
ENSG00000286887	141.37	12.0033	3.55798	TRUE	1.14302e-14
ENSG00000229781	35.2959	3.0017	3.55565	TRUE	0.00084155
ENSG00000140379	6485.93	555.102	3.54649	TRUE	2.16313e-37
ENSG00000205622	49.4495	4.25692	3.53807	TRUE	1.01345e-05
ENSG00000114315	1056.91	90.9939	3.53794	TRUE	1.15958e-06
ENSG00000105509	635.812	55.1672	3.52672	TRUE	0.00473285
ENSG00000202502	22.1695	1.92584	3.52502	TRUE	0.00287067
ENSG00000279164	125.335	10.9418	3.51787	TRUE	4.58312e-10
ENSG00000121742	181.656	15.9795	3.50691	TRUE	1.32777e-17
ENSG00000139354	210.518	18.5423	3.50505	TRUE	1.0042e-17
ENSG00000253227	104.873	9.37252	3.48406	TRUE	1.02162e-07
ENSG00000204020	2011.96	184.802	3.44455	TRUE	9.22876e-33
ENSG00000259651	54.0617	4.97706	3.44124	TRUE	2.03868e-06
ENSG00000253123	29.6138	2.75357	3.4269	TRUE	0.00206044
ENSG00000274528	59.3173	5.51707	3.42648	TRUE	5.81709e-06
ENSG00000231047	51.6706	4.80601	3.42643	TRUE	0.00013412
ENSG00000276900	3428.08	319.554	3.42327	TRUE	6.62602e-45
ENSG00000279943	23.7268	2.21356	3.42208	TRUE	0.00239624
ENSG00000171860	17166.8	1612.18	3.41254	TRUE	4.98434e-48
ENSG00000267519	40728.6	3825.05	3.41249	TRUE	1.51708e-82
ENSG00000124731	146492	13901.1	3.39755	TRUE	9.09091e-60
ENSG00000255443	240.464	22.9558	3.38889	TRUE	8.34073e-17
ENSG00000264773	138.183	13.2539	3.38208	TRUE	8.01717e-09
ENSG00000124091	535.243	51.5388	3.37646	TRUE	1.28386e-33
ENSG00000095794	3785.18	365.347	3.37302	TRUE	1.83651e-30
ENSG00000106178	25.0231	2.41926	3.37062	TRUE	0.00731232
ENSG00000078804	22182.8	2160.33	3.36012	TRUE	2.57936e-61
ENSG00000164379	87.4817	8.57036	3.35155	TRUE	1.04238e-06
ENSG00000124762	16183.2	1588.07	3.34915	TRUE	4.90978e-48
ENSG00000286608	43.8629	4.33686	3.33828	TRUE	0.00139744
ENSG00000124145	1458.39	144.406	3.33617	TRUE	8.15212e-54
ENSG00000136689	27464.4	2725.31	3.33307	TRUE	5.32028e-39
ENSG00000120129	231849	23202.7	3.32082	TRUE	3.03996e-68
ENSG00000268240	314.527	31.7448	3.30859	TRUE	0.000881643
ENSG00000229951	115.406	11.6529	3.30796	TRUE	4.74217e-07
ENSG00000139572	622.047	63.6133	3.28962	TRUE	1.77981e-19
ENSG00000143067	2086.38	214.908	3.27921	TRUE	7.05614e-48
ENSG00000258227	2634.93	272.389	3.27403	TRUE	1.23234e-61
ENSG00000248208	42.3465	4.39954	3.26682	TRUE	3.35146e-05
ENSG00000087074	66904	6983.67	3.26004	TRUE	1.82728e-38
ENSG00000186480	24918.7	2611.47	3.25429	TRUE	6.95237e-28
ENSG00000165997	7924.13	830.603	3.25402	TRUE	8.3653e-126
ENSG00000266891	88.2536	9.28843	3.24815	TRUE	9.09059e-10
ENSG00000280244	28.2196	2.97328	3.24657	TRUE	0.00598636
ENSG00000178726	30091.4	3170.88	3.24639	TRUE	2.78644e-25
ENSG00000271064	62.9737	6.65146	3.24301	TRUE	3.03679e-06
ENSG00000112715	5778.39	610.817	3.24186	TRUE	5.30349e-78
ENSG00000239503	241.543	25.6802	3.23355	TRUE	6.50698e-16
ENSG00000163421	32130.5	3433.07	3.22637	TRUE	5.90467e-07
ENSG00000269019	33.4295	3.59531	3.21694	TRUE	0.000175273
ENSG00000182585	24.8237	2.67648	3.21331	TRUE	0.00302587
ENSG00000118515	52663.5	5695.96	3.20879	TRUE	2.47917e-62
ENSG00000228022	29.4422	3.22349	3.19119	TRUE	0.00111884
ENSG00000103855	21.274	2.33516	3.1875	TRUE	0.00936701
ENSG00000090104	449.125	49.3004	3.18745	TRUE	7.33663e-16
ENSG00000240211	44.9926	5.01664	3.16489	TRUE	2.17091e-05
ENSG00000257957	20.1493	2.25314	3.16072	TRUE	0.00732404
ENSG00000185897	65.497	7.44583	3.13692	TRUE	0.00163968
ENSG00000275202	693.479	79.1054	3.132	TRUE	1.32358e-18
ENSG00000199477	50.9417	5.89174	3.11208	TRUE	0.000411103
ENSG00000170525	30339.2	3521.21	3.10704	TRUE	1.47762e-73
ENSG00000216490	1612.61	187.973	3.1008	TRUE	1.04567e-21
ENSG00000279198	626.926	73.2812	3.09678	TRUE	1.24164e-22
ENSG00000123610	3356.2	393.795	3.09131	TRUE	0.000428797
ENSG00000253214	150.148	17.9083	3.06769	TRUE	5.42145e-11
ENSG00000203814	523.142	62.6536	3.06174	TRUE	3.44498e-21
ENSG00000218565	25.7094	3.09488	3.05434	TRUE	0.0034734
ENSG00000251194	255.04	30.8758	3.04618	TRUE	2.06685e-19
ENSG00000166482	145.619	17.6551	3.04404	TRUE	6.04707e-07
ENSG00000120705	25394.6	3079.34	3.04383	TRUE	3.04477e-92
ENSG00000188396	340.372	42.0233	3.01785	TRUE	1.31014e-19
ENSG00000172738	37.7947	4.68026	3.01353	TRUE	0.000147177
ENSG00000006327	1563.96	193.78	3.01271	TRUE	2.01892e-34
ENSG00000276404	51.0951	6.34687	3.00907	TRUE	0.000782107
ENSG00000175197	2473.59	308.09	3.00518	TRUE	5.27427e-46
ENSG00000213755	22.7384	2.84467	2.9988	TRUE	0.00537148
ENSG00000155090	18681.1	2338.78	2.99776	TRUE	9.75793e-37
ENSG00000274213	459.795	57.5725	2.99754	TRUE	1.01178e-18
ENSG00000264769	83.0909	10.413	2.99631	TRUE	5.59281e-09
ENSG00000254826	126.964	15.9725	2.99076	TRUE	7.51856e-07
ENSG00000272196	39.4823	5.01456	2.97701	TRUE	7.91153e-05
ENSG00000285816	392.076	49.8087	2.97666	TRUE	2.40605e-21
ENSG00000263050	277.448	35.3714	2.97156	TRUE	9.76291e-10
ENSG00000215022	1204.25	153.883	2.96824	TRUE	1.18352e-51
ENSG00000165030	18875.3	2415.57	2.96606	TRUE	2.4317e-63
ENSG00000241155	30.2951	3.89003	2.96123	TRUE	0.00183701
ENSG00000258960	30.6102	3.97621	2.94455	TRUE	0.00140329
ENSG00000148926	9346.85	1219.75	2.9379	TRUE	3.39889e-27
ENSG00000245293	64.8213	8.46978	2.93607	TRUE	8.25912e-05
ENSG00000251022	6952.68	912.143	2.93024	TRUE	5.59364e-34
ENSG00000201581	51.8556	6.81472	2.92777	TRUE	2.01069e-05
ENSG00000234511	669.607	88.205	2.92438	TRUE	4.72146e-22
ENSG00000120659	62.5165	8.23891	2.92371	TRUE	2.13932e-06
ENSG00000228719	36.3482	4.80186	2.92022	TRUE	0.000760735
ENSG00000144802	22910.4	3029.84	2.91869	TRUE	1.70323e-55
ENSG00000280594	24.2383	3.21649	2.91373	TRUE	0.00334181
ENSG00000188886	206.571	27.6152	2.9031	TRUE	4.14672e-07
ENSG00000253307	98.7202	13.2725	2.89491	TRUE	4.92037e-10
ENSG00000128016	151048	20375.7	2.89009	TRUE	5.85037e-56
ENSG00000254332	40.553	5.47748	2.88822	TRUE	0.00848048
ENSG00000260467	880.464	119.262	2.88413	TRUE	3.52839e-28
ENSG00000233791	239.708	32.7072	2.8736	TRUE	1.08493e-15
ENSG00000266978	33.6024	4.59123	2.87161	TRUE	0.0022647
ENSG00000169895	15849.6	2170	2.86867	TRUE	8.60063e-51
ENSG00000229473	102.434	14.1212	2.85876	TRUE	6.15672e-09
ENSG00000130066	124020	17123.3	2.85654	TRUE	4.56677e-58
ENSG00000197019	5576.07	774.136	2.84859	TRUE	1.67547e-44
ENSG00000176845	20468.6	2856	2.84135	TRUE	4.71025e-41
ENSG00000136603	6666.45	932.045	2.83845	TRUE	2.80283e-87
ENSG00000279491	549.396	77.4824	2.8259	TRUE	3.03596e-17
ENSG00000260805	351.697	49.618	2.8254	TRUE	1.61049e-27
ENSG00000235903	222.921	32.0361	2.79876	TRUE	4.43094e-14
ENSG00000133101	75.7282	10.9212	2.7937	TRUE	0.000637955
ENSG00000099860	15943	2299.38	2.79361	TRUE	4.15333e-49
ENSG00000188215	3458.76	499.199	2.79257	TRUE	3.28437e-49
ENSG00000287317	86.8864	12.5412	2.79246	TRUE	0.000146406
ENSG00000204421	65.5064	9.49205	2.78684	TRUE	0.000140466
ENSG00000173559	43513.6	6321.97	2.78302	TRUE	2.04609e-63
ENSG00000168306	64.675	9.41704	2.77986	TRUE	2.87004e-06
ENSG00000188290	780.403	113.683	2.7792	TRUE	2.26274e-27
ENSG00000116679	76549.4	11262	2.76492	TRUE	1.90341e-67
ENSG00000189051	106.566	15.7119	2.76181	TRUE	1.40406e-07
ENSG00000277589	28.5958	4.22434	2.759	TRUE	0.00459913
ENSG00000269959	41.0779	6.18361	2.73184	TRUE	0.000397938
ENSG00000258976	35.1288	5.30228	2.72797	TRUE	0.00204816
ENSG00000227591	29.6037	4.47663	2.72529	TRUE	0.00240951
ENSG00000134070	3601.74	544.787	2.72493	TRUE	3.97439e-44
ENSG00000157557	20438	3117.73	2.71268	TRUE	7.27058e-45
ENSG00000253372	85.8757	13.1043	2.71221	TRUE	8.4109e-08
ENSG00000226272	35.9397	5.48657	2.7116	TRUE	0.000699468
ENSG00000254554	73.55	11.2712	2.70609	TRUE	0.000426667
ENSG00000279602	60.7465	9.33787	2.70164	TRUE	0.00151034
ENSG00000227376	244.952	37.658	2.70147	TRUE	1.0436e-13
ENSG00000155307	6828.32	1051.56	2.69899	TRUE	7.45305e-66
ENSG00000276533	111.537	17.191	2.69779	TRUE	9.9809e-09
ENSG00000101187	205.078	31.6355	2.69655	TRUE	4.21038e-07
ENSG00000254019	53.7962	8.31107	2.6944	TRUE	0.00125042
ENSG00000276753	22.0101	3.42919	2.68222	TRUE	0.00748227
ENSG00000213386	38.9856	6.1086	2.67403	TRUE	0.0019955
ENSG00000166886	5798.28	910.478	2.67093	TRUE	7.34453e-36
ENSG00000235066	29.7789	4.72477	2.65597	TRUE	0.0044289
ENSG00000253320	1262.08	200.454	2.65446	TRUE	2.12595e-35
ENSG00000248719	158.842	25.2815	2.65144	TRUE	5.68696e-08
ENSG00000102265	30724.6	4900.25	2.64847	TRUE	2.19842e-05
ENSG00000196352	53124.4	8499.7	2.64389	TRUE	1.19842e-54
ENSG00000229349	99.803	15.9754	2.64323	TRUE	4.00587e-08
ENSG00000177606	4078.39	653.242	2.64231	TRUE	7.60367e-38
ENSG00000218809	894.112	143.383	2.64058	TRUE	3.92552e-23
ENSG00000280138	5960.32	956.438	2.63965	TRUE	1.39604e-19
ENSG00000251230	228.76	36.8727	2.63321	TRUE	5.46797e-12
ENSG00000102393	5662.44	912.838	2.63299	TRUE	4.09864e-36
ENSG00000285448	45.8539	7.40132	2.63119	TRUE	0.00235473
ENSG00000260868	35.056	5.67618	2.62667	TRUE	0.00449853
ENSG00000008056	169.753	27.6584	2.61764	TRUE	1.12626e-06
ENSG00000286256	244.017	39.8572	2.61407	TRUE	1.26515e-09
ENSG00000135821	178109	29320.9	2.60276	TRUE	1.6611e-57
ENSG00000279699	45.3662	7.4932	2.59796	TRUE	0.00392112
ENSG00000213362	126.702	20.9414	2.59701	TRUE	1.78689e-08
ENSG00000113520	98.017	16.2788	2.59004	TRUE	0.00736055
ENSG00000090339	10666.1	1797.45	2.569	TRUE	1.33895e-47
ENSG00000232757	122.184	20.6677	2.56361	TRUE	8.24605e-08
ENSG00000185883	307.782	52.1473	2.56124	TRUE	2.3549e-17
ENSG00000203812	126.452	21.5609	2.55209	TRUE	3.15273e-09
ENSG00000100221	19521.6	3337.67	2.54816	TRUE	5.25088e-27
ENSG00000233058	515.411	88.4434	2.5429	TRUE	6.38015e-15
ENSG00000118503	29254.9	5024.38	2.54166	TRUE	2.62923e-41
ENSG00000178723	93.3897	16.111	2.53522	TRUE	7.92004e-08
ENSG00000261592	77.5112	13.3858	2.5337	TRUE	0.00947034
ENSG00000138166	4489.23	777.932	2.52875	TRUE	1.04165e-29
ENSG00000234369	25.2999	4.38553	2.52831	TRUE	0.00889076
ENSG00000170345	64696.5	11230.4	2.52628	TRUE	1.9286e-05
ENSG00000167460	50947.9	8911.41	2.5153	TRUE	4.29765e-46
ENSG00000120875	461.011	80.8275	2.51188	TRUE	5.11351e-07
ENSG00000100906	36587.1	6424.56	2.50967	TRUE	9.64387e-38
ENSG00000170425	631.555	111.039	2.50784	TRUE	9.05277e-14
ENSG00000229931	189.77	34.0651	2.47789	TRUE	8.50468e-09
ENSG00000279861	1012.43	182.624	2.47087	TRUE	1.38636e-36
ENSG00000259671	151.843	27.412	2.4697	TRUE	1.87697e-06
ENSG00000261124	33.9907	6.15311	2.46575	TRUE	0.0085822
ENSG00000251161	106.34	19.2838	2.46323	TRUE	2.96004e-08
ENSG00000273320	41.5658	7.57237	2.45658	TRUE	0.000499818
ENSG00000244124	83.8115	15.2924	2.45434	TRUE	2.49981e-06
ENSG00000226380	411.485	76.0703	2.43544	TRUE	8.41421e-22
ENSG00000248323	24013.1	4456.83	2.42973	TRUE	5.09652e-37
ENSG00000284930	505.82	93.9679	2.42838	TRUE	4.43908e-16
ENSG00000272341	558.34	104.24	2.42124	TRUE	2.84014e-22
ENSG00000197780	1441.53	269.599	2.41871	TRUE	1.85272e-26
ENSG00000196639	68.1792	12.7683	2.41677	TRUE	0.00595127
ENSG00000261888	787.6	147.534	2.41641	TRUE	4.7741e-18
ENSG00000142178	226.55	42.4768	2.41509	TRUE	1.13867e-08
ENSG00000118985	3519.26	659.895	2.41497	TRUE	2.17713e-40
ENSG00000272669	1313.48	247.239	2.40942	TRUE	5.29316e-21
ENSG00000228109	81.231	15.3146	2.40713	TRUE	0.00449801
ENSG00000108556	631.246	119.592	2.40009	TRUE	0.00433133
ENSG00000240132	46.7543	8.89144	2.39461	TRUE	0.00313391
ENSG00000278330	857.271	163.506	2.39041	TRUE	5.92348e-29
ENSG00000256249	69.9097	13.3454	2.38915	TRUE	2.90294e-05
ENSG00000228013	216.633	41.3646	2.38879	TRUE	2.35076e-10
ENSG00000259687	70.672	13.5437	2.38351	TRUE	0.000889531
ENSG00000253669	188.089	36.0775	2.38224	TRUE	1.80657e-09
ENSG00000177374	1766.72	339.062	2.38145	TRUE	1.67547e-44
ENSG00000266498	44.4483	8.53286	2.38103	TRUE	0.00340429
ENSG00000102755	505.73	97.118	2.38056	TRUE	3.05086e-14
ENSG00000122862	162386	31196.3	2.37998	TRUE	3.48118e-36
ENSG00000115956	100614	19332.4	2.37973	TRUE	7.88799e-45
ENSG00000230844	813.57	156.817	2.37518	TRUE	4.19709e-26
ENSG00000240905	45.9153	8.87703	2.37083	TRUE	0.000438746
ENSG00000102445	13496.6	2611.44	2.36968	TRUE	4.43468e-32
ENSG00000227825	1456.76	286.106	2.34814	TRUE	1.39074e-23
ENSG00000089818	8503.36	1674.44	2.34435	TRUE	3.13059e-45
ENSG00000128271	643.875	126.792	2.34432	TRUE	1.09574e-25
ENSG00000279520	1495.74	295.378	2.34022	TRUE	9.66098e-31
ENSG00000258302	218.859	43.2994	2.33758	TRUE	1.07711e-08
ENSG00000253981	655.143	130.63	2.32633	TRUE	4.91267e-13
ENSG00000115590	15242	3042.39	2.32478	TRUE	5.32218e-23
ENSG00000253736	107.482	21.4941	2.32209	TRUE	1.02817e-06
ENSG00000163874	8301.55	1660.23	2.322	TRUE	4.76784e-44
ENSG00000188375	131.885	26.3975	2.32081	TRUE	2.86871e-05
ENSG00000229644	4194.58	849.188	2.30437	TRUE	9.66017e-32
ENSG00000179094	17455.1	3559.75	2.2938	TRUE	6.18117e-29
ENSG00000019144	283.398	57.8965	2.29128	TRUE	1.59023e-11
ENSG00000132475	135847	27780.2	2.28985	TRUE	1.53394e-45
ENSG00000159885	655.602	134.268	2.2877	TRUE	1.59066e-15
ENSG00000105835	144098	29739.8	2.27659	TRUE	4.5202e-34
ENSG00000237892	74.916	15.5223	2.27093	TRUE	4.56224e-05
ENSG00000172403	165.37	34.359	2.26694	TRUE	1.6931e-07
ENSG00000162711	10814	2254.3	2.26215	TRUE	2.31187e-39
ENSG00000182224	70.0034	14.6105	2.26042	TRUE	0.000497998
ENSG00000159625	135.264	28.2445	2.25974	TRUE	0.00159178
ENSG00000240767	35.7424	7.48334	2.25588	TRUE	0.00646448
ENSG00000165312	9237.35	1934.78	2.25531	TRUE	2.80615e-26
ENSG00000116044	19943.9	4178.63	2.25484	TRUE	3.07987e-37
ENSG00000134152	5917.27	1241.12	2.25328	TRUE	7.207e-19
ENSG00000264548	64.7965	13.6839	2.24344	TRUE	4.53335e-05
ENSG00000167105	236.354	49.9807	2.24151	TRUE	3.3751e-13
ENSG00000251393	336.668	71.3459	2.23843	TRUE	1.76897e-10
ENSG00000237264	70.8589	15.0912	2.23124	TRUE	0.000408641
ENSG00000229465	210.401	44.8194	2.23095	TRUE	0.000180013
ENSG00000158792	3819.58	818.047	2.22316	TRUE	1.19215e-25
ENSG00000278743	102.447	22.0676	2.21488	TRUE	9.11059e-05
ENSG00000249138	70.7297	15.2437	2.2141	TRUE	5.53585e-05
ENSG00000113811	3611.12	779.457	2.21191	TRUE	7.51602e-34
ENSG00000125657	133.24	28.9131	2.20423	TRUE	1.2194e-06
ENSG00000070495	9318.63	2025.79	2.20163	TRUE	7.66618e-26
ENSG00000237999	42.2405	9.19732	2.19934	TRUE	0.00259295
ENSG00000139832	2831.93	620.024	2.19139	TRUE	6.67194e-14
ENSG00000242992	151.326	33.2201	2.18754	TRUE	1.931e-07
ENSG00000198805	10385.2	2294.12	2.17852	TRUE	1.8015e-11
ENSG00000101255	2925.61	646.568	2.17787	TRUE	3.3595e-11
ENSG00000273004	59.2119	13.0924	2.17716	TRUE	0.000187987
ENSG00000115602	523.907	116.817	2.16505	TRUE	1.11398e-07
ENSG00000129226	63.8996	14.2919	2.16061	TRUE	0.00142243
ENSG00000229331	72.091	16.2693	2.14766	TRUE	0.00124822
ENSG00000206651	45.684	10.3239	2.1457	TRUE	0.00519524
ENSG00000163823	25692.4	5821.79	2.14181	TRUE	5.63387e-35
ENSG00000213453	291.472	66.2422	2.13753	TRUE	2.81412e-11
ENSG00000234975	552.133	125.972	2.13192	TRUE	2.79918e-13
ENSG00000232187	544.681	124.459	2.12974	TRUE	5.06078e-17
ENSG00000258082	189.287	43.389	2.12517	TRUE	2.78717e-10
ENSG00000268366	104.36	23.9316	2.12458	TRUE	2.68355e-05
ENSG00000172548	135.03	30.9756	2.12408	TRUE	3.22369e-05
ENSG00000213694	3216.6	742.124	2.11581	TRUE	3.34133e-20
ENSG00000233578	154.093	35.5717	2.115	TRUE	9.13856e-08
ENSG00000231233	195.215	45.1289	2.11294	TRUE	6.09458e-07
ENSG00000218980	399.517	92.3818	2.11258	TRUE	9.31004e-13
ENSG00000258521	118.113	27.329	2.11166	TRUE	3.95297e-08
ENSG00000167874	894.578	207.293	2.10953	TRUE	1.32756e-17
ENSG00000103257	6006.26	1402.72	2.09824	TRUE	2.0735e-16
ENSG00000251179	134.473	31.4458	2.09638	TRUE	7.61201e-05
ENSG00000154710	518.782	122.144	2.08655	TRUE	2.45622e-22
ENSG00000228477	54.6772	12.9172	2.08165	TRUE	0.00722408
ENSG00000154359	2680.4	633.378	2.08131	TRUE	3.36242e-25
ENSG00000176183	48.9574	11.589	2.07877	TRUE	0.00113267
ENSG00000161835	2042.37	483.507	2.07863	TRUE	1.45478e-13
ENSG00000154099	147.19	34.9415	2.07467	TRUE	2.41285e-05
ENSG00000223552	76.1602	18.1383	2.07	TRUE	0.000265782
ENSG00000112658	16514.5	3936.95	2.06858	TRUE	9.6158e-45
ENSG00000279432	212.222	50.6465	2.06704	TRUE	1.02497e-10
ENSG00000143367	1032.4	246.78	2.0647	TRUE	1.47068e-29
ENSG00000268061	205.33	49.1711	2.06206	TRUE	7.67892e-09
ENSG00000226564	315.275	75.5352	2.06139	TRUE	2.1345e-12
ENSG00000148841	28487.4	6829.56	2.06046	TRUE	2.14442e-37
ENSG00000145979	1486.06	365.71	2.02272	TRUE	1.39287e-24
ENSG00000157152	187.46	46.1335	2.0227	TRUE	1.48979e-08
ENSG00000272625	217.21	53.6028	2.01871	TRUE	3.09255e-09
ENSG00000116285	274.437	67.7291	2.01863	TRUE	3.66203e-06
ENSG00000173295	1217.92	300.898	2.01708	TRUE	1.59611e-11
ENSG00000156966	1403.15	347.382	2.01408	TRUE	5.45739e-20
ENSG00000067048	17860.3	4424.79	2.01308	TRUE	1.314e-40
ENSG00000121966	71994.8	17845.2	2.01236	TRUE	4.57631e-50
ENSG00000278434	96.2721	23.8738	2.01169	TRUE	3.15733e-05
ENSG00000175556	767.824	190.715	2.00936	TRUE	1.28642e-21
ENSG00000219507	722.997	180.847	1.99922	TRUE	1.59521e-16
ENSG00000148344	167.38	41.9254	1.99723	TRUE	0.00407695
ENSG00000183160	140.741	35.2852	1.99591	TRUE	1.78951e-08
ENSG00000171223	63693.2	16074.9	1.98633	TRUE	4.10825e-24
ENSG00000177426	4709.05	1190.99	1.98327	TRUE	4.37732e-22
ENSG00000229129	423.678	107.306	1.98123	TRUE	0.000205933
ENSG00000245532	129257	33018.1	1.96892	TRUE	3.63174e-28
ENSG00000198355	17565.1	4502.51	1.96392	TRUE	5.94811e-28
ENSG00000238279	78.4998	20.1672	1.96068	TRUE	0.00170802
ENSG00000215417	239.287	61.7145	1.95506	TRUE	1.9179e-09
ENSG00000141526	51563.3	13316.1	1.95318	TRUE	1.11042e-30
ENSG00000143333	116.015	30.0842	1.94724	TRUE	0.000204138
ENSG00000173846	8745.75	2271.78	1.94476	TRUE	5.8772e-23
ENSG00000183421	223.482	58.2341	1.94022	TRUE	1.95305e-06
ENSG00000167996	131276	34467.1	1.92931	TRUE	3.56531e-27
ENSG00000242048	84.4996	22.1941	1.92877	TRUE	8.95542e-05
ENSG00000184009	374995	98532.6	1.9282	TRUE	8.30754e-28
ENSG00000069956	2235.41	590.852	1.91967	TRUE	6.64755e-20
ENSG00000249042	158.129	41.8019	1.91946	TRUE	1.30181e-08
ENSG00000149289	252.646	66.8346	1.91845	TRUE	6.75119e-11
ENSG00000237781	555.469	147.281	1.91513	TRUE	9.42097e-20
ENSG00000287926	125.506	33.2815	1.91497	TRUE	3.98646e-06
ENSG00000287131	81.5171	21.659	1.91213	TRUE	0.00654507
ENSG00000132510	96588.1	25670.5	1.91173	TRUE	2.9793e-24
ENSG00000188460	139.488	37.097	1.91077	TRUE	1.22837e-05
ENSG00000228264	127.369	33.8866	1.91023	TRUE	0.00017345
ENSG00000123562	7980.72	2125.25	1.90889	TRUE	1.53963e-34
ENSG00000104883	265.734	71.0352	1.90338	TRUE	0.00054472
ENSG00000196604	144.483	38.6745	1.90144	TRUE	0.000528264
ENSG00000254777	90.8832	24.3549	1.8998	TRUE	2.05561e-05
ENSG00000173166	78.3542	21.023	1.89804	TRUE	0.000242358
ENSG00000100036	582.903	157.476	1.88812	TRUE	5.35626e-07
ENSG00000161921	13599.2	3690.95	1.88146	TRUE	1.08228e-10
ENSG00000253276	4143.95	1126.27	1.87946	TRUE	6.85607e-25
ENSG00000262001	492.083	134.794	1.86815	TRUE	5.59132e-09
ENSG00000242960	517.661	142.338	1.86269	TRUE	1.12452e-12
ENSG00000172216	43245.6	11903.3	1.86119	TRUE	1.04425e-29
ENSG00000264553	138.109	38.099	1.85799	TRUE	2.05744e-06
ENSG00000147872	7611.07	2107.31	1.8527	TRUE	1.43554e-10
ENSG00000249700	46.3177	12.831	1.85193	TRUE	0.00904531
ENSG00000165655	517.038	143.888	1.84533	TRUE	1.05189e-09
ENSG00000198829	131.854	36.8319	1.83992	TRUE	0.000596418
ENSG00000164687	98.4363	27.5014	1.83969	TRUE	0.000140504
ENSG00000120709	29510.7	8258	1.83737	TRUE	2.81193e-22
ENSG00000273096	263.882	74.1881	1.83063	TRUE	6.95913e-08
ENSG00000059804	39371.8	11093.4	1.82747	TRUE	1.70828e-24
ENSG00000121101	54.6165	15.4049	1.82595	TRUE	0.00546321
ENSG00000163376	1172.58	330.991	1.82482	TRUE	4.50742e-18
ENSG00000203760	102.631	29.0909	1.81883	TRUE	0.000382892
ENSG00000279996	77.3047	22.007	1.8126	TRUE	0.00174421
ENSG00000222057	60.4779	17.2475	1.81002	TRUE	0.00131617
ENSG00000275888	918.042	263.064	1.80315	TRUE	4.17552e-15
ENSG00000184371	3157.63	906.403	1.80062	TRUE	1.40339e-12
ENSG00000230149	339.133	97.4885	1.79855	TRUE	5.12725e-08
ENSG00000248503	98.4785	28.3126	1.79836	TRUE	0.000266779
ENSG00000101460	1774.07	511.13	1.7953	TRUE	1.74025e-14
ENSG00000075426	52255	15134.9	1.78769	TRUE	1.85716e-15
ENSG00000266920	147.927	42.896	1.78597	TRUE	7.92628e-07
ENSG00000100604	85.6296	24.8698	1.78372	TRUE	0.00096148
ENSG00000168374	11346.4	3310.31	1.7772	TRUE	9.25411e-23
ENSG00000113448	5203.8	1520.45	1.77507	TRUE	2.06259e-09
ENSG00000104312	3757.62	1099.77	1.77261	TRUE	5.61967e-32
ENSG00000273032	110.645	32.4058	1.77161	TRUE	0.000262834
ENSG00000270019	62.8129	18.475	1.76548	TRUE	0.00881551
ENSG00000235897	115.881	34.4615	1.74958	TRUE	0.00363582
ENSG00000152413	200.871	59.8433	1.74701	TRUE	8.49434e-06
ENSG00000259904	144.88	43.1965	1.74587	TRUE	0.000258054
ENSG00000241886	236.327	70.5812	1.74343	TRUE	2.33006e-09
ENSG00000173262	53.7368	16.1457	1.73476	TRUE	0.00935465
ENSG00000284052	91.1195	27.4131	1.73289	TRUE	0.000107694
ENSG00000185338	1747.4	527.515	1.72793	TRUE	2.7064e-20
ENSG00000179119	6258.44	1899.54	1.72015	TRUE	4.85064e-21
ENSG00000262999	53.3303	16.2	1.71896	TRUE	0.00497917
ENSG00000197405	91955.9	28054.6	1.71271	TRUE	2.09084e-19
ENSG00000182310	853.565	260.491	1.71227	TRUE	6.82053e-11
ENSG00000287095	443.62	135.443	1.71164	TRUE	1.55062e-07
ENSG00000131459	146.932	44.8769	1.71111	TRUE	0.00907679
ENSG00000280407	641.226	197.174	1.70136	TRUE	1.81938e-11
ENSG00000180611	586.105	180.548	1.69878	TRUE	1.54408e-15
ENSG00000117228	11512.5	3549.98	1.69732	TRUE	6.98884e-29
ENSG00000233431	89.8555	27.7552	1.69485	TRUE	0.000739637
ENSG00000183484	11330.8	3520.1	1.68655	TRUE	2.05375e-24
ENSG00000205846	166.932	51.985	1.68309	TRUE	0.000523837
ENSG00000167552	23401.5	7345.91	1.67159	TRUE	2.32184e-16
ENSG00000185947	3456.19	1086.38	1.66965	TRUE	2.01032e-13
ENSG00000116741	88322.3	27799.2	1.66773	TRUE	9.1415e-15
ENSG00000253522	371.823	117.038	1.66764	TRUE	4.8658e-06
ENSG00000108106	1197.9	378.131	1.66355	TRUE	2.97421e-17
ENSG00000135241	4947.44	1568.8	1.65702	TRUE	1.71598e-20
ENSG00000184588	11555.7	3670.93	1.65439	TRUE	3.28661e-11
ENSG00000275413	57.6264	18.3559	1.65048	TRUE	0.00708579
ENSG00000132334	37578	11972.9	1.65012	TRUE	2.17567e-33
ENSG00000234518	635.501	202.902	1.64711	TRUE	4.98738e-16
ENSG00000213857	67.1412	21.4628	1.64536	TRUE	0.00463673
ENSG00000110848	1484.66	475.774	1.64178	TRUE	1.05617e-17
ENSG00000143751	4331.04	1390.33	1.63929	TRUE	1.20206e-19
ENSG00000196428	5920.55	1901.32	1.63873	TRUE	2.40854e-28
ENSG00000170458	61142.2	19670.7	1.63612	TRUE	4.7998e-18
ENSG00000158019	4027.07	1295.96	1.6357	TRUE	1.50887e-10
ENSG00000070961	16368.4	5277.75	1.63292	TRUE	1.02823e-30
ENSG00000203804	1358.01	438.197	1.63185	TRUE	5.02344e-21
ENSG00000182885	23872.7	7711.47	1.63028	TRUE	2.88468e-16
ENSG00000188313	4657.21	1507.32	1.62747	TRUE	1.73111e-21
ENSG00000160888	20213.5	6560.91	1.62335	TRUE	5.25655e-13
ENSG00000198682	1189.26	388.608	1.61368	TRUE	3.06466e-08
ENSG00000227492	55.2649	18.0723	1.61258	TRUE	0.00799736
ENSG00000173812	65385.9	21394.5	1.61174	TRUE	1.10586e-18
ENSG00000235908	158.822	52.1926	1.60549	TRUE	2.73218e-05
ENSG00000286864	67.1707	22.1434	1.60096	TRUE	0.00692337
ENSG00000198835	133.106	44.0424	1.59561	TRUE	0.00423805
ENSG00000246214	58.645	19.4306	1.59368	TRUE	0.00902149
ENSG00000228886	65.8299	21.8276	1.59259	TRUE	0.00519759
ENSG00000236255	527.761	175.582	1.58774	TRUE	9.67144e-09
ENSG00000123975	280.974	93.6793	1.58463	TRUE	8.19543e-08
ENSG00000196449	1109.36	369.912	1.58448	TRUE	1.09268e-13
ENSG00000141543	9510.16	3191.68	1.57516	TRUE	6.23462e-15
ENSG00000243055	294.273	98.7911	1.5747	TRUE	4.63409e-09
ENSG00000260563	1006.2	337.998	1.57383	TRUE	1.02583e-16
ENSG00000230551	1865.09	627.417	1.57175	TRUE	8.21703e-15
ENSG00000069849	6286.9	2118.41	1.56936	TRUE	2.30702e-14
ENSG00000188211	630.045	212.47	1.5682	TRUE	6.16581e-09
ENSG00000197272	162.936	55.5279	1.55302	TRUE	0.00028306
ENSG00000243544	89.3413	30.5922	1.54616	TRUE	0.00379916
ENSG00000134480	2321.51	795.498	1.54514	TRUE	4.08116e-20
ENSG00000285976	285.657	97.9812	1.54371	TRUE	8.4907e-08
ENSG00000115520	3138.33	1081.97	1.53634	TRUE	2.46764e-26
ENSG00000269984	105.102	36.3096	1.53337	TRUE	0.00228155
ENSG00000115594	2739.17	946.597	1.53292	TRUE	2.84811e-14
ENSG00000211455	5901.28	2041.98	1.53106	TRUE	6.90559e-23
ENSG00000145632	186.376	64.7492	1.52528	TRUE	3.5236e-05
ENSG00000169184	187.723	65.2262	1.52508	TRUE	0.00971694
ENSG00000228393	170.298	59.4073	1.51935	TRUE	8.19434e-06
ENSG00000230581	114.697	40.0129	1.51929	TRUE	0.000167624
ENSG00000265907	72.4229	25.3133	1.51655	TRUE	0.00455975
ENSG00000107968	4134.82	1447.77	1.514	TRUE	2.77532e-15
ENSG00000286223	74.6716	26.1509	1.5137	TRUE	0.00253488
ENSG00000211445	786.178	275.909	1.51066	TRUE	4.65448e-07
ENSG00000164211	1279.67	449.543	1.50925	TRUE	2.53144e-11
ENSG00000114013	5527.55	1947.65	1.50491	TRUE	1.43554e-10
ENSG00000128590	1823.92	643.37	1.50332	TRUE	1.2954e-20
ENSG00000151014	558.422	197.362	1.50052	TRUE	3.34905e-07
ENSG00000180953	138.621	393.236	-1.50425	TRUE	4.32518e-06
ENSG00000174807	276.907	794.905	-1.52138	TRUE	2.23254e-07
ENSG00000111087	219.687	632.068	-1.52463	TRUE	5.85702e-13
ENSG00000143847	64.9898	187.308	-1.52713	TRUE	8.40644e-07
ENSG00000261971	2223.03	6451.57	-1.53712	TRUE	8.80854e-17
ENSG00000177191	593.695	1743.35	-1.55407	TRUE	1.64868e-13
ENSG00000237886	37.683	110.898	-1.55725	TRUE	0.00313031
ENSG00000232912	64.2162	190.677	-1.57012	TRUE	1.2941e-05
ENSG00000160716	31.6258	94.0672	-1.57259	TRUE	0.00222177
ENSG00000226491	27.0237	80.6347	-1.57718	TRUE	0.00244175
ENSG00000184611	32.8499	98.1243	-1.57872	TRUE	0.00261713
ENSG00000234484	39.0097	118.266	-1.60014	TRUE	0.00341301
ENSG00000282608	67.9833	206.791	-1.60492	TRUE	1.87111e-05
ENSG00000287387	26.0786	80.187	-1.6205	TRUE	0.00183274
ENSG00000197046	35.5255	109.865	-1.6288	TRUE	0.000169795
ENSG00000183307	357.156	1104.62	-1.62893	TRUE	3.03395e-06
ENSG00000105514	3896.42	12173.3	-1.6435	TRUE	8.84328e-18
ENSG00000260401	253.082	791.726	-1.6454	TRUE	5.29327e-08
ENSG00000152804	715.853	2241.8	-1.64692	TRUE	4.01726e-27
ENSG00000139567	23.1895	73.8236	-1.67061	TRUE	0.0069922
ENSG00000167799	20.6384	66.0003	-1.67714	TRUE	0.0023256
ENSG00000128604	1231.33	3945.51	-1.68	TRUE	5.22866e-21
ENSG00000173110	1103.79	3591.89	-1.70228	TRUE	1.73839e-13
ENSG00000131969	34.6807	115.288	-1.73304	TRUE	3.20999e-05
ENSG00000228998	14.5319	48.5607	-1.74056	TRUE	0.00684989
ENSG00000262877	23.3546	81.1607	-1.79708	TRUE	0.000204138
ENSG00000245848	508.526	1782.67	-1.80964	TRUE	3.39575e-10
ENSG00000286555	192.857	681.049	-1.82023	TRUE	7.20059e-13
ENSG00000158473	743.575	2632.88	-1.82409	TRUE	9.82057e-15
ENSG00000167600	132.327	480.38	-1.86007	TRUE	5.92856e-08
ENSG00000183779	371.182	1367.8	-1.88166	TRUE	1.59035e-08
ENSG00000205890	32.9922	123.634	-1.90588	TRUE	0.000322181
ENSG00000281162	325.327	1225.05	-1.91287	TRUE	5.78943e-11
ENSG00000225177	17.0323	64.4804	-1.92059	TRUE	0.00381804
ENSG00000163545	1934.09	7326.03	-1.92138	TRUE	2.17567e-33
ENSG00000181274	3384.41	12905.3	-1.93098	TRUE	1.69147e-20
ENSG00000123700	684.022	2664	-1.96148	TRUE	4.41615e-18
ENSG00000278090	24.8226	97.6249	-1.97559	TRUE	5.90373e-05
ENSG00000162745	19.7849	78.0638	-1.98026	TRUE	0.00265908
ENSG00000165879	1671.43	6620.05	-1.98576	TRUE	1.25794e-50
ENSG00000178175	44.3344	175.796	-1.98741	TRUE	2.18574e-07
ENSG00000271725	20.6578	82.4187	-1.99628	TRUE	0.000255669
ENSG00000115507	60.2058	241.58	-2.00453	TRUE	0.000126314
ENSG00000188305	466.474	1951.34	-2.0646	TRUE	2.67026e-35
ENSG00000206344	521.875	2211.67	-2.08336	TRUE	1.51268e-41
ENSG00000137133	9.72637	42.8803	-2.14034	TRUE	0.00400628
ENSG00000258546	9.2773	41.8811	-2.17452	TRUE	0.00290511
ENSG00000231680	14.9635	71.5804	-2.25811	TRUE	0.000175892
ENSG00000187808	139.74	684.473	-2.29225	TRUE	1.30377e-15
ENSG00000175538	562.082	2934.38	-2.3842	TRUE	4.61482e-25
ENSG00000246548	66.9391	359.172	-2.42375	TRUE	3.95445e-15
ENSG00000173825	208.5	1122.69	-2.42884	TRUE	2.05912e-38
ENSG00000121807	963.322	5361.18	-2.47646	TRUE	5.32329e-58
ENSG00000183822	10.65	60.2074	-2.49908	TRUE	1.22837e-05
ENSG00000173080	10.65	62.8641	-2.56138	TRUE	6.37963e-06
ENSG00000267296	13.7794	81.8863	-2.57111	TRUE	3.27494e-06
ENSG00000224067	4.05557	24.371	-2.58719	TRUE	0.00857004
ENSG00000181908	21.1106	130.983	-2.63334	TRUE	7.50995e-08
ENSG00000271821	7.06549	45.1166	-2.6748	TRUE	0.00065062
ENSG00000255163	17.5542	113.191	-2.68888	TRUE	6.10052e-05
ENSG00000159556	41.6669	292.391	-2.81093	TRUE	2.81533e-23
ENSG00000116990	219.873	1611.56	-2.87372	TRUE	2.74108e-50
ENSG00000119457	56.0291	411.955	-2.87824	TRUE	1.11187e-28
ENSG00000004799	162.384	1206.89	-2.89382	TRUE	9.84236e-17
ENSG00000259962	7.88106	60.9019	-2.95003	TRUE	5.03312e-05
ENSG00000230319	5.25142	40.6579	-2.95276	TRUE	0.000301742
ENSG00000181778	6.23046	53.2133	-3.09438	TRUE	0.000228464
ENSG00000180340	57.6878	552.578	-3.25984	TRUE	8.24972e-28
ENSG00000213876	26.1302	250.798	-3.26273	TRUE	5.31332e-24
ENSG00000186188	2.74024	27.9825	-3.35215	TRUE	0.0056302
ENSG00000269681	1.62998	17.4907	-3.42366	TRUE	0.00687609
ENSG00000259514	3.44607	42.5452	-3.62597	TRUE	9.76424e-06
ENSG00000215914	1.87499	31.1387	-4.05376	TRUE	0.00422174

## Sheet: C.albicans DEGs 120mpi
id	mean_A_mrn	mean_B_mrn	log2_fc_mrn	DESeq2	DESeq2_adj_pval
ENSG00000115008	10357	1.88282	12.4254	TRUE	5.03432e-28
ENSG00000081041	29443.7	6.29714	12.191	TRUE	9.78561e-227
ENSG00000108688	4500.42	1	12.1358	TRUE	1.21088e-27
ENSG00000166920	3540.41	1.44141	11.2622	TRUE	3.15183e-31
ENSG00000165474	2129.85	1	11.0565	TRUE	5.06059e-28
ENSG00000108691	17256.5	10.8103	10.6405	TRUE	2.7683e-30
ENSG00000119508	33983.4	23.2151	10.5156	TRUE	8.6075e-232
ENSG00000122861	55558.6	39.9105	10.443	TRUE	0
ENSG00000163734	27080.3	21.1503	10.3224	TRUE	3.56745e-59
ENSG00000181634	47085.6	37.6951	10.2867	TRUE	2.49149e-40
ENSG00000115009	5151.74	4.42107	10.1864	TRUE	2.66875e-24
ENSG00000123689	129784	117.615	10.1078	TRUE	0
ENSG00000117525	4302.16	4.07892	10.0427	TRUE	1.52136e-37
ENSG00000128342	22394.8	21.5928	10.0184	TRUE	6.12181e-36
ENSG00000277632	35735.1	38.0571	9.87496	TRUE	0
ENSG00000164935	1295.8	1.40827	9.8457	TRUE	6.2866e-13
ENSG00000179388	63377.6	76.9025	9.68673	TRUE	0
ENSG00000276085	58026.2	75.1478	9.59276	TRUE	2.5842e-292
ENSG00000166670	711.733	1	9.47519	TRUE	4.50657e-15
ENSG00000196878	28892.4	42.4376	9.41113	TRUE	3.49088e-235
ENSG00000287561	664.704	1	9.37657	TRUE	3.39479e-21
ENSG00000261026	1165.1	1.84968	9.29897	TRUE	1.0849e-31
ENSG00000169429	288880	489.534	9.20484	TRUE	0
ENSG00000276070	71801.4	145.877	8.94312	TRUE	7.0178e-43
ENSG00000132170	5499.58	12.1353	8.82397	TRUE	1.22707e-47
ENSG00000166592	4649.46	10.6117	8.77527	TRUE	2.34378e-154
ENSG00000222047	941.858	2.22481	8.72568	TRUE	2.50528e-29
ENSG00000102962	2169.42	5.43644	8.64043	TRUE	1.12971e-95
ENSG00000136244	2672.88	6.90384	8.59678	TRUE	3.13291e-24
ENSG00000122641	5724.25	15.0481	8.57136	TRUE	3.93126e-13
ENSG00000008118	380.248	1	8.5708	TRUE	2.77238e-18
ENSG00000102794	2265.32	6.31964	8.48566	TRUE	7.52132e-14
ENSG00000175352	10680.2	29.9134	8.47993	TRUE	2.24794e-28
ENSG00000099985	71264	219.692	8.34155	TRUE	2.90866e-282
ENSG00000125538	427062	1417.46	8.235	TRUE	0
ENSG00000197632	18806.4	62.7011	8.22852	TRUE	1.9204e-178
ENSG00000181649	1658.88	5.72334	8.17914	TRUE	7.73329e-15
ENSG00000122877	10270	37.1081	8.11249	TRUE	3.61948e-206
ENSG00000232810	87125.7	333.017	8.03136	TRUE	1.32696e-187
ENSG00000115598	903.424	3.48277	8.01903	TRUE	6.96666e-47
ENSG00000173391	17687.3	70.5358	7.97014	TRUE	3.6995e-34
ENSG00000123342	7586.4	31.3788	7.91748	TRUE	2.17233e-19
ENSG00000078401	12268.9	52.0052	7.88214	TRUE	4.15039e-139
ENSG00000164949	3503.91	15.1588	7.85266	TRUE	3.35853e-38
ENSG00000196917	1824.76	8.28301	7.78333	TRUE	1.01764e-24
ENSG00000175592	5820.1	27.5954	7.72047	TRUE	1.73854e-150
ENSG00000112149	57286.6	326.85	7.45343	TRUE	0
ENSG00000113302	461.73	2.66622	7.43611	TRUE	7.93831e-09
ENSG00000276600	5927.07	34.8352	7.41063	TRUE	5.153e-146
ENSG00000236700	201.68	1.2207	7.36821	TRUE	4.91347e-12
ENSG00000250739	162.879	1	7.34765	TRUE	2.46234e-13
ENSG00000275302	118147	736.927	7.32485	TRUE	4.14778e-199
ENSG00000120337	408.503	2.55611	7.32025	TRUE	9.40533e-11
ENSG00000287494	294.812	1.84968	7.31637	TRUE	8.55123e-20
ENSG00000019144	7984.57	51.3773	7.27994	TRUE	5.8046e-266
ENSG00000167612	148.971	1	7.21889	TRUE	1.09292e-13
ENSG00000164266	144.736	1	7.17728	TRUE	1.31051e-13
ENSG00000204099	618.177	4.33292	7.15654	TRUE	5.39552e-08
ENSG00000136695	136.143	1	7.08898	TRUE	1.86871e-13
ENSG00000106178	302.052	2.25811	7.06354	TRUE	2.39511e-23
ENSG00000128564	1000.57	7.51093	7.05761	TRUE	1.07914e-58
ENSG00000187479	853.266	6.50635	7.035	TRUE	3.07713e-15
ENSG00000270069	2043.88	15.5888	7.03465	TRUE	7.53688e-90
ENSG00000103855	284.659	2.18081	7.02822	TRUE	8.31322e-21
ENSG00000267195	130.493	1	7.02783	TRUE	4.6998e-13
ENSG00000140519	163.037	1.298	6.97277	TRUE	7.96919e-12
ENSG00000102755	10794	86.0047	6.9716	TRUE	2.42048e-194
ENSG00000013588	459.732	3.78108	6.92585	TRUE	2.46492e-35
ENSG00000176641	674.355	5.56906	6.91993	TRUE	3.51003e-54
ENSG00000121797	22967.9	206.653	6.79627	TRUE	6.27435e-165
ENSG00000177464	299.576	2.69936	6.79416	TRUE	1.46551e-23
ENSG00000109321	3237.31	29.6052	6.7728	TRUE	8.42521e-20
ENSG00000268812	259.646	2.41269	6.74976	TRUE	9.34219e-24
ENSG00000239948	1092.49	10.2041	6.74233	TRUE	1.14289e-61
ENSG00000118094	105.286	1	6.71817	TRUE	1.72357e-11
ENSG00000101187	2960.64	28.1367	6.71731	TRUE	4.1656e-126
ENSG00000162772	11690	113.158	6.6908	TRUE	1.82761e-112
ENSG00000267034	101.958	1	6.67183	TRUE	1.10616e-11
ENSG00000113070	6645.78	65.6799	6.66084	TRUE	5.53228e-218
ENSG00000272768	164.431	1.62898	6.65738	TRUE	2.493e-12
ENSG00000168334	270.903	2.69952	6.64893	TRUE	1.40573e-25
ENSG00000205710	3214.62	32.6492	6.62146	TRUE	4.91523e-96
ENSG00000172738	411.209	4.25547	6.59441	TRUE	7.04496e-42
ENSG00000139289	16437.2	173.207	6.56832	TRUE	3.36468e-23
ENSG00000259342	142.781	1.5187	6.55482	TRUE	8.79379e-12
ENSG00000118785	7635.34	82.2497	6.53654	TRUE	1.05366e-17
ENSG00000153234	17771.5	194.337	6.51487	TRUE	2.0524e-112
ENSG00000163661	9038.22	100.033	6.4975	TRUE	1.20629e-130
ENSG00000268658	1356.86	15.2797	6.47251	TRUE	6.75991e-12
ENSG00000163975	3715.37	43.1568	6.42777	TRUE	1.81439e-72
ENSG00000137869	119.207	1.40827	6.4034	TRUE	3.8637e-09
ENSG00000207870	257.502	3.10763	6.37262	TRUE	1.45444e-25
ENSG00000099625	392.881	4.80699	6.35281	TRUE	3.03582e-10
ENSG00000251127	178.64	2.22481	6.32723	TRUE	1.94721e-15
ENSG00000108179	266428	3334.2	6.32026	TRUE	5.83937e-177
ENSG00000136688	78.6533	1	6.29744	TRUE	2.39102e-10
ENSG00000274508	77.635	1	6.27863	TRUE	1.99704e-10
ENSG00000267200	100.39	1.298	6.27319	TRUE	1.29163e-09
ENSG00000105825	162.614	2.10352	6.2725	TRUE	0.000523578
ENSG00000142910	73.4575	1	6.19884	TRUE	7.44058e-10
ENSG00000011422	260892	3562.79	6.1943	TRUE	7.66805e-114
ENSG00000135625	73.0888	1	6.19158	TRUE	1.85909e-10
ENSG00000090104	3183.29	43.7185	6.18613	TRUE	3.68468e-18
ENSG00000283849	395.766	5.50224	6.16848	TRUE	4.27832e-11
ENSG00000137331	68841.7	969.166	6.1504	TRUE	1.308e-185
ENSG00000259438	86.4624	1.2207	6.14629	TRUE	4.50856e-08
ENSG00000136689	167163	2414.01	6.11368	TRUE	2.14053e-148
ENSG00000183578	69.1866	1	6.11242	TRUE	2.75542e-09
ENSG00000143333	1803.99	26.7123	6.07754	TRUE	1.69641e-95
ENSG00000120875	4829.61	71.6389	6.07502	TRUE	1.7278e-15
ENSG00000196639	763.179	11.4178	6.06266	TRUE	1.46945e-06
ENSG00000255176	80.5889	1.2207	6.0448	TRUE	9.3817e-09
ENSG00000207725	65.4253	1	6.03178	TRUE	2.30335e-09
ENSG00000259354	295.63	4.53127	6.02773	TRUE	0.00183708
ENSG00000165606	93.4598	1.44141	6.0188	TRUE	1.26265e-08
ENSG00000276980	93.0395	1.44141	6.01229	TRUE	2.74256e-09
ENSG00000112715	34759.6	540.914	6.00587	TRUE	1.74445e-240
ENSG00000271216	64.1791	1	6.00403	TRUE	0.000264875
ENSG00000112137	49687.5	776.308	6.00011	TRUE	1.20312e-133
ENSG00000253227	537.161	8.41594	5.99609	TRUE	5.15992e-49
ENSG00000154252	119.171	1.88282	5.98399	TRUE	0.00403612
ENSG00000278969	138.439	2.19199	5.98087	TRUE	6.34071e-14
ENSG00000139572	3567.23	56.5099	5.98016	TRUE	2.20883e-74
ENSG00000163739	21426.1	340.459	5.97574	TRUE	1.49666e-144
ENSG00000255398	44796.2	731.038	5.93729	TRUE	3.98732e-140
ENSG00000185022	27449.5	448.006	5.93712	TRUE	5.78976e-137
ENSG00000101438	61.2329	1	5.93623	TRUE	3.70614e-09
ENSG00000236969	60.3776	1	5.91594	TRUE	8.54378e-09
ENSG00000272512	641.173	10.7336	5.90051	TRUE	3.61917e-47
ENSG00000179431	85.7146	1.44141	5.89399	TRUE	4.20905e-08
ENSG00000235151	246.236	4.14504	5.89251	TRUE	3.16543e-21
ENSG00000261618	59.295	1	5.88984	TRUE	1.54758e-09
ENSG00000288007	59.0275	1	5.88332	TRUE	5.47601e-09
ENSG00000250274	1374.59	23.5561	5.86675	TRUE	2.9165e-105
ENSG00000124882	3515.13	60.2527	5.86641	TRUE	6.6472e-09
ENSG00000274215	180.856	3.14093	5.84751	TRUE	5.59242e-22
ENSG00000134531	6799.38	119.249	5.83335	TRUE	2.72233e-19
ENSG00000259884	55.8794	1	5.80425	TRUE	2.96445e-09
ENSG00000135047	17227.2	308.342	5.80401	TRUE	7.20571e-65
ENSG00000176597	18845.1	352.411	5.74079	TRUE	5.33978e-160
ENSG00000258227	12676.5	241.177	5.71592	TRUE	7.31615e-135
ENSG00000073756	89748.7	1735.53	5.69244	TRUE	6.52527e-208
ENSG00000256843	51.386	1	5.6833	TRUE	3.22856e-08
ENSG00000108821	115.712	2.25811	5.67928	TRUE	2.52315e-14
ENSG00000173334	86067.3	1689.72	5.67061	TRUE	6.99949e-183
ENSG00000232803	92.2365	1.8167	5.66595	TRUE	5.05949e-11
ENSG00000269952	200.585	4.02374	5.63953	TRUE	2.07036e-18
ENSG00000196611	481.032	9.66358	5.63743	TRUE	0.000327978
ENSG00000160886	49.5694	1	5.63138	TRUE	3.61945e-08
ENSG00000266970	137.587	2.8541	5.59116	TRUE	9.8926e-18
ENSG00000270640	339.438	7.05874	5.58759	TRUE	3.77621e-29
ENSG00000149289	2845.62	59.3236	5.58399	TRUE	3.00154e-86
ENSG00000178803	2404.22	50.3073	5.57866	TRUE	1.18194e-131
ENSG00000182782	68272.7	1466.15	5.54121	TRUE	9.26713e-218
ENSG00000139354	768.462	16.5382	5.5381	TRUE	7.04416e-37
ENSG00000242113	46.0209	1	5.52422	TRUE	4.44245e-08
ENSG00000184371	36814.3	802.337	5.51991	TRUE	1.77647e-122
ENSG00000124216	832.941	18.1716	5.51845	TRUE	9.5122e-70
ENSG00000177535	967.235	21.3166	5.50382	TRUE	2.22291e-46
ENSG00000100302	109.765	2.44552	5.48814	TRUE	0.00147533
ENSG00000198435	1171.27	26.2396	5.48019	TRUE	4.14145e-16
ENSG00000162407	1317.71	29.9681	5.45846	TRUE	6.80289e-14
ENSG00000164399	43.5075	1	5.44319	TRUE	1.55098e-06
ENSG00000171174	2031.71	46.885	5.43743	TRUE	1.21465e-65
ENSG00000169194	107.745	2.51179	5.42276	TRUE	0.000484356
ENSG00000205755	1039.65	24.7261	5.39392	TRUE	9.9487e-06
ENSG00000163395	42.0201	1	5.39301	TRUE	3.11361e-07
ENSG00000236453	41.3887	1	5.37116	TRUE	2.84832e-07
ENSG00000123358	17671.4	435.586	5.34232	TRUE	4.70001e-74
ENSG00000253320	7200.64	177.546	5.34186	TRUE	6.87106e-95
ENSG00000274528	202.907	5.00605	5.341	TRUE	2.17033e-18
ENSG00000134070	19525.9	482.686	5.33816	TRUE	8.55728e-154
ENSG00000165685	299.6	7.49983	5.32004	TRUE	1.34625e-32
ENSG00000135094	1063.46	26.6251	5.31984	TRUE	1.09635e-50
ENSG00000138670	14078.7	355.837	5.30615	TRUE	3.04157e-67
ENSG00000278607	479.666	12.1792	5.29953	TRUE	6.62714e-40
ENSG00000105509	1908.71	48.8253	5.28883	TRUE	0.000239399
ENSG00000230638	161.31	4.24429	5.24816	TRUE	5.74904e-15
ENSG00000237732	92.5959	2.44568	5.24264	TRUE	6.30786e-13
ENSG00000269902	37.1901	1	5.21685	TRUE	9.05995e-07
ENSG00000269019	120.55	3.29536	5.19305	TRUE	4.08133e-17
ENSG00000258907	52.5223	1.44141	5.18738	TRUE	1.29271e-06
ENSG00000220378	160.501	4.44288	5.17495	TRUE	2.29464e-19
ENSG00000225107	35.9114	1	5.16637	TRUE	8.93367e-07
ENSG00000286225	35.6818	1	5.15712	TRUE	8.60745e-07
ENSG00000232873	49.9852	1.40827	5.1495	TRUE	2.21246e-06
ENSG00000166923	35.0365	1	5.13079	TRUE	1.19559e-06
ENSG00000241155	123.997	3.54904	5.12673	TRUE	1.71514e-13
ENSG00000287812	34.6436	1	5.11452	TRUE	2.44955e-06
ENSG00000231971	34.0807	1	5.09088	TRUE	1.86822e-06
ENSG00000181577	108.751	3.22908	5.07377	TRUE	1.65834e-10
ENSG00000255355	33.5024	1	5.06619	TRUE	6.09084e-07
ENSG00000286281	40.8946	1.2207	5.06613	TRUE	5.65216e-06
ENSG00000278546	32.9764	1	5.04336	TRUE	6.64851e-07
ENSG00000258083	32.8955	1	5.03982	TRUE	1.29499e-05
ENSG00000224609	59.5478	1.81654	5.03478	TRUE	1.47476e-07
ENSG00000255443	649.555	20.4	4.99281	TRUE	1.56893e-42
ENSG00000108342	96.6293	3.04136	4.98967	TRUE	0.00342214
ENSG00000231274	31.7223	1	4.98742	TRUE	1.00704e-05
ENSG00000255874	730.01	23.1481	4.97895	TRUE	6.73456e-32
ENSG00000279393	31.2029	1	4.96361	TRUE	1.56494e-06
ENSG00000255521	474.712	15.3457	4.95115	TRUE	2.13225e-47
ENSG00000103257	38297.2	1242.11	4.94638	TRUE	9.92791e-77
ENSG00000284669	2416.31	79.7075	4.92195	TRUE	2.27813e-60
ENSG00000125740	14785.3	496.618	4.89589	TRUE	5.99173e-19
ENSG00000177606	17156.9	577.921	4.89177	TRUE	4.39882e-105
ENSG00000164400	29.4883	1	4.88207	TRUE	1.86613e-06
ENSG00000151012	903.849	31.006	4.86546	TRUE	2.284e-57
ENSG00000229781	80.2538	2.76563	4.85889	TRUE	3.52075e-10
ENSG00000279719	52.5419	1.81654	4.8542	TRUE	7.00452e-07
ENSG00000180828	28.8018	1	4.84809	TRUE	3.35329e-06
ENSG00000250771	1317.94	45.8916	4.84392	TRUE	3.25414e-45
ENSG00000263050	899.595	31.3682	4.8419	TRUE	3.86931e-35
ENSG00000182759	424.349	14.8598	4.83576	TRUE	2.84269e-08
ENSG00000001617	168.777	5.91106	4.83556	TRUE	0.00172811
ENSG00000171855	41.1187	1.44141	4.83424	TRUE	2.2904e-05
ENSG00000228022	84.3188	2.96422	4.83013	TRUE	3.90647e-12
ENSG00000184557	48879.4	1718.94	4.82963	TRUE	3.53631e-147
ENSG00000222009	6649.02	233.83	4.82961	TRUE	1.01172e-124
ENSG00000163814	1735.64	61.6193	4.81594	TRUE	4.83905e-13
ENSG00000167604	31969.3	1139.42	4.81032	TRUE	9.81436e-153
ENSG00000262898	66.416	2.36838	4.80956	TRUE	2.97406e-09
ENSG00000271614	4012.24	147.484	4.76578	TRUE	7.40619e-120
ENSG00000228044	27.0281	1	4.75639	TRUE	4.11578e-06
ENSG00000253557	26.8807	1	4.7485	TRUE	7.90844e-06
ENSG00000095794	8684.39	323.615	4.74607	TRUE	6.39569e-55
ENSG00000144655	61951.1	2338.09	4.72773	TRUE	1.10222e-83
ENSG00000286076	185.898	7.04772	4.72121	TRUE	1.51224e-24
ENSG00000170525	81400.5	3118.75	4.706	TRUE	1.18868e-110
ENSG00000105642	72.4471	2.77681	4.70543	TRUE	6.72185e-11
ENSG00000105290	184.548	7.09203	4.70165	TRUE	9.9621e-22
ENSG00000235172	750.98	29.0298	4.69317	TRUE	7.72435e-53
ENSG00000170439	130.63	5.09452	4.68039	TRUE	0.00222942
ENSG00000253315	42.6146	1.66211	4.68026	TRUE	9.54715e-06
ENSG00000243968	25.2505	1	4.65824	TRUE	1.00003e-05
ENSG00000170893	100.861	4.04609	4.63969	TRUE	6.69934e-11
ENSG00000124145	3183.84	127.963	4.63696	TRUE	3.83441e-103
ENSG00000248208	99.421	4.00147	4.63495	TRUE	5.7333e-14
ENSG00000255921	98.27	3.95731	4.63416	TRUE	1.62929e-12
ENSG00000229951	256.721	10.4244	4.62216	TRUE	1.04416e-21
ENSG00000100906	138734	5689.57	4.60786	TRUE	1.37997e-159
ENSG00000207614	24.3364	1	4.60505	TRUE	1.18466e-05
ENSG00000228261	470.685	19.4298	4.59842	TRUE	2.53086e-36
ENSG00000188290	2440.43	100.773	4.59796	TRUE	7.70554e-92
ENSG00000198576	91.4041	3.78076	4.59551	TRUE	6.87314e-11
ENSG00000180251	23.9617	1	4.58266	TRUE	1.48064e-05
ENSG00000242062	23.8537	1	4.57614	TRUE	1.3495e-05
ENSG00000258355	43.2214	1.81654	4.57248	TRUE	5.92623e-06
ENSG00000287535	92.2243	3.88017	4.57095	TRUE	8.94374e-09
ENSG00000118503	104766	4445.55	4.55867	TRUE	4.44119e-104
ENSG00000276900	6639.03	282.901	4.5526	TRUE	1.09331e-84
ENSG00000147724	57.3863	2.44552	4.55249	TRUE	8.20282e-08
ENSG00000224116	73.5869	3.15179	4.54521	TRUE	4.39262e-10
ENSG00000124762	32739.3	1405.89	4.54147	TRUE	6.85699e-106
ENSG00000154678	23.2771	1	4.54084	TRUE	4.44812e-05
ENSG00000205622	90.2394	3.89151	4.53536	TRUE	8.09476e-13
ENSG00000251194	633.679	27.4636	4.52816	TRUE	5.56721e-63
ENSG00000128422	60.5781	2.63309	4.52397	TRUE	1.51659e-07
ENSG00000269416	32.3179	1.40827	4.52033	TRUE	0.000174786
ENSG00000145107	813.815	35.4974	4.51892	TRUE	6.81775e-26
ENSG00000115594	19103.6	837.998	4.51076	TRUE	3.02543e-140
ENSG00000268240	641.633	28.2359	4.50615	TRUE	2.48622e-06
ENSG00000236530	32.4191	1.44141	4.49129	TRUE	5.82733e-05
ENSG00000136158	1835.58	81.8556	4.48701	TRUE	2.58501e-44
ENSG00000163874	32827.6	1470.25	4.48077	TRUE	6.33051e-142
ENSG00000265494	22.3217	1	4.48037	TRUE	2.70574e-05
ENSG00000168779	22.1313	1	4.46802	TRUE	2.94567e-05
ENSG00000120738	17755.6	803.072	4.4666	TRUE	4.59022e-05
ENSG00000143839	22.0744	1	4.4643	TRUE	2.62183e-05
ENSG00000087074	136421	6187.53	4.46256	TRUE	2.63162e-93
ENSG00000274092	31.0226	1.40827	4.46132	TRUE	3.66834e-05
ENSG00000232517	51.1927	2.32423	4.46112	TRUE	7.72084e-07
ENSG00000186451	36.4433	1.66211	4.45456	TRUE	1.8035e-05
ENSG00000253314	31.5602	1.44141	4.45255	TRUE	6.63576e-05
ENSG00000267592	28.2544	1.298	4.44412	TRUE	6.60567e-05
ENSG00000250069	74.442	3.43892	4.43609	TRUE	1.79598e-09
ENSG00000267519	72560	3386.66	4.42124	TRUE	2.86274e-134
ENSG00000188211	3991.49	187.982	4.40826	TRUE	4.22616e-77
ENSG00000175398	21.1971	1	4.40579	TRUE	0.000192131
ENSG00000143067	4015.59	190.528	4.39754	TRUE	3.82652e-85
ENSG00000260029	20.9249	1	4.38715	TRUE	7.75675e-05
ENSG00000168243	42.509	2.03725	4.38308	TRUE	2.80652e-05
ENSG00000163421	62844.1	3037.62	4.37076	TRUE	6.57254e-15
ENSG00000152413	1096.13	53.0541	4.3688	TRUE	2.82483e-45
ENSG00000276753	64.6785	3.15194	4.35897	TRUE	8.01096e-10
ENSG00000140379	10079.8	491.38	4.35849	TRUE	6.45927e-58
ENSG00000275238	24.9957	1.2207	4.35589	TRUE	0.000164412
ENSG00000186480	47085.2	2312.49	4.34776	TRUE	1.7813e-51
ENSG00000154099	630.296	31.0271	4.34443	TRUE	1.13448e-06
ENSG00000173166	378.499	18.7229	4.33741	TRUE	1.37668e-41
ENSG00000121742	288.591	14.2873	4.33623	TRUE	2.34547e-29
ENSG00000259651	90.0964	4.52033	4.31697	TRUE	1.83658e-13
ENSG00000099860	40509.2	2035.11	4.31508	TRUE	2.62048e-142
ENSG00000224187	19.9048	1	4.31504	TRUE	0.000147848
ENSG00000155090	41077.2	2071.05	4.30991	TRUE	8.97137e-84
ENSG00000254639	19.7494	1	4.30374	TRUE	0.000131232
ENSG00000256249	235.122	11.9139	4.30269	TRUE	3.67455e-25
ENSG00000259600	249.321	12.6429	4.30161	TRUE	6.86095e-27
ENSG00000123610	6865.48	349.438	4.29625	TRUE	6.02169e-12
ENSG00000234883	667.093	34.0082	4.29393	TRUE	4.62868e-28
ENSG00000202502	35.5723	1.81654	4.29149	TRUE	3.67849e-05
ENSG00000176170	7378.38	377.26	4.28967	TRUE	1.19928e-101
ENSG00000136634	92.7072	4.74103	4.28941	TRUE	5.40408e-13
ENSG00000280228	44.9518	2.30226	4.28725	TRUE	7.21527e-07
ENSG00000287192	31.9285	1.66211	4.26376	TRUE	8.85874e-05
ENSG00000138135	19.1866	1	4.26203	TRUE	0.000124243
ENSG00000249870	54.4018	2.85379	4.2527	TRUE	1.26e-07
ENSG00000253111	39.9959	2.10352	4.24897	TRUE	8.15627e-06
ENSG00000143816	226.128	11.9589	4.24099	TRUE	0.00133288
ENSG00000259626	51.8456	2.74367	4.24004	TRUE	3.14001e-08
ENSG00000268635	18.8056	1	4.23309	TRUE	0.000431827
ENSG00000286887	201.033	10.7333	4.22727	TRUE	6.57879e-22
ENSG00000197279	528.423	28.5446	4.2104	TRUE	8.66187e-26
ENSG00000175445	1925.98	104.061	4.21009	TRUE	0.000171714
ENSG00000226644	18.4997	1	4.20943	TRUE	0.000221162
ENSG00000158050	27442	1486.39	4.2065	TRUE	3.81548e-51
ENSG00000258858	26.473	1.44141	4.19897	TRUE	0.000422501
ENSG00000090339	29233.1	1592.37	4.19836	TRUE	9.21272e-93
ENSG00000259712	65.1962	3.58218	4.18588	TRUE	8.769e-09
ENSG00000271098	18.025	1	4.17193	TRUE	0.000248517
ENSG00000259476	57.7665	3.26206	4.14638	TRUE	8.94347e-08
ENSG00000253123	45.2474	2.55611	4.14581	TRUE	9.652e-06
ENSG00000186431	25099.8	1423.27	4.14039	TRUE	1.39913e-52
ENSG00000271474	40.956	2.32423	4.13925	TRUE	0.000187144
ENSG00000253307	208.66	11.8588	4.13712	TRUE	8.52386e-27
ENSG00000254102	17.5582	1	4.13407	TRUE	0.000177463
ENSG00000102265	76265.8	4345.41	4.13347	TRUE	5.14918e-40
ENSG00000280587	30.2729	1.73941	4.12136	TRUE	6.37038e-05
ENSG00000251230	568.253	32.7716	4.11602	TRUE	1.25631e-37
ENSG00000157557	47585.5	2760.9	4.10731	TRUE	1.73869e-124
ENSG00000186594	6946.81	404.096	4.10358	TRUE	1.6591e-97
ENSG00000253593	17.1713	1	4.10193	TRUE	0.0013133
ENSG00000148344	637.597	37.3532	4.09334	TRUE	2.25901e-06
ENSG00000171860	24321.3	1427.94	4.09021	TRUE	5.19233e-86
ENSG00000257138	39.009	2.29109	4.0897	TRUE	6.39554e-06
ENSG00000228013	623.831	36.6766	4.08823	TRUE	8.61858e-36
ENSG00000286256	602.837	35.4538	4.08776	TRUE	6.96483e-26
ENSG00000240457	22.0427	1.298	4.08594	TRUE	0.00125819
ENSG00000182168	40.7732	2.40152	4.0856	TRUE	9.00148e-06
ENSG00000234880	16.9636	1	4.08437	TRUE	0.000260417
ENSG00000161835	7237.78	428.658	4.07765	TRUE	1.46263e-66
ENSG00000204020	2744.4	163.495	4.06917	TRUE	2.15587e-44
ENSG00000177374	5036.59	300.127	4.0688	TRUE	6.21527e-101
ENSG00000278598	23.6203	1.40827	4.06803	TRUE	0.00025164
ENSG00000162433	231.173	13.7901	4.06726	TRUE	4.1142e-22
ENSG00000253372	195.492	11.7042	4.06201	TRUE	1.17517e-23
ENSG00000144802	44352	2683.08	4.04704	TRUE	3.63528e-61
ENSG00000284461	26.2864	1.596	4.04179	TRUE	0.000330882
ENSG00000279699	109.86	6.72706	4.02954	TRUE	3.24706e-11
ENSG00000175315	68.3728	4.18935	4.02862	TRUE	1.92817e-09
ENSG00000236776	16.2769	1	4.02475	TRUE	0.000618426
ENSG00000260805	716.09	44.016	4.02404	TRUE	1.88314e-50
ENSG00000188396	607.033	37.3744	4.02165	TRUE	1.44725e-38
ENSG00000229931	490.269	30.2322	4.01941	TRUE	2.61385e-27
ENSG00000279164	158.927	9.8066	4.01847	TRUE	8.6141e-12
ENSG00000253522	1663.19	103.709	4.00334	TRUE	4.03169e-45
ENSG00000222043	114.515	7.14666	4.00213	TRUE	4.63233e-14
ENSG00000128918	625.204	39.2271	3.99441	TRUE	5.77664e-50
ENSG00000255491	263.483	16.5817	3.99005	TRUE	3.62264e-22
ENSG00000285631	15.8629	1	3.98759	TRUE	0.00062554
ENSG00000104140	35.719	2.25795	3.98361	TRUE	4.8916e-05
ENSG00000133657	39305.8	2488.62	3.98132	TRUE	3.40283e-59
ENSG00000172548	434.016	27.529	3.97873	TRUE	7.74297e-06
ENSG00000171246	290.306	18.4583	3.97523	TRUE	2.3671e-25
ENSG00000204044	101.844	6.51768	3.96586	TRUE	2.20329e-14
ENSG00000162711	31172.8	1996.6	3.96467	TRUE	3.2421e-54
ENSG00000171989	15.492	1	3.95345	TRUE	0.00339244
ENSG00000258469	112.394	7.25693	3.95307	TRUE	1.42004e-13
ENSG00000069956	8039.37	522.875	3.94254	TRUE	8.0178e-82
ENSG00000286608	60.6132	3.94645	3.941	TRUE	1.60704e-06
ENSG00000104951	1615.44	105.639	3.93471	TRUE	2.85388e-62
ENSG00000285448	101.781	6.6836	3.9287	TRUE	5.62936e-11
ENSG00000118515	76406.7	5039.61	3.92232	TRUE	5.07473e-114
ENSG00000164687	371.16	24.484	3.92213	TRUE	6.66566e-21
ENSG00000260466	33.5218	2.22481	3.91334	TRUE	0.00011327
ENSG00000227591	61.4314	4.07892	3.91272	TRUE	2.59208e-09
ENSG00000170425	1481.79	98.5011	3.91106	TRUE	3.46312e-43
ENSG00000229719	189.029	12.6424	3.90227	TRUE	2.03636e-13
ENSG00000242048	295.058	19.7715	3.89951	TRUE	9.67943e-22
ENSG00000145040	41.4631	2.78799	3.89453	TRUE	5.57019e-05
ENSG00000136603	12241.7	824.952	3.89135	TRUE	2.36449e-70
ENSG00000204103	42826.8	2891.19	3.88878	TRUE	6.87919e-42
ENSG00000267432	70.3989	4.77386	3.88233	TRUE	1.16203e-08
ENSG00000187098	1780.81	122.116	3.86622	TRUE	1.74471e-46
ENSG00000185897	97.9469	6.71658	3.8662	TRUE	4.45665e-10
ENSG00000231047	63.9029	4.38825	3.86416	TRUE	4.12926e-06
ENSG00000179292	14.5465	1	3.8626	TRUE	0.00193703
ENSG00000261024	55.4571	3.8139	3.86203	TRUE	1.62468e-07
ENSG00000145824	17.7231	1.2207	3.85984	TRUE	0.00220353
ENSG00000136160	44.4372	3.06363	3.85845	TRUE	0.000293992
ENSG00000261055	208.266	14.4079	3.8535	TRUE	1.49353e-21
ENSG00000226380	975.173	67.5011	3.85268	TRUE	3.70071e-47
ENSG00000145358	49.1109	3.40579	3.84998	TRUE	4.28917e-06
ENSG00000165997	10584.5	735.416	3.84724	TRUE	4.31663e-60
ENSG00000248719	322.728	22.4636	3.84466	TRUE	9.302e-16
ENSG00000220867	14.2896	1	3.8369	TRUE	0.00110384
ENSG00000118160	23.7144	1.66211	3.83468	TRUE	0.000816652
ENSG00000253295	44.192	3.10779	3.82982	TRUE	1.52483e-05
ENSG00000266978	59.3383	4.1895	3.82411	TRUE	1.30354e-07
ENSG00000196754	41.9364	2.96438	3.8224	TRUE	1.95578e-06
ENSG00000273129	141.987	10.0382	3.82219	TRUE	6.1309e-18
ENSG00000101680	20.3538	1.44141	3.81975	TRUE	0.00441741
ENSG00000264769	131.827	9.34307	3.8186	TRUE	7.92206e-16
ENSG00000175556	2380.63	168.916	3.81696	TRUE	2.75495e-77
ENSG00000234964	14.0915	1	3.81675	TRUE	0.00104349
ENSG00000277531	14.0721	1	3.81476	TRUE	0.00271764
ENSG00000134871	171.171	12.1671	3.81438	TRUE	0.00602882
ENSG00000225676	13.958	1	3.80302	TRUE	0.00141175
ENSG00000142549	41.2044	2.9532	3.80245	TRUE	0.000218305
ENSG00000276404	80.3024	5.75679	3.80211	TRUE	3.66237e-08
ENSG00000215861	111.688	8.05175	3.79403	TRUE	1.32367e-10
ENSG00000287620	47.0879	3.40579	3.7893	TRUE	9.37124e-07
ENSG00000070961	64380.4	4671.62	3.78463	TRUE	6.89617e-87
ENSG00000223802	13.7777	1	3.78426	TRUE	0.00147364
ENSG00000101255	7871.72	573.242	3.77946	TRUE	1.0849e-31
ENSG00000286594	13.7147	1	3.77766	TRUE	0.00164594
ENSG00000251161	235.611	17.1893	3.77683	TRUE	1.87637e-25
ENSG00000145911	6658.58	488.649	3.76834	TRUE	1.21624e-39
ENSG00000102393	10962	808.52	3.76108	TRUE	7.89001e-92
ENSG00000258860	13.5521	1	3.76044	TRUE	0.00129313
ENSG00000266891	112.712	8.33865	3.75668	TRUE	3.22361e-11
ENSG00000233058	1054.14	78.4708	3.74777	TRUE	1.03099e-36
ENSG00000107130	482.843	35.971	3.74665	TRUE	1.90914e-30
ENSG00000275894	13.401	1	3.74427	TRUE	0.00145672
ENSG00000235897	407.259	30.5859	3.73501	TRUE	4.17961e-18
ENSG00000165694	13.3126	1	3.73472	TRUE	0.00160987
ENSG00000253214	212.682	15.9978	3.73275	TRUE	5.31445e-16
ENSG00000179148	98.4885	7.42238	3.73	TRUE	2.71615e-09
ENSG00000238133	24.8113	1.88282	3.72004	TRUE	0.000996467
ENSG00000287626	84.3283	6.44008	3.71087	TRUE	4.99678e-08
ENSG00000283876	12.9928	1	3.69964	TRUE	0.00201581
ENSG00000124225	4092.17	316.23	3.69382	TRUE	6.86006e-71
ENSG00000224001	29.7804	2.30226	3.69324	TRUE	0.000237484
ENSG00000008056	317.987	24.6164	3.69128	TRUE	4.45944e-17
ENSG00000216490	2142.16	166.736	3.68343	TRUE	8.34556e-46
ENSG00000203782	12.8379	1	3.68234	TRUE	0.00182587
ENSG00000256006	16.6164	1.298	3.67825	TRUE	0.00228875
ENSG00000227502	36.8792	2.88693	3.6752	TRUE	0.00025537
ENSG00000260196	1123.28	88.2795	3.6695	TRUE	6.49633e-58
ENSG00000166886	10238.5	806.625	3.66597	TRUE	3.16219e-62
ENSG00000166317	25.741	2.03725	3.65938	TRUE	0.000290607
ENSG00000275139	18.2035	1.44141	3.65867	TRUE	0.00328951
ENSG00000100625	12.6045	1	3.65587	TRUE	0.00223232
ENSG00000245293	95.7959	7.61011	3.65397	TRUE	7.24612e-09
ENSG00000275993	373.068	29.6382	3.65391	TRUE	0.000428586
ENSG00000198355	50070.6	3987.3	3.65048	TRUE	3.87552e-94
ENSG00000117009	2569.57	205.412	3.64494	TRUE	9.24174e-45
ENSG00000138166	8615.91	689.407	3.64357	TRUE	3.71322e-53
ENSG00000156427	15.2548	1.2207	3.64348	TRUE	0.00388416
ENSG00000140955	37.5535	3.00853	3.64181	TRUE	0.000372571
ENSG00000187140	12.4436	1	3.63733	TRUE	0.00237392
ENSG00000224596	506.512	40.7379	3.63615	TRUE	9.55007e-29
ENSG00000106952	16283.1	1311.83	3.63373	TRUE	1.99911e-46
ENSG00000278909	37.7127	3.04151	3.63219	TRUE	1.9342e-05
ENSG00000279269	27.228	2.22481	3.61333	TRUE	0.000698331
ENSG00000234191	12.1963	1	3.60837	TRUE	0.00619877
ENSG00000259473	12.1923	1	3.6079	TRUE	0.00447107
ENSG00000198805	24745.2	2032.21	3.60603	TRUE	2.41273e-34
ENSG00000205424	33.6096	2.76563	3.60319	TRUE	0.00349401
ENSG00000232530	12.1492	1	3.60279	TRUE	0.00404999
ENSG00000100221	35889.5	2955.17	3.60225	TRUE	4.32139e-54
ENSG00000229598	197.839	16.4165	3.59111	TRUE	2.36914e-13
ENSG00000228109	164.228	13.6351	3.59031	TRUE	1.66952e-10
ENSG00000239503	275.588	22.8842	3.59009	TRUE	1.41066e-22
ENSG00000173846	24112.2	2012.34	3.58282	TRUE	1.3849e-78
ENSG00000270137	11.9158	1	3.5748	TRUE	0.00283677
ENSG00000099250	1530.35	129.4	3.56396	TRUE	2.16703e-05
ENSG00000149635	11.8236	1	3.5636	TRUE	0.00297185
ENSG00000267257	11.8138	1	3.5624	TRUE	0.0029981
ENSG00000135476	655.373	55.4931	3.56194	TRUE	2.64585e-43
ENSG00000156466	11.7942	1	3.56	TRUE	0.00316806
ENSG00000013619	904.342	76.8128	3.55745	TRUE	7.57006e-05
ENSG00000069482	11.7355	1	3.55281	TRUE	0.00547513
ENSG00000258011	57.8841	4.93962	3.5507	TRUE	2.02005e-06
ENSG00000272384	11.6668	1	3.54433	TRUE	0.00451609
ENSG00000137936	718.926	61.7177	3.54209	TRUE	1.3903e-36
ENSG00000128271	1309.41	112.438	3.54171	TRUE	1.39144e-49
ENSG00000285630	22.0548	1.89399	3.54159	TRUE	0.00156104
ENSG00000253256	14.2053	1.2207	3.54064	TRUE	0.00558163
ENSG00000223662	11.598	1	3.5358	TRUE	0.00370065
ENSG00000114315	937.34	80.8454	3.53534	TRUE	1.96208e-06
ENSG00000237263	18.8746	1.62898	3.53441	TRUE	0.00254361
ENSG00000258960	42.1383	3.63751	3.53411	TRUE	4.97302e-06
ENSG00000275202	811.864	70.194	3.53182	TRUE	2.54463e-23
ENSG00000230417	51.0023	4.41021	3.53164	TRUE	4.27568e-06
ENSG00000181418	11.5587	1	3.53091	TRUE	0.00348448
ENSG00000249848	11.4822	1	3.52132	TRUE	0.00856965
ENSG00000280326	65.6117	5.73428	3.51627	TRUE	2.57805e-07
ENSG00000274213	583.492	51.0002	3.51614	TRUE	2.28278e-28
ENSG00000115956	195447	17112.3	3.51368	TRUE	8.18382e-86
ENSG00000105697	34.1775	2.99751	3.51121	TRUE	0.000289329
ENSG00000145685	7221.5	635.849	3.50554	TRUE	8.75256e-45
ENSG00000171621	1485.66	132.192	3.4904	TRUE	2.93877e-46
ENSG00000259379	382.525	34.3388	3.47764	TRUE	0.000433989
ENSG00000235385	11.1291	1	3.47627	TRUE	0.00435862
ENSG00000257957	23.4634	2.1147	3.47189	TRUE	0.000862922
ENSG00000229380	11.0919	1	3.47143	TRUE	0.00449495
ENSG00000259398	25.0306	2.25795	3.47061	TRUE	0.000937795
ENSG00000145979	3571.9	323.968	3.46277	TRUE	6.53416e-63
ENSG00000271064	66.0063	5.98781	3.4625	TRUE	2.67594e-07
ENSG00000141682	2766.32	251.161	3.46129	TRUE	7.23957e-43
ENSG00000213362	205.462	18.6796	3.45934	TRUE	5.03775e-18
ENSG00000162692	73.978	6.72807	3.45883	TRUE	2.14241e-05
ENSG00000125735	30391.9	2765.99	3.45782	TRUE	1.36281e-86
ENSG00000248187	10.974	1	3.45602	TRUE	0.00627824
ENSG00000156535	647.381	59.0455	3.45472	TRUE	3.08295e-28
ENSG00000215022	1493.45	136.374	3.453	TRUE	4.79565e-48
ENSG00000278330	1585.56	144.949	3.45137	TRUE	2.56273e-44
ENSG00000244065	20.5147	1.88282	3.44569	TRUE	0.00333872
ENSG00000111262	27.0441	2.48999	3.44111	TRUE	0.00618058
ENSG00000207171	10.8388	1	3.43813	TRUE	0.00586921
ENSG00000235066	46.2695	4.28845	3.43153	TRUE	0.000137337
ENSG00000168306	90.8058	8.44892	3.42594	TRUE	4.59026e-09
ENSG00000006327	1842.68	171.62	3.42452	TRUE	2.13325e-36
ENSG00000279957	19.828	1.84968	3.42219	TRUE	0.00203973
ENSG00000249992	2286.66	213.691	3.41964	TRUE	3.62836e-26
ENSG00000272837	34.0496	3.19626	3.41318	TRUE	0.000225986
ENSG00000230844	1477.94	138.933	3.41113	TRUE	1.31528e-49
ENSG00000235150	20.0242	1.88282	3.41078	TRUE	0.00543697
ENSG00000041982	81.3998	7.66536	3.4086	TRUE	9.83963e-08
ENSG00000166482	166.039	15.7438	3.39867	TRUE	8.36357e-09
ENSG00000258921	10.5072	1	3.3933	TRUE	0.00644867
ENSG00000188886	257.556	24.6282	3.3865	TRUE	3.60135e-13
ENSG00000129226	132.943	12.7864	3.37813	TRUE	5.66526e-13
ENSG00000254236	10.3934	1	3.37759	TRUE	0.00873509
ENSG00000137309	43174	4158.26	3.37611	TRUE	3.83673e-70
ENSG00000264675	36.5075	3.51622	3.3761	TRUE	0.000223153
ENSG00000258082	399.101	38.5093	3.37347	TRUE	3.7053e-32
ENSG00000115590	27801	2695.46	3.36653	TRUE	2.01702e-49
ENSG00000135077	13936.3	1354.06	3.36349	TRUE	1.75297e-37
ENSG00000133101	100.341	9.75064	3.36327	TRUE	1.29208e-06
ENSG00000176845	26034.4	2530.18	3.3631	TRUE	8.88903e-52
ENSG00000285639	32.653	3.18508	3.35781	TRUE	0.000156209
ENSG00000105976	63.0828	6.16467	3.35515	TRUE	9.99043e-05
ENSG00000233896	25.4409	2.48999	3.35294	TRUE	0.00207408
ENSG00000184599	10.2148	1	3.35259	TRUE	0.00856799
ENSG00000137094	2214.48	217.011	3.35113	TRUE	3.50045e-45
ENSG00000274008	383.564	37.5953	3.35084	TRUE	1.13926e-15
ENSG00000115602	1054.48	103.364	3.35073	TRUE	1.40886e-20
ENSG00000273133	140.028	13.7561	3.34756	TRUE	2.95954e-08
ENSG00000124731	124437	12312.9	3.33717	TRUE	1.54591e-53
ENSG00000251179	281.636	27.904	3.33529	TRUE	1.0101e-15
ENSG00000104885	29260.1	2905.16	3.33224	TRUE	6.48542e-83
ENSG00000038945	1190.52	118.298	3.33109	TRUE	0.000832089
ENSG00000177426	10549.7	1054.21	3.32297	TRUE	3.84933e-49
ENSG00000231830	63.2771	6.34098	3.31891	TRUE	4.29205e-07
ENSG00000223552	160.629	16.1853	3.31098	TRUE	1.18203e-14
ENSG00000227376	329.926	33.4893	3.30037	TRUE	8.65349e-24
ENSG00000228923	72.7337	7.3894	3.29909	TRUE	7.60724e-07
ENSG00000231233	393.767	40.0093	3.29894	TRUE	9.67943e-22
ENSG00000169495	80.5167	8.18422	3.29837	TRUE	2.99158e-09
ENSG00000150510	35.9093	3.65963	3.29459	TRUE	0.00252653
ENSG00000222898	21.3895	2.18081	3.29396	TRUE	0.00566903
ENSG00000114541	6819.09	695.503	3.29345	TRUE	1.80114e-30
ENSG00000278493	24.513	2.51179	3.28675	TRUE	0.00144033
ENSG00000259671	237.045	24.3953	3.28049	TRUE	1.79622e-12
ENSG00000120659	71.9063	7.4005	3.28042	TRUE	7.86434e-08
ENSG00000203364	25.5703	2.63309	3.27964	TRUE	0.00216366
ENSG00000168994	568.743	58.6067	3.27864	TRUE	7.06356e-24
ENSG00000244242	151.811	15.6558	3.2775	TRUE	2.37578e-13
ENSG00000259293	72.4769	7.50007	3.27254	TRUE	3.6583e-06
ENSG00000155307	8991.89	931.199	3.27146	TRUE	1.86218e-65
ENSG00000132510	219322	22729.8	3.27039	TRUE	3.09543e-63
ENSG00000264548	117.711	12.2343	3.26625	TRUE	4.04909e-12
ENSG00000168389	2945.49	306.312	3.26543	TRUE	1.54435e-42
ENSG00000243022	39.7979	4.15621	3.25935	TRUE	1.90185e-05
ENSG00000233791	277.837	29.0634	3.25696	TRUE	1.11817e-23
ENSG00000237513	1710.27	179.267	3.25404	TRUE	1.41058e-45
ENSG00000273341	33.1473	3.48308	3.25046	TRUE	0.000141785
ENSG00000213755	25.0485	2.63324	3.24981	TRUE	0.000577162
ENSG00000111981	24.9133	2.63309	3.24209	TRUE	0.00294888
ENSG00000145506	17.1323	1.8167	3.23733	TRUE	0.00623545
ENSG00000138821	6950.39	737.378	3.23662	TRUE	3.5599e-33
ENSG00000125462	362.792	38.7302	3.22761	TRUE	2.08695e-23
ENSG00000120705	25492	2726.23	3.22507	TRUE	7.74918e-70
ENSG00000287317	104.594	11.2078	3.22222	TRUE	1.11857e-07
ENSG00000272669	2041.61	218.917	3.22125	TRUE	1.53295e-36
ENSG00000120129	190944	20532.1	3.2172	TRUE	1.17104e-66
ENSG00000136052	494.911	53.2871	3.21531	TRUE	1.60208e-22
ENSG00000198829	303.375	32.7382	3.21205	TRUE	8.71272e-17
ENSG00000272273	26.4277	2.8541	3.21094	TRUE	0.000848802
ENSG00000027644	32.5289	3.51622	3.20963	TRUE	0.00132629
ENSG00000249816	21.4016	2.33525	3.19607	TRUE	0.00195209
ENSG00000233746	89.0613	9.72931	3.19439	TRUE	2.39309e-06
ENSG00000287405	80.6085	8.81304	3.19322	TRUE	7.88181e-08
ENSG00000233223	1425.44	155.916	3.19256	TRUE	6.69887e-36
ENSG00000198682	3144.54	344.386	3.19075	TRUE	3.70767e-34
ENSG00000254528	87.4715	9.61856	3.18492	TRUE	2.83851e-09
ENSG00000170442	99.1669	10.943	3.17985	TRUE	1.09828e-07
ENSG00000286682	16.4419	1.8167	3.17798	TRUE	0.00760818
ENSG00000169895	17387.2	1921.45	3.17776	TRUE	1.7813e-51
ENSG00000139832	4968.28	549.382	3.17686	TRUE	1.44898e-25
ENSG00000273604	640.59	70.9666	3.17419	TRUE	7.76927e-26
ENSG00000287682	207.914	23.2034	3.16358	TRUE	2.50716e-08
ENSG00000162924	10462.9	1168.85	3.16212	TRUE	1.07704e-91
ENSG00000148926	9674.88	1081.2	3.1616	TRUE	4.71934e-31
ENSG00000128016	161131	18034.2	3.15943	TRUE	1.12705e-49
ENSG00000274286	43.0426	4.81817	3.15921	TRUE	3.64626e-05
ENSG00000099377	220.203	24.6825	3.15728	TRUE	5.86065e-20
ENSG00000254554	89.9918	10.1159	3.15317	TRUE	2.80709e-06
ENSG00000147488	51.3825	5.78945	3.14978	TRUE	1.25433e-05
ENSG00000255092	88.0893	9.93891	3.14781	TRUE	1.84957e-09
ENSG00000121594	84.0144	9.50805	3.14341	TRUE	2.71661e-05
ENSG00000119986	838.921	94.9788	3.14286	TRUE	1.24225e-32
ENSG00000255808	19.5885	2.22481	3.13825	TRUE	0.00952302
ENSG00000254420	18.6097	2.1147	3.13753	TRUE	0.00737133
ENSG00000228705	187.545	21.3604	3.13423	TRUE	9.17242e-12
ENSG00000248161	16.2281	1.84968	3.13314	TRUE	0.00868467
ENSG00000261430	28.199	3.21822	3.13131	TRUE	0.00489286
ENSG00000167105	388.431	44.3361	3.13111	TRUE	9.38162e-23
ENSG00000267122	74.4088	8.49339	3.13106	TRUE	1.47049e-07
ENSG00000230204	47.5157	5.44746	3.12475	TRUE	6.50077e-06
ENSG00000116679	86300.9	9969.64	3.11376	TRUE	4.981e-76
ENSG00000146232	10896.3	1266.32	3.10512	TRUE	5.95447e-53
ENSG00000106366	847.493	98.5512	3.10426	TRUE	0.000797749
ENSG00000108556	909.659	105.836	3.10349	TRUE	3.00997e-15
ENSG00000105246	187.265	21.9012	3.096	TRUE	7.06107e-11
ENSG00000079215	158.294	18.513	3.09599	TRUE	6.09576e-10
ENSG00000203446	28.0048	3.28434	3.092	TRUE	0.00554029
ENSG00000118985	4977.64	584.058	3.09128	TRUE	7.04104e-60
ENSG00000165757	31.7208	3.72574	3.08983	TRUE	0.00238291
ENSG00000130066	129039	15162.4	3.08924	TRUE	3.81466e-60
ENSG00000280594	25.1682	2.96438	3.0858	TRUE	0.00106684
ENSG00000231507	206.136	24.4064	3.07827	TRUE	2.59026e-13
ENSG00000273320	57.3367	6.81568	3.07253	TRUE	1.71113e-06
ENSG00000214193	2347.73	280.708	3.06412	TRUE	4.06835e-34
ENSG00000159388	99396	11885.7	3.06396	TRUE	6.04229e-65
ENSG00000167874	1527.63	183.741	3.05555	TRUE	2.82043e-40
ENSG00000201581	51.1096	6.15373	3.05406	TRUE	0.000143802
ENSG00000279491	570.369	68.7035	3.05344	TRUE	3.56965e-22
ENSG00000213453	485.831	58.7829	3.04698	TRUE	1.17285e-24
ENSG00000077522	24.1183	2.93108	3.04062	TRUE	0.00747531
ENSG00000277443	57395.8	7015.64	3.0323	TRUE	1.74997e-41
ENSG00000188215	3586.22	442.105	3.02	TRUE	2.79725e-52
ENSG00000242992	239.159	29.5719	3.01567	TRUE	1.13668e-15
ENSG00000136048	5084.85	630.092	3.01257	TRUE	3.07065e-27
ENSG00000109320	54105.8	6713.14	3.01073	TRUE	1.81137e-80
ENSG00000164023	4900.65	608.468	3.00972	TRUE	9.12011e-29
ENSG00000279602	67.328	8.3603	3.00958	TRUE	4.83573e-05
ENSG00000258303	21.462	2.66622	3.00891	TRUE	0.00956118
ENSG00000232187	886.918	110.352	3.00668	TRUE	4.13555e-37
ENSG00000179447	21.1248	2.63324	3.00403	TRUE	0.00305933
ENSG00000139410	504.917	63.0192	3.00218	TRUE	3.23051e-20
ENSG00000205502	29.3941	3.68198	2.99697	TRUE	0.00800055
ENSG00000185883	368.069	46.2561	2.99226	TRUE	7.29613e-16
ENSG00000214102	27.956	3.5159	2.99119	TRUE	0.00137423
ENSG00000243797	45.0633	5.66832	2.99096	TRUE	0.000278327
ENSG00000213386	43.7763	5.52459	2.98621	TRUE	6.52263e-05
ENSG00000264757	73.6695	9.29923	2.98588	TRUE	1.44377e-05
ENSG00000218980	648.229	81.9689	2.98336	TRUE	4.87865e-26
ENSG00000178726	22166.6	2806.64	2.98147	TRUE	1.89731e-06
ENSG00000134152	8678.23	1099.38	2.98071	TRUE	2.1855e-25
ENSG00000204291	54.3841	6.90407	2.97767	TRUE	0.000310693
ENSG00000185070	26.4806	3.37249	2.97305	TRUE	0.00127597
ENSG00000253669	251.243	32.0765	2.9695	TRUE	1.53963e-17
ENSG00000182175	153.116	19.5502	2.96937	TRUE	3.64568e-09
ENSG00000273980	67.7067	8.73559	2.95432	TRUE	1.83659e-05
ENSG00000147872	14366.7	1865.98	2.94472	TRUE	2.57191e-19
ENSG00000234511	601.299	78.1036	2.94462	TRUE	4.03433e-26
ENSG00000107968	9832.94	1281.27	2.94005	TRUE	1.80114e-30
ENSG00000126251	26.5887	3.48292	2.93244	TRUE	0.00210273
ENSG00000196352	57350.6	7526.77	2.92971	TRUE	2.78771e-57
ENSG00000267607	39.5391	5.19346	2.92851	TRUE	9.3836e-05
ENSG00000143322	7724.43	1019.34	2.9218	TRUE	1.86218e-65
ENSG00000259950	31.0907	4.11174	2.91866	TRUE	0.00451609
ENSG00000101384	1311.21	173.453	2.91829	TRUE	1.43792e-40
ENSG00000134107	29140.5	3857.58	2.91726	TRUE	5.78007e-31
ENSG00000161921	24686.3	3271.79	2.91556	TRUE	2.89743e-26
ENSG00000197122	13823.1	1832.32	2.91534	TRUE	1.2054e-32
ENSG00000173077	51.4357	6.82654	2.91354	TRUE	2.34192e-05
ENSG00000167046	114.253	15.2029	2.90981	TRUE	9.52517e-11
ENSG00000182676	34.1987	4.55315	2.909	TRUE	0.0010267
ENSG00000229512	269.707	35.9825	2.90603	TRUE	1.26008e-20
ENSG00000185947	7202.3	961.38	2.90528	TRUE	3.01168e-52
ENSG00000152784	7164.29	957.351	2.9037	TRUE	1.40177e-06
ENSG00000236683	40.6256	5.44699	2.89886	TRUE	0.000299519
ENSG00000122862	205790	27622.3	2.89727	TRUE	7.72435e-53
ENSG00000219507	1194.26	160.323	2.89707	TRUE	9.9612e-34
ENSG00000232757	137.218	18.4254	2.8967	TRUE	1.34782e-12
ENSG00000050730	147.227	19.7717	2.89654	TRUE	2.12569e-07
ENSG00000130052	4626.27	622.561	2.89356	TRUE	6.50397e-28
ENSG00000104611	131.079	17.6421	2.89334	TRUE	1.94053e-06
ENSG00000225968	41.2871	5.56852	2.89033	TRUE	0.0035496
ENSG00000285872	100.605	13.6023	2.88678	TRUE	2.73311e-08
ENSG00000053524	434.553	58.8935	2.88335	TRUE	1.15991e-20
ENSG00000273443	41.3337	5.62369	2.87773	TRUE	0.000205447
ENSG00000244491	47.6157	6.49604	2.87381	TRUE	0.000172073
ENSG00000151014	1281.56	174.888	2.8734	TRUE	2.52715e-35
ENSG00000056558	32280.9	4408.57	2.8723	TRUE	1.2895e-51
ENSG00000244675	52.8712	7.22364	2.87168	TRUE	0.000270506
ENSG00000175197	1996.43	272.793	2.87155	TRUE	4.29722e-25
ENSG00000229349	103.96	14.2649	2.86549	TRUE	6.87553e-09
ENSG00000199805	35.0916	4.81817	2.86457	TRUE	0.000354831
ENSG00000008294	36899.1	5073.76	2.86246	TRUE	1.08965e-42
ENSG00000226564	484.797	67.004	2.85506	TRUE	4.49341e-28
ENSG00000142178	271.998	37.6697	2.85212	TRUE	1.30633e-10
ENSG00000234975	805.369	111.688	2.85017	TRUE	3.86674e-20
ENSG00000154710	776.856	108.232	2.84351	TRUE	5.17737e-34
ENSG00000137507	538.562	75.256	2.83923	TRUE	5.30705e-16
ENSG00000247925	38.0577	5.33671	2.83416	TRUE	0.000240012
ENSG00000167680	343.674	48.3861	2.82838	TRUE	2.79168e-16
ENSG00000227467	27.5478	3.88017	2.82774	TRUE	0.00792089
ENSG00000148841	42885.2	6046.78	2.82624	TRUE	1.08393e-51
ENSG00000107104	3451.35	486.813	2.82572	TRUE	7.18576e-06
ENSG00000277969	921.946	130.866	2.81659	TRUE	2.59983e-31
ENSG00000197019	4813.32	685.65	2.81149	TRUE	1.15713e-35
ENSG00000101665	7926.86	1130.15	2.81024	TRUE	3.9545e-29
ENSG00000124091	320.329	45.7046	2.80914	TRUE	3.91302e-19
ENSG00000284052	170.56	24.3843	2.80625	TRUE	5.44601e-15
ENSG00000229331	101.712	14.5523	2.80518	TRUE	1.21411e-07
ENSG00000134802	5085.85	730.579	2.79938	TRUE	2.30074e-35
ENSG00000268858	3000.29	431.437	2.79788	TRUE	1.30572e-33
ENSG00000100292	30686.1	4413.62	2.79755	TRUE	7.02747e-19
ENSG00000280303	102.028	14.6951	2.79556	TRUE	7.19182e-08
ENSG00000115919	3987.93	575.152	2.79362	TRUE	3.54034e-40
ENSG00000167996	211111	30525	2.78994	TRUE	9.03321e-48
ENSG00000253385	21.5625	3.11881	2.78946	TRUE	0.00932027
ENSG00000237264	93.0882	13.5039	2.78523	TRUE	1.9515e-07
ENSG00000177469	416.811	60.7267	2.77899	TRUE	2.45963e-09
ENSG00000273742	28.1386	4.10104	2.77849	TRUE	0.00732239
ENSG00000130513	215.802	31.4805	2.77718	TRUE	1.63638e-11
ENSG00000204960	30.9301	4.52017	2.77456	TRUE	0.00217417
ENSG00000231566	29.553	4.33245	2.77005	TRUE	0.00314317
ENSG00000242829	27.7049	4.06774	2.76784	TRUE	0.00212622
ENSG00000235027	729.705	107.339	2.76513	TRUE	1.91667e-30
ENSG00000273004	79.6177	11.7157	2.76464	TRUE	1.02624e-07
ENSG00000185338	3170.5	467.187	2.76264	TRUE	1.61927e-35
ENSG00000254019	50.7629	7.48928	2.76087	TRUE	0.000253435
ENSG00000182224	88.1788	13.0171	2.76002	TRUE	1.05489e-05
ENSG00000203812	130.02	19.1975	2.75975	TRUE	5.40964e-12
ENSG00000197063	10106.2	1493.98	2.75801	TRUE	4.61195e-30
ENSG00000280138	5717.98	846.563	2.75582	TRUE	9.01049e-30
ENSG00000130340	9625.48	1431.09	2.74975	TRUE	2.12422e-24
ENSG00000172403	205.232	30.5196	2.74945	TRUE	2.86958e-09
ENSG00000115844	34.1732	5.08334	2.74902	TRUE	0.000766953
ENSG00000228477	77.6954	11.5613	2.74853	TRUE	4.42059e-07
ENSG00000218565	19.1786	2.85395	2.74846	TRUE	0.00764798
ENSG00000269959	37.4594	5.59087	2.74418	TRUE	0.000284982
ENSG00000167460	52727	7890.36	2.74038	TRUE	5.19735e-44
ENSG00000254246	20.3125	3.04151	2.7395	TRUE	0.00890587
ENSG00000102760	9262.52	1389.58	2.73676	TRUE	6.33925e-28
ENSG00000127074	23.6382	3.54904	2.73562	TRUE	0.00979218
ENSG00000125657	170.413	25.6637	2.73124	TRUE	6.16275e-10
ENSG00000165030	14171.1	2138.59	2.72822	TRUE	1.22588e-56
ENSG00000124102	21799.1	3301.85	2.72292	TRUE	5.30728e-24
ENSG00000208028	78.4307	11.8813	2.72272	TRUE	3.70826e-06
ENSG00000242960	832.177	126.222	2.72092	TRUE	4.61539e-26
ENSG00000250796	32.2408	4.89546	2.71937	TRUE	0.00080807
ENSG00000163823	33890.2	5154.1	2.71707	TRUE	5.28367e-37
ENSG00000076382	1032.38	157.251	2.71483	TRUE	2.83892e-26
ENSG00000136830	16998.5	2594.42	2.71193	TRUE	3.04657e-44
ENSG00000064270	235.839	36.0252	2.71073	TRUE	1.69242e-08
ENSG00000177173	211.904	32.4509	2.70708	TRUE	1.80348e-13
ENSG00000214812	70.6326	10.8327	2.70494	TRUE	6.48486e-06
ENSG00000225329	26.3003	4.03492	2.70447	TRUE	0.00909205
ENSG00000277895	26.1082	4.04578	2.69001	TRUE	0.00529029
ENSG00000272341	595.787	92.3398	2.68977	TRUE	6.81986e-15
ENSG00000150782	1479.14	229.281	2.68957	TRUE	7.21541e-20
ENSG00000279520	1686.21	261.504	2.68888	TRUE	2.67459e-29
ENSG00000287974	37.2257	5.78977	2.68472	TRUE	0.00158398
ENSG00000103966	10399.9	1620.42	2.68213	TRUE	1.33847e-39
ENSG00000254826	91.6653	14.2874	2.68163	TRUE	3.37046e-05
ENSG00000229644	4809.95	752.363	2.67652	TRUE	3.72097e-34
ENSG00000178146	115.39	18.0831	2.67381	TRUE	5.0921e-10
ENSG00000121966	100444	15798.5	2.66853	TRUE	2.3992e-53
ENSG00000151929	5539.09	872.191	2.66693	TRUE	2.04636e-24
ENSG00000229473	79.9554	12.5979	2.66601	TRUE	4.55217e-06
ENSG00000283525	117.55	18.5241	2.6658	TRUE	1.71002e-07
ENSG00000230943	66.4892	10.4903	2.66407	TRUE	8.98838e-06
ENSG00000186827	2370.73	375.233	2.65947	TRUE	7.66386e-15
ENSG00000258302	242.284	38.3648	2.65884	TRUE	3.78843e-11
ENSG00000182853	490.916	78.0104	2.65374	TRUE	0.00732202
ENSG00000156966	1935.71	307.712	2.65321	TRUE	3.25186e-31
ENSG00000075426	84290.8	13400.5	2.65308	TRUE	1.30049e-30
ENSG00000248323	24770.8	3944.23	2.65083	TRUE	6.96694e-34
ENSG00000171729	286.791	45.7036	2.64962	TRUE	2.06781e-10
ENSG00000140961	1181.72	188.395	2.64905	TRUE	2.04245e-22
ENSG00000104856	13441.5	2149.21	2.64482	TRUE	3.19009e-37
ENSG00000266498	48.071	7.68787	2.64451	TRUE	0.00026491
ENSG00000078804	11962	1913.82	2.64393	TRUE	1.01218e-29
ENSG00000186407	36241	5809.15	2.64122	TRUE	2.10124e-30
ENSG00000286205	29.6922	4.76299	2.64014	TRUE	0.0055491
ENSG00000147650	387.827	62.3246	2.63754	TRUE	1.58807e-17
ENSG00000169136	4270.4	687.442	2.63506	TRUE	3.20201e-31
ENSG00000272196	28.1599	4.55346	2.62861	TRUE	0.00292558
ENSG00000164379	47.6899	7.72101	2.62682	TRUE	0.00275954
ENSG00000145632	354.473	57.4242	2.62594	TRUE	1.2819e-13
ENSG00000256464	49.9325	8.09599	2.6247	TRUE	0.00138515
ENSG00000279227	318.095	51.5755	2.6247	TRUE	7.96523e-17
ENSG00000232702	71.9763	11.6935	2.62181	TRUE	3.94943e-06
ENSG00000135925	794.403	129.721	2.61446	TRUE	2.18386e-22
ENSG00000198814	8294.48	1354.51	2.61439	TRUE	1.29768e-34
ENSG00000183421	315.455	51.5964	2.61209	TRUE	1.06745e-13
ENSG00000204283	52.0106	8.52598	2.60887	TRUE	0.00185327
ENSG00000158186	1479.36	242.518	2.60881	TRUE	1.7731e-17
ENSG00000135241	8470.47	1388.95	2.60845	TRUE	8.40148e-30
ENSG00000139132	7239.1	1188.37	2.60682	TRUE	2.69741e-34
ENSG00000106266	5724	941.451	2.60406	TRUE	5.09591e-23
ENSG00000116044	22432	3701.17	2.5995	TRUE	1.19661e-35
ENSG00000272255	38.5699	6.37459	2.59707	TRUE	0.00110861
ENSG00000280181	94.0648	15.5782	2.59413	TRUE	3.44874e-06
ENSG00000259883	29.9395	4.96142	2.59322	TRUE	0.00613507
ENSG00000262001	719.914	119.344	2.59269	TRUE	8.0365e-19
ENSG00000251022	4867.13	806.949	2.59252	TRUE	5.11516e-37
ENSG00000287771	313.936	52.1042	2.591	TRUE	4.98936e-10
ENSG00000011566	1453.75	241.35	2.59058	TRUE	1.30768e-15
ENSG00000048342	467.529	77.9611	2.58423	TRUE	9.2059e-18
ENSG00000151689	2780.31	463.941	2.58323	TRUE	2.40729e-32
ENSG00000249042	222.351	37.1194	2.58259	TRUE	1.60003e-13
ENSG00000250644	168.17	28.1261	2.57994	TRUE	8.89965e-10
ENSG00000284930	497.733	83.2576	2.57972	TRUE	5.94345e-17
ENSG00000147119	5924.23	991.319	2.57921	TRUE	1.33966e-38
ENSG00000273812	321.503	53.8367	2.57817	TRUE	3.43366e-12
ENSG00000197780	1425.17	238.716	2.57776	TRUE	4.73912e-39
ENSG00000126259	49.1029	8.22838	2.57713	TRUE	0.000163269
ENSG00000283828	72.5096	12.157	2.57639	TRUE	5.68095e-06
ENSG00000026751	20623.1	3459.83	2.57549	TRUE	6.74367e-18
ENSG00000204421	50.5933	8.5152	2.57083	TRUE	0.0016525
ENSG00000113657	78.9884	13.2945	2.57081	TRUE	0.000185979
ENSG00000259954	169.028	28.4778	2.56935	TRUE	5.13251e-10
ENSG00000232671	49.5469	8.34951	2.56903	TRUE	0.000695584
ENSG00000211445	1450	244.378	2.56887	TRUE	6.87956e-27
ENSG00000116285	355.788	60.0056	2.56785	TRUE	4.09721e-09
ENSG00000279024	117.928	19.8924	2.56761	TRUE	3.36131e-07
ENSG00000116016	1514.85	255.698	2.56667	TRUE	5.54831e-13
ENSG00000198363	6057.56	1024.74	2.56347	TRUE	3.6181e-40
ENSG00000118257	290.297	49.3925	2.55517	TRUE	2.59315e-09
ENSG00000184588	19059.8	3250.77	2.55168	TRUE	2.17247e-33
ENSG00000119326	800.753	137.085	2.54629	TRUE	3.90598e-13
ENSG00000169184	337.747	57.8322	2.546	TRUE	2.30651e-07
ENSG00000123094	87.2072	14.9387	2.54539	TRUE	0.00132119
ENSG00000168003	20349.5	3491.25	2.54318	TRUE	1.03752e-43
ENSG00000183484	18153.7	3116.88	2.54209	TRUE	7.71129e-52
ENSG00000099937	127.275	21.9115	2.53819	TRUE	1.32872e-07
ENSG00000149557	1029.69	177.557	2.53585	TRUE	2.83569e-27
ENSG00000124120	9189.2	1585.54	2.53496	TRUE	3.02955e-36
ENSG00000258872	41.4989	7.19113	2.52878	TRUE	0.000911812
ENSG00000095951	8546.6	1482.26	2.52755	TRUE	2.10368e-30
ENSG00000109929	3360.07	583.364	2.52602	TRUE	3.43508e-23
ENSG00000272636	318.787	55.491	2.52227	TRUE	1.56494e-06
ENSG00000154640	566.837	98.9738	2.51781	TRUE	1.33056e-24
ENSG00000228264	172.16	30.0775	2.51699	TRUE	1.3234e-07
ENSG00000260033	25.8372	4.52033	2.51495	TRUE	0.00446272
ENSG00000231881	51.4981	9.02296	2.51285	TRUE	0.000560379
ENSG00000105855	201.722	35.3744	2.51159	TRUE	3.23635e-05
ENSG00000278743	112.159	19.6724	2.5113	TRUE	4.9156e-07
ENSG00000111490	341.044	59.8195	2.51127	TRUE	4.74671e-11
ENSG00000204388	3369.78	591.849	2.50935	TRUE	1.4521e-14
ENSG00000261124	31.5169	5.55757	2.5036	TRUE	0.00178748
ENSG00000043462	90055.7	15884.4	2.50321	TRUE	2.19748e-46
ENSG00000278869	236.667	41.7779	2.50205	TRUE	2.98151e-08
ENSG00000260273	32.5092	5.74545	2.50036	TRUE	0.00523813
ENSG00000285906	127.964	22.6635	2.49729	TRUE	4.39e-08
ENSG00000131459	224.35	39.7444	2.49693	TRUE	8.56937e-06
ENSG00000105835	148573	26344.4	2.49561	TRUE	6.77697e-32
ENSG00000123562	10534.5	1881.24	2.48537	TRUE	3.44845e-39
ENSG00000285816	247.171	44.1819	2.48398	TRUE	1.2143e-12
ENSG00000179094	17621.7	3153.63	2.48226	TRUE	4.6612e-22
ENSG00000237135	39.2233	7.04772	2.47648	TRUE	0.00330887
ENSG00000261888	726.722	130.712	2.47502	TRUE	1.80571e-19
ENSG00000143153	822.502	148.272	2.47177	TRUE	1.78969e-13
ENSG00000165029	11248.8	2036	2.46596	TRUE	3.26182e-32
ENSG00000279433	229.139	41.5009	2.46501	TRUE	8.30462e-13
ENSG00000110047	105394	19124.2	2.46232	TRUE	3.85656e-39
ENSG00000179362	50.7039	9.2106	2.46073	TRUE	0.000489718
ENSG00000272256	44.5927	8.12858	2.45573	TRUE	0.00407967
ENSG00000229465	218.541	39.8688	2.45457	TRUE	2.01399e-06
ENSG00000227076	81.646	14.9167	2.45245	TRUE	0.000203662
ENSG00000164211	2176.3	397.791	2.4518	TRUE	6.78422e-21
ENSG00000139926	133.174	24.4501	2.4454	TRUE	4.95032e-07
ENSG00000134321	2425.2	446.234	2.44223	TRUE	1.02996e-28
ENSG00000138678	9798.7	1805.92	2.43986	TRUE	4.73367e-27
ENSG00000089818	8004.01	1482.06	2.43312	TRUE	1.72105e-45
ENSG00000215475	148.937	27.641	2.42981	TRUE	0.000323868
ENSG00000196449	1762	327.632	2.42707	TRUE	2.86267e-27
ENSG00000258667	102.917	19.2086	2.42166	TRUE	2.34697e-07
ENSG00000267534	1343.64	250.825	2.4214	TRUE	3.88966e-21
ENSG00000161544	43.1667	8.06246	2.42063	TRUE	0.00289444
ENSG00000226161	33.6119	6.28596	2.41877	TRUE	0.00392755
ENSG00000285518	33.2846	6.23118	2.41728	TRUE	0.00554559
ENSG00000100036	743.39	139.677	2.41203	TRUE	7.63049e-12
ENSG00000254827	152.215	28.6006	2.41199	TRUE	8.09839e-09
ENSG00000196460	40.2273	7.58823	2.40634	TRUE	0.00148589
ENSG00000112096	235843	44510.1	2.40563	TRUE	9.19748e-32
ENSG00000110848	2229.04	420.973	2.40462	TRUE	3.59735e-33
ENSG00000151247	2821.78	535.103	2.39872	TRUE	1.3344e-21
ENSG00000131370	5870.71	1113.6	2.39831	TRUE	4.2581e-29
ENSG00000160999	9047.51	1717.11	2.39754	TRUE	2.97062e-25
ENSG00000090674	9819	1864.98	2.39642	TRUE	1.11264e-28
ENSG00000141526	62084.8	11792.9	2.39633	TRUE	7.74055e-40
ENSG00000124466	407.168	77.3649	2.39587	TRUE	1.26389e-09
ENSG00000160271	6106.52	1162.16	2.39354	TRUE	7.14135e-20
ENSG00000125726	122.295	23.2821	2.39308	TRUE	0.000200525
ENSG00000243404	45.2754	8.62579	2.392	TRUE	0.000914325
ENSG00000104804	31.401	5.98812	2.39064	TRUE	0.00826798
ENSG00000183696	14937.2	2850.04	2.38985	TRUE	2.90705e-37
ENSG00000249138	71.1919	13.5912	2.38904	TRUE	1.1092e-05
ENSG00000158747	689.077	131.776	2.38658	TRUE	2.07214e-11
ENSG00000226979	1617.78	309.81	2.38456	TRUE	3.48051e-21
ENSG00000253736	99.6587	19.1201	2.38191	TRUE	2.28931e-06
ENSG00000127666	7962.02	1536.78	2.37322	TRUE	4.20307e-36
ENSG00000023445	19388.7	3742.93	2.37298	TRUE	3.32213e-46
ENSG00000279198	335.654	64.9273	2.37008	TRUE	2.66448e-10
ENSG00000237989	205.659	39.8668	2.367	TRUE	5.70046e-11
ENSG00000170542	31590.3	6134.62	2.36443	TRUE	2.81505e-46
ENSG00000100226	27917.3	5421.7	2.36434	TRUE	2.38414e-24
ENSG00000130222	227.458	44.4584	2.35507	TRUE	2.26695e-08
ENSG00000163171	28164	5534.74	2.34726	TRUE	4.15536e-47
ENSG00000230149	439.874	86.4493	2.34716	TRUE	2.77668e-12
ENSG00000101460	2300.19	452.788	2.34484	TRUE	3.78696e-24
ENSG00000175505	2012.14	397.154	2.34096	TRUE	6.28185e-19
ENSG00000104142	11819.6	2334.99	2.33969	TRUE	2.45658e-38
ENSG00000186642	411.646	81.4143	2.33805	TRUE	3.00502e-07
ENSG00000105538	83.6827	16.582	2.33531	TRUE	0.00506226
ENSG00000103569	113309	22499.8	2.33227	TRUE	2.78097e-37
ENSG00000111424	6983.2	1392.92	2.32577	TRUE	1.33662e-28
ENSG00000132475	122786	24593.4	2.3198	TRUE	4.79023e-36
ENSG00000250635	42.8056	8.59265	2.31662	TRUE	0.00132863
ENSG00000286970	54.0843	10.8871	2.31259	TRUE	0.00379445
ENSG00000077150	32637	6573.03	2.31188	TRUE	4.63536e-35
ENSG00000283566	84.1184	16.9461	2.31147	TRUE	2.8826e-06
ENSG00000143479	295.855	59.831	2.30592	TRUE	5.68526e-13
ENSG00000078081	505.017	102.239	2.30439	TRUE	1.90238e-16
ENSG00000103522	8192.85	1670.03	2.29449	TRUE	9.60689e-25
ENSG00000232259	55.9849	11.4176	2.29378	TRUE	0.000498396
ENSG00000157152	200.703	40.9709	2.29239	TRUE	4.27883e-10
ENSG00000106341	124.151	25.3564	2.29168	TRUE	1.54725e-05
ENSG00000172939	16041	3282.54	2.28888	TRUE	1.98208e-27
ENSG00000140406	14607.7	2989.42	2.28879	TRUE	5.22212e-30
ENSG00000203814	271.696	55.604	2.28874	TRUE	2.22775e-12
ENSG00000159208	49.2029	10.0707	2.28858	TRUE	0.00168419
ENSG00000211455	8811.77	1807.55	2.2854	TRUE	6.01809e-24
ENSG00000176183	50.4506	10.3803	2.28102	TRUE	0.000328652
ENSG00000163624	120.953	24.9026	2.28008	TRUE	5.76797e-06
ENSG00000162783	17269.2	3556.01	2.27987	TRUE	1.99614e-39
ENSG00000273702	54.7944	11.2956	2.27826	TRUE	0.000417324
ENSG00000127418	2795.06	576.596	2.27725	TRUE	4.5755e-23
ENSG00000287913	32.7175	6.78239	2.2702	TRUE	0.00444822
ENSG00000104368	157.297	32.6383	2.26885	TRUE	2.0538e-06
ENSG00000271550	337.807	70.114	2.26842	TRUE	4.01305e-06
ENSG00000050628	57.6568	11.9692	2.26817	TRUE	0.00174268
ENSG00000285492	162.872	33.874	2.26549	TRUE	1.05022e-08
ENSG00000138386	4671.31	971.793	2.26511	TRUE	6.76146e-32
ENSG00000113448	6446.91	1345.12	2.26087	TRUE	1.85847e-24
ENSG00000105928	288.762	60.3611	2.25819	TRUE	4.94116e-10
ENSG00000067048	18722.1	3915.05	2.25764	TRUE	1.85227e-40
ENSG00000061656	108.885	22.8393	2.25321	TRUE	7.19245e-07
ENSG00000286186	247.129	51.8754	2.25214	TRUE	2.54063e-08
ENSG00000266920	181.436	38.0905	2.25196	TRUE	1.05816e-10
ENSG00000188522	2202.38	462.911	2.25026	TRUE	1.07165e-29
ENSG00000100284	20034.6	4213.25	2.24949	TRUE	3.59735e-33
ENSG00000264270	37.8615	7.96305	2.24934	TRUE	0.00317939
ENSG00000134594	830.854	174.833	2.24862	TRUE	7.64284e-20
ENSG00000228775	221.271	46.6745	2.2451	TRUE	3.80201e-08
ENSG00000269899	87.6806	18.5357	2.24195	TRUE	0.000341543
ENSG00000185304	258.677	54.8196	2.23839	TRUE	7.41864e-13
ENSG00000113552	6188.58	1313.17	2.23655	TRUE	5.95971e-24
ENSG00000243055	412.18	87.5065	2.23581	TRUE	6.2866e-13
ENSG00000244300	93.2508	19.8478	2.23214	TRUE	0.00655704
ENSG00000271855	53.223	11.3731	2.22643	TRUE	0.000303866
ENSG00000272269	106.715	22.9052	2.22002	TRUE	2.26533e-07
ENSG00000176014	2027.59	435.23	2.21992	TRUE	8.3767e-11
ENSG00000237149	119.133	25.5764	2.21968	TRUE	9.69705e-05
ENSG00000197405	115614	24844	2.21835	TRUE	3.74008e-28
ENSG00000262420	40.8943	8.79123	2.21776	TRUE	0.00283573
ENSG00000132669	3731.43	803.249	2.21581	TRUE	1.79313e-13
ENSG00000241886	290.063	62.5779	2.21264	TRUE	3.52825e-14
ENSG00000260467	490.08	105.784	2.2119	TRUE	5.21662e-12
ENSG00000026508	115115	24848.9	2.21182	TRUE	9.24432e-41
ENSG00000279637	67.4467	14.5632	2.21143	TRUE	0.00109326
ENSG00000178860	651.101	140.623	2.21105	TRUE	1.58841e-07
ENSG00000164626	213.654	46.1897	2.20963	TRUE	2.51544e-09
ENSG00000034152	53811.8	11648.5	2.20778	TRUE	1.4251e-37
ENSG00000173559	25784.9	5595.62	2.20416	TRUE	5.04233e-22
ENSG00000070718	3611.11	784.132	2.20327	TRUE	6.92386e-25
ENSG00000165312	7884.02	1712.65	2.2027	TRUE	8.53696e-37
ENSG00000266389	510.447	111.366	2.19645	TRUE	4.80922e-19
ENSG00000231181	35.8838	7.83097	2.19607	TRUE	0.00595666
ENSG00000203760	118.521	25.9078	2.19369	TRUE	4.8127e-06
ENSG00000087085	89.7668	19.7605	2.18356	TRUE	2.70707e-06
ENSG00000237781	592.387	130.491	2.18259	TRUE	1.83208e-22
ENSG00000180611	726.003	159.99	2.18199	TRUE	3.44543e-12
ENSG00000111817	5619.44	1244.45	2.17492	TRUE	6.86931e-34
ENSG00000227688	262.415	58.2405	2.17176	TRUE	2.39358e-07
ENSG00000104419	33406.1	7415.01	2.17159	TRUE	2.04636e-24
ENSG00000184545	1639.31	363.991	2.17112	TRUE	0.00149956
ENSG00000229129	428.769	95.2796	2.16996	TRUE	3.34438e-06
ENSG00000069849	8441.14	1876.06	2.16973	TRUE	9.01007e-26
ENSG00000264773	52.8833	11.814	2.16231	TRUE	0.00591349
ENSG00000138131	98.1828	21.9343	2.16228	TRUE	0.00172231
ENSG00000069399	22139	4958.96	2.15848	TRUE	5.61758e-25
ENSG00000254477	214.317	48.0879	2.156	TRUE	1.69073e-09
ENSG00000286379	87.5062	19.683	2.15244	TRUE	0.000166111
ENSG00000138069	14701.2	3310.56	2.15078	TRUE	1.57964e-25
ENSG00000104312	4319.43	973.707	2.14928	TRUE	2.99107e-32
ENSG00000184009	386303	87242.1	2.14664	TRUE	2.22208e-28
ENSG00000143494	180.405	40.7728	2.14556	TRUE	9.57479e-05
ENSG00000060982	2035.8	461.192	2.14215	TRUE	0.00784479
ENSG00000120306	3818.23	866.122	2.14026	TRUE	7.27908e-20
ENSG00000186891	1936.68	439.827	2.13858	TRUE	4.68864e-11
ENSG00000232748	81.3124	18.502	2.1358	TRUE	0.000179274
ENSG00000261245	464.18	106.269	2.12697	TRUE	1.55984e-06
ENSG00000131979	7672.05	1757.03	2.12647	TRUE	1.79049e-14
ENSG00000180316	735.389	169.346	2.11854	TRUE	2.64763e-15
ENSG00000265975	419.592	97.0643	2.11197	TRUE	1.40456e-14
ENSG00000123975	358.633	82.9816	2.11164	TRUE	6.30966e-15
ENSG00000280122	46.2408	10.7003	2.11152	TRUE	0.00169002
ENSG00000273218	137.485	31.8555	2.10966	TRUE	1.02643e-07
ENSG00000160408	464.573	108.043	2.1043	TRUE	5.16228e-13
ENSG00000121101	59.1026	13.7459	2.10422	TRUE	0.000333603
ENSG00000108582	37601.6	8746.15	2.10408	TRUE	1.3033e-17
ENSG00000285976	372.724	86.8454	2.10159	TRUE	1.05818e-14
ENSG00000117143	2336.27	545.732	2.09794	TRUE	4.54735e-22
ENSG00000158470	22458.5	5247.18	2.09765	TRUE	5.05592e-27
ENSG00000198369	860.824	201.255	2.0967	TRUE	5.17335e-16
ENSG00000132334	45309.2	10597.8	2.09604	TRUE	1.65621e-28
ENSG00000131669	37302.6	8727.33	2.09566	TRUE	2.79574e-30
ENSG00000204381	161.996	38.0133	2.09139	TRUE	6.81042e-08
ENSG00000233578	134.383	31.5679	2.08982	TRUE	4.87724e-07
ENSG00000095383	7679.56	1806.76	2.08761	TRUE	8.09255e-21
ENSG00000144597	4991.06	1174.81	2.08692	TRUE	6.67761e-29
ENSG00000067334	5480.44	1290.28	2.0866	TRUE	2.63808e-35
ENSG00000104549	1569.65	370.271	2.08379	TRUE	1.65582e-20
ENSG00000205927	644.153	152.199	2.08144	TRUE	6.75115e-08
ENSG00000052795	3855.95	912.596	2.07904	TRUE	5.67792e-19
ENSG00000264553	142.768	33.7968	2.07872	TRUE	2.05858e-07
ENSG00000100644	25889.6	6130	2.07841	TRUE	1.01288e-32
ENSG00000164181	1152.72	273.402	2.07595	TRUE	2.86576e-08
ENSG00000127561	258.24	61.2988	2.07478	TRUE	1.67061e-06
ENSG00000182885	28768.1	6830.34	2.07444	TRUE	5.54599e-21
ENSG00000287920	614.907	146.452	2.06994	TRUE	3.52106e-12
ENSG00000235903	119.275	28.4335	2.06862	TRUE	5.78807e-06
ENSG00000188375	98.7124	23.5355	2.06839	TRUE	0.000174559
ENSG00000164111	29995.5	7173.97	2.0639	TRUE	4.64145e-25
ENSG00000101150	34071.8	8149.11	2.06387	TRUE	8.78904e-23
ENSG00000279196	86.2316	20.6317	2.06335	TRUE	0.000311019
ENSG00000281420	35.8586	8.58132	2.06305	TRUE	0.00870158
ENSG00000158792	3025.61	724.721	2.06173	TRUE	4.3752e-15
ENSG00000130449	6833.96	1641.92	2.05734	TRUE	7.69896e-37
ENSG00000263167	61.8043	14.8609	2.05619	TRUE	0.000384815
ENSG00000276533	63.8012	15.3465	2.05568	TRUE	0.000342
ENSG00000113811	2868.65	690.294	2.05509	TRUE	1.48383e-25
ENSG00000105643	21811.5	5263.13	2.0511	TRUE	8.07097e-29
ENSG00000280161	54.8175	13.305	2.04267	TRUE	0.00323466
ENSG00000270890	33.8554	8.22838	2.04071	TRUE	0.00663879
ENSG00000143514	7851.36	1910.65	2.03888	TRUE	2.94768e-28
ENSG00000213694	2690.98	656.644	2.03495	TRUE	2.24092e-11
ENSG00000060558	4460.91	1089.76	2.03333	TRUE	4.07815e-17
ENSG00000232487	50.8334	12.4433	2.0304	TRUE	0.00206385
ENSG00000166401	4921.23	1209.36	2.02478	TRUE	4.93758e-26
ENSG00000238005	736.482	181.052	2.02424	TRUE	7.39708e-10
ENSG00000280035	377.65	93.0585	2.02084	TRUE	7.20277e-14
ENSG00000243225	43.041	10.6227	2.01857	TRUE	0.00489286
ENSG00000143257	70.7834	17.5084	2.01536	TRUE	0.000561073
ENSG00000196083	12031.2	2981.84	2.0125	TRUE	3.44447e-19
ENSG00000070495	7237.57	1794.85	2.01164	TRUE	1.32802e-20
ENSG00000134108	10328.4	2564.18	2.01004	TRUE	3.62133e-18
ENSG00000198879	8094.14	2009.9	2.00975	TRUE	2.09232e-19
ENSG00000286681	346.029	85.9518	2.00929	TRUE	3.16586e-08
ENSG00000102531	8153.47	2025.57	2.00909	TRUE	5.00937e-19
ENSG00000188786	10929	2717.62	2.00774	TRUE	1.32153e-31
ENSG00000188460	132.409	33.0041	2.00429	TRUE	1.51719e-05
ENSG00000124103	136.945	34.1399	2.00407	TRUE	1.39936e-07
ENSG00000198142	365.734	91.1846	2.00393	TRUE	3.90205e-07
ENSG00000106089	827.48	206.372	2.00348	TRUE	7.91725e-20
ENSG00000035681	10739.2	2686.8	1.99893	TRUE	4.74762e-20
ENSG00000132329	182.369	45.74	1.99533	TRUE	0.00222725
ENSG00000102119	7736.73	1941.61	1.99447	TRUE	7.19885e-24
ENSG00000182378	4979.26	1250.28	1.99368	TRUE	1.94721e-15
ENSG00000136026	16204.5	4071.36	1.99281	TRUE	3.24955e-22
ENSG00000171867	10901.2	2739.26	1.99262	TRUE	2.26807e-24
ENSG00000287185	51.5668	12.9622	1.99213	TRUE	0.00201581
ENSG00000163735	803.705	202.119	1.99146	TRUE	3.96513e-15
ENSG00000171223	56560.7	14230.5	1.99082	TRUE	4.73236e-28
ENSG00000188313	5301.86	1334.32	1.99039	TRUE	1.29276e-30
ENSG00000154608	50.231	12.6536	1.98903	TRUE	0.00330887
ENSG00000101405	39.4527	9.9386	1.98901	TRUE	0.00620099
ENSG00000054598	45.8719	11.5716	1.98702	TRUE	0.0070113
ENSG00000015475	16075.1	4056.72	1.98644	TRUE	8.01643e-26
ENSG00000168374	11586.4	2931.52	1.98272	TRUE	3.41964e-22
ENSG00000245532	115347	29211.3	1.98138	TRUE	3.02336e-24
ENSG00000171612	491.695	124.533	1.98123	TRUE	1.38983e-10
ENSG00000137726	748.348	189.749	1.97962	TRUE	2.10575e-17
ENSG00000213772	95.8481	24.3293	1.97805	TRUE	0.000136348
ENSG00000135821	102167	25954.3	1.97688	TRUE	1.73899e-22
ENSG00000127124	6208.17	1578.59	1.97553	TRUE	2.52538e-11
ENSG00000135334	13687.1	3485.8	1.97326	TRUE	1.81472e-14
ENSG00000153922	16247.8	4143.44	1.97134	TRUE	4.16945e-22
ENSG00000101017	2100.48	537.391	1.96668	TRUE	6.05219e-08
ENSG00000055483	15807.7	4048.9	1.96502	TRUE	2.20267e-16
ENSG00000221949	98.8721	25.4339	1.95881	TRUE	0.000762952
ENSG00000151694	7175.03	1853.86	1.95246	TRUE	1.00247e-12
ENSG00000101445	17808.7	4606.33	1.95089	TRUE	3.50638e-14
ENSG00000217801	307.455	79.5836	1.94983	TRUE	1.38198e-08
ENSG00000183856	79.1801	20.5004	1.94948	TRUE	0.00144865
ENSG00000018280	83437.4	21606.9	1.94921	TRUE	1.66227e-25
ENSG00000198517	8205.26	2124.94	1.94913	TRUE	1.54875e-32
ENSG00000196604	132.912	34.4394	1.94834	TRUE	0.000197132
ENSG00000109756	13044.9	3381.75	1.94764	TRUE	8.8642e-21
ENSG00000108175	32730	8487.52	1.9472	TRUE	1.13094e-29
ENSG00000213714	134.393	34.8787	1.94604	TRUE	8.66285e-07
ENSG00000274717	110.112	28.5776	1.94602	TRUE	6.22331e-05
ENSG00000171988	29067.8	7552.3	1.94443	TRUE	2.35816e-24
ENSG00000111344	105.444	27.452	1.94149	TRUE	7.78358e-05
ENSG00000139722	13694.2	3566.04	1.94118	TRUE	1.62594e-16
ENSG00000168246	1429.22	372.497	1.93993	TRUE	4.14943e-15
ENSG00000165732	18271	4762.57	1.93974	TRUE	1.32277e-33
ENSG00000168264	20949.9	5475.29	1.93594	TRUE	2.08494e-36
ENSG00000103496	12100.8	3167.23	1.93381	TRUE	1.00375e-21
ENSG00000044574	42126.9	11030.4	1.93326	TRUE	5.16609e-24
ENSG00000168209	5933.4	1554.18	1.9327	TRUE	1.86128e-15
ENSG00000253981	441.6	115.737	1.93189	TRUE	1.14239e-05
ENSG00000177337	1041.83	273.511	1.92945	TRUE	2.94509e-10
ENSG00000187627	47.5749	12.4994	1.92834	TRUE	0.00497355
ENSG00000057704	15488	4072.39	1.92721	TRUE	1.88544e-20
ENSG00000111266	8697.6	2293.51	1.92306	TRUE	3.80769e-23
ENSG00000151327	2872.39	760.403	1.91742	TRUE	1.20043e-24
ENSG00000146070	1418.64	376.097	1.91533	TRUE	9.43773e-08
ENSG00000126814	1202.8	318.957	1.91497	TRUE	2.07758e-10
ENSG00000257702	407.676	108.42	1.91079	TRUE	4.91326e-07
ENSG00000101082	10462.5	2788.47	1.90768	TRUE	4.5099e-10
ENSG00000235488	73.9973	19.7602	1.90488	TRUE	0.000293045
ENSG00000101367	19856.6	5306.7	1.90374	TRUE	1.65763e-14
ENSG00000162889	34580.9	9245.95	1.90308	TRUE	4.15222e-26
ENSG00000153395	48221.1	12906.5	1.90156	TRUE	1.18915e-17
ENSG00000143367	816.493	218.61	1.90108	TRUE	1.4779e-17
ENSG00000287809	98.2065	26.3152	1.89992	TRUE	2.37187e-05
ENSG00000162413	26557.4	7117.41	1.89969	TRUE	2.53351e-35
ENSG00000104883	235.299	63.1101	1.89855	TRUE	0.00175039
ENSG00000064989	246.337	66.1299	1.89726	TRUE	7.37082e-08
ENSG00000243704	70.9389	19.0662	1.89556	TRUE	0.00786659
ENSG00000169155	4097.98	1103.08	1.89337	TRUE	2.06794e-19
ENSG00000006118	152.764	41.1481	1.89241	TRUE	7.60724e-07
ENSG00000131873	9480.39	2554.13	1.89212	TRUE	4.23147e-10
ENSG00000241839	41015.8	11094.6	1.88632	TRUE	7.6181e-25
ENSG00000203804	1434.21	388.129	1.88565	TRUE	1.11763e-19
ENSG00000255224	51.4158	13.922	1.88485	TRUE	0.0070099
ENSG00000215895	61.7804	16.8028	1.87845	TRUE	0.00147767
ENSG00000165006	15533.7	4226.58	1.87784	TRUE	3.08668e-18
ENSG00000107566	5037.33	1372.67	1.87567	TRUE	4.64772e-19
ENSG00000100024	531.135	144.957	1.87345	TRUE	2.41755e-10
ENSG00000228393	192.82	52.7353	1.87041	TRUE	6.70612e-08
ENSG00000139438	154.922	42.4063	1.86919	TRUE	2.07349e-05
ENSG00000198835	142.851	39.1166	1.86865	TRUE	4.46583e-05
ENSG00000072274	5379.31	1474.76	1.86694	TRUE	7.37436e-24
ENSG00000065989	5560.77	1525.83	1.86569	TRUE	3.81032e-09
ENSG00000251393	230.478	63.3189	1.86392	TRUE	8.51416e-07
ENSG00000285106	526.451	145.155	1.8587	TRUE	4.69036e-10
ENSG00000189067	174072	48007.9	1.85834	TRUE	1.86122e-19
ENSG00000218809	458.996	126.924	1.85452	TRUE	7.75273e-10
ENSG00000173812	68408	18945.1	1.85234	TRUE	1.34488e-19
ENSG00000178723	51.6926	14.375	1.84639	TRUE	0.00975894
ENSG00000082153	8756.94	2436.37	1.8457	TRUE	1.37468e-19
ENSG00000241343	456.046	126.925	1.8452	TRUE	4.61162e-13
ENSG00000065621	315.692	87.9499	1.84376	TRUE	4.2411e-05
ENSG00000261560	79.2566	22.0877	1.84329	TRUE	0.00391516
ENSG00000182902	73.4889	20.5111	1.84112	TRUE	0.000387581
ENSG00000227741	105.931	29.6145	1.83874	TRUE	4.42253e-05
ENSG00000237499	983.421	275.056	1.83809	TRUE	2.57764e-13
ENSG00000258315	205.194	57.3917	1.83807	TRUE	1.12768e-06
ENSG00000214846	251.997	70.522	1.83726	TRUE	8.42669e-08
ENSG00000143507	1924.07	539.098	1.83554	TRUE	1.31531e-17
ENSG00000236194	74.5327	20.8853	1.83538	TRUE	0.000569797
ENSG00000116106	2753.26	772.538	1.83346	TRUE	2.74755e-08
ENSG00000269967	55.7908	15.6663	1.83236	TRUE	0.00257022
ENSG00000181773	65.0801	18.3261	1.82832	TRUE	0.00388151
ENSG00000246214	61.5064	17.3216	1.82817	TRUE	0.00401272
ENSG00000138623	3138.43	884.167	1.82765	TRUE	2.35487e-21
ENSG00000254777	76.9378	21.6807	1.82728	TRUE	0.00100692
ENSG00000253276	3536.64	997.416	1.82611	TRUE	7.21231e-21
ENSG00000279861	572.496	161.777	1.82326	TRUE	5.10506e-10
ENSG00000260708	161.83	45.7473	1.82272	TRUE	3.95303e-05
ENSG00000230551	1961.08	555.042	1.82098	TRUE	3.45307e-18
ENSG00000165782	7845.81	2221.41	1.82045	TRUE	1.44213e-19
ENSG00000123983	4801.93	1366.91	1.8127	TRUE	1.28085e-11
ENSG00000279432	157.794	44.9546	1.8115	TRUE	2.56953e-07
ENSG00000154124	6768.62	1930.14	1.81016	TRUE	7.81472e-21
ENSG00000116954	3186.07	908.742	1.80984	TRUE	5.95368e-15
ENSG00000172216	36888.3	10543.2	1.80685	TRUE	2.56914e-22
ENSG00000234199	84.7164	24.2297	1.80586	TRUE	0.00046692
ENSG00000272449	1185.55	339.492	1.80411	TRUE	1.46172e-16
ENSG00000157933	27377.1	7845.8	1.80297	TRUE	1.45637e-18
ENSG00000186352	229.093	65.656	1.80294	TRUE	1.62425e-06
ENSG00000157654	3892.83	1117.23	1.8009	TRUE	2.79899e-14
ENSG00000287454	84.2184	24.1968	1.79932	TRUE	0.000118081
ENSG00000135404	21775.8	6262.45	1.79793	TRUE	6.32746e-20
ENSG00000240057	237.001	68.3815	1.79322	TRUE	9.95608e-08
ENSG00000257605	125.406	36.2035	1.7924	TRUE	1.62854e-05
ENSG00000257790	155.512	44.9223	1.79152	TRUE	3.66862e-05
ENSG00000198947	71.176	20.5668	1.79107	TRUE	0.00373834
ENSG00000197272	170.494	49.2692	1.79097	TRUE	6.27157e-06
ENSG00000171522	9616.52	2781.79	1.7895	TRUE	4.81387e-23
ENSG00000179841	975.614	282.404	1.78855	TRUE	1.12756e-10
ENSG00000260464	80.5147	23.3254	1.78735	TRUE	0.000825479
ENSG00000143851	13229.3	3832.91	1.78723	TRUE	1.80138e-15
ENSG00000233922	57.5978	16.7038	1.78583	TRUE	0.00396459
ENSG00000001630	148.437	43.0678	1.78517	TRUE	4.41443e-05
ENSG00000198959	808.221	234.527	1.785	TRUE	1.63738e-09
ENSG00000280387	255.673	74.2628	1.78359	TRUE	1.7178e-06
ENSG00000130164	3065.48	891.87	1.78121	TRUE	2.82862e-09
ENSG00000197982	1722.73	501.738	1.77969	TRUE	1.49635e-17
ENSG00000106615	1801.97	524.868	1.77955	TRUE	4.55517e-15
ENSG00000160223	154.292	44.9427	1.7795	TRUE	0.000269608
ENSG00000231890	254.07	74.0106	1.77942	TRUE	5.69175e-09
ENSG00000260563	1027.29	299.358	1.77891	TRUE	3.47259e-18
ENSG00000280194	419.58	122.513	1.77601	TRUE	4.11706e-09
ENSG00000155850	2907.19	849.803	1.77443	TRUE	1.30345e-20
ENSG00000181381	18185.3	5318.03	1.77381	TRUE	2.80493e-10
ENSG00000165655	435.899	127.546	1.77298	TRUE	3.02265e-09
ENSG00000184916	249.608	73.0407	1.77289	TRUE	1.09406e-06
ENSG00000175182	3732.1	1097.27	1.76606	TRUE	3.95955e-14
ENSG00000198018	1632.47	480.28	1.76511	TRUE	2.49562e-17
ENSG00000167601	105.362	31.0606	1.76219	TRUE	4.42253e-05
ENSG00000267632	105.413	31.1048	1.76084	TRUE	9.47124e-05
ENSG00000178184	222.506	65.7665	1.75842	TRUE	0.000181738
ENSG00000271366	47.2901	14.0329	1.75273	TRUE	0.00619877
ENSG00000112658	11737.9	3485.68	1.75166	TRUE	3.25005e-24
ENSG00000146250	73.6348	21.8686	1.75153	TRUE	0.00661663
ENSG00000251136	465.433	138.323	1.75054	TRUE	2.35045e-09
ENSG00000095397	1004.9	298.86	1.74951	TRUE	1.43987e-06
ENSG00000130202	613.004	182.383	1.74893	TRUE	6.56188e-10
ENSG00000089041	3260.44	970.117	1.74884	TRUE	8.65809e-07
ENSG00000173548	1621.05	482.629	1.74795	TRUE	5.87316e-11
ENSG00000260231	1201.92	358.429	1.74558	TRUE	9.1518e-19
ENSG00000258987	61.863	18.491	1.74226	TRUE	0.00805797
ENSG00000134780	1055.19	315.45	1.74201	TRUE	1.19762e-10
ENSG00000259904	128.527	38.4341	1.74161	TRUE	0.000552195
ENSG00000237938	224.17	67.1799	1.73849	TRUE	5.91464e-08
ENSG00000277452	196.733	59.0246	1.73685	TRUE	6.54936e-08
ENSG00000270210	258.559	77.6107	1.73617	TRUE	0.00102517
ENSG00000155926	48968.7	14711.3	1.73494	TRUE	1.64906e-14
ENSG00000223722	210.448	63.2288	1.73481	TRUE	0.0078368
ENSG00000237788	61.7197	18.5463	1.7346	TRUE	0.00178589
ENSG00000183508	11565.1	3485.92	1.73016	TRUE	8.46698e-20
ENSG00000174945	93.0245	28.0591	1.72914	TRUE	0.00292558
ENSG00000287131	63.8487	19.2745	1.72797	TRUE	0.00687503
ENSG00000188389	1184.95	357.951	1.727	TRUE	7.46118e-09
ENSG00000198406	209.262	63.2732	1.72564	TRUE	8.65655e-08
ENSG00000062582	120.069	36.3133	1.7253	TRUE	3.16853e-05
ENSG00000160789	3685.69	1117.42	1.72176	TRUE	2.52315e-14
ENSG00000167210	497.258	150.947	1.71995	TRUE	2.6367e-05
ENSG00000116717	1180.77	360.764	1.7106	TRUE	4.68723e-13
ENSG00000160460	86.6883	26.493	1.71023	TRUE	0.00155391
ENSG00000170779	1408.47	430.877	1.70879	TRUE	1.10204e-14
ENSG00000197147	1805.57	554.903	1.70215	TRUE	2.99542e-13
ENSG00000059804	31919.4	9820.84	1.70052	TRUE	3.15267e-22
ENSG00000026025	79601.9	24601.3	1.69407	TRUE	2.28518e-13
ENSG00000050165	459.945	142.411	1.6914	TRUE	3.3671e-05
ENSG00000228817	74.272	23.0379	1.68881	TRUE	0.00112606
ENSG00000189013	548.931	170.428	1.68746	TRUE	5.19926e-07
ENSG00000146457	12503.1	3885.74	1.68602	TRUE	4.28905e-27
ENSG00000172071	3174.04	987.428	1.68457	TRUE	7.06922e-15
ENSG00000229132	200.15	62.2702	1.68447	TRUE	2.30293e-06
ENSG00000159885	381.706	118.946	1.68215	TRUE	4.81339e-06
ENSG00000224660	4740.62	1478.26	1.68117	TRUE	3.58939e-20
ENSG00000128590	1826.7	569.674	1.68103	TRUE	1.98651e-17
ENSG00000161011	27583.9	8610.02	1.67974	TRUE	8.70551e-19
ENSG00000107554	2809.56	880.193	1.67445	TRUE	5.5497e-19
ENSG00000286223	74.2128	23.2586	1.6739	TRUE	0.00194951
ENSG00000143195	100.216	31.426	1.67309	TRUE	0.00933513
ENSG00000158019	3659.91	1147.81	1.67292	TRUE	5.20952e-11
ENSG00000110046	22649.9	7108.05	1.67198	TRUE	9.39661e-14
ENSG00000173276	2718.8	854.592	1.66966	TRUE	4.77457e-21
ENSG00000125730	594.562	187.003	1.66876	TRUE	4.0445e-09
ENSG00000267898	103.984	32.7372	1.66737	TRUE	0.00103011
ENSG00000275180	88.1929	27.805	1.66532	TRUE	0.00042154
ENSG00000109111	33430.1	10539.9	1.66528	TRUE	6.59428e-17
ENSG00000144824	1011.31	319.144	1.66395	TRUE	1.16874e-06
ENSG00000222041	833.766	263.16	1.6637	TRUE	1.645e-12
ENSG00000126803	83.726	26.4269	1.66367	TRUE	0.00272083
ENSG00000204386	6001.35	1899.3	1.65982	TRUE	4.12012e-17
ENSG00000141497	828.197	262.744	1.65631	TRUE	1.23903e-05
ENSG00000135124	3749.7	1189.86	1.65599	TRUE	1.57482e-12
ENSG00000168004	198.769	63.2071	1.65293	TRUE	0.00451609
ENSG00000068366	11105.9	3531.92	1.6528	TRUE	5.33804e-10
ENSG00000150977	13128.1	4182.6	1.65018	TRUE	1.37785e-12
ENSG00000146676	10165.9	3239.8	1.64975	TRUE	3.76534e-23
ENSG00000101544	4323.17	1377.89	1.64963	TRUE	5.81817e-17
ENSG00000277117	121.163	38.6323	1.64908	TRUE	0.00234512
ENSG00000159200	1582.96	505.49	1.64687	TRUE	1.53941e-11
ENSG00000173083	6326.53	2020.7	1.64656	TRUE	1.3841e-14
ENSG00000167378	3693.59	1180.27	1.64591	TRUE	1.94391e-18
ENSG00000215417	171.27	54.7541	1.64524	TRUE	0.000177369
ENSG00000123908	17661	5652.29	1.64366	TRUE	1.14258e-23
ENSG00000225931	156.291	50.098	1.64141	TRUE	1.25433e-05
ENSG00000204054	6069.09	1946.05	1.64093	TRUE	4.76037e-19
ENSG00000125148	1964.19	629.992	1.64053	TRUE	6.9019e-12
ENSG00000027869	7897.21	2537.31	1.63804	TRUE	2.41124e-06
ENSG00000112972	2583.31	832.64	1.63345	TRUE	5.59007e-13
ENSG00000235001	140.302	45.298	1.63101	TRUE	0.000254983
ENSG00000251139	75.5706	24.4064	1.63057	TRUE	0.00146274
ENSG00000091436	1677.89	542.706	1.62841	TRUE	6.98067e-14
ENSG00000184985	207.76	67.2808	1.62666	TRUE	0.00565079
ENSG00000173486	105.185	34.0845	1.62574	TRUE	8.94843e-05
ENSG00000276317	305.802	99.6475	1.61769	TRUE	4.62298e-07
ENSG00000172183	18944.6	6180.2	1.61606	TRUE	3.40978e-14
ENSG00000110218	1654.22	539.917	1.61534	TRUE	1.13842e-12
ENSG00000231105	384.083	125.679	1.61168	TRUE	1.10114e-10
ENSG00000173926	469.104	153.522	1.61146	TRUE	1.56822e-10
ENSG00000163600	1415.58	464.353	1.60809	TRUE	3.11361e-07
ENSG00000268061	132.869	43.6186	1.60698	TRUE	0.000612769
ENSG00000064787	211.446	69.4208	1.60685	TRUE	0.00190803
ENSG00000260911	181.391	59.5552	1.6068	TRUE	3.37046e-05
ENSG00000153485	558.183	183.282	1.60667	TRUE	3.04948e-10
ENSG00000196428	5111.39	1682.63	1.603	TRUE	8.55123e-20
ENSG00000254088	68.0938	22.4198	1.60275	TRUE	0.00232505
ENSG00000039319	4963.78	1634.39	1.60269	TRUE	3.32358e-14
ENSG00000074660	5509.52	1816.78	1.60055	TRUE	5.28972e-17
ENSG00000173621	853.995	282.266	1.59717	TRUE	6.73151e-10
ENSG00000273096	198.911	65.8347	1.5952	TRUE	1.71316e-05
ENSG00000117298	38847.4	12864.9	1.59438	TRUE	1.85867e-22
ENSG00000110330	6145.91	2036.02	1.59387	TRUE	3.1817e-23
ENSG00000181588	661.792	219.362	1.59306	TRUE	1.25509e-07
ENSG00000174021	2149.56	712.853	1.59237	TRUE	4.15446e-13
ENSG00000237803	474.014	157.856	1.58633	TRUE	2.70332e-05
ENSG00000118971	28106.6	9362.88	1.58588	TRUE	9.16659e-13
ENSG00000204569	13700.6	4568.76	1.58436	TRUE	4.52587e-17
ENSG00000183337	8358.25	2791.65	1.58208	TRUE	1.33819e-11
ENSG00000166147	194.758	65.1491	1.57987	TRUE	0.000185904
ENSG00000047634	956.173	320.047	1.57899	TRUE	3.19085e-08
ENSG00000271303	606.069	203.216	1.57647	TRUE	2.76905e-10
ENSG00000118707	6100.47	2047.53	1.57504	TRUE	2.2901e-18
ENSG00000124788	11049.6	3710.3	1.57439	TRUE	5.78629e-09
ENSG00000177150	1000.85	336.382	1.57305	TRUE	4.04593e-12
ENSG00000105699	3340.73	1123.24	1.57249	TRUE	7.68669e-15
ENSG00000272625	141.088	47.5025	1.57052	TRUE	0.00279748
ENSG00000272084	105.726	35.6182	1.56965	TRUE	0.0012732
ENSG00000131981	9601.62	3236.03	1.56905	TRUE	2.55703e-10
ENSG00000215493	83.7402	28.2685	1.56673	TRUE	0.0017198
ENSG00000113615	3074.74	1039.67	1.56434	TRUE	5.25708e-16
ENSG00000130584	744.633	251.927	1.56353	TRUE	2.31498e-07
ENSG00000163602	13419	4541.53	1.56302	TRUE	3.16582e-18
ENSG00000115902	1821.69	617.214	1.56143	TRUE	2.16044e-12
ENSG00000175130	10689.2	3622.37	1.56115	TRUE	1.07722e-17
ENSG00000107249	166.456	56.4982	1.55886	TRUE	0.00979483
ENSG00000231305	152.335	51.7753	1.55691	TRUE	3.43411e-05
ENSG00000227825	745.244	253.325	1.55672	TRUE	3.20191e-10
ENSG00000248503	74.099	25.1899	1.55661	TRUE	0.00356464
ENSG00000204590	6355.03	2160.69	1.55641	TRUE	7.75075e-15
ENSG00000112394	895.885	304.806	1.55542	TRUE	1.37709e-06
ENSG00000116815	2268.32	773.22	1.55267	TRUE	7.35207e-16
ENSG00000242265	199.197	67.9393	1.55188	TRUE	9.49808e-05
ENSG00000139318	24584.7	8392.09	1.55066	TRUE	3.81205e-11
ENSG00000258086	74.242	25.3558	1.54992	TRUE	0.00439957
ENSG00000279821	507.794	174.148	1.54393	TRUE	5.37335e-10
ENSG00000100628	692.697	237.655	1.54335	TRUE	1.57741e-05
ENSG00000141543	8234.5	2826.58	1.54262	TRUE	7.79177e-12
ENSG00000160888	16907.9	5807.46	1.54172	TRUE	2.19692e-12
ENSG00000137462	35546.7	12210	1.54165	TRUE	2.0794e-08
ENSG00000179134	11694.6	4023.97	1.53915	TRUE	6.50199e-16
ENSG00000245060	796.524	274.129	1.53886	TRUE	2.74849e-09
ENSG00000076003	3647.64	1256.92	1.53707	TRUE	5.616e-11
ENSG00000187775	2081.66	717.738	1.53621	TRUE	1.78896e-06
ENSG00000246250	73.4378	25.3329	1.53551	TRUE	0.00868467
ENSG00000233930	83.4826	28.8099	1.53491	TRUE	0.00895094
ENSG00000150457	3660.1	1264.51	1.53331	TRUE	9.04919e-16
ENSG00000176788	45326.6	15694.3	1.53012	TRUE	2.82862e-09
ENSG00000270504	62.7692	21.735	1.53004	TRUE	0.00961097
ENSG00000077782	1195.68	414.795	1.52736	TRUE	8.87411e-06
ENSG00000184221	2614.21	907.677	1.52613	TRUE	9.41474e-09
ENSG00000100554	2799.71	972.676	1.52525	TRUE	1.15451e-13
ENSG00000231721	877.066	304.889	1.5244	TRUE	1.1322e-10
ENSG00000271580	54.1432	18.8334	1.52349	TRUE	0.00991629
ENSG00000214174	733.188	255.102	1.52311	TRUE	2.51963e-10
ENSG00000134333	18213.1	6337.65	1.52295	TRUE	2.62147e-12
ENSG00000144152	542.529	188.84	1.52254	TRUE	3.06786e-07
ENSG00000232533	718.533	250.715	1.51901	TRUE	4.83799e-07
ENSG00000154359	1606.47	560.823	1.51827	TRUE	2.12533e-10
ENSG00000179119	4808.62	1681.09	1.51623	TRUE	1.89717e-16
ENSG00000138760	6175.6	2159.18	1.51609	TRUE	1.28537e-06
ENSG00000164056	202.07	70.6889	1.5153	TRUE	3.99621e-05
ENSG00000166451	228.849	80.0567	1.5153	TRUE	7.24599e-06
ENSG00000143751	3517.93	1230.83	1.51509	TRUE	1.3961e-19
ENSG00000169756	7703.28	2698.92	1.51309	TRUE	1.37979e-08
ENSG00000241547	92.996	32.5836	1.51302	TRUE	0.00089326
ENSG00000107719	388.177	136.055	1.51252	TRUE	4.79192e-07
ENSG00000112378	403.218	141.336	1.51243	TRUE	7.14449e-05
ENSG00000138621	3796.27	1334.89	1.50786	TRUE	9.80582e-16
ENSG00000283994	98.0649	34.5033	1.507	TRUE	0.00198786
ENSG00000278962	205.328	72.2788	1.50629	TRUE	0.00052254
ENSG00000134508	143.492	50.5832	1.50424	TRUE	0.000950737
ENSG00000125084	330.443	116.573	1.50316	TRUE	1.70552e-05
ENSG00000152484	2585.66	912.929	1.50196	TRUE	5.69175e-09
ENSG00000279133	238.148	84.1537	1.50076	TRUE	2.80114e-06
ENSG00000274272	316.241	898.064	-1.50579	TRUE	9.27144e-11
ENSG00000275210	26.0195	73.9124	-1.50622	TRUE	0.0072405
ENSG00000231711	65.624	186.771	-1.50898	TRUE	2.91307e-05
ENSG00000213390	587.463	1673.04	-1.50991	TRUE	2.33408e-16
ENSG00000132825	538.127	1532.67	-1.51003	TRUE	7.75678e-15
ENSG00000154889	1101.97	3141.33	-1.51129	TRUE	7.82164e-14
ENSG00000103490	840.676	2405.11	-1.51648	TRUE	6.76949e-14
ENSG00000135929	974.408	2801.97	-1.52384	TRUE	3.27916e-05
ENSG00000160593	14460.4	41589.3	-1.52411	TRUE	4.54737e-14
ENSG00000160703	612.322	1763	-1.52567	TRUE	2.09195e-11
ENSG00000124313	299.324	863.521	-1.52852	TRUE	8.51056e-09
ENSG00000181481	517.082	1493.2	-1.52994	TRUE	1.59099e-13
ENSG00000138172	1070.02	3090.55	-1.53023	TRUE	2.40553e-07
ENSG00000134256	392.936	1135.24	-1.53063	TRUE	5.49126e-05
ENSG00000111452	106.805	308.917	-1.53224	TRUE	1.10853e-05
ENSG00000117834	39.1092	113.518	-1.53734	TRUE	0.000231881
ENSG00000182923	880.547	2557.37	-1.53819	TRUE	1.4386e-16
ENSG00000111837	179.133	522.463	-1.5443	TRUE	4.51411e-06
ENSG00000268849	34.0611	99.4025	-1.54516	TRUE	0.00179046
ENSG00000113303	314.59	919.04	-1.54666	TRUE	3.74652e-08
ENSG00000139531	212.208	620.294	-1.54747	TRUE	8.80851e-12
ENSG00000273824	46.5682	136.296	-1.54933	TRUE	7.09426e-05
ENSG00000140044	743.099	2177.43	-1.551	TRUE	2.98153e-11
ENSG00000161643	60.095	176.12	-1.55125	TRUE	0.000138285
ENSG00000131480	281.327	827.027	-1.55569	TRUE	2.4673e-11
ENSG00000115841	38.8247	114.157	-1.55597	TRUE	0.000529403
ENSG00000204305	696.377	2047.88	-1.55619	TRUE	1.01382e-13
ENSG00000213085	62.3047	183.471	-1.55813	TRUE	0.000677622
ENSG00000137807	22.0311	65.1158	-1.56347	TRUE	0.00745412
ENSG00000170837	443.895	1312.58	-1.56412	TRUE	3.07206e-07
ENSG00000258810	24.9839	73.9428	-1.56541	TRUE	0.0085141
ENSG00000107738	20512.4	60846	-1.56866	TRUE	2.2664e-15
ENSG00000285632	18.0172	53.5186	-1.57067	TRUE	0.00999364
ENSG00000187726	29.2903	87.0423	-1.57129	TRUE	0.00979218
ENSG00000114346	59.1633	176.222	-1.57462	TRUE	1.23903e-05
ENSG00000173221	874.509	2606.17	-1.57539	TRUE	2.62137e-12
ENSG00000048052	324.403	966.957	-1.57566	TRUE	2.8419e-07
ENSG00000134686	5307.47	15840.9	-1.57756	TRUE	4.08781e-17
ENSG00000267990	28.205	84.3309	-1.58011	TRUE	0.00410639
ENSG00000135525	145.429	436.51	-1.5857	TRUE	6.13895e-06
ENSG00000185432	1220.49	3669.02	-1.58793	TRUE	2.42848e-17
ENSG00000161955	287.089	864.726	-1.59074	TRUE	2.71539e-12
ENSG00000276728	30.5204	91.9995	-1.59185	TRUE	0.00258112
ENSG00000263961	23.0338	69.5175	-1.59362	TRUE	0.00895094
ENSG00000136630	425.892	1286.68	-1.59509	TRUE	5.26975e-09
ENSG00000155465	2351.43	7106.09	-1.59552	TRUE	1.30978e-11
ENSG00000225313	234.359	708.764	-1.59659	TRUE	8.95409e-09
ENSG00000170892	1369.02	4145.11	-1.59827	TRUE	2.56523e-15
ENSG00000165178	1019.51	3090.84	-1.60012	TRUE	5.50868e-17
ENSG00000120049	45.8777	139.121	-1.60047	TRUE	7.77198e-05
ENSG00000282608	60.4243	183.265	-1.60073	TRUE	0.00145876
ENSG00000143554	879.892	2672.03	-1.60254	TRUE	7.24044e-09
ENSG00000271725	24.0285	73.0512	-1.60416	TRUE	0.00406927
ENSG00000234678	86.1861	262.098	-1.60458	TRUE	8.30857e-06
ENSG00000226137	482.951	1468.83	-1.60472	TRUE	2.1547e-12
ENSG00000268027	198.993	606.202	-1.60708	TRUE	1.68458e-08
ENSG00000249863	57.5275	175.588	-1.60987	TRUE	0.000222885
ENSG00000198598	175.478	535.781	-1.61035	TRUE	1.41089e-07
ENSG00000124074	130.161	397.504	-1.61067	TRUE	8.06837e-11
ENSG00000170448	244.135	751.408	-1.62192	TRUE	1.02824e-11
ENSG00000171596	319.79	984.299	-1.62197	TRUE	7.9156e-08
ENSG00000180549	393.621	1215.74	-1.62695	TRUE	3.22601e-11
ENSG00000236449	59.0593	182.68	-1.62908	TRUE	3.76772e-06
ENSG00000250138	60.1401	186.305	-1.63126	TRUE	0.00122154
ENSG00000134755	433.395	1343.33	-1.63206	TRUE	5.79949e-09
ENSG00000134243	1163.99	3609.43	-1.63269	TRUE	7.05492e-09
ENSG00000279741	42.4226	131.585	-1.63309	TRUE	0.000271191
ENSG00000182487	536.984	1665.88	-1.63333	TRUE	2.57756e-09
ENSG00000124713	42.8487	132.975	-1.63383	TRUE	2.1875e-05
ENSG00000020181	133.619	414.739	-1.63408	TRUE	7.19074e-09
ENSG00000204131	3072.93	9559.85	-1.63737	TRUE	7.46414e-09
ENSG00000120913	1632.76	5083.31	-1.63845	TRUE	3.71621e-21
ENSG00000259772	26.2434	81.7346	-1.63899	TRUE	0.000962899
ENSG00000186074	1198.34	3749.58	-1.64569	TRUE	1.82365e-19
ENSG00000239636	68.2525	213.608	-1.64601	TRUE	8.36912e-05
ENSG00000125510	45.7364	143.271	-1.64733	TRUE	2.14757e-05
ENSG00000287255	37.171	116.441	-1.64734	TRUE	0.00123066
ENSG00000128311	325.445	1019.75	-1.64774	TRUE	1.92007e-08
ENSG00000280832	80.4533	252.368	-1.64931	TRUE	9.20765e-06
ENSG00000152207	192.067	602.688	-1.6498	TRUE	1.14177e-05
ENSG00000137414	1405.22	4410.43	-1.65012	TRUE	3.5022e-15
ENSG00000070731	225.425	708.399	-1.65192	TRUE	1.25305e-07
ENSG00000171954	55.6772	175.455	-1.65594	TRUE	0.000190521
ENSG00000266088	27.0122	85.1798	-1.6569	TRUE	0.00197567
ENSG00000171115	2248.4	7104.75	-1.65989	TRUE	1.66264e-15
ENSG00000135766	548.836	1738.4	-1.66331	TRUE	2.59045e-17
ENSG00000258730	25.3545	80.7199	-1.67068	TRUE	0.00454223
ENSG00000112053	85.9842	273.833	-1.67115	TRUE	0.000147806
ENSG00000107954	276.527	881.057	-1.67182	TRUE	9.17153e-05
ENSG00000181826	808.222	2591.44	-1.68093	TRUE	4.72809e-19
ENSG00000138413	434.147	1392.3	-1.68122	TRUE	7.85608e-14
ENSG00000135407	265.639	852.769	-1.68269	TRUE	3.58282e-13
ENSG00000162543	41.9676	134.749	-1.68293	TRUE	0.00022431
ENSG00000262370	440.103	1413.83	-1.68369	TRUE	3.03282e-05
ENSG00000174132	171.566	551.649	-1.68498	TRUE	1.50272e-13
ENSG00000122025	155.036	499.727	-1.68854	TRUE	5.46048e-07
ENSG00000128604	1083.84	3494.08	-1.68876	TRUE	1.86938e-16
ENSG00000213347	447.505	1447.23	-1.69332	TRUE	5.12885e-12
ENSG00000262823	61.698	199.762	-1.69498	TRUE	2.09948e-07
ENSG00000127951	8238.98	26709.6	-1.69682	TRUE	9.02024e-25
ENSG00000115107	95.7283	310.514	-1.69764	TRUE	0.000361697
ENSG00000140939	39.4525	128.051	-1.69853	TRUE	0.000238994
ENSG00000102886	170.36	553.197	-1.6992	TRUE	9.17817e-13
ENSG00000122642	39.4117	128.162	-1.70128	TRUE	0.000193845
ENSG00000142552	479.004	1561.32	-1.70466	TRUE	4.55511e-17
ENSG00000177125	905.171	2952.76	-1.7058	TRUE	7.82933e-20
ENSG00000172375	868.903	2838.99	-1.70811	TRUE	1.4679e-21
ENSG00000170190	629.195	2062.31	-1.71268	TRUE	2.42777e-15
ENSG00000172037	80.0237	263.053	-1.71686	TRUE	1.32886e-05
ENSG00000196664	197.246	650.499	-1.72155	TRUE	3.74196e-11
ENSG00000196872	70.5243	233.553	-1.72756	TRUE	3.41737e-07
ENSG00000245848	474.505	1579.32	-1.73481	TRUE	4.04358e-14
ENSG00000224195	26.2315	87.8926	-1.74444	TRUE	0.000484356
ENSG00000146192	1994	6696.97	-1.74785	TRUE	6.21358e-12
ENSG00000286942	31.3698	105.363	-1.74793	TRUE	5.26313e-05
ENSG00000264112	318.583	1071.77	-1.75025	TRUE	2.88447e-16
ENSG00000124104	82.3879	278.347	-1.75638	TRUE	3.64547e-09
ENSG00000196668	150.337	508.026	-1.7567	TRUE	2.11156e-14
ENSG00000238113	65.1197	220.057	-1.75671	TRUE	2.89494e-08
ENSG00000235568	9073.87	30732.6	-1.75998	TRUE	7.99547e-17
ENSG00000174885	742.321	2521.8	-1.76434	TRUE	2.71248e-08
ENSG00000260401	206.212	701.445	-1.7662	TRUE	1.52212e-07
ENSG00000214274	14.3093	48.7618	-1.7688	TRUE	0.00631106
ENSG00000073464	132.74	452.545	-1.76946	TRUE	2.96312e-05
ENSG00000120262	62.2004	212.394	-1.77175	TRUE	1.97055e-06
ENSG00000076351	34.2439	117.071	-1.77347	TRUE	0.000515981
ENSG00000110057	1392.67	4779.34	-1.77896	TRUE	9.07141e-24
ENSG00000173110	922.855	3180.69	-1.78516	TRUE	1.46641e-15
ENSG00000163545	1870.17	6486.95	-1.79437	TRUE	1.52021e-22
ENSG00000136161	871.933	3037.61	-1.80065	TRUE	4.72665e-26
ENSG00000182749	168.668	588.336	-1.80246	TRUE	1.9252e-11
ENSG00000105352	658.846	2299.24	-1.80315	TRUE	2.70538e-16
ENSG00000138449	1392.79	4865.05	-1.80448	TRUE	9.63703e-11
ENSG00000171812	73.1733	256.31	-1.8085	TRUE	0.00013869
ENSG00000154856	20.9072	73.2716	-1.80925	TRUE	0.00325937
ENSG00000077157	1402.97	4922.06	-1.81078	TRUE	2.14495e-14
ENSG00000145431	58.2477	204.417	-1.81124	TRUE	0.000257173
ENSG00000139970	558.638	1961.69	-1.81211	TRUE	5.57274e-15
ENSG00000142733	107.053	376.91	-1.8159	TRUE	6.52768e-06
ENSG00000171777	2915.13	10285.6	-1.81899	TRUE	1.19781e-25
ENSG00000162069	32.0346	113.049	-1.81924	TRUE	0.00412557
ENSG00000102010	53.6645	190.845	-1.83036	TRUE	3.08471e-07
ENSG00000153208	56.1345	200.54	-1.83693	TRUE	7.03972e-05
ENSG00000287091	37.518	134.155	-1.83824	TRUE	7.24572e-05
ENSG00000123405	3122.68	11166.6	-1.83833	TRUE	7.26668e-12
ENSG00000243566	29.9314	107.362	-1.84275	TRUE	0.000299087
ENSG00000213149	23.5908	84.6592	-1.84344	TRUE	0.000170992
ENSG00000168010	9689.6	34797.9	-1.84449	TRUE	2.32471e-22
ENSG00000010704	108.645	390.585	-1.84601	TRUE	4.46416e-12
ENSG00000196189	2581.27	9282.6	-1.84645	TRUE	1.67257e-16
ENSG00000162747	14288.8	51825.5	-1.85878	TRUE	1.94676e-16
ENSG00000227678	30.2221	109.742	-1.86044	TRUE	0.00118145
ENSG00000169220	3008.39	10962	-1.86545	TRUE	6.21384e-29
ENSG00000119121	272.086	995.847	-1.87186	TRUE	1.02865e-10
ENSG00000205269	667.453	2450.85	-1.87655	TRUE	1.89351e-10
ENSG00000070371	117.758	432.796	-1.87786	TRUE	1.95195e-12
ENSG00000130363	140.094	519.41	-1.89048	TRUE	8.62227e-14
ENSG00000181444	1472.04	5476.95	-1.89555	TRUE	3.04542e-09
ENSG00000264937	27.024	100.673	-1.89736	TRUE	6.13417e-05
ENSG00000111181	57.3155	213.794	-1.89922	TRUE	3.18853e-06
ENSG00000268938	14.1819	52.9444	-1.90043	TRUE	0.00381096
ENSG00000188282	34.1458	127.84	-1.90456	TRUE	1.80564e-05
ENSG00000111261	628.164	2354.98	-1.9065	TRUE	1.95195e-12
ENSG00000186204	32.9686	123.889	-1.90988	TRUE	7.24572e-05
ENSG00000129757	418.208	1575.46	-1.91348	TRUE	0.00727782
ENSG00000197965	1327.47	5007.83	-1.91551	TRUE	1.76022e-10
ENSG00000100228	58.2691	219.99	-1.91664	TRUE	8.87487e-08
ENSG00000256751	53.525	202.97	-1.92299	TRUE	4.38243e-09
ENSG00000274765	10.0129	38.0021	-1.92423	TRUE	0.0091247
ENSG00000173080	14.6114	55.7246	-1.93122	TRUE	0.00501171
ENSG00000110077	1222.44	4673.66	-1.9348	TRUE	1.59834e-18
ENSG00000163462	105.817	405.685	-1.93879	TRUE	1.54621e-14
ENSG00000237772	12.5317	48.1765	-1.94275	TRUE	0.00800062
ENSG00000261222	116.107	446.489	-1.94317	TRUE	1.86924e-14
ENSG00000135083	948.851	3665.84	-1.94989	TRUE	3.96905e-18
ENSG00000161929	714.052	2769.61	-1.95558	TRUE	5.2675e-19
ENSG00000104974	1917.22	7442.07	-1.95669	TRUE	1.19453e-27
ENSG00000131471	180.03	699.335	-1.95774	TRUE	2.78532e-17
ENSG00000156675	3234.7	12627.4	-1.96486	TRUE	5.16881e-20
ENSG00000180953	88.9019	347.986	-1.96874	TRUE	4.2645e-10
ENSG00000214787	44.0259	172.688	-1.97174	TRUE	8.41555e-07
ENSG00000114853	183.597	723.017	-1.97749	TRUE	1.53928e-18
ENSG00000139567	16.5693	65.3912	-1.98058	TRUE	0.00105823
ENSG00000224152	121.254	480.535	-1.9866	TRUE	5.55755e-11
ENSG00000184451	16.9578	67.4454	-1.99177	TRUE	0.000396727
ENSG00000187554	275.723	1102.68	-1.99972	TRUE	5.07808e-18
ENSG00000267296	18.1209	72.6205	-2.00272	TRUE	0.00763332
ENSG00000214402	24.1753	97.1779	-2.0071	TRUE	0.00305844
ENSG00000270039	10.0776	40.584	-2.00976	TRUE	0.00560111
ENSG00000150540	88.513	357.966	-2.01586	TRUE	1.25764e-13
ENSG00000232815	44.5907	181.231	-2.02301	TRUE	1.6595e-06
ENSG00000091262	70.8033	289.435	-2.03135	TRUE	1.30592e-08
ENSG00000188305	421.857	1727.92	-2.03421	TRUE	1.57034e-22
ENSG00000168329	3232.77	13255.9	-2.03579	TRUE	0.00126457
ENSG00000260078	132.173	542.715	-2.03777	TRUE	6.86496e-09
ENSG00000267344	82.2429	337.882	-2.03855	TRUE	3.27597e-14
ENSG00000183779	294.748	1212.58	-2.04053	TRUE	2.56894e-08
ENSG00000232254	13.2499	54.6314	-2.04375	TRUE	0.0017123
ENSG00000262884	13.7835	57.1048	-2.05067	TRUE	0.00349873
ENSG00000232973	21.3822	88.8069	-2.05426	TRUE	0.00498426
ENSG00000279019	25.2583	105.186	-2.05811	TRUE	1.44281e-05
ENSG00000148411	1420.68	5935.29	-2.06273	TRUE	2.62646e-27
ENSG00000138738	48.5184	203.343	-2.06731	TRUE	7.59224e-07
ENSG00000164938	1374.28	5773.41	-2.07075	TRUE	2.99606e-30
ENSG00000284690	91.5026	385.091	-2.07331	TRUE	2.22661e-06
ENSG00000155099	325.276	1374.28	-2.07894	TRUE	4.14059e-13
ENSG00000140090	897.538	3798.35	-2.08133	TRUE	5.00748e-19
ENSG00000180061	97.8383	417.309	-2.09265	TRUE	3.20191e-10
ENSG00000091106	456.714	1948.77	-2.0932	TRUE	3.13391e-16
ENSG00000116990	333.34	1426.37	-2.09728	TRUE	8.69571e-13
ENSG00000273243	16.1417	69.3093	-2.10225	TRUE	0.000309469
ENSG00000243417	8.32949	35.9271	-2.10877	TRUE	0.00655704
ENSG00000105011	356.58	1541.42	-2.11196	TRUE	5.10186e-30
ENSG00000250616	82.4995	359.93	-2.12526	TRUE	2.8904e-12
ENSG00000165879	1341.65	5858.83	-2.1266	TRUE	5.42035e-28
ENSG00000183723	88.2914	387.135	-2.13249	TRUE	2.8689e-14
ENSG00000168062	34.2775	151.558	-2.14454	TRUE	7.24029e-06
ENSG00000149573	62.9653	278.633	-2.14574	TRUE	4.15186e-07
ENSG00000246082	68.3113	303.683	-2.15237	TRUE	1.2924e-09
ENSG00000250510	400.715	1793.62	-2.16222	TRUE	3.01233e-16
ENSG00000006534	831.015	3724.41	-2.16407	TRUE	1.36408e-17
ENSG00000230454	13.2204	59.423	-2.16825	TRUE	0.000386795
ENSG00000131969	22.7117	102.152	-2.1692	TRUE	7.57941e-05
ENSG00000143847	36.8729	165.948	-2.1701	TRUE	2.18452e-08
ENSG00000166816	24.0831	108.665	-2.1738	TRUE	0.000147464
ENSG00000281106	66.5386	301.029	-2.17764	TRUE	6.31524e-06
ENSG00000179604	136.382	617.291	-2.1783	TRUE	7.59266e-14
ENSG00000183307	215.148	978.581	-2.18536	TRUE	6.48571e-15
ENSG00000152804	435.749	1984.55	-2.18724	TRUE	7.68915e-30
ENSG00000271327	10.0854	46.1018	-2.19256	TRUE	0.00087197
ENSG00000158517	1116.54	5106.25	-2.19323	TRUE	2.51919e-26
ENSG00000162073	47.2488	216.614	-2.19678	TRUE	3.20326e-09
ENSG00000226281	10.8761	50.019	-2.20132	TRUE	0.0013542
ENSG00000164124	45.7324	210.666	-2.20367	TRUE	1.57961e-09
ENSG00000237886	21.1777	98.4023	-2.21615	TRUE	2.75529e-05
ENSG00000232912	36.2981	168.838	-2.21767	TRUE	1.51406e-07
ENSG00000145416	449.848	2097.74	-2.22133	TRUE	3.70802e-13
ENSG00000168229	190.375	887.813	-2.22141	TRUE	1.00368e-11
ENSG00000242498	240.275	1123.63	-2.22541	TRUE	4.73165e-25
ENSG00000258819	134.927	631.228	-2.22599	TRUE	6.50408e-20
ENSG00000111087	118.577	559.775	-2.23903	TRUE	2.66287e-21
ENSG00000226816	12.0807	57.6428	-2.25443	TRUE	0.00380596
ENSG00000179044	12.736	60.9321	-2.25829	TRUE	0.000862931
ENSG00000143409	1145.49	5492.27	-2.26144	TRUE	4.60719e-31
ENSG00000163154	565.053	2714.65	-2.26431	TRUE	3.59229e-32
ENSG00000178015	12.324	59.3987	-2.26896	TRUE	0.00224868
ENSG00000130881	127.343	615.248	-2.27245	TRUE	9.75772e-12
ENSG00000161640	6.41673	31.0388	-2.27416	TRUE	0.00705682
ENSG00000155254	216.164	1045.79	-2.2744	TRUE	1.43208e-24
ENSG00000279430	6.40691	31.1378	-2.28097	TRUE	0.00476258
ENSG00000143412	150.942	734.119	-2.28202	TRUE	2.33186e-17
ENSG00000238160	65.1096	318.168	-2.28885	TRUE	2.11447e-12
ENSG00000138061	323.946	1596.38	-2.30098	TRUE	1.58611e-11
ENSG00000236525	15.5648	76.7579	-2.30203	TRUE	2.01539e-05
ENSG00000111186	11.8904	58.7504	-2.30481	TRUE	0.000458229
ENSG00000286999	7.59772	37.6831	-2.31028	TRUE	0.00279385
ENSG00000245750	50.5428	250.707	-2.31042	TRUE	1.65394e-05
ENSG00000182511	1177.05	5906.24	-2.32707	TRUE	7.51058e-23
ENSG00000174791	126.11	634.211	-2.33028	TRUE	5.97063e-18
ENSG00000264659	9.26145	46.6314	-2.33199	TRUE	0.000590941
ENSG00000176659	29.3432	147.794	-2.33249	TRUE	6.59714e-09
ENSG00000135378	219.173	1113.34	-2.34476	TRUE	1.84246e-20
ENSG00000146592	1194.86	6084.99	-2.34842	TRUE	5.27638e-22
ENSG00000255801	28.2304	144.131	-2.35206	TRUE	3.26528e-07
ENSG00000236345	24.5502	126.164	-2.3615	TRUE	4.18568e-09
ENSG00000126822	2625.37	13498.6	-2.36222	TRUE	5.30677e-21
ENSG00000101236	2268.93	11672.8	-2.36306	TRUE	3.6995e-34
ENSG00000175262	11.3666	58.6701	-2.36782	TRUE	0.000528089
ENSG00000174130	776.07	4019.62	-2.3728	TRUE	2.34849e-39
ENSG00000092200	106.837	553.364	-2.37282	TRUE	1.16233e-15
ENSG00000093134	440.861	2285.03	-2.37382	TRUE	4.5775e-25
ENSG00000165801	1150.74	5975.61	-2.37652	TRUE	3.28244e-33
ENSG00000265743	7.45848	38.7314	-2.37655	TRUE	0.00438372
ENSG00000141401	805.138	4181.97	-2.37687	TRUE	4.55837e-31
ENSG00000174125	1042.94	5440.8	-2.38316	TRUE	2.44801e-26
ENSG00000198585	556.856	2923.99	-2.39256	TRUE	2.17258e-34
ENSG00000221869	2576.78	13535.5	-2.39311	TRUE	5.22212e-30
ENSG00000166145	263.344	1405.55	-2.41612	TRUE	5.23636e-31
ENSG00000111058	27.0008	144.24	-2.41739	TRUE	1.69356e-07
ENSG00000163464	7155.31	38532.8	-2.429	TRUE	5.33758e-14
ENSG00000229390	7.15832	38.862	-2.44067	TRUE	0.00117661
ENSG00000141505	89.7232	492.358	-2.45616	TRUE	6.91173e-21
ENSG00000166928	195.573	1073.65	-2.45674	TRUE	0.00794621
ENSG00000203797	10.8113	59.921	-2.47052	TRUE	0.000503619
ENSG00000253616	67.2309	374.348	-2.47718	TRUE	2.28706e-10
ENSG00000271795	7.78609	43.3544	-2.47721	TRUE	0.000749901
ENSG00000183822	9.55556	53.4191	-2.48294	TRUE	0.00122949
ENSG00000186205	186.687	1045.08	-2.48491	TRUE	3.5168e-12
ENSG00000162881	141.62	793.656	-2.48648	TRUE	1.19396e-22
ENSG00000224307	54.4199	308.67	-2.50386	TRUE	1.11723e-08
ENSG00000237914	14.6507	83.6662	-2.51367	TRUE	5.45766e-06
ENSG00000258546	6.5109	37.208	-2.51468	TRUE	0.00227337
ENSG00000279283	21.3308	122.337	-2.51985	TRUE	9.69451e-07
ENSG00000279884	35.5541	206.447	-2.53769	TRUE	3.84998e-11
ENSG00000232284	6.73653	39.2168	-2.54139	TRUE	0.00104403
ENSG00000213557	9.90482	57.7343	-2.54323	TRUE	0.000111958
ENSG00000254789	19.4276	113.806	-2.5504	TRUE	1.6084e-06
ENSG00000196209	1336.42	7856.26	-2.55547	TRUE	3.9238e-17
ENSG00000181778	8.0117	47.2278	-2.55946	TRUE	0.000387359
ENSG00000171643	49.215	290.384	-2.56079	TRUE	7.18059e-17
ENSG00000261971	964.346	5712.13	-2.5664	TRUE	1.75993e-25
ENSG00000179913	5.85165	35.0021	-2.58052	TRUE	0.00975894
ENSG00000072952	398.028	2388.92	-2.58542	TRUE	2.72212e-37
ENSG00000181274	1872.27	11421.3	-2.60886	TRUE	2.49502e-46
ENSG00000214688	43.6605	266.739	-2.61103	TRUE	2.11447e-12
ENSG00000204882	5.00809	30.7526	-2.61837	TRUE	0.00226975
ENSG00000118898	52.3382	321.581	-2.61925	TRUE	3.17078e-18
ENSG00000114268	737.837	4541.75	-2.62188	TRUE	1.29551e-43
ENSG00000259162	9.64396	59.4107	-2.62302	TRUE	4.49771e-05
ENSG00000143858	21.4741	134.441	-2.6463	TRUE	4.32265e-08
ENSG00000121858	731.243	4640.51	-2.66586	TRUE	3.31317e-34
ENSG00000237169	4.88648	31.0376	-2.66715	TRUE	0.0045311
ENSG00000187796	229.935	1486.62	-2.69274	TRUE	4.74762e-20
ENSG00000267480	6.5167	42.3723	-2.70091	TRUE	0.000528089
ENSG00000225177	8.78854	57.1588	-2.70128	TRUE	7.49856e-05
ENSG00000228549	3.89962	25.5644	-2.71273	TRUE	0.0052698
ENSG00000106780	2447.67	16073.6	-2.71521	TRUE	8.29314e-45
ENSG00000175084	3.95652	26.1945	-2.72696	TRUE	0.00453895
ENSG00000164125	203.547	1353.02	-2.73275	TRUE	2.66691e-32
ENSG00000128594	326.865	2175.09	-2.73431	TRUE	5.63036e-37
ENSG00000180871	8931.32	59434.8	-2.73436	TRUE	5.85489e-31
ENSG00000134222	41.0731	274.969	-2.74301	TRUE	4.77128e-15
ENSG00000248429	14.5329	97.8262	-2.7509	TRUE	1.57299e-08
ENSG00000173535	1574.62	10673.7	-2.76098	TRUE	1.07445e-39
ENSG00000183134	141.204	960.706	-2.76632	TRUE	5.69484e-19
ENSG00000281162	159.195	1084.71	-2.76845	TRUE	1.04386e-18
ENSG00000228113	8.87895	61.154	-2.78399	TRUE	4.35168e-05
ENSG00000175538	371.947	2598.19	-2.80434	TRUE	3.26423e-30
ENSG00000133246	1079.95	7765.53	-2.84612	TRUE	1.41612e-27
ENSG00000163563	8760.62	63940.5	-2.86762	TRUE	1.54879e-35
ENSG00000127954	1297.49	9498.76	-2.87201	TRUE	3.44984e-40
ENSG00000162745	9.36544	69.2778	-2.88697	TRUE	2.49323e-06
ENSG00000137962	5.97126	44.2933	-2.89098	TRUE	0.00486963
ENSG00000101916	986.574	7414.39	-2.90983	TRUE	8.85254e-32
ENSG00000130167	26.92	204.809	-2.92753	TRUE	1.65254e-11
ENSG00000157445	30.6612	233.706	-2.93021	TRUE	2.87639e-12
ENSG00000219607	4.36848	33.5878	-2.94273	TRUE	0.000761059
ENSG00000184611	11.2664	87.0339	-2.94955	TRUE	5.39847e-08
ENSG00000250508	4.33122	33.4661	-2.94986	TRUE	0.000992487
ENSG00000100336	3.50528	27.298	-2.96119	TRUE	0.0029351
ENSG00000255163	12.887	100.366	-2.96127	TRUE	3.78554e-08
ENSG00000215458	183.492	1432.38	-2.96462	TRUE	5.4676e-33
ENSG00000178175	19.7436	155.696	-2.97927	TRUE	2.02736e-12
ENSG00000133800	5.27099	41.6655	-2.98271	TRUE	0.00012772
ENSG00000196778	5.61244	44.6772	-2.99284	TRUE	0.0022812
ENSG00000287958	11.8511	94.7383	-2.99893	TRUE	6.82946e-05
ENSG00000205221	5.93603	48.1779	-3.0208	TRUE	0.00165154
ENSG00000271631	3.83692	31.3039	-3.02832	TRUE	0.00163231
ENSG00000130558	19.4163	159.11	-3.03468	TRUE	6.20171e-06
ENSG00000260378	2.46353	20.2681	-3.04041	TRUE	0.00920128
ENSG00000163435	4.12525	34.0834	-3.04652	TRUE	0.00590257
ENSG00000119915	3.49949	28.9414	-3.04792	TRUE	0.00953119
ENSG00000213373	11.661	97.6692	-3.06621	TRUE	3.80545e-06
ENSG00000164251	140.773	1183.53	-3.07166	TRUE	1.44837e-25
ENSG00000206344	232.186	1957.2	-3.07544	TRUE	2.57641e-56
ENSG00000105383	237.526	2022.52	-3.09	TRUE	1.38482e-53
ENSG00000261367	2.47335	21.5926	-3.126	TRUE	0.00350243
ENSG00000278090	9.68525	86.4465	-3.15795	TRUE	2.26735e-08
ENSG00000260903	7.86263	70.3816	-3.16211	TRUE	9.72643e-08
ENSG00000198736	1331.94	11991.4	-3.1704	TRUE	2.5958e-59
ENSG00000109819	2.92258	26.8911	-3.20181	TRUE	0.0084756
ENSG00000246548	33.6593	317.794	-3.23901	TRUE	6.32303e-21
ENSG00000226491	7.52319	71.4384	-3.24728	TRUE	5.39847e-08
ENSG00000133216	13.8089	131.881	-3.25557	TRUE	1.07995e-09
ENSG00000154736	6.43235	61.6713	-3.26118	TRUE	3.03113e-05
ENSG00000179921	143.431	1375.27	-3.26129	TRUE	1.92461e-38
ENSG00000275371	8.95928	87.167	-3.28233	TRUE	2.01441e-09
ENSG00000276842	8.21364	79.9924	-3.28377	TRUE	1.09281e-05
ENSG00000180539	135.041	1317.58	-3.28643	TRUE	6.64509e-58
ENSG00000188487	2.73625	27.1868	-3.31264	TRUE	0.00281435
ENSG00000275569	2.06139	20.5657	-3.31855	TRUE	0.00361277
ENSG00000286010	44.2001	446.099	-3.33524	TRUE	9.4522e-25
ENSG00000197852	971.298	9987.19	-3.36209	TRUE	4.47064e-54
ENSG00000180767	47.8338	497.157	-3.3776	TRUE	2.97795e-28
ENSG00000187808	56.3916	606.099	-3.426	TRUE	1.79078e-31
ENSG00000170231	3.51711	39.1169	-3.47533	TRUE	4.03317e-05
ENSG00000205890	9.82248	109.478	-3.47841	TRUE	8.32757e-12
ENSG00000105514	948.327	10782.6	-3.50718	TRUE	3.27882e-47
ENSG00000255899	1	11.4064	-3.51177	TRUE	0.00607722
ENSG00000258316	1	11.4281	-3.51452	TRUE	0.0097356
ENSG00000269681	1.34725	15.5888	-3.53242	TRUE	0.00523551
ENSG00000234484	8.56897	104.777	-3.61206	TRUE	3.68734e-11
ENSG00000163485	2.42828	30.0436	-3.62905	TRUE	0.00242457
ENSG00000261019	1.34725	17.4648	-3.69636	TRUE	0.00305933
ENSG00000004799	82.2683	1067.6	-3.69789	TRUE	7.59076e-44
ENSG00000280187	1.73177	22.641	-3.70862	TRUE	0.00148483
ENSG00000181908	8.59239	116.056	-3.75562	TRUE	9.17299e-14
ENSG00000179593	9.34782	126.629	-3.75983	TRUE	5.61404e-12
ENSG00000113749	675.8	9184.77	-3.76458	TRUE	9.91124e-82
ENSG00000226862	2.11628	28.9312	-3.77302	TRUE	0.000698489
ENSG00000158473	167.504	2329.96	-3.79804	TRUE	4.55267e-76
ENSG00000186188	1.74159	24.9143	-3.8385	TRUE	0.00129944
ENSG00000159556	17.7367	258.821	-3.86714	TRUE	3.30128e-22
ENSG00000270001	1	14.6949	-3.87725	TRUE	0.00169376
ENSG00000285732	1.34725	19.9145	-3.88573	TRUE	0.0013554
ENSG00000154734	21.1878	316.039	-3.8988	TRUE	3.75487e-26
ENSG00000287586	11.8589	189.718	-3.99982	TRUE	6.63492e-22
ENSG00000271821	2.43609	39.9981	-4.03729	TRUE	2.19871e-05
ENSG00000091181	39.3955	651.983	-4.04873	TRUE	7.48577e-39
ENSG00000173825	57.6293	993.865	-4.10818	TRUE	1.9338e-73
ENSG00000181631	678.659	11819.9	-4.12239	TRUE	2.41732e-53
ENSG00000115507	10.6542	214.154	-4.32915	TRUE	1.54797e-18
ENSG00000268336	1	20.4007	-4.35055	TRUE	0.000423182
ENSG00000163909	1.38452	29.4611	-4.41136	TRUE	0.000265209
ENSG00000259514	1.76903	37.7589	-4.41579	TRUE	4.07481e-05
ENSG00000259962	2.42627	54.0033	-4.47624	TRUE	2.09661e-07
ENSG00000223834	1.34725	30.7634	-4.51313	TRUE	9.12193e-05
ENSG00000121807	187.095	4745.32	-4.66466	TRUE	7.57685e-45
ENSG00000119457	14.0071	364.956	-4.70349	TRUE	1.69954e-35
ENSG00000180340	15.5746	489.603	-4.97434	TRUE	2.6503e-44
ENSG00000231680	1.34725	63.3931	-5.55624	TRUE	3.04454e-07
ENSG00000213876	3.48967	222.085	-5.99188	TRUE	2.19643e-22

## Sheet: C.albicans DEGs 240mpi
id	mean_A_mrn	mean_B_mrn	log2_fc_mrn	DESeq2	DESeq2_adj_pval
ENSG00000115008	33298.3	1.91979	14.0822	TRUE	1.19661e-74
ENSG00000166920	12406.4	1.45989	13.0529	TRUE	2.6495e-38
ENSG00000108688	5598.75	1	12.4509	TRUE	4.26515e-34
ENSG00000081041	35377.6	6.51426	12.4069	TRUE	2.23738e-169
ENSG00000108691	50270.4	11.2109	12.1306	TRUE	2.73731e-42
ENSG00000181634	118877	39.2569	11.5642	TRUE	6.54759e-163
ENSG00000115009	12618	4.55598	11.4354	TRUE	2.15669e-33
ENSG00000165474	2187.57	1	11.0951	TRUE	1.21501e-26
ENSG00000122861	64294.8	41.4159	10.6003	TRUE	1.07392e-245
ENSG00000117525	5660.41	4.20127	10.3959	TRUE	1.47577e-72
ENSG00000277632	50861.7	39.5309	10.3294	TRUE	0
ENSG00000102962	7073.54	5.62598	10.2961	TRUE	1.69293e-139
ENSG00000136244	8141.96	7.12756	10.1578	TRUE	3.22773e-29
ENSG00000113302	3109.9	2.72691	10.1554	TRUE	6.13199e-13
ENSG00000122641	17576.5	15.5877	10.139	TRUE	1.00499e-18
ENSG00000163734	21715.3	21.9181	9.95237	TRUE	2.95489e-43
ENSG00000119508	23813.8	24.1092	9.948	TRUE	3.65853e-152
ENSG00000137869	1390.77	1.42234	9.93341	TRUE	6.47377e-21
ENSG00000169429	454880	509.058	9.80344	TRUE	5.25647e-253
ENSG00000276085	68611.6	78.1726	9.77757	TRUE	3.88039e-203
ENSG00000136695	839.8	1	9.7139	TRUE	3.39964e-22
ENSG00000166670	707.527	1	9.46664	TRUE	4.29168e-09
ENSG00000222047	1585.19	2.26701	9.44964	TRUE	1.4252e-17
ENSG00000196878	29304.3	44.0893	9.37647	TRUE	4.19449e-223
ENSG00000164266	633.949	1	9.30822	TRUE	9.81492e-21
ENSG00000008118	601.391	1	9.23216	TRUE	1.34286e-20
ENSG00000276070	90249.9	151.952	9.21416	TRUE	1.37556e-40
ENSG00000123689	67886.5	122.39	9.11549	TRUE	0
ENSG00000197632	35899.3	65.2294	9.10422	TRUE	4.62205e-215
ENSG00000261026	1033.1	1.88223	9.10033	TRUE	1.34263e-27
ENSG00000128342	12041.6	22.4617	9.06635	TRUE	2.25595e-27
ENSG00000163395	508.697	1	8.99066	TRUE	3.31401e-07
ENSG00000164949	7925.88	15.7527	8.97483	TRUE	4.21856e-134
ENSG00000123342	16050.6	32.5051	8.94775	TRUE	1.67175e-24
ENSG00000287561	483.365	1	8.91697	TRUE	2.71394e-19
ENSG00000164935	665.937	1.42234	8.87098	TRUE	1.30022e-11
ENSG00000236700	560.129	1.22995	8.83102	TRUE	2.30351e-16
ENSG00000151012	14164.2	32.2325	8.77952	TRUE	1.04632e-154
ENSG00000136688	400.899	1	8.6471	TRUE	1.04807e-17
ENSG00000105825	844.827	2.14973	8.61836	TRUE	1.595e-05
ENSG00000103855	831.632	2.23089	8.54218	TRUE	2.60024e-35
ENSG00000106178	856.613	2.31205	8.53333	TRUE	5.78376e-32
ENSG00000175352	11208.9	31.1126	8.49292	TRUE	7.39776e-106
ENSG00000267195	353.256	1	8.46457	TRUE	2.09593e-11
ENSG00000232810	121907	346.398	8.45913	TRUE	3.54834e-266
ENSG00000250739	349.419	1	8.44881	TRUE	2.75258e-11
ENSG00000181649	2064.32	5.91163	8.4479	TRUE	2.90383e-15
ENSG00000196917	2930.38	8.56134	8.41903	TRUE	2.34403e-23
ENSG00000118785	28548.8	85.2994	8.38668	TRUE	1.29111e-83
ENSG00000102794	2168.91	6.54879	8.37153	TRUE	4.70706e-12
ENSG00000166923	325.45	1	8.34629	TRUE	9.76533e-08
ENSG00000179388	25846.8	79.9628	8.33644	TRUE	0
ENSG00000140519	386.372	1.3111	8.20306	TRUE	1.20534e-14
ENSG00000122877	11363.3	38.5748	8.20251	TRUE	1.50127e-140
ENSG00000271216	288.704	1	8.17345	TRUE	1.53997e-15
ENSG00000101187	7483.63	29.2357	7.99986	TRUE	1.33093e-156
ENSG00000167612	248.652	1	7.95798	TRUE	1.41673e-15
ENSG00000125538	361535	1474.84	7.93743	TRUE	2.59614e-287
ENSG00000272512	2535.71	11.1402	7.83046	TRUE	4.62997e-58
ENSG00000115598	791.484	3.57158	7.79185	TRUE	3.81424e-42
ENSG00000261618	221.219	1	7.78933	TRUE	2.00564e-15
ENSG00000259354	1005.9	4.67914	7.74803	TRUE	0.000109274
ENSG00000276980	302.422	1.45989	7.69456	TRUE	7.2822e-15
ENSG00000267034	203.463	1	7.66862	TRUE	8.98913e-15
ENSG00000132170	2562.8	12.5966	7.66854	TRUE	2.66533e-92
ENSG00000275302	153531	766.89	7.6453	TRUE	2.41645e-148
ENSG00000204099	825.626	4.47625	7.52705	TRUE	4.8157e-41
ENSG00000112149	62455.1	340.052	7.52092	TRUE	4.87035e-246
ENSG00000259342	279.605	1.54105	7.50333	TRUE	2.75268e-14
ENSG00000232803	335.499	1.85215	7.50096	TRUE	3.39477e-16
ENSG00000187479	1206.3	6.71572	7.48883	TRUE	1.56954e-16
ENSG00000090104	7834.26	45.4821	7.42835	TRUE	4.8614e-69
ENSG00000166592	1867.53	10.993	7.40839	TRUE	2.60259e-72
ENSG00000173391	12443.6	73.2992	7.40739	TRUE	2.76705e-72
ENSG00000269902	167.992	1	7.39225	TRUE	1.64568e-06
ENSG00000270069	2701.4	16.1722	7.38405	TRUE	3.88126e-88
ENSG00000255355	164.888	1	7.36534	TRUE	7.05526e-13
ENSG00000078401	8883.46	53.9954	7.36214	TRUE	3.44805e-141
ENSG00000224609	296.008	1.84468	7.32612	TRUE	3.15078e-07
ENSG00000287494	299.275	1.88223	7.31289	TRUE	7.23694e-19
ENSG00000162407	4904.46	31.0966	7.30119	TRUE	1.35203e-72
ENSG00000099985	32567.7	228.54	7.15485	TRUE	3.50398e-286
ENSG00000121797	30516.2	215.097	7.14844	TRUE	2.66263e-147
ENSG00000169245	5185.34	38.0957	7.08867	TRUE	6.4661e-10
ENSG00000108821	310.584	2.31205	7.06967	TRUE	1.0347e-21
ENSG00000272768	219.593	1.65228	7.05422	TRUE	1.95726e-12
ENSG00000135047	42352	320.552	7.04573	TRUE	4.42668e-89
ENSG00000108700	279.968	2.14973	7.02496	TRUE	6.75709e-07
ENSG00000256843	127.518	1	6.99456	TRUE	4.19613e-11
ENSG00000162772	14928.6	117.748	6.98623	TRUE	2.28506e-95
ENSG00000250033	240.013	1.93331	6.95589	TRUE	1.89186e-06
ENSG00000251127	278.241	2.26701	6.9394	TRUE	5.39344e-17
ENSG00000196639	1447.36	11.8616	6.93098	TRUE	5.64889e-08
ENSG00000177464	333.436	2.76446	6.91427	TRUE	1.62883e-20
ENSG00000259438	146.545	1.22995	6.8966	TRUE	1.16366e-09
ENSG00000235385	117.529	1	6.87688	TRUE	4.33062e-12
ENSG00000279719	216.484	1.84468	6.87475	TRUE	0.000494789
ENSG00000268658	1842.48	15.8356	6.86233	TRUE	1.35608e-11
ENSG00000267200	151.411	1.3111	6.85154	TRUE	1.4538e-10
ENSG00000163975	5085.36	44.8872	6.8239	TRUE	6.33896e-56
ENSG00000172738	476.629	4.38761	6.76329	TRUE	1.13411e-32
ENSG00000196611	1077.62	10.0311	6.74723	TRUE	0.000306786
ENSG00000259626	293.936	2.81554	6.70594	TRUE	6.41858e-08
ENSG00000288007	103.779	1	6.69737	TRUE	1.44401e-10
ENSG00000108342	318.436	3.11169	6.67716	TRUE	3.45949e-05
ENSG00000179431	148.177	1.45989	6.66531	TRUE	3.16247e-10
ENSG00000159166	100.983	1	6.65798	TRUE	1.14119e-11
ENSG00000283849	567.308	5.67865	6.64244	TRUE	1.67531e-06
ENSG00000278969	223.085	2.24442	6.63511	TRUE	2.03534e-06
ENSG00000250274	2408.42	24.4429	6.62253	TRUE	1.1914e-70
ENSG00000236969	98.3771	1	6.62025	TRUE	1.55017e-09
ENSG00000175592	2809.29	28.6407	6.61599	TRUE	1.03045e-76
ENSG00000237732	245.289	2.50444	6.61385	TRUE	1.12176e-20
ENSG00000154252	187.119	1.91979	6.60687	TRUE	0.000806687
ENSG00000278607	1217.02	12.6447	6.58868	TRUE	3.91661e-50
ENSG00000278546	95.8144	1	6.58217	TRUE	2.71151e-09
ENSG00000234191	94.2869	1	6.55899	TRUE	3.06296e-11
ENSG00000105976	584.051	6.38345	6.51561	TRUE	4.88412e-08
ENSG00000149289	5604.86	61.6871	6.50557	TRUE	9.69138e-165
ENSG00000255921	368.144	4.06903	6.49944	TRUE	1.13464e-29
ENSG00000120875	6724.55	74.5518	6.49505	TRUE	1.01348e-50
ENSG00000207725	89.1047	1	6.47743	TRUE	1.56142e-10
ENSG00000253227	774.31	8.71459	6.47333	TRUE	1.00957e-63
ENSG00000164400	86.8141	1	6.43986	TRUE	7.32329e-11
ENSG00000120337	226.677	2.62315	6.4332	TRUE	5.24849e-15
ENSG00000013588	334.395	3.89764	6.42281	TRUE	2.08862e-25
ENSG00000286225	85.4878	1	6.41765	TRUE	9.11967e-11
ENSG00000269952	353.789	4.15162	6.41307	TRUE	2.60967e-30
ENSG00000268635	84.8627	1	6.40706	TRUE	8.98362e-05
ENSG00000274508	84.3006	1	6.39747	TRUE	2.19195e-09
ENSG00000019144	4444.33	53.3955	6.37911	TRUE	6.03791e-155
ENSG00000136689	207949	2511.94	6.37129	TRUE	1.09855e-149
ENSG00000148344	3150.27	38.8664	6.34081	TRUE	7.5401e-11
ENSG00000112715	45496.1	562.541	6.33764	TRUE	1.00534e-157
ENSG00000224187	80.4585	1	6.33017	TRUE	3.71921e-10
ENSG00000102755	7127.16	89.3192	6.31821	TRUE	6.90308e-129
ENSG00000242113	79.2021	1	6.30747	TRUE	3.97716e-10
ENSG00000078098	78.8379	1	6.30082	TRUE	3.43997e-09
ENSG00000232873	111.387	1.42234	6.29117	TRUE	2.73402e-09
ENSG00000286281	95.8949	1.22995	6.28479	TRUE	1.12722e-08
ENSG00000236453	77.4328	1	6.27487	TRUE	0.00067186
ENSG00000270640	556.493	7.30483	6.25137	TRUE	1.11538e-37
ENSG00000268812	186.725	2.47436	6.23772	TRUE	2.93689e-12
ENSG00000207870	238.403	3.1868	6.22515	TRUE	7.63366e-21
ENSG00000168243	153.221	2.07462	6.20663	TRUE	1.31334e-13
ENSG00000259651	339.333	4.66116	6.18587	TRUE	1.32564e-16
ENSG00000231971	72.219	1	6.17431	TRUE	7.76246e-08
ENSG00000185022	33139.1	466.419	6.15076	TRUE	8.52668e-116
ENSG00000139572	4127.97	58.743	6.13487	TRUE	9.85004e-52
ENSG00000163661	7237.98	103.996	6.12098	TRUE	1.34198e-58
ENSG00000253315	115.357	1.68984	6.09307	TRUE	1.22775e-11
ENSG00000260029	68.2521	1	6.0928	TRUE	0.000490728
ENSG00000184371	56332.4	834.951	6.07613	TRUE	3.18587e-107
ENSG00000137673	67.0268	1	6.06667	TRUE	6.75312e-09
ENSG00000143333	1827.07	27.7373	6.04156	TRUE	3.58723e-87
ENSG00000269416	92.3651	1.42234	6.02101	TRUE	0.000357671
ENSG00000142910	64.0737	1	6.00166	TRUE	4.0966e-09
ENSG00000134321	29669.9	463.955	5.99887	TRUE	1.96821e-50
ENSG00000162433	913.632	14.3145	5.99607	TRUE	8.00246e-50
ENSG00000286076	457.286	7.29878	5.9693	TRUE	5.86091e-08
ENSG00000101438	62.5376	1	5.96665	TRUE	3.95411e-09
ENSG00000114251	90.6279	1.45989	5.95602	TRUE	6.33122e-09
ENSG00000235151	264.469	4.2689	5.95309	TRUE	2.84913e-25
ENSG00000239948	650.58	10.5887	5.94113	TRUE	4.90674e-34
ENSG00000137331	61524.3	1008.72	5.93055	TRUE	2.38903e-126
ENSG00000134070	30612.8	502.309	5.92942	TRUE	3.60751e-141
ENSG00000168334	167.354	2.77194	5.91586	TRUE	4.55639e-19
ENSG00000227145	159.803	2.65323	5.9124	TRUE	2.51641e-15
ENSG00000178965	110.455	1.84468	5.90395	TRUE	8.63511e-08
ENSG00000163145	73.2932	1.22995	5.89701	TRUE	2.37192e-06
ENSG00000163739	21001.2	354.025	5.89047	TRUE	6.123e-83
ENSG00000105855	2152.62	36.7443	5.87243	TRUE	2.56755e-14
ENSG00000205755	1485.34	25.7066	5.85251	TRUE	2.90762e-07
ENSG00000153234	11603.9	202.312	5.84189	TRUE	1.02262e-68
ENSG00000250771	2709.05	47.6246	5.82994	TRUE	1.35781e-54
ENSG00000139289	10106.6	180.229	5.80932	TRUE	9.96766e-45
ENSG00000250069	196.245	3.54294	5.79157	TRUE	6.24283e-05
ENSG00000259912	55.2518	1	5.78795	TRUE	4.46192e-08
ENSG00000224116	177.67	3.2304	5.78134	TRUE	1.23787e-16
ENSG00000113070	3749.48	68.3	5.77866	TRUE	8.70723e-93
ENSG00000205710	1847.91	33.9143	5.76786	TRUE	1.03447e-44
ENSG00000274528	280.595	5.17214	5.76159	TRUE	4.2312e-21
ENSG00000107130	2020.59	37.3338	5.75815	TRUE	8.28107e-79
ENSG00000234883	1913.53	35.3631	5.75785	TRUE	4.08311e-68
ENSG00000118094	53.9442	1	5.7534	TRUE	4.96901e-08
ENSG00000267432	264.904	4.91371	5.75252	TRUE	4.15171e-05
ENSG00000236776	53.9046	1	5.75234	TRUE	8.78758e-08
ENSG00000243968	52.9102	1	5.72547	TRUE	1.6902e-08
ENSG00000100867	109.331	2.0821	5.71452	TRUE	1.45568e-10
ENSG00000250148	63.9498	1.22995	5.70027	TRUE	6.02807e-07
ENSG00000258227	13043.2	250.869	5.70022	TRUE	1.66699e-174
ENSG00000258907	75.6047	1.45989	5.69454	TRUE	4.23528e-08
ENSG00000078081	5491.9	106.29	5.69123	TRUE	2.27685e-38
ENSG00000287812	51.3392	1	5.68199	TRUE	2.16013e-07
ENSG00000280228	120.251	2.35565	5.67378	TRUE	1.50394e-10
ENSG00000228022	153.054	3.03801	5.65477	TRUE	2.41677e-17
ENSG00000225107	50.3669	1	5.6544	TRUE	3.77763e-08
ENSG00000231274	50.2817	1	5.65196	TRUE	1.07719e-07
ENSG00000260542	50.2787	1	5.65188	TRUE	9.63355e-07
ENSG00000255398	37751.7	760.156	5.6341	TRUE	4.57285e-48
ENSG00000224272	128.904	2.60962	5.62631	TRUE	0.00497244
ENSG00000287626	326.9	6.64061	5.62139	TRUE	6.77036e-29
ENSG00000240457	64.4178	1.3111	5.6186	TRUE	4.49168e-06
ENSG00000128564	381.485	7.77523	5.6166	TRUE	1.6577e-24
ENSG00000229951	530.517	10.8156	5.61621	TRUE	3.39513e-22
ENSG00000134531	6090.11	124.181	5.61595	TRUE	1.82524e-52
ENSG00000230638	214.397	4.37409	5.61516	TRUE	3.31465e-14
ENSG00000181577	161.539	3.31156	5.60822	TRUE	6.24819e-15
ENSG00000227502	138.145	2.95685	5.54598	TRUE	4.54519e-15
ENSG00000135625	46.6067	1	5.54247	TRUE	1.19282e-07
ENSG00000229781	132.09	2.83957	5.5397	TRUE	3.96159e-14
ENSG00000109321	1431.43	30.7896	5.53887	TRUE	1.15458e-62
ENSG00000250929	45.9361	1	5.52156	TRUE	5.23736e-08
ENSG00000220378	209.502	4.57253	5.51783	TRUE	3.65543e-21
ENSG00000198576	177.833	3.88269	5.51732	TRUE	7.6052e-15
ENSG00000188290	4797.09	104.785	5.51665	TRUE	1.25578e-84
ENSG00000124882	2864.22	62.7671	5.51199	TRUE	4.17672e-07
ENSG00000178803	2340.18	52.3177	5.48318	TRUE	1.17262e-59
ENSG00000175445	4737.34	108.112	5.45348	TRUE	1.859e-11
ENSG00000283215	43.7513	1	5.45125	TRUE	8.93854e-06
ENSG00000228318	343.389	7.90604	5.44074	TRUE	7.45496e-19
ENSG00000278909	135.066	3.11917	5.43636	TRUE	3.78804e-08
ENSG00000207614	42.5299	1	5.4104	TRUE	4.4539e-07
ENSG00000203446	143.209	3.38062	5.40469	TRUE	7.9913e-15
ENSG00000165606	61.6363	1.45989	5.39985	TRUE	2.2886e-07
ENSG00000113657	582.497	13.8184	5.39758	TRUE	1.57849e-24
ENSG00000266970	123.108	2.93426	5.39079	TRUE	5.21836e-13
ENSG00000224821	41.569	1	5.37744	TRUE	6.49662e-07
ENSG00000139354	709.022	17.1626	5.36849	TRUE	3.66131e-59
ENSG00000138670	15276.8	370.367	5.36624	TRUE	6.98499e-59
ENSG00000215861	340.423	8.34778	5.34979	TRUE	3.87995e-24
ENSG00000255521	640.835	15.8958	5.33324	TRUE	3.52478e-47
ENSG00000188211	7874.64	195.408	5.33265	TRUE	3.52812e-108
ENSG00000261334	49.4641	1.22995	5.32971	TRUE	1.58976e-05
ENSG00000259884	40.0511	1	5.32377	TRUE	5.10856e-07
ENSG00000274215	128.344	3.23183	5.31151	TRUE	7.38412e-14
ENSG00000112137	31936.6	807.913	5.30487	TRUE	1.19775e-82
ENSG00000253111	84.8557	2.14973	5.30278	TRUE	2.21449e-08
ENSG00000269019	133.366	3.38667	5.29938	TRUE	1.69638e-16
ENSG00000279699	272.87	6.94567	5.29596	TRUE	0.000197023
ENSG00000261024	153.961	3.92024	5.29548	TRUE	3.86586e-10
ENSG00000258083	38.8822	1	5.28104	TRUE	2.46606e-06
ENSG00000118257	1995.93	51.4008	5.27913	TRUE	3.31192e-49
ENSG00000270390	47.7053	1.22995	5.27748	TRUE	1.49243e-05
ENSG00000255176	47.2518	1.22995	5.2637	TRUE	4.41579e-06
ENSG00000284669	3171.22	82.931	5.25698	TRUE	4.6016e-09
ENSG00000130368	64.3902	1.68984	5.25188	TRUE	1.42687e-06
ENSG00000226380	2665.41	70.2042	5.24665	TRUE	4.95352e-40
ENSG00000108179	130772	3469.28	5.23627	TRUE	1.52194e-157
ENSG00000145107	1390.26	36.9125	5.2351	TRUE	7.3257e-37
ENSG00000253320	6947.28	184.598	5.23399	TRUE	3.40284e-81
ENSG00000232679	37.4944	1	5.2286	TRUE	5.07564e-06
ENSG00000244232	90.6633	2.42328	5.22548	TRUE	4.66762e-08
ENSG00000176597	13555.3	366.259	5.20985	TRUE	2.97832e-122
ENSG00000253593	36.617	1	5.19444	TRUE	1.243e-06
ENSG00000228768	36.4981	1	5.18975	TRUE	1.60929e-05
ENSG00000169194	93.5423	2.57207	5.18462	TRUE	5.5955e-07
ENSG00000104140	83.2101	2.30457	5.17419	TRUE	2.24638e-10
ENSG00000157423	66.039	1.84468	5.16188	TRUE	2.59212e-05
ENSG00000285639	116.901	3.27544	5.15746	TRUE	1.53375e-09
ENSG00000163814	2285.71	64.1081	5.15599	TRUE	3.06724e-32
ENSG00000203364	95.6371	2.68935	5.15224	TRUE	5.83742e-10
ENSG00000259671	893.672	25.3102	5.14195	TRUE	7.25123e-05
ENSG00000121594	346.242	9.8239	5.13934	TRUE	0.000294016
ENSG00000279957	66.2838	1.88223	5.13814	TRUE	6.26661e-06
ENSG00000226644	35.0194	1	5.13008	TRUE	8.16527e-07
ENSG00000136634	169.641	4.89111	5.11618	TRUE	8.18411e-22
ENSG00000143839	34.529	1	5.10974	TRUE	1.46772e-06
ENSG00000105246	779.401	22.7176	5.10048	TRUE	1.39348e-32
ENSG00000128918	1396.1	40.7513	5.09842	TRUE	9.55705e-50
ENSG00000138755	546.214	16.0624	5.08771	TRUE	5.5803e-05
ENSG00000224001	79.9975	2.35565	5.08576	TRUE	2.82557e-06
ENSG00000104213	33.8664	1	5.08178	TRUE	1.5479e-05
ENSG00000251648	33.7855	1	5.07833	TRUE	1.0473e-05
ENSG00000263050	1088.74	32.502	5.06599	TRUE	6.83628e-31
ENSG00000253557	33.4579	1	5.06427	TRUE	1.58905e-06
ENSG00000207171	33.3826	1	5.06103	TRUE	7.01377e-06
ENSG00000105290	244.789	7.34987	5.05768	TRUE	8.37845e-17
ENSG00000222009	8097.35	243.263	5.05686	TRUE	3.53149e-114
ENSG00000123610	12107.2	363.81	5.05653	TRUE	1.23404e-12
ENSG00000095794	11199.2	336.676	5.05589	TRUE	1.42541e-123
ENSG00000254177	33.2344	1	5.05461	TRUE	6.92547e-05
ENSG00000041982	263.164	7.93006	5.05249	TRUE	3.21426e-14
ENSG00000241155	120.924	3.64669	5.05136	TRUE	2.61412e-13
ENSG00000205622	132.558	4.01636	5.04459	TRUE	4.59042e-11
ENSG00000287535	131.571	3.99535	5.04138	TRUE	4.24386e-10
ENSG00000238025	165.349	5.03242	5.03811	TRUE	1.00166e-11
ENSG00000235066	144.84	4.41769	5.03502	TRUE	1.25171e-07
ENSG00000069482	32.6535	1	5.02917	TRUE	1.95006e-06
ENSG00000239503	776.637	23.7875	5.02897	TRUE	7.62184e-08
ENSG00000258667	640.181	19.9341	5.00517	TRUE	1.07943e-20
ENSG00000280587	56.8628	1.771	5.00485	TRUE	9.20827e-06
ENSG00000255443	678.52	21.1799	5.00162	TRUE	9.53226e-37
ENSG00000220867	32.0275	1	5.00124	TRUE	1.75177e-05
ENSG00000177606	19206.5	601.147	4.99773	TRUE	3.10372e-85
ENSG00000105642	91.1312	2.8531	4.99734	TRUE	1.7811e-08
ENSG00000225676	31.7876	1	4.99039	TRUE	7.98784e-06
ENSG00000240474	53.6762	1.68984	4.98933	TRUE	3.80626e-05
ENSG00000180251	31.7424	1	4.98834	TRUE	2.13592e-06
ENSG00000164399	31.6527	1	4.98426	TRUE	9.00807e-06
ENSG00000237483	71.6111	2.26701	4.98132	TRUE	3.54129e-07
ENSG00000253556	31.5622	1	4.98013	TRUE	2.48052e-05
ENSG00000242062	31.4801	1	4.97637	TRUE	3.00448e-05
ENSG00000001617	192.389	6.1115	4.97636	TRUE	0.000367441
ENSG00000286256	1157.52	36.8481	4.9733	TRUE	2.23752e-31
ENSG00000251230	1068.38	34.0526	4.97151	TRUE	8.53508e-44
ENSG00000271614	4784.97	153.314	4.96395	TRUE	1.25297e-117
ENSG00000259398	71.8092	2.30457	4.9616	TRUE	5.3872e-07
ENSG00000288568	166.898	5.38713	4.95331	TRUE	7.17578e-16
ENSG00000176641	178.352	5.76427	4.95145	TRUE	2.40923e-16
ENSG00000137936	1970.51	64.1685	4.94056	TRUE	2.48249e-76
ENSG00000243797	180.219	5.86945	4.94038	TRUE	0.00354605
ENSG00000230417	139.156	4.55741	4.93235	TRUE	1.04252e-15
ENSG00000261055	455.897	14.9338	4.93205	TRUE	3.49763e-30
ENSG00000224596	1290.04	42.2904	4.93094	TRUE	1.09463e-57
ENSG00000135094	836.894	27.6711	4.91859	TRUE	4.60741e-53
ENSG00000244242	489.06	16.2653	4.91015	TRUE	1.6315e-18
ENSG00000228705	664.59	22.1764	4.90537	TRUE	9.50867e-22
ENSG00000104951	3285.31	109.901	4.90175	TRUE	6.2667e-67
ENSG00000236530	43.5824	1.45989	4.89981	TRUE	1.71745e-05
ENSG00000170893	124.167	4.17867	4.8931	TRUE	6.77455e-14
ENSG00000265494	29.6904	1	4.89193	TRUE	1.07803e-05
ENSG00000171551	29.6662	1	4.89075	TRUE	7.80059e-06
ENSG00000267694	74.1588	2.50444	4.88806	TRUE	8.31455e-06
ENSG00000253372	356.812	12.1248	4.87913	TRUE	3.23089e-20
ENSG00000253408	29.4241	1	4.87892	TRUE	8.09833e-05
ENSG00000287620	102.687	3.50538	4.87254	TRUE	8.2164e-11
ENSG00000259950	123.179	4.22387	4.86605	TRUE	0.0026414
ENSG00000236939	47.3076	1.62221	4.86604	TRUE	3.0848e-06
ENSG00000182782	44444.1	1524.73	4.86536	TRUE	3.43254e-44
ENSG00000156427	35.8226	1.22995	4.8642	TRUE	1.73541e-05
ENSG00000275385	35.544	1.22995	4.85294	TRUE	2.19906e-05
ENSG00000276600	1039.74	36.2033	4.84396	TRUE	1.55046e-43
ENSG00000073756	51573.2	1805.68	4.83601	TRUE	3.80384e-73
ENSG00000259476	95.2556	3.34164	4.83318	TRUE	4.14306e-07
ENSG00000136052	1576.28	55.4213	4.82994	TRUE	5.13695e-80
ENSG00000171174	1383.1	48.7019	4.82779	TRUE	3.11889e-58
ENSG00000258860	28.1947	1	4.81735	TRUE	1.00317e-05
ENSG00000265185	28.1366	1	4.81437	TRUE	0.000520819
ENSG00000272138	28.0906	1	4.81201	TRUE	1.30989e-05
ENSG00000237596	34.5412	1.22995	4.81165	TRUE	4.60329e-05
ENSG00000134871	351.896	12.5669	4.80745	TRUE	0.000561453
ENSG00000156535	1712.37	61.3147	4.80362	TRUE	1.05555e-62
ENSG00000287405	254.395	9.1234	4.80135	TRUE	5.36814e-11
ENSG00000176170	10913.7	392.439	4.79753	TRUE	6.24979e-111
ENSG00000227392	72.5713	2.60962	4.79749	TRUE	4.84021e-07
ENSG00000286887	309.135	11.1253	4.79632	TRUE	2.97109e-27
ENSG00000175398	27.6823	1	4.79089	TRUE	1.23377e-05
ENSG00000253522	2986.93	107.942	4.79033	TRUE	6.13683e-44
ENSG00000230408	27.6249	1	4.7879	TRUE	5.06392e-05
ENSG00000260583	98.773	3.57906	4.78646	TRUE	1.83739e-10
ENSG00000171533	46.6219	1.68984	4.78605	TRUE	1.75908e-05
ENSG00000202502	50.3505	1.84468	4.77057	TRUE	7.83949e-05
ENSG00000099250	3670.13	134.595	4.76914	TRUE	3.08913e-48
ENSG00000184557	48641.3	1788.32	4.76551	TRUE	1.18688e-145
ENSG00000261430	89.741	3.31299	4.75956	TRUE	3.35909e-10
ENSG00000115594	23548.5	871.377	4.75619	TRUE	7.07481e-126
ENSG00000234285	26.9761	1	4.75361	TRUE	0.000167527
ENSG00000125462	1081.72	40.2581	4.74791	TRUE	6.15236e-47
ENSG00000232530	26.8495	1	4.74682	TRUE	0.000159841
ENSG00000257957	57.7736	2.16326	4.73913	TRUE	9.6695e-05
ENSG00000222043	197.083	7.38901	4.73728	TRUE	1.4255e-16
ENSG00000145879	51.1685	1.91979	4.73624	TRUE	2.75486e-06
ENSG00000254060	26.6377	1	4.7354	TRUE	0.000141949
ENSG00000272837	87.5737	3.28896	4.73479	TRUE	4.83714e-07
ENSG00000124762	38594.8	1461.49	4.7229	TRUE	3.30157e-74
ENSG00000207205	50.6619	1.91979	4.72188	TRUE	0.000115579
ENSG00000123358	11892.4	453.011	4.71435	TRUE	1.30219e-41
ENSG00000027644	94.8647	3.62409	4.71018	TRUE	1.57564e-10
ENSG00000235897	828.701	31.7786	4.70472	TRUE	9.46397e-22
ENSG00000121380	239.321	9.18053	4.70423	TRUE	2.0459e-16
ENSG00000180828	25.9109	1	4.69549	TRUE	1.6617e-05
ENSG00000276900	7582.35	294.144	4.68805	TRUE	2.99779e-53
ENSG00000277494	25.7661	1	4.6874	TRUE	0.00089957
ENSG00000233896	65.7595	2.55552	4.68551	TRUE	3.49501e-07
ENSG00000268240	751.083	29.3215	4.67894	TRUE	0.000142334
ENSG00000228044	25.4369	1	4.66885	TRUE	7.55832e-05
ENSG00000276753	81.733	3.23788	4.6578	TRUE	2.47027e-11
ENSG00000251194	720.31	28.5398	4.65757	TRUE	1.65494e-36
ENSG00000218313	74.6461	2.96433	4.65429	TRUE	4.99484e-06
ENSG00000271098	25.0036	1	4.64406	TRUE	8.78344e-05
ENSG00000124145	3315.5	133.006	4.63966	TRUE	1.92219e-75
ENSG00000249870	72.3927	2.9193	4.63215	TRUE	6.15657e-07
ENSG00000011422	91859.7	3707.44	4.63094	TRUE	5.3208e-81
ENSG00000253256	30.4226	1.22995	4.62848	TRUE	7.72192e-05
ENSG00000099625	122.271	4.95126	4.62614	TRUE	7.98523e-12
ENSG00000287507	52.1481	2.11218	4.62581	TRUE	1.73058e-06
ENSG00000188263	73.2179	2.97786	4.61985	TRUE	1.68619e-06
ENSG00000260971	24.4901	1	4.61412	TRUE	0.000222815
ENSG00000260033	113.633	4.66116	4.60754	TRUE	3.78972e-08
ENSG00000147650	1571.38	64.7773	4.6004	TRUE	5.57788e-33
ENSG00000244065	46.5216	1.91979	4.59888	TRUE	0.000102111
ENSG00000285921	24.1734	1	4.59535	TRUE	0.000318374
ENSG00000103257	31112	1292.25	4.58951	TRUE	1.97719e-85
ENSG00000079215	460.481	19.2036	4.58369	TRUE	4.61837e-30
ENSG00000256006	31.3087	1.3111	4.57771	TRUE	6.19014e-05
ENSG00000157150	23.8533	1	4.57612	TRUE	3.22857e-05
ENSG00000177535	527.719	22.1358	4.57531	TRUE	1.18528e-32
ENSG00000256249	290.207	12.3487	4.55465	TRUE	1.59464e-26
ENSG00000160886	23.4477	1	4.55138	TRUE	0.000227795
ENSG00000050730	480.988	20.5575	4.54826	TRUE	2.69024e-19
ENSG00000133657	60034.8	2588.43	4.53565	TRUE	4.60417e-131
ENSG00000225216	23.168	1	4.53406	TRUE	0.000331288
ENSG00000268173	39.0362	1.68984	4.52986	TRUE	0.00238684
ENSG00000223552	387.969	16.8168	4.52797	TRUE	1.28057e-22
ENSG00000130208	33.365	1.45989	4.5144	TRUE	0.000382826
ENSG00000279602	197.409	8.6425	4.5136	TRUE	0.00304569
ENSG00000237263	37.6632	1.65228	4.51062	TRUE	4.23113e-05
ENSG00000145555	2366.84	104.27	4.50456	TRUE	0.00033036
ENSG00000163735	4766.87	210.024	4.50442	TRUE	1.37949e-29
ENSG00000184979	1913.47	84.3142	4.50427	TRUE	3.13561e-26
ENSG00000164687	573.317	25.4318	4.49463	TRUE	8.05454e-31
ENSG00000228484	58.7832	2.62315	4.48603	TRUE	1.70453e-05
ENSG00000064270	835.81	37.3505	4.48398	TRUE	1.15077e-05
ENSG00000234880	22.2819	1	4.4778	TRUE	0.000136991
ENSG00000187642	57.9119	2.60962	4.47195	TRUE	8.2388e-05
ENSG00000253214	368.261	16.6125	4.47039	TRUE	1.15561e-22
ENSG00000170442	251.131	11.3373	4.4693	TRUE	2.06304e-18
ENSG00000234358	56.1121	2.53452	4.46853	TRUE	6.86059e-05
ENSG00000250644	646.749	29.2521	4.4666	TRUE	3.52776e-19
ENSG00000230647	22.1074	1	4.46646	TRUE	0.000236541
ENSG00000279296	329.979	14.9322	4.46587	TRUE	1.21669e-25
ENSG00000138135	22.0861	1	4.46507	TRUE	7.44363e-05
ENSG00000275238	26.781	1.22995	4.44454	TRUE	0.000138447
ENSG00000204388	13385.8	616.163	4.44125	TRUE	1.23367e-45
ENSG00000134326	9985.33	461.809	4.43444	TRUE	1.7485e-33
ENSG00000270980	21.6148	1	4.43395	TRUE	0.000116931
ENSG00000118503	99801.8	4624.68	4.43164	TRUE	1.29816e-79
ENSG00000280326	127.614	5.92961	4.4277	TRUE	1.64133e-06
ENSG00000226621	21.4187	1	4.4208	TRUE	0.000483974
ENSG00000243398	34.5492	1.62221	4.41262	TRUE	0.000752269
ENSG00000229719	278.361	13.1017	4.40913	TRUE	2.14497e-19
ENSG00000132872	21.0868	1	4.39827	TRUE	0.000222016
ENSG00000165685	162.72	7.74977	4.39209	TRUE	8.08174e-13
ENSG00000149635	20.9363	1	4.38793	TRUE	0.000240481
ENSG00000243426	20.8861	1	4.38447	TRUE	0.000287306
ENSG00000137959	9611.98	461.168	4.38147	TRUE	2.18846e-31
ENSG00000269303	40.0108	1.93331	4.37124	TRUE	0.00044474
ENSG00000272273	60.71	2.93426	4.37087	TRUE	3.49048e-05
ENSG00000171989	20.6014	1	4.36467	TRUE	0.000168111
ENSG00000188396	798.808	38.8844	4.36059	TRUE	2.26183e-24
ENSG00000184454	46.4401	2.26701	4.35651	TRUE	9.9733e-06
ENSG00000136235	590.536	28.8671	4.35453	TRUE	0.000416996
ENSG00000118160	34.5257	1.68984	4.35271	TRUE	0.000323907
ENSG00000147724	50.9404	2.49696	4.35056	TRUE	3.9736e-06
ENSG00000228261	410.709	20.1864	4.34666	TRUE	2.03704e-14
ENSG00000252019	20.2444	1	4.33945	TRUE	0.000269757
ENSG00000233058	1652.55	81.6325	4.33941	TRUE	7.64535e-25
ENSG00000271742	26.529	1.3111	4.33872	TRUE	0.000341564
ENSG00000243609	210.949	10.4415	4.33649	TRUE	9.55672e-09
ENSG00000275894	20.1194	1	4.33052	TRUE	0.000625893
ENSG00000142319	93.2686	4.64159	4.3287	TRUE	3.62457e-07
ENSG00000173077	141.236	7.0464	4.32508	TRUE	1.46189e-10
ENSG00000125740	10315.6	517.41	4.31737	TRUE	9.54757e-29
ENSG00000287213	19.8662	1	4.31225	TRUE	0.000490689
ENSG00000258858	28.9949	1.45989	4.31186	TRUE	0.00187365
ENSG00000199405	34.3995	1.73344	4.31067	TRUE	0.00109396
ENSG00000218521	26.0106	1.3111	4.31024	TRUE	0.00667592
ENSG00000226963	32.14	1.62221	4.30834	TRUE	0.00931186
ENSG00000227591	83.2124	4.20127	4.3079	TRUE	3.1123e-10
ENSG00000224467	19.7655	1	4.30491	TRUE	0.00130766
ENSG00000197279	585.67	29.655	4.30374	TRUE	8.27741e-44
ENSG00000167046	311.364	15.7769	4.30272	TRUE	2.02903e-14
ENSG00000234964	19.7271	1	4.30211	TRUE	0.000225927
ENSG00000225572	65.2388	3.31299	4.29952	TRUE	6.63758e-05
ENSG00000205414	55.8939	2.83957	4.29895	TRUE	0.000354889
ENSG00000274092	27.9936	1.42234	4.29876	TRUE	0.00013952
ENSG00000169495	165.581	8.47859	4.28757	TRUE	9.19516e-17
ENSG00000230834	19.5165	1	4.28662	TRUE	0.000634706
ENSG00000259712	71.881	3.68425	4.28617	TRUE	9.4258e-07
ENSG00000179362	186.346	9.55464	4.28564	TRUE	3.67706e-17
ENSG00000137948	27.6819	1.42234	4.28261	TRUE	0.000177953
ENSG00000163347	19.3371	1	4.2733	TRUE	0.000945822
ENSG00000229172	19.32	1	4.27202	TRUE	0.00209018
ENSG00000273341	69.1721	3.58654	4.26953	TRUE	1.53798e-07
ENSG00000173334	33828.2	1758.26	4.26601	TRUE	4.35542e-104
ENSG00000257138	44.7791	2.34212	4.25694	TRUE	0.000103944
ENSG00000171855	27.9046	1.45989	4.25657	TRUE	0.00273628
ENSG00000151892	19.0646	1	4.25282	TRUE	0.0012627
ENSG00000182759	292.954	15.3773	4.2518	TRUE	1.02626e-17
ENSG00000223724	89.7465	4.71224	4.25137	TRUE	0.000368544
ENSG00000124479	19.0257	1	4.24988	TRUE	0.00059623
ENSG00000173166	365.655	19.4231	4.23464	TRUE	8.68384e-21
ENSG00000013619	1499.23	79.8591	4.23062	TRUE	4.27798e-36
ENSG00000104067	58.0301	3.09657	4.22806	TRUE	3.81685e-06
ENSG00000247925	102.838	5.49836	4.22522	TRUE	1.03509e-05
ENSG00000164007	18.6989	1	4.22488	TRUE	0.00174697
ENSG00000187140	18.6593	1	4.22183	TRUE	0.000204156
ENSG00000260256	52.8661	2.83957	4.2186	TRUE	2.55262e-05
ENSG00000122254	18.5856	1	4.21611	TRUE	0.00047457
ENSG00000090339	30528.4	1656.99	4.20351	TRUE	1.12745e-73
ENSG00000167680	925.384	50.2829	4.20191	TRUE	1.15689e-42
ENSG00000256292	18.3788	1	4.19997	TRUE	0.000553715
ENSG00000152413	1005.8	55.1374	4.18916	TRUE	5.23026e-44
ENSG00000264490	57.9534	3.17773	4.18882	TRUE	3.684e-05
ENSG00000154099	587.153	32.1997	4.18862	TRUE	2.25872e-12
ENSG00000281491	47.5198	2.60962	4.18661	TRUE	0.000323632
ENSG00000224969	18.1587	1	4.18259	TRUE	0.000498128
ENSG00000170961	18.1161	1	4.1792	TRUE	0.000693688
ENSG00000260196	1660.29	91.7686	4.17729	TRUE	2.44192e-33
ENSG00000279393	18.0819	1	4.17648	TRUE	0.000294373
ENSG00000213964	18.0648	1	4.17511	TRUE	0.000512433
ENSG00000159261	18.0321	1	4.1725	TRUE	0.000471774
ENSG00000087074	115911	6441.22	4.16953	TRUE	1.82354e-64
ENSG00000136603	15433.6	857.858	4.16919	TRUE	1.20964e-119
ENSG00000249545	22.0824	1.22995	4.16623	TRUE	0.00348528
ENSG00000270457	17.9268	1	4.16405	TRUE	0.000513326
ENSG00000148053	87.2475	4.86851	4.16356	TRUE	6.60119e-08
ENSG00000214193	5229.72	291.911	4.16313	TRUE	4.12508e-41
ENSG00000264769	173.452	9.68545	4.16257	TRUE	4.19003e-15
ENSG00000267676	69.6402	3.89764	4.15925	TRUE	1.99494e-09
ENSG00000124225	5861.72	328.847	4.15584	TRUE	4.34287e-94
ENSG00000273004	216.322	12.1533	4.15376	TRUE	4.22467e-14
ENSG00000278818	25.9421	1.45989	4.15136	TRUE	0.00379511
ENSG00000183578	17.7219	1	4.14746	TRUE	0.000798491
ENSG00000238015	32.6672	1.84468	4.1464	TRUE	0.00048667
ENSG00000285552	17.6931	1	4.14511	TRUE	0.00361313
ENSG00000254420	38.2197	2.16326	4.14304	TRUE	9.30916e-05
ENSG00000170439	93.0154	5.26682	4.14246	TRUE	1.20879e-07
ENSG00000287299	111.425	6.32935	4.13788	TRUE	2.20495e-10
ENSG00000207153	31.1201	1.771	4.13521	TRUE	0.000565573
ENSG00000255867	23.0129	1.3111	4.13359	TRUE	0.000378678
ENSG00000089558	245.694	14.0018	4.13318	TRUE	5.74281e-13
ENSG00000123999	39.7789	2.26701	4.13314	TRUE	0.000152697
ENSG00000287697	57.7245	3.29946	4.12888	TRUE	0.000195002
ENSG00000288050	43.1066	2.46688	4.12715	TRUE	0.00252343
ENSG00000260805	797.971	45.7201	4.12544	TRUE	1.11087e-40
ENSG00000102393	14676	841.118	4.125	TRUE	2.88241e-83
ENSG00000251379	17.4308	1	4.12356	TRUE	0.000505446
ENSG00000127074	63.454	3.64669	4.12105	TRUE	9.22591e-08
ENSG00000099860	36727.3	2116.66	4.11699	TRUE	3.07849e-88
ENSG00000279862	86.4431	4.98579	4.11586	TRUE	7.16977e-07
ENSG00000287192	29.2207	1.68984	4.11203	TRUE	0.000443217
ENSG00000101384	3115.94	180.374	4.1106	TRUE	5.93646e-58
ENSG00000287714	24.4923	1.42234	4.10599	TRUE	0.00102266
ENSG00000270137	17.1419	1	4.09946	TRUE	0.00266077
ENSG00000267592	22.4549	1.3111	4.09817	TRUE	0.00179993
ENSG00000233343	17.118	1	4.09744	TRUE	0.00140975
ENSG00000226705	44.8212	2.62315	4.09481	TRUE	0.000141949
ENSG00000244675	126.749	7.45521	4.08759	TRUE	1.72264e-08
ENSG00000283907	40.494	2.38573	4.08521	TRUE	0.0012447
ENSG00000253314	24.7382	1.45989	4.08281	TRUE	0.000678285
ENSG00000267519	59646	3524.21	4.08105	TRUE	5.72344e-44
ENSG00000198435	460.309	27.2982	4.07572	TRUE	3.41026e-18
ENSG00000199545	22.0987	1.3111	4.07511	TRUE	0.00504818
ENSG00000243089	16.7367	1	4.06494	TRUE	0.000547681
ENSG00000171246	320.527	19.1764	4.06304	TRUE	7.84985e-25
ENSG00000100906	98736.5	5918.74	4.06022	TRUE	8.96155e-88
ENSG00000165997	12739.6	765.017	4.05769	TRUE	4.75937e-50
ENSG00000239224	28.8212	1.73344	4.05542	TRUE	0.00963363
ENSG00000249884	93.2428	5.61707	4.0531	TRUE	6.87492e-08
ENSG00000227938	16.5295	1	4.04697	TRUE	0.00139511
ENSG00000248208	67.7977	4.11263	4.0431	TRUE	2.36422e-08
ENSG00000130513	539.094	32.7105	4.04271	TRUE	5.96432e-19
ENSG00000280780	21.5996	1.3111	4.04215	TRUE	0.000807082
ENSG00000258623	77.8786	4.72736	4.04212	TRUE	1.93229e-05
ENSG00000198283	20.1992	1.22995	4.03763	TRUE	0.00259509
ENSG00000267770	31.7246	1.93331	4.03645	TRUE	0.00360546
ENSG00000257452	31.6819	1.93331	4.03451	TRUE	0.000266396
ENSG00000216490	2838.63	173.535	4.03189	TRUE	8.91237e-24
ENSG00000170525	52969.7	3243.97	4.02933	TRUE	4.99016e-69
ENSG00000259150	30.0782	1.84468	4.02728	TRUE	0.000232055
ENSG00000140379	8320.72	510.612	4.02641	TRUE	2.71491e-27
ENSG00000204960	75.8236	4.65368	4.0262	TRUE	4.02951e-08
ENSG00000251161	289.443	17.8464	4.01957	TRUE	2.86939e-29
ENSG00000285781	125.895	7.7738	4.01745	TRUE	3.1849e-05
ENSG00000236047	16.1889	1	4.01694	TRUE	0.00184891
ENSG00000283197	16.1889	1	4.01694	TRUE	0.00184891
ENSG00000260466	36.6243	2.26701	4.01394	TRUE	0.000532807
ENSG00000229512	603.13	37.3936	4.0116	TRUE	2.12029e-24
ENSG00000281383	37.085	2.30457	4.00827	TRUE	0.00711701
ENSG00000270846	26.8419	1.68984	3.98953	TRUE	0.00423562
ENSG00000275756	19.5047	1.22995	3.98716	TRUE	0.00456215
ENSG00000264548	200.121	12.6869	3.97947	TRUE	1.3109e-08
ENSG00000104055	23.0159	1.45989	3.9787	TRUE	0.00103281
ENSG00000145979	5312.6	337.006	3.97857	TRUE	3.92166e-49
ENSG00000277531	15.7602	1	3.97821	TRUE	0.00142094
ENSG00000258921	15.7503	1	3.9773	TRUE	0.000878901
ENSG00000262480	38.7211	2.46084	3.9759	TRUE	0.00132142
ENSG00000262172	20.6268	1.3111	3.97567	TRUE	0.000791136
ENSG00000145506	29.1127	1.85215	3.97437	TRUE	0.000231402
ENSG00000274397	15.6362	1	3.96682	TRUE	0.00287487
ENSG00000233834	148.243	9.49608	3.96449	TRUE	2.95685e-10
ENSG00000253123	40.819	2.62315	3.95987	TRUE	0.000385773
ENSG00000286812	26.2185	1.68984	3.95563	TRUE	0.00362917
ENSG00000182676	72.5675	4.68376	3.95359	TRUE	1.01721e-05
ENSG00000271410	15.4671	1	3.95113	TRUE	0.00307189
ENSG00000249077	32.0458	2.07462	3.94921	TRUE	0.00276447
ENSG00000252904	15.4321	1	3.94786	TRUE	0.00269126
ENSG00000168453	32.0522	2.0821	3.94431	TRUE	0.00112196
ENSG00000267607	82.378	5.35705	3.94275	TRUE	4.1386e-10
ENSG00000117594	136.247	8.87085	3.94101	TRUE	7.41031e-07
ENSG00000138646	13933.7	907.428	3.94065	TRUE	8.44285e-22
ENSG00000143067	3040.16	198.248	3.93877	TRUE	1.65085e-58
ENSG00000223949	31.9085	2.0821	3.93783	TRUE	6.6204e-05
ENSG00000165694	15.2994	1	3.93541	TRUE	0.00133578
ENSG00000120217	4229.5	276.458	3.93535	TRUE	3.70591e-23
ENSG00000232814	15.2816	1	3.93372	TRUE	0.00252482
ENSG00000279946	47.4624	3.11169	3.93101	TRUE	0.00224768
ENSG00000279584	32.646	2.14973	3.92468	TRUE	0.0051778
ENSG00000168389	4834.62	318.582	3.92367	TRUE	1.81459e-48
ENSG00000229608	76.6835	5.07745	3.91674	TRUE	3.98078e-06
ENSG00000167157	15.0759	1	3.91417	TRUE	0.00141305
ENSG00000258216	24.4265	1.62221	3.91242	TRUE	0.0026341
ENSG00000169439	2845.54	189.035	3.91198	TRUE	2.64734e-35
ENSG00000163874	23016.2	1529.87	3.91117	TRUE	4.24184e-78
ENSG00000149633	15.0261	1	3.9094	TRUE	0.00179825
ENSG00000185745	11003.3	733.087	3.90781	TRUE	1.44194e-06
ENSG00000229010	18.4119	1.22995	3.90397	TRUE	0.00479671
ENSG00000267690	65.6288	4.38618	3.90329	TRUE	0.000306539
ENSG00000287945	24.2704	1.62221	3.90316	TRUE	0.00855069
ENSG00000256108	25.2663	1.68984	3.90225	TRUE	0.00767311
ENSG00000285448	103.351	6.92005	3.90062	TRUE	3.99116e-10
ENSG00000157601	52061.4	3489.31	3.8992	TRUE	1.18858e-20
ENSG00000224891	38.4185	2.57812	3.89741	TRUE	0.000243086
ENSG00000237135	108.399	7.29878	3.89256	TRUE	1.51024e-06
ENSG00000215022	2104.88	141.87	3.8911	TRUE	5.91575e-29
ENSG00000278598	21.094	1.42234	3.8905	TRUE	0.00088188
ENSG00000271064	91.1571	6.18215	3.88217	TRUE	8.26412e-06
ENSG00000249502	300.96	20.4363	3.88037	TRUE	9.53771e-10
ENSG00000283876	14.7095	1	3.87868	TRUE	0.00220703
ENSG00000283914	49.9236	3.40768	3.87286	TRUE	3.64481e-05
ENSG00000279400	37.0801	2.53452	3.87086	TRUE	6.38841e-05
ENSG00000187098	1853.24	127.009	3.86704	TRUE	1.74457e-31
ENSG00000235172	439.636	30.1435	3.86639	TRUE	2.56635e-25
ENSG00000240750	33.5818	2.31205	3.86044	TRUE	0.00779667
ENSG00000115602	1556.36	107.477	3.85608	TRUE	1.75309e-23
ENSG00000277382	21.132	1.45989	3.8555	TRUE	0.00329176
ENSG00000258303	39.3829	2.72691	3.85223	TRUE	5.56322e-05
ENSG00000273604	1066.35	73.8501	3.85194	TRUE	1.10668e-37
ENSG00000235947	38.7762	2.68935	3.84984	TRUE	0.000994392
ENSG00000285303	60.2405	4.18169	3.84858	TRUE	0.000238388
ENSG00000182175	291.732	20.2589	3.84802	TRUE	3.33978e-12
ENSG00000272023	17.7109	1.22995	3.84797	TRUE	0.00422491
ENSG00000060982	6895.13	480.193	3.84389	TRUE	4.75094e-20
ENSG00000276633	34.7952	2.42328	3.84385	TRUE	0.000393007
ENSG00000232517	34.1037	2.37968	3.84109	TRUE	0.000531422
ENSG00000170827	14.3168	1	3.83964	TRUE	0.00208416
ENSG00000286585	14.2834	1	3.83627	TRUE	0.00561512
ENSG00000259277	14.2617	1	3.83407	TRUE	0.0057041
ENSG00000230946	48.2804	3.38667	3.8335	TRUE	0.000188713
ENSG00000272384	14.2336	1	3.83123	TRUE	0.00200334
ENSG00000236754	37.0995	2.60962	3.82948	TRUE	0.000902537
ENSG00000285492	497.877	35.15	3.82419	TRUE	2.68758e-23
ENSG00000282834	39.6478	2.80202	3.82271	TRUE	0.00409961
ENSG00000274286	70.178	4.96479	3.82122	TRUE	7.20803e-09
ENSG00000198142	1340.56	94.93	3.81982	TRUE	2.33847e-17
ENSG00000167604	16739	1185.56	3.81957	TRUE	9.45725e-77
ENSG00000221955	171.109	12.1323	3.81799	TRUE	2.27107e-16
ENSG00000204086	40.0374	2.83957	3.8176	TRUE	0.000341381
ENSG00000287167	39.051	2.77194	3.81639	TRUE	0.00115547
ENSG00000117009	3009.52	213.624	3.81639	TRUE	6.26806e-58
ENSG00000252908	35.7755	2.54199	3.81494	TRUE	0.00100699
ENSG00000284032	14.0621	1	3.81374	TRUE	0.00215697
ENSG00000073712	256.679	18.2851	3.81122	TRUE	1.55865e-13
ENSG00000286981	50.0833	3.57301	3.80912	TRUE	1.83502e-05
ENSG00000133101	141.396	10.0898	3.80877	TRUE	6.82045e-08
ENSG00000273742	59.2165	4.23278	3.80632	TRUE	0.000321239
ENSG00000144802	38992.8	2790.65	3.80453	TRUE	1.15578e-62
ENSG00000257097	40.7757	2.9193	3.80401	TRUE	0.00386969
ENSG00000271474	33.1872	2.37968	3.80179	TRUE	0.00270239
ENSG00000138166	9998.33	717.275	3.80109	TRUE	1.92176e-47
ENSG00000147614	32.094	2.30457	3.79973	TRUE	8.6355e-05
ENSG00000163082	3863.25	277.63	3.79858	TRUE	8.04243e-49
ENSG00000277895	57.9302	4.16372	3.79837	TRUE	8.64143e-06
ENSG00000254271	50.4926	3.63762	3.795	TRUE	5.22372e-05
ENSG00000164181	3929.65	283.824	3.79133	TRUE	1.92349e-28
ENSG00000279275	28.8048	2.0821	3.7902	TRUE	0.00572018
ENSG00000077522	41.3466	3.00046	3.78451	TRUE	0.000422653
ENSG00000237512	13.7732	1	3.7838	TRUE	0.00235304
ENSG00000187079	35.8085	2.60962	3.77839	TRUE	0.000492138
ENSG00000228923	104.664	7.63106	3.77774	TRUE	4.84083e-07
ENSG00000104804	84.8775	6.19711	3.77571	TRUE	3.13404e-05
ENSG00000259293	106.476	7.77666	3.77523	TRUE	8.58366e-07
ENSG00000128271	1599.84	116.967	3.77376	TRUE	1.62178e-27
ENSG00000265154	46.2943	3.39415	3.76971	TRUE	0.00100149
ENSG00000201098	13.6338	1	3.76911	TRUE	0.00741899
ENSG00000283286	32.4107	2.37968	3.76763	TRUE	0.00272497
ENSG00000129226	180.784	13.2804	3.76689	TRUE	9.85786e-12
ENSG00000287742	39.8052	2.92678	3.76557	TRUE	4.08404e-05
ENSG00000280161	187.6	13.814	3.76345	TRUE	9.88733e-07
ENSG00000279181	26.1968	1.93331	3.76024	TRUE	0.00357524
ENSG00000174945	393.786	29.1396	3.75636	TRUE	4.03355e-13
ENSG00000266498	107.603	7.9646	3.75597	TRUE	1.73943e-05
ENSG00000140274	13.487	1	3.7535	TRUE	0.00221757
ENSG00000236324	19.6762	1.45989	3.75252	TRUE	0.00735946
ENSG00000144655	32718.7	2432.83	3.74941	TRUE	1.37848e-57
ENSG00000223662	13.438	1	3.74824	TRUE	0.00239803
ENSG00000273702	157.039	11.6875	3.74808	TRUE	2.72428e-07
ENSG00000232768	13.411	1	3.74535	TRUE	0.00928157
ENSG00000240853	66.3666	4.96479	3.74065	TRUE	0.000162586
ENSG00000215218	31.2881	2.34212	3.73973	TRUE	0.000228628
ENSG00000128965	120.385	9.02107	3.73821	TRUE	1.05327e-08
ENSG00000279020	61.9644	4.64461	3.73781	TRUE	0.00154388
ENSG00000120738	11074.8	835.84	3.72791	TRUE	0.000928914
ENSG00000234238	16.2851	1.22995	3.72689	TRUE	0.00495765
ENSG00000242522	42.068	3.17773	3.72666	TRUE	0.00355314
ENSG00000124157	13.2369	1	3.72649	TRUE	0.00300072
ENSG00000053524	809.027	61.2482	3.72345	TRUE	1.18957e-27
ENSG00000187608	13766	1042.93	3.7224	TRUE	9.12419e-23
ENSG00000143816	163.99	12.4297	3.72175	TRUE	3.27365e-07
ENSG00000253842	13.1765	1	3.71989	TRUE	0.00479671
ENSG00000226673	25.4563	1.93331	3.71888	TRUE	0.00639763
ENSG00000171951	13.1548	1	3.71752	TRUE	0.00317304
ENSG00000265688	27.2991	2.0821	3.71274	TRUE	0.00156137
ENSG00000279236	146.188	11.1628	3.71105	TRUE	3.32869e-06
ENSG00000286682	24.1966	1.85215	3.70753	TRUE	0.0024423
ENSG00000135114	15692.1	1201.24	3.70744	TRUE	9.60944e-24
ENSG00000258096	25.5457	1.96339	3.70166	TRUE	0.00560347
ENSG00000162692	90.6681	6.97861	3.69958	TRUE	2.90965e-05
ENSG00000069956	7044.92	543.523	3.69617	TRUE	5.482e-60
ENSG00000237513	2413.14	186.388	3.69453	TRUE	3.84337e-55
ENSG00000258413	27.7694	2.14973	3.69127	TRUE	0.0034249
ENSG00000181023	15.8707	1.22995	3.6897	TRUE	0.00563527
ENSG00000262074	12.8754	1	3.68654	TRUE	0.00326723
ENSG00000216035	12.8575	1	3.68454	TRUE	0.00643524
ENSG00000229598	218.892	17.0423	3.68303	TRUE	1.75789e-10
ENSG00000240132	106.287	8.28015	3.68217	TRUE	6.29615e-06
ENSG00000171658	138.928	10.8471	3.67895	TRUE	7.88464e-07
ENSG00000223956	28.6665	2.24442	3.67495	TRUE	0.00588476
ENSG00000285616	28.9405	2.26701	3.67423	TRUE	0.0039519
ENSG00000228477	153.034	11.9984	3.67294	TRUE	4.49391e-12
ENSG00000219027	27.3649	2.14973	3.6701	TRUE	0.00746984
ENSG00000250106	12.7146	1	3.66842	TRUE	0.00656061
ENSG00000242048	260.592	20.5187	3.66678	TRUE	2.8697e-14
ENSG00000253307	155.615	12.2871	3.66276	TRUE	9.56825e-10
ENSG00000126259	107.745	8.52219	3.66025	TRUE	7.96652e-10
ENSG00000111331	46358.9	3673.1	3.65778	TRUE	1.80423e-29
ENSG00000286145	133.353	10.5752	3.6565	TRUE	5.04265e-05
ENSG00000179148	96.5054	7.66113	3.65498	TRUE	1.61963e-06
ENSG00000243483	12.5751	1	3.6525	TRUE	0.00598141
ENSG00000244436	50.0943	3.99392	3.64877	TRUE	0.000655032
ENSG00000256372	26.8681	2.14973	3.64367	TRUE	0.00960333
ENSG00000226272	64.046	5.1271	3.64289	TRUE	0.00129444
ENSG00000125631	76.8721	6.15653	3.64227	TRUE	0.000145383
ENSG00000111981	33.5517	2.68935	3.64106	TRUE	0.000587924
ENSG00000258469	93.0816	7.50025	3.63349	TRUE	5.40724e-07
ENSG00000287555	169.692	13.6757	3.63323	TRUE	2.05034e-05
ENSG00000125730	2412.01	194.431	3.6329	TRUE	1.10417e-48
ENSG00000231233	514.508	41.518	3.63138	TRUE	9.59207e-23
ENSG00000121742	183.292	14.8345	3.62712	TRUE	8.7141e-15
ENSG00000279390	45.3124	3.6677	3.62696	TRUE	0.00194244
ENSG00000273443	71.6727	5.80342	3.62645	TRUE	2.31147e-06
ENSG00000258355	22.6799	1.84468	3.61998	TRUE	0.00555116
ENSG00000273812	686.532	55.8758	3.61903	TRUE	9.63735e-18
ENSG00000267532	12.2855	1	3.61888	TRUE	0.00727294
ENSG00000175556	2157.37	175.607	3.61885	TRUE	1.05542e-30
ENSG00000026751	44223.5	3600.62	3.6185	TRUE	1.24472e-24
ENSG00000105707	98.1607	7.99626	3.61775	TRUE	1.26056e-09
ENSG00000226925	18.9155	1.54105	3.61759	TRUE	0.00388668
ENSG00000185897	85.2092	6.95013	3.6159	TRUE	2.12279e-09
ENSG00000229023	181.999	14.8526	3.61514	TRUE	7.15838e-08
ENSG00000231566	54.4464	4.45381	3.61172	TRUE	0.000648247
ENSG00000185338	5939.17	486.011	3.6112	TRUE	2.225e-40
ENSG00000154678	12.2163	1	3.61073	TRUE	0.00601035
ENSG00000177173	410.193	33.6995	3.6055	TRUE	1.2736e-09
ENSG00000105697	37.4704	3.08304	3.60333	TRUE	6.58771e-05
ENSG00000287593	74.0492	6.09797	3.60208	TRUE	5.48211e-06
ENSG00000274213	642.125	52.9329	3.60062	TRUE	1.15976e-20
ENSG00000126266	66.3672	5.48324	3.59737	TRUE	2.02681e-05
ENSG00000267758	76.6075	6.34304	3.59424	TRUE	1.65612e-05
ENSG00000135476	696.25	57.6684	3.59375	TRUE	1.34757e-37
ENSG00000197061	40.1579	3.32652	3.5936	TRUE	0.00718439
ENSG00000197121	1896.32	157.301	3.59161	TRUE	8.15299e-37
ENSG00000255092	124.145	10.3002	3.59129	TRUE	4.68799e-08
ENSG00000279691	34.7439	2.88317	3.59103	TRUE	0.00105493
ENSG00000271931	12.0372	1	3.58943	TRUE	0.00637412
ENSG00000259202	38.4371	3.19428	3.58894	TRUE	0.00352296
ENSG00000155090	25909.3	2155.85	3.58714	TRUE	3.48137e-43
ENSG00000171860	17812.5	1485.24	3.58412	TRUE	1.35944e-24
ENSG00000255874	287.858	24.0161	3.58328	TRUE	1.23874e-13
ENSG00000115919	7146.76	597.952	3.57919	TRUE	7.40193e-71
ENSG00000185070	41.2808	3.46035	3.57648	TRUE	0.000205746
ENSG00000253385	38.1771	3.20033	3.57642	TRUE	0.000791249
ENSG00000233381	11.919	1	3.57519	TRUE	0.00496628
ENSG00000235027	1330.49	111.628	3.57518	TRUE	3.50459e-22
ENSG00000253218	63.0041	5.28942	3.57426	TRUE	0.00113938
ENSG00000231906	11.8928	1	3.57201	TRUE	0.00509416
ENSG00000157927	154.011	12.9529	3.57169	TRUE	6.24837e-15
ENSG00000278330	1790.39	150.783	3.56973	TRUE	8.27346e-26
ENSG00000145685	7847.74	661.617	3.56821	TRUE	1.19426e-46
ENSG00000099377	304.122	25.6421	3.56806	TRUE	2.15876e-24
ENSG00000249175	24.9827	2.11218	3.56413	TRUE	0.00454943
ENSG00000279491	845.35	71.4755	3.56403	TRUE	6.81885e-20
ENSG00000168994	720.005	60.9506	3.56229	TRUE	1.13033e-30
ENSG00000124102	40497.1	3433.97	3.55987	TRUE	1.24364e-17
ENSG00000249934	43.2391	3.6677	3.55939	TRUE	1.67877e-05
ENSG00000285106	1768.76	150.875	3.55132	TRUE	5.03459e-22
ENSG00000287543	362.537	30.9371	3.55072	TRUE	1.87989e-15
ENSG00000258569	11.705	1	3.54905	TRUE	0.00684328
ENSG00000225886	477.376	40.9828	3.54203	TRUE	1.85896e-17
ENSG00000140961	2270.88	195.918	3.53493	TRUE	1.30367e-53
ENSG00000110848	5058.36	437.647	3.53083	TRUE	4.90149e-20
ENSG00000052795	10944.4	949.32	3.52715	TRUE	1.28887e-61
ENSG00000111879	604.736	52.7025	3.52036	TRUE	2.47791e-19
ENSG00000186451	19.3873	1.68984	3.52015	TRUE	0.00691544
ENSG00000240767	80.1624	6.98768	3.52004	TRUE	0.000134884
ENSG00000198829	389.404	33.9882	3.51816	TRUE	2.84803e-12
ENSG00000232487	147.439	12.8808	3.51682	TRUE	1.28152e-06
ENSG00000146070	4454.07	390.933	3.51013	TRUE	1.43776e-32
ENSG00000286686	21.3799	1.88223	3.50574	TRUE	0.00303125
ENSG00000287865	28.668	2.53452	3.49966	TRUE	0.00133381
ENSG00000228013	429.281	38.0492	3.49598	TRUE	5.9475e-10
ENSG00000137965	4831.21	428.867	3.49378	TRUE	1.97173e-19
ENSG00000240694	46.2512	4.11263	3.49135	TRUE	0.000688975
ENSG00000173846	23541.7	2093.76	3.49105	TRUE	5.65241e-63
ENSG00000267122	98.8534	8.80322	3.48919	TRUE	1.9319e-05
ENSG00000169184	673.709	60.0643	3.48755	TRUE	1.41384e-24
ENSG00000260651	58.8269	5.24582	3.48724	TRUE	6.86097e-06
ENSG00000287771	605.526	54.0737	3.48519	TRUE	5.4394e-12
ENSG00000186594	4707.17	420.409	3.48499	TRUE	2.29188e-57
ENSG00000272247	30.9377	2.77194	3.4804	TRUE	0.00308776
ENSG00000233791	337.041	30.2035	3.48013	TRUE	1.25802e-17
ENSG00000138821	8556.92	766.916	3.47995	TRUE	1.01419e-76
ENSG00000285244	11.1569	1	3.47986	TRUE	0.00672721
ENSG00000116016	2954.04	265.954	3.47344	TRUE	2.39049e-22
ENSG00000258960	41.5081	3.74138	3.47175	TRUE	5.1286e-05
ENSG00000249042	425.161	38.5764	3.46222	TRUE	8.95487e-12
ENSG00000266978	47.6919	4.32746	3.46215	TRUE	3.1679e-05
ENSG00000102265	49760.7	4524.22	3.45926	TRUE	8.84891e-30
ENSG00000233912	61.5243	5.59447	3.45908	TRUE	0.000724431
ENSG00000173976	25.4035	2.31205	3.45778	TRUE	0.00159942
ENSG00000196132	36.4019	3.31904	3.45518	TRUE	0.000343242
ENSG00000162924	13321.4	1215.66	3.45393	TRUE	2.89384e-45
ENSG00000103888	1190.37	108.83	3.45126	TRUE	0.000732241
ENSG00000260318	42.4428	3.88269	3.45039	TRUE	0.000486099
ENSG00000115616	13.4357	1.22995	3.4494	TRUE	0.00879669
ENSG00000161133	55.92	5.12853	3.44675	TRUE	0.000117282
ENSG00000259883	55.6399	5.1061	3.44583	TRUE	0.000675015
ENSG00000167889	148.773	13.6953	3.44137	TRUE	2.14883e-11
ENSG00000258928	57.395	5.29085	3.43935	TRUE	0.00116088
ENSG00000107104	5490.22	506.199	3.43909	TRUE	1.10854e-16
ENSG00000226149	32.0693	2.95685	3.43906	TRUE	0.000903195
ENSG00000157654	12592.1	1162.44	3.43729	TRUE	6.40045e-63
ENSG00000231965	29.5989	2.76446	3.42047	TRUE	0.00962136
ENSG00000235090	50.449	4.71224	3.42034	TRUE	0.000551169
ENSG00000111537	219.081	20.4676	3.42005	TRUE	3.77726e-06
ENSG00000278709	108.041	10.0943	3.41997	TRUE	2.03139e-10
ENSG00000171621	1469.57	137.525	3.41763	TRUE	4.12464e-38
ENSG00000231028	32.7995	3.06952	3.41759	TRUE	0.00735632
ENSG00000038945	1313.35	122.977	3.41679	TRUE	6.69908e-12
ENSG00000136158	905.956	85.064	3.41282	TRUE	4.68957e-18
ENSG00000285909	116.856	10.9735	3.41264	TRUE	0.000166628
ENSG00000286327	87.1822	8.18849	3.41236	TRUE	0.00150688
ENSG00000231881	99.373	9.34284	3.41092	TRUE	4.11891e-05
ENSG00000260271	148.818	13.993	3.41077	TRUE	9.43723e-12
ENSG00000198355	44079.9	4149.26	3.4092	TRUE	4.35287e-64
ENSG00000287913	74.3781	7.0028	3.40887	TRUE	0.000114289
ENSG00000279943	22.402	2.11218	3.40683	TRUE	0.0026019
ENSG00000244476	112.2	10.6339	3.39933	TRUE	0.000457442
ENSG00000231831	86.7774	8.23369	3.39771	TRUE	0.0017417
ENSG00000165591	988.361	93.7932	3.39748	TRUE	3.44355e-41
ENSG00000187556	49.4561	4.7062	3.39351	TRUE	3.7444e-05
ENSG00000199805	52.0193	4.96479	3.38924	TRUE	0.000314202
ENSG00000230943	113.593	10.8564	3.38726	TRUE	1.25852e-09
ENSG00000134363	32.858	3.15067	3.38251	TRUE	0.00225463
ENSG00000197083	44.0103	4.22387	3.38121	TRUE	0.00230057
ENSG00000177374	3250.54	312.135	3.38044	TRUE	9.742e-34
ENSG00000240905	85.6974	8.23369	3.37964	TRUE	9.26784e-05
ENSG00000274210	81.3822	7.82488	3.37857	TRUE	4.22811e-06
ENSG00000198963	96.7253	9.30688	3.37752	TRUE	1.63557e-05
ENSG00000183742	282.215	27.1797	3.3762	TRUE	3.81445e-17
ENSG00000128512	4299.86	414.122	3.37616	TRUE	2.25953e-41
ENSG00000124216	195.768	18.8863	3.37373	TRUE	1.44876e-13
ENSG00000142549	31.306	3.03196	3.36811	TRUE	0.00135391
ENSG00000182168	25.4012	2.46084	3.36767	TRUE	0.00253008
ENSG00000229190	14.6684	1.42234	3.36638	TRUE	0.00766643
ENSG00000285872	144.889	14.0952	3.36168	TRUE	1.28372e-08
ENSG00000254019	79.8237	7.76615	3.36155	TRUE	0.00103586
ENSG00000164684	199.351	19.4215	3.35959	TRUE	4.45781e-14
ENSG00000228109	144.281	14.1297	3.35208	TRUE	4.07842e-08
ENSG00000136048	6678.45	654.981	3.34999	TRUE	1.79278e-23
ENSG00000262420	92.7502	9.10685	3.34833	TRUE	0.000185504
ENSG00000286341	194.953	19.22	3.34244	TRUE	2.71644e-05
ENSG00000267658	29.9512	2.95685	3.34048	TRUE	0.00204313
ENSG00000280138	8911.76	880.588	3.33917	TRUE	1.08371e-05
ENSG00000234369	41.5355	4.12759	3.33097	TRUE	0.008699
ENSG00000180113	546.922	54.417	3.32921	TRUE	2.7035e-12
ENSG00000242829	42.0072	4.18774	3.32639	TRUE	0.000475551
ENSG00000172548	286.166	28.5581	3.32488	TRUE	5.41478e-06
ENSG00000233223	1622.53	162.135	3.32298	TRUE	1.58554e-37
ENSG00000176387	148.337	14.8674	3.31865	TRUE	4.83909e-05
ENSG00000254554	104.31	10.509	3.31119	TRUE	3.81014e-05
ENSG00000279433	427.044	43.1364	3.30741	TRUE	1.35374e-08
ENSG00000140955	30.532	3.08909	3.30507	TRUE	0.00512538
ENSG00000105928	619.539	62.7573	3.30334	TRUE	2.79217e-21
ENSG00000287061	43.5775	4.41769	3.30222	TRUE	5.59974e-05
ENSG00000283118	85.5165	8.70552	3.2962	TRUE	0.00130669
ENSG00000225364	27.098	2.76446	3.29312	TRUE	0.00445176
ENSG00000118515	51339.6	5240.63	3.29226	TRUE	2.78415e-58
ENSG00000224707	33.8886	3.46035	3.29181	TRUE	0.00557911
ENSG00000269506	46.9275	4.80247	3.28859	TRUE	0.00221568
ENSG00000235978	73.6669	7.54528	3.28737	TRUE	4.16854e-05
ENSG00000186480	23455.3	2405.06	3.28577	TRUE	1.86173e-53
ENSG00000158050	15068.2	1547.15	3.28382	TRUE	3.54815e-24
ENSG00000274256	31.3809	3.22435	3.2828	TRUE	0.00697074
ENSG00000188886	249.055	25.606	3.28191	TRUE	3.40421e-10
ENSG00000185947	9720.9	999.565	3.28172	TRUE	4.88931e-58
ENSG00000224611	23.1706	2.38573	3.2798	TRUE	0.00420236
ENSG00000155307	9406.01	968.55	3.27968	TRUE	5.56106e-36
ENSG00000248719	225.996	23.3112	3.2772	TRUE	3.427e-08
ENSG00000205426	94.3599	9.74401	3.27559	TRUE	9.3722e-07
ENSG00000273129	100.598	10.4054	3.2732	TRUE	1.65897e-10
ENSG00000275993	297.522	30.851	3.26961	TRUE	1.68875e-07
ENSG00000285906	227.109	23.5575	3.26913	TRUE	5.1237e-10
ENSG00000229331	145.629	15.1155	3.26819	TRUE	1.2197e-08
ENSG00000157557	27655.5	2871.79	3.26754	TRUE	1.41395e-61
ENSG00000006747	116.872	12.1444	3.26657	TRUE	1.32473e-07
ENSG00000169436	32.9751	3.43775	3.26184	TRUE	0.00113011
ENSG00000266877	26.64	2.77799	3.26148	TRUE	0.00831665
ENSG00000228264	299.027	31.1824	3.26147	TRUE	2.7955e-07
ENSG00000259924	88.6745	9.25564	3.26011	TRUE	1.11486e-05
ENSG00000254693	34.7663	3.63014	3.25959	TRUE	0.000696218
ENSG00000280594	29.1587	3.04549	3.25918	TRUE	0.000765922
ENSG00000070961	46307.1	4859.55	3.25234	TRUE	4.39134e-78
ENSG00000284052	241.238	25.3236	3.25191	TRUE	8.67495e-12
ENSG00000087245	46.5086	4.93471	3.23646	TRUE	0.000260893
ENSG00000143257	170.779	18.1441	3.23455	TRUE	5.96914e-09
ENSG00000119917	27405.7	2913.01	3.23389	TRUE	3.51493e-05
ENSG00000141682	2454.14	261.156	3.23223	TRUE	1.8402e-28
ENSG00000213362	181.99	19.4169	3.22848	TRUE	9.83656e-12
ENSG00000243742	32.7755	3.50538	3.22498	TRUE	0.00024482
ENSG00000279530	146.138	15.6491	3.22318	TRUE	0.000444892
ENSG00000267898	316.603	33.9866	3.21964	TRUE	2.08595e-07
ENSG00000061656	220.833	23.7259	3.21843	TRUE	1.75083e-10
ENSG00000277020	25.332	2.72691	3.21563	TRUE	0.00907981
ENSG00000064989	635.76	68.6776	3.21057	TRUE	1.1129e-19
ENSG00000278745	42.1247	4.56648	3.20551	TRUE	0.00737074
ENSG00000225492	196.439	21.3347	3.2028	TRUE	7.04453e-06
ENSG00000139926	233.733	25.3882	3.20264	TRUE	1.11747e-12
ENSG00000100302	22.9794	2.49696	3.2021	TRUE	0.00550635
ENSG00000182687	93.3325	10.1423	3.20199	TRUE	3.52219e-05
ENSG00000227467	36.7342	3.99535	3.20073	TRUE	0.00253952
ENSG00000106366	939.223	102.272	3.19906	TRUE	1.22913e-11
ENSG00000214812	103.064	11.2379	3.19708	TRUE	8.08036e-06
ENSG00000204381	361.757	39.5217	3.19431	TRUE	6.59609e-19
ENSG00000163746	27.5652	3.01541	3.19242	TRUE	0.00242133
ENSG00000279977	84.1758	9.21203	3.19181	TRUE	0.000687797
ENSG00000251682	86.1319	9.43307	3.19075	TRUE	0.00200838
ENSG00000149557	1686.33	184.701	3.19062	TRUE	9.28181e-26
ENSG00000104368	309.244	33.9158	3.18872	TRUE	3.07842e-12
ENSG00000276651	48.3131	5.30597	3.18673	TRUE	0.00029347
ENSG00000201581	57.6356	6.36547	3.17862	TRUE	0.000669583
ENSG00000134802	6836.11	759.724	3.16963	TRUE	3.53554e-48
ENSG00000226334	72.0498	8.02013	3.1673	TRUE	0.00431036
ENSG00000243022	38.4269	4.28243	3.16561	TRUE	0.00122566
ENSG00000242992	275.795	30.7446	3.16519	TRUE	2.08464e-13
ENSG00000235903	264.383	29.5064	3.16353	TRUE	1.0252e-05
ENSG00000179447	24.1267	2.69683	3.16129	TRUE	0.00626907
ENSG00000259367	22.6651	2.53452	3.16069	TRUE	0.00472067
ENSG00000240793	33.5153	3.74886	3.1603	TRUE	0.00666827
ENSG00000264757	86.3226	9.65681	3.16012	TRUE	3.61096e-05
ENSG00000279024	184.289	20.633	3.15895	TRUE	3.46563e-10
ENSG00000023608	1053.84	118.253	3.1557	TRUE	4.18605e-28
ENSG00000109320	62126.3	6982.36	3.15342	TRUE	4.37724e-54
ENSG00000172379	132.787	14.9578	3.15014	TRUE	2.91462e-05
ENSG00000276809	42.5975	4.80088	3.1494	TRUE	0.00472781
ENSG00000155714	26.5571	3.00793	3.14225	TRUE	0.00295251
ENSG00000146216	32.9751	3.74138	3.13974	TRUE	0.000594473
ENSG00000287214	51.8376	5.88457	3.13899	TRUE	0.00190741
ENSG00000279764	18.2735	2.07462	3.13883	TRUE	0.00924784
ENSG00000283525	169.273	19.2291	3.13798	TRUE	2.68266e-07
ENSG00000139832	5028.62	571.315	3.1378	TRUE	3.70471e-22
ENSG00000106701	1059.16	120.616	3.13443	TRUE	3.48787e-15
ENSG00000285879	43.9664	5.00982	3.13357	TRUE	0.00340765
ENSG00000075213	93.963	10.7165	3.13226	TRUE	2.89801e-09
ENSG00000143322	9295.18	1060.25	3.13208	TRUE	3.54737e-59
ENSG00000140807	3286.95	375.331	3.13051	TRUE	6.79987e-45
ENSG00000165757	33.581	3.84051	3.12828	TRUE	0.00377087
ENSG00000262898	21.1834	2.42328	3.1279	TRUE	0.00494905
ENSG00000133106	9445.32	1081.6	3.12643	TRUE	1.71297e-23
ENSG00000039560	179.442	20.5816	3.12409	TRUE	3.75501e-05
ENSG00000161835	3879.24	446.072	3.12042	TRUE	2.67958e-22
ENSG00000102471	590.972	68.1589	3.11612	TRUE	7.2822e-15
ENSG00000254556	55.8703	6.44822	3.11511	TRUE	0.00302722
ENSG00000056558	39678.4	4586.3	3.11295	TRUE	4.22662e-52
ENSG00000163121	184.349	21.3394	3.11085	TRUE	2.81162e-09
ENSG00000206113	69.5717	8.05482	3.11058	TRUE	2.13406e-07
ENSG00000245522	68.723	7.97367	3.10748	TRUE	5.08953e-05
ENSG00000287011	36.5696	4.24487	3.10685	TRUE	0.00611549
ENSG00000076716	123.757	14.3687	3.10651	TRUE	7.57502e-11
ENSG00000172640	41.3633	4.80247	3.1065	TRUE	0.00137039
ENSG00000123094	133.44	15.5333	3.10276	TRUE	3.6818e-06
ENSG00000112096	397371	46302.3	3.10133	TRUE	2.84392e-36
ENSG00000185883	412.172	48.0377	3.10101	TRUE	1.23638e-17
ENSG00000141384	3375.95	393.478	3.10094	TRUE	5.31515e-44
ENSG00000260273	50.8941	5.94313	3.0982	TRUE	2.27492e-05
ENSG00000107249	502.264	58.707	3.09684	TRUE	6.32817e-07
ENSG00000138642	8331.76	973.908	3.09676	TRUE	5.19462e-33
ENSG00000258872	63.1838	7.44757	3.08471	TRUE	0.000615484
ENSG00000236194	183.659	21.6565	3.08415	TRUE	3.13723e-07
ENSG00000118976	70.5586	8.32089	3.08401	TRUE	9.82659e-05
ENSG00000177426	9289.67	1097.04	3.08201	TRUE	8.85776e-39
ENSG00000187775	6317.88	746.239	3.08173	TRUE	5.88502e-20
ENSG00000272256	71.0296	8.4065	3.07884	TRUE	0.000224455
ENSG00000110436	43.0153	5.09098	3.07883	TRUE	4.52225e-05
ENSG00000249850	77.9342	9.22858	3.07807	TRUE	0.00639214
ENSG00000160460	232.415	27.5433	3.07693	TRUE	1.12188e-07
ENSG00000143195	274.888	32.6788	3.07241	TRUE	6.67888e-08
ENSG00000253015	21.7478	2.5856	3.0723	TRUE	0.0069121
ENSG00000230204	47.1913	5.63203	3.06679	TRUE	4.03805e-05
ENSG00000258082	333.938	39.9894	3.06189	TRUE	1.36569e-13
ENSG00000115474	56.7594	6.80436	3.06033	TRUE	0.00524979
ENSG00000115956	148256	17803	3.0579	TRUE	1.11804e-32
ENSG00000261267	136.709	16.4217	3.05743	TRUE	2.2826e-06
ENSG00000205927	1316.54	158.463	3.05453	TRUE	8.20917e-13
ENSG00000166922	112.4	13.563	3.05089	TRUE	0.000192032
ENSG00000118985	5032.09	607.292	3.05069	TRUE	1.41051e-36
ENSG00000154640	852.433	102.908	3.05023	TRUE	2.30204e-24
ENSG00000242970	29.8235	3.60914	3.04673	TRUE	0.00333357
ENSG00000280392	49.7785	6.02588	3.04628	TRUE	0.00863115
ENSG00000171729	391.563	47.4411	3.04504	TRUE	2.35399e-17
ENSG00000227383	71.3824	8.65443	3.04406	TRUE	0.00369497
ENSG00000125735	23634.4	2877.39	3.03806	TRUE	3.07213e-54
ENSG00000186827	3207.96	390.647	3.03772	TRUE	4.51734e-22
ENSG00000114315	687.49	84.1468	3.03036	TRUE	1.38872e-11
ENSG00000101017	4563.79	558.666	3.03017	TRUE	9.28391e-13
ENSG00000286153	104.891	12.8403	3.03014	TRUE	0.000562571
ENSG00000124334	165.54	20.311	3.02685	TRUE	4.15686e-05
ENSG00000226012	113.777	13.9749	3.0253	TRUE	0.000939765
ENSG00000178860	1191.67	146.414	3.02486	TRUE	1.91891e-12
ENSG00000115267	16477.7	2024.88	3.02461	TRUE	1.22493e-20
ENSG00000106952	11098	1364.35	3.02401	TRUE	4.15289e-24
ENSG00000253669	270.963	33.3327	3.02308	TRUE	8.79455e-09
ENSG00000287920	1238.91	152.415	3.023	TRUE	0.00354281
ENSG00000158186	2046.38	252.36	3.01952	TRUE	2.39049e-22
ENSG00000251179	234.874	28.9862	3.01845	TRUE	5.61309e-06
ENSG00000130340	12024.5	1487.98	3.01454	TRUE	2.01632e-24
ENSG00000228436	68.512	8.50724	3.00959	TRUE	1.96532e-05
ENSG00000277969	1095.65	136.111	3.00894	TRUE	1.37949e-29
ENSG00000218565	23.5424	2.92678	3.00787	TRUE	0.00305602
ENSG00000227032	80.8781	10.0567	3.00759	TRUE	3.75219e-05
ENSG00000262001	997.69	124.14	3.00663	TRUE	2.79581e-21
ENSG00000101955	47.7307	5.96414	3.00053	TRUE	0.00162896
ENSG00000258521	201.838	25.2424	2.99927	TRUE	2.78241e-10
ENSG00000283646	371.625	46.7799	2.98988	TRUE	6.01063e-06
ENSG00000254528	79.1238	9.96202	2.9896	TRUE	8.34874e-07
ENSG00000139410	519.98	65.5061	2.98875	TRUE	2.24827e-15
ENSG00000048342	642.349	80.9883	2.98757	TRUE	8.88009e-08
ENSG00000227376	275.679	34.8145	2.98523	TRUE	4.22302e-15
ENSG00000225931	412.492	52.0968	2.9851	TRUE	4.8479e-12
ENSG00000237025	48.9699	6.18661	2.98467	TRUE	0.00136741
ENSG00000095951	12170.9	1541.4	2.98113	TRUE	9.12674e-54
ENSG00000165029	16658.5	2116.61	2.97643	TRUE	4.69032e-35
ENSG00000237331	38.9438	4.94967	2.97599	TRUE	0.00337625
ENSG00000197063	12143	1553.37	2.96665	TRUE	3.41663e-33
ENSG00000188451	79.5778	10.198	2.96408	TRUE	0.000237491
ENSG00000258620	21.3263	2.73439	2.96334	TRUE	0.00757963
ENSG00000159208	80.6284	10.413	2.9529	TRUE	6.92009e-06
ENSG00000277443	56486.8	7299.99	2.95195	TRUE	4.35355e-27
ENSG00000274717	229.368	29.6851	2.94986	TRUE	1.73488e-08
ENSG00000234043	75.193	9.73208	2.94978	TRUE	1.07992e-06
ENSG00000175315	33.3392	4.31998	2.94812	TRUE	0.00104249
ENSG00000235785	64.8982	8.42003	2.94628	TRUE	0.00289566
ENSG00000286886	60.3561	7.85638	2.94156	TRUE	0.0034279
ENSG00000135678	3740.97	487.07	2.94121	TRUE	2.241e-18
ENSG00000230583	58.0944	7.56645	2.94071	TRUE	0.00421917
ENSG00000160282	148.845	19.4382	2.93685	TRUE	7.50407e-06
ENSG00000255491	131.063	17.1763	2.93177	TRUE	1.3897e-07
ENSG00000285847	69.1476	9.07518	2.92968	TRUE	0.00348323
ENSG00000175841	61.0224	8.02172	2.92736	TRUE	0.000314248
ENSG00000227348	39.8234	5.23977	2.92604	TRUE	0.00531574
ENSG00000267430	74.4708	9.80274	2.92542	TRUE	0.00154258
ENSG00000143479	471.917	62.1952	2.92366	TRUE	8.78384e-21
ENSG00000279981	93.5734	12.3458	2.92207	TRUE	0.000433506
ENSG00000161544	63.1534	8.33887	2.92094	TRUE	9.69972e-05
ENSG00000273133	107.623	14.2201	2.91999	TRUE	4.65888e-05
ENSG00000231721	2400.36	317.218	2.91971	TRUE	1.8064e-10
ENSG00000188313	10498.9	1387.7	2.91948	TRUE	3.8208e-27
ENSG00000279320	407.083	53.8508	2.91828	TRUE	1.51597e-11
ENSG00000237264	105.906	14.0274	2.91647	TRUE	3.65865e-06
ENSG00000266598	100.047	13.2804	2.91331	TRUE	0.00158336
ENSG00000125657	200.188	26.6417	2.9096	TRUE	3.11131e-10
ENSG00000237788	144.413	19.2487	2.90737	TRUE	0.00010994
ENSG00000259709	70.9992	9.46458	2.90719	TRUE	2.54713e-05
ENSG00000279637	113.256	15.1141	2.90562	TRUE	0.000735878
ENSG00000168003	27215.4	3632.29	2.90547	TRUE	2.69162e-55
ENSG00000109929	4535.93	606.586	2.90261	TRUE	8.61135e-52
ENSG00000254477	373.166	49.9329	2.90175	TRUE	1.39332e-14
ENSG00000099937	169.512	22.7057	2.90026	TRUE	5.1627e-06
ENSG00000137507	582.328	78.1045	2.89835	TRUE	1.22045e-11
ENSG00000245293	58.4768	7.861	2.89508	TRUE	0.00169591
ENSG00000286205	36.432	4.91514	2.8899	TRUE	0.00957484
ENSG00000182224	99.8991	13.4835	2.88928	TRUE	2.13485e-05
ENSG00000163827	112.823	15.2358	2.88852	TRUE	1.4457e-07
ENSG00000200879	32.8368	4.43869	2.8871	TRUE	0.00334892
ENSG00000137726	1456.4	197.196	2.88471	TRUE	2.78995e-26
ENSG00000166535	56.1557	7.60384	2.88463	TRUE	0.000171767
ENSG00000287809	201.703	27.3285	2.88375	TRUE	3.81773e-05
ENSG00000266891	63.5955	8.63343	2.88092	TRUE	1.15942e-05
ENSG00000235413	38.1832	5.20221	2.87574	TRUE	0.000408964
ENSG00000241135	53.7184	7.3365	2.87225	TRUE	0.00644441
ENSG00000215475	210.175	28.7397	2.87048	TRUE	3.09028e-07
ENSG00000288064	126.678	17.3233	2.87038	TRUE	0.000102669
ENSG00000270300	60.0759	8.21873	2.8698	TRUE	0.00177721
ENSG00000255145	43.5961	5.9643	2.86977	TRUE	0.00380154
ENSG00000226435	31.1224	4.25983	2.86908	TRUE	0.00821144
ENSG00000167964	37.8768	5.18869	2.86787	TRUE	0.00801985
ENSG00000229931	228.306	31.3641	2.86378	TRUE	1.09227e-06
ENSG00000213891	122.338	16.823	2.86236	TRUE	0.00143741
ENSG00000222028	26.8122	3.6903	2.86108	TRUE	0.00605054
ENSG00000246477	105.106	14.4844	2.85927	TRUE	3.53035e-05
ENSG00000143153	1118.45	154.281	2.85787	TRUE	6.25016e-22
ENSG00000285441	30.6077	4.2253	2.85677	TRUE	0.00341264
ENSG00000257802	76.2278	10.5421	2.85416	TRUE	0.00285796
ENSG00000003436	229.172	31.7439	2.85188	TRUE	7.18223e-08
ENSG00000170017	6320.68	875.685	2.8516	TRUE	2.71395e-50
ENSG00000151929	6533.77	907.009	2.84873	TRUE	5.29353e-27
ENSG00000269997	49.9009	6.93055	2.84802	TRUE	0.00513826
ENSG00000075420	22892	3182.83	2.84646	TRUE	4.54238e-44
ENSG00000234511	583.304	81.1549	2.8455	TRUE	1.22304e-17
ENSG00000121101	101.873	14.2514	2.83759	TRUE	3.99063e-08
ENSG00000177688	92.86	13.004	2.8361	TRUE	6.67303e-05
ENSG00000100024	1075.49	150.75	2.83477	TRUE	1.30872e-20
ENSG00000106266	6975.66	979.658	2.83198	TRUE	1.05703e-26
ENSG00000135541	908.105	127.734	2.82971	TRUE	1.04413e-07
ENSG00000261592	87.7755	12.3517	2.82911	TRUE	0.00758089
ENSG00000173918	45.1147	6.35051	2.82865	TRUE	0.00018095
ENSG00000228363	215.189	30.3781	2.8245	TRUE	9.28971e-08
ENSG00000224687	38.4424	5.43073	2.82348	TRUE	0.00499251
ENSG00000196754	21.5365	3.04549	2.82204	TRUE	0.00551299
ENSG00000271500	76.3251	10.7962	2.82163	TRUE	0.00651827
ENSG00000187510	106.697	15.1278	2.81824	TRUE	0.000117016
ENSG00000137094	1591.4	225.715	2.81772	TRUE	7.14417e-18
ENSG00000279886	35.6379	5.06695	2.81422	TRUE	0.00757963
ENSG00000197122	13404.2	1906.05	2.81403	TRUE	1.08612e-25
ENSG00000178184	479.918	68.3796	2.81115	TRUE	3.75867e-08
ENSG00000158747	958.626	137.172	2.80498	TRUE	7.63396e-13
ENSG00000134152	7994.25	1144.26	2.80454	TRUE	1.15533e-30
ENSG00000249738	30.6606	4.39366	2.80289	TRUE	0.00611549
ENSG00000188215	3205.48	460.05	2.80067	TRUE	6.74312e-24
ENSG00000152778	6725.33	965.287	2.80058	TRUE	4.63052e-18
ENSG00000243806	56.8863	8.16749	2.80012	TRUE	0.000306456
ENSG00000065911	4835.04	695.528	2.79735	TRUE	1.46404e-27
ENSG00000162711	14439.3	2077.7	2.79694	TRUE	5.68925e-37
ENSG00000224093	57.0494	8.20966	2.79682	TRUE	0.00236215
ENSG00000132530	9351.29	1350.25	2.79194	TRUE	2.53883e-39
ENSG00000075391	303.191	43.8232	2.79046	TRUE	3.01776e-14
ENSG00000147119	7135.69	1031.4	2.79044	TRUE	6.32648e-40
ENSG00000161011	61918.1	8958.64	2.78901	TRUE	1.48117e-44
ENSG00000235782	26.247	3.80153	2.7875	TRUE	0.00859892
ENSG00000185304	391.405	56.9381	2.78119	TRUE	1.9807e-17
ENSG00000104885	20760.2	3021.95	2.78027	TRUE	4.55185e-31
ENSG00000254694	22.4773	3.27544	2.77871	TRUE	0.00788
ENSG00000277589	27.1296	3.9578	2.7771	TRUE	0.00730403
ENSG00000255097	79.6314	11.6469	2.77339	TRUE	0.00898401
ENSG00000231327	74.0329	10.8653	2.76844	TRUE	0.000209582
ENSG00000270890	58.0453	8.52219	2.76788	TRUE	1.69785e-05
ENSG00000287682	163.851	24.0733	2.76688	TRUE	4.63388e-05
ENSG00000236352	42.1166	6.19568	2.76505	TRUE	0.00960333
ENSG00000287454	170.796	25.1312	2.76473	TRUE	2.76255e-05
ENSG00000223599	79.4786	11.6996	2.76411	TRUE	0.00954819
ENSG00000167601	219.035	32.2716	2.76282	TRUE	4.24155e-11
ENSG00000047634	2257.75	332.771	2.76229	TRUE	3.13272e-29
ENSG00000168246	2624.63	387.277	2.76068	TRUE	6.28164e-31
ENSG00000055332	19923.7	2942.59	2.75933	TRUE	1.08371e-27
ENSG00000229473	88.0514	13.0432	2.75505	TRUE	1.06652e-05
ENSG00000131459	278.505	41.2877	2.75392	TRUE	1.51496e-05
ENSG00000111266	16086.4	2384.99	2.75379	TRUE	2.52499e-44
ENSG00000100221	20728.1	3074.63	2.7531	TRUE	6.89212e-39
ENSG00000125148	4416.34	655.234	2.75277	TRUE	6.16406e-12
ENSG00000270019	114.67	17.032	2.75117	TRUE	4.27616e-05
ENSG00000287643	67.7164	10.0644	2.75025	TRUE	0.00737713
ENSG00000279361	96.399	14.3612	2.74684	TRUE	0.00322683
ENSG00000236683	37.6506	5.60959	2.7467	TRUE	0.00209495
ENSG00000258302	267.035	39.8196	2.74548	TRUE	1.21059e-07
ENSG00000240163	27.6078	4.12011	2.74432	TRUE	0.00542976
ENSG00000256436	24.487	3.66022	2.74201	TRUE	0.00557911
ENSG00000091879	89.6758	13.4084	2.74159	TRUE	0.003346
ENSG00000164111	49800.8	7464.68	2.73802	TRUE	4.12464e-38
ENSG00000254827	198.148	29.7301	2.73658	TRUE	4.61038e-11
ENSG00000023445	25908.5	3892.32	2.73472	TRUE	1.59062e-29
ENSG00000231830	43.3886	6.54291	2.72931	TRUE	0.000421371
ENSG00000105509	334.947	50.6381	2.72564	TRUE	8.30811e-06
ENSG00000274275	31.6207	4.78592	2.724	TRUE	0.00724131
ENSG00000279520	1795.32	271.966	2.72274	TRUE	1.35783e-22
ENSG00000259161	75.1334	11.3853	2.72228	TRUE	0.00309425
ENSG00000286276	150.277	22.7984	2.72062	TRUE	8.15496e-07
ENSG00000116679	68194.1	10370.1	2.71722	TRUE	1.71559e-38
ENSG00000286379	134.355	20.436	2.71687	TRUE	5.21968e-06
ENSG00000287937	34.6089	5.26841	2.7157	TRUE	0.00195301
ENSG00000278869	284.653	43.4683	2.71117	TRUE	4.06177e-07
ENSG00000278743	133.324	20.421	2.70681	TRUE	7.65592e-06
ENSG00000134107	26189.8	4014.85	2.70559	TRUE	1.51478e-20
ENSG00000215417	370.485	56.9004	2.7029	TRUE	1.81866e-11
ENSG00000151136	8072.21	1241.21	2.70121	TRUE	1.3839e-39
ENSG00000227688	390.688	60.518	2.69058	TRUE	3.52685e-08
ENSG00000272449	2278.78	353.135	2.68997	TRUE	1.75852e-35
ENSG00000137628	12502.1	1937.46	2.68993	TRUE	5.56462e-16
ENSG00000196460	50.6162	7.85638	2.68766	TRUE	0.000341108
ENSG00000249138	90.6964	14.0816	2.68723	TRUE	0.000460602
ENSG00000006118	275.582	42.7906	2.68712	TRUE	1.01406e-06
ENSG00000008294	33942.6	5277.71	2.68511	TRUE	1.22838e-49
ENSG00000095383	12081.4	1879.42	2.68444	TRUE	1.97008e-33
ENSG00000147872	12403.4	1941.54	2.67546	TRUE	1.34979e-25
ENSG00000106341	168.181	26.3754	2.67275	TRUE	2.46708e-07
ENSG00000286825	169.635	26.6433	2.67059	TRUE	3.62432e-05
ENSG00000223722	418.965	65.8046	2.67057	TRUE	1.94171e-05
ENSG00000256987	109.633	17.2301	2.66969	TRUE	0.00559875
ENSG00000250796	32.0582	5.04595	2.6675	TRUE	0.00147029
ENSG00000186105	77.5508	12.2239	2.66543	TRUE	2.79036e-05
ENSG00000050628	78.7099	12.4178	2.66414	TRUE	0.000218437
ENSG00000259954	187.199	29.5574	2.66298	TRUE	2.39777e-08
ENSG00000273199	54.9834	8.71459	2.65749	TRUE	0.000624547
ENSG00000198363	6715.55	1065.89	2.65544	TRUE	1.45687e-33
ENSG00000101665	7400.43	1176.19	2.65349	TRUE	1.47473e-20
ENSG00000100292	28887	4594.69	2.65238	TRUE	5.07466e-15
ENSG00000280303	95.7321	15.2344	2.65167	TRUE	2.61007e-06
ENSG00000092445	47.5669	7.57376	2.65087	TRUE	0.00382078
ENSG00000124091	298.049	47.5054	2.64939	TRUE	1.39929e-09
ENSG00000228393	344.063	54.8426	2.6493	TRUE	2.87977e-12
ENSG00000113448	8769.07	1399.43	2.64759	TRUE	1.82649e-19
ENSG00000239351	65.9234	10.5406	2.64483	TRUE	0.00852785
ENSG00000180616	61.7959	9.88532	2.64415	TRUE	0.00020886
ENSG00000111817	8075.29	1294.34	2.6413	TRUE	5.62081e-46
ENSG00000115844	32.7646	5.25329	2.64084	TRUE	0.00999372
ENSG00000274008	243.685	39.1412	2.63826	TRUE	8.0108e-05
ENSG00000122778	71.1425	11.4287	2.63804	TRUE	0.00460958
ENSG00000185436	1808.4	290.772	2.63676	TRUE	7.26388e-22
ENSG00000102760	8984.55	1445.27	2.63611	TRUE	2.34607e-20
ENSG00000198431	28835	4645.23	2.634	TRUE	1.32096e-37
ENSG00000224875	118.998	19.2353	2.62911	TRUE	0.00061175
ENSG00000208028	76.0499	12.3216	2.62575	TRUE	0.00323972
ENSG00000120051	301.179	48.9393	2.62156	TRUE	6.24271e-12
ENSG00000117228	20108.8	3269.07	2.62088	TRUE	0.00143267
ENSG00000279227	327.203	53.5909	2.61013	TRUE	3.31174e-13
ENSG00000089041	6158.15	1009.31	2.60913	TRUE	2.05983e-16
ENSG00000281420	54.2126	8.8874	2.60879	TRUE	0.000867461
ENSG00000166886	5105.69	839.169	2.60507	TRUE	3.49309e-30
ENSG00000221949	160.893	26.4641	2.604	TRUE	2.87157e-05
ENSG00000181381	33592.3	5531.69	2.60234	TRUE	9.11519e-27
ENSG00000231507	153.728	25.367	2.59936	TRUE	4.24298e-07
ENSG00000225300	73.1005	12.0872	2.5964	TRUE	0.00378096
ENSG00000111335	37880.8	6284.65	2.59156	TRUE	9.87443e-17
ENSG00000102531	12691.5	2106.51	2.59094	TRUE	2.66504e-34
ENSG00000160213	20025.3	3332.59	2.5871	TRUE	6.59121e-30
ENSG00000170425	615.811	102.513	2.58669	TRUE	7.53386e-13
ENSG00000127124	9856.77	1642.38	2.58533	TRUE	7.84592e-18
ENSG00000160271	7256.35	1209.2	2.58519	TRUE	1.09116e-17
ENSG00000232187	688.266	114.781	2.58408	TRUE	7.44878e-14
ENSG00000072274	9192.82	1534.2	2.58302	TRUE	5.73811e-35
ENSG00000111490	372.409	62.1787	2.5824	TRUE	5.07238e-13
ENSG00000279164	60.9164	10.1769	2.58154	TRUE	0.00265204
ENSG00000283959	48.9501	8.18849	2.57964	TRUE	0.00132639
ENSG00000011566	1499.3	250.813	2.5796	TRUE	6.20331e-27
ENSG00000167105	275.228	46.0627	2.57896	TRUE	0.000439062
ENSG00000259242	47.3723	7.94359	2.57618	TRUE	0.00638285
ENSG00000137309	25790.6	4324.9	2.5761	TRUE	9.34897e-26
ENSG00000233578	195.069	32.7842	2.57291	TRUE	6.44348e-09
ENSG00000100644	37925.6	6375.43	2.57258	TRUE	3.01177e-33
ENSG00000186891	2722.25	457.914	2.57165	TRUE	1.73667e-16
ENSG00000101405	61.1305	10.2852	2.57132	TRUE	0.00777165
ENSG00000254936	53.3961	8.98973	2.57038	TRUE	0.00993837
ENSG00000241886	385.472	65.0343	2.56735	TRUE	2.01551e-12
ENSG00000156011	483.167	81.6933	2.56423	TRUE	2.61366e-09
ENSG00000120549	82.2534	13.9133	2.56361	TRUE	0.00193364
ENSG00000251136	849.379	143.697	2.56338	TRUE	7.84208e-16
ENSG00000186417	65.9975	11.1719	2.56253	TRUE	0.00589814
ENSG00000229419	85.3822	14.4648	2.56138	TRUE	1.2778e-06
ENSG00000234975	684.599	116.255	2.55796	TRUE	1.68713e-11
ENSG00000004864	2590.33	440.431	2.55615	TRUE	5.0251e-39
ENSG00000172000	84.6265	14.3926	2.55578	TRUE	4.20226e-05
ENSG00000089127	13958.2	2378.55	2.55295	TRUE	8.89616e-13
ENSG00000286248	154.437	26.3352	2.55195	TRUE	7.59492e-06
ENSG00000249992	1303.32	222.255	2.55191	TRUE	2.54158e-14
ENSG00000170542	37381.3	6381.67	2.55031	TRUE	1.3187e-24
ENSG00000135914	53.2728	9.12181	2.54601	TRUE	0.00161584
ENSG00000164211	2416.01	413.777	2.5457	TRUE	6.47572e-25
ENSG00000235820	32.6326	5.59447	2.54424	TRUE	0.0061508
ENSG00000219507	972.632	166.834	2.54348	TRUE	5.91854e-16
ENSG00000234073	76.06	13.0626	2.5417	TRUE	0.00232703
ENSG00000130589	50132	8613.51	2.54106	TRUE	8.13216e-30
ENSG00000068078	36.186	6.2318	2.53771	TRUE	0.00367828
ENSG00000104312	5853.28	1012.92	2.53072	TRUE	1.53854e-23
ENSG00000187627	74.9581	12.9754	2.53031	TRUE	9.25123e-05
ENSG00000276216	31.6207	5.47576	2.52974	TRUE	0.00686542
ENSG00000128016	108286	18763.6	2.52884	TRUE	9.87811e-31
ENSG00000272620	74.4568	12.9018	2.52883	TRUE	0.00353237
ENSG00000286696	149.948	26.0284	2.52631	TRUE	0.000669645
ENSG00000282100	103.705	18.0027	2.52621	TRUE	0.00264605
ENSG00000152503	235.679	40.9284	2.52565	TRUE	1.51221e-10
ENSG00000148926	6468.9	1125.32	2.52318	TRUE	8.69044e-17
ENSG00000077264	81.1769	14.1552	2.51974	TRUE	5.9375e-06
ENSG00000167874	1094.76	191.229	2.51724	TRUE	7.56759e-13
ENSG00000213453	350.033	61.1534	2.51699	TRUE	1.90398e-12
ENSG00000157227	1314.41	229.696	2.51662	TRUE	4.21466e-22
ENSG00000235677	76.0692	13.3032	2.51554	TRUE	0.0010917
ENSG00000107968	7620	1332.88	2.51525	TRUE	1.18231e-15
ENSG00000077150	38994.7	6838.75	2.51148	TRUE	1.64839e-41
ENSG00000135077	8013.55	1408.38	2.50841	TRUE	2.77552e-33
ENSG00000122862	163368	28725.5	2.50772	TRUE	2.36498e-26
ENSG00000227741	174.602	30.7447	2.50566	TRUE	2.38328e-05
ENSG00000204103	17073.1	3008.02	2.50484	TRUE	4.17404e-17
ENSG00000146232	7473.3	1317.94	2.50346	TRUE	4.08286e-26
ENSG00000236867	59.979	10.6052	2.49968	TRUE	0.00801092
ENSG00000279432	263.573	46.7194	2.49611	TRUE	2.71786e-05
ENSG00000286672	98.0878	17.4032	2.49472	TRUE	0.00133059
ENSG00000180875	186.385	33.0728	2.49457	TRUE	1.4727e-07
ENSG00000150782	1343.62	238.457	2.49433	TRUE	1.41989e-10
ENSG00000273320	39.6174	7.04783	2.49088	TRUE	0.0029978
ENSG00000182379	431.824	76.9856	2.48778	TRUE	2.06587e-07
ENSG00000181790	944.549	168.572	2.48626	TRUE	1.7819e-08
ENSG00000232702	67.9851	12.1337	2.4862	TRUE	0.000449335
ENSG00000026508	144567	25850.5	2.48348	TRUE	3.28065e-30
ENSG00000118156	251.072	44.937	2.48212	TRUE	2.90126e-08
ENSG00000130222	257.993	46.2442	2.47998	TRUE	1.75087e-06
ENSG00000235128	49.8077	8.92941	2.47973	TRUE	0.00870012
ENSG00000258512	144.688	25.9606	2.47855	TRUE	2.59922e-05
ENSG00000228817	133.291	23.9243	2.47803	TRUE	1.66479e-05
ENSG00000074660	10506.3	1889.87	2.47489	TRUE	4.82376e-23
ENSG00000186352	378.488	68.2101	2.47219	TRUE	9.83505e-15
ENSG00000173320	84.8416	15.3065	2.47063	TRUE	0.000687622
ENSG00000223549	64.3147	11.6048	2.47043	TRUE	0.00121588
ENSG00000280181	89.5093	16.1692	2.46879	TRUE	0.00307532
ENSG00000131979	10095.9	1827.5	2.46583	TRUE	4.37176e-12
ENSG00000145911	2806.05	508.021	2.46558	TRUE	6.10575e-10
ENSG00000158470	30149.8	5459.53	2.4653	TRUE	1.27117e-26
ENSG00000198805	11653.1	2114.06	2.46263	TRUE	1.5129e-15
ENSG00000229816	61.3463	11.1328	2.46217	TRUE	0.00262781
ENSG00000119922	32422.5	5884.74	2.46195	TRUE	0.00682488
ENSG00000198814	7760.46	1408.76	2.46172	TRUE	6.31968e-45
ENSG00000126709	9005.55	1636.24	2.46043	TRUE	4.7624e-09
ENSG00000267702	583.683	106.188	2.45857	TRUE	2.67589e-05
ENSG00000184588	18531.2	3382.74	2.45369	TRUE	1.37848e-28
ENSG00000180316	964.175	176.019	2.45356	TRUE	1.04246e-21
ENSG00000162571	61.5854	11.2454	2.45325	TRUE	0.00223358
ENSG00000131730	72.2646	13.2324	2.44922	TRUE	0.000900024
ENSG00000185483	57.7172	10.5766	2.44813	TRUE	0.00717368
ENSG00000182853	442.918	81.2279	2.44699	TRUE	6.70949e-05
ENSG00000167996	173163	31762.9	2.44672	TRUE	1.57862e-22
ENSG00000264772	68.4071	12.5665	2.44456	TRUE	0.00596878
ENSG00000104154	1633.56	300.314	2.44348	TRUE	1.42985e-11
ENSG00000174373	3488.2	641.652	2.44262	TRUE	1.00341e-16
ENSG00000211445	1380.16	254.197	2.44082	TRUE	2.9637e-10
ENSG00000273008	40.5886	7.4837	2.43925	TRUE	0.00299851
ENSG00000197696	377.246	69.5837	2.43868	TRUE	8.3119e-08
ENSG00000029153	192.202	35.4665	2.43809	TRUE	5.13008e-05
ENSG00000170801	287.742	53.226	2.43457	TRUE	0.000126732
ENSG00000287317	62.5843	11.6227	2.42885	TRUE	0.00036496
ENSG00000248323	22082.8	4102.01	2.42852	TRUE	2.00224e-19
ENSG00000039319	9143.9	1699.57	2.42764	TRUE	3.94749e-34
ENSG00000267293	83.9711	15.6477	2.42394	TRUE	0.00069573
ENSG00000134278	551.539	102.867	2.42268	TRUE	9.92424e-12
ENSG00000188613	65.081	12.1519	2.42106	TRUE	0.00100404
ENSG00000264739	61.6398	11.525	2.41909	TRUE	0.00500432
ENSG00000258035	114.374	21.5047	2.41104	TRUE	0.00632612
ENSG00000237989	220.031	41.3947	2.41019	TRUE	1.83381e-09
ENSG00000265907	124.381	23.4178	2.40909	TRUE	0.000129749
ENSG00000076382	867.87	163.467	2.40848	TRUE	1.8799e-24
ENSG00000010030	926.317	174.679	2.4068	TRUE	1.77075e-06
ENSG00000132510	125319	23652.5	2.40554	TRUE	2.29835e-23
ENSG00000286242	175.945	33.256	2.40343	TRUE	0.0015736
ENSG00000231890	405.684	76.9121	2.39907	TRUE	1.19199e-07
ENSG00000214353	231.738	44.0891	2.394	TRUE	0.000107551
ENSG00000262655	725.236	138.178	2.39192	TRUE	2.12673e-14
ENSG00000131981	17642.6	3364.45	2.39062	TRUE	1.40746e-20
ENSG00000164855	139.267	26.565	2.39026	TRUE	0.00124164
ENSG00000173926	836.362	159.631	2.38939	TRUE	6.94083e-21
ENSG00000251139	132.704	25.3357	2.38897	TRUE	0.00288873
ENSG00000182902	111.512	21.2972	2.38847	TRUE	3.69938e-06
ENSG00000095397	1626.05	310.959	2.38657	TRUE	1.04176e-09
ENSG00000160408	587.076	112.27	2.38657	TRUE	1.46058e-07
ENSG00000257315	124.448	23.8432	2.3839	TRUE	0.00249273
ENSG00000243055	474.018	90.9495	2.38181	TRUE	5.43289e-13
ENSG00000198959	1271	243.964	2.38122	TRUE	4.42634e-07
ENSG00000259704	84.9095	16.3165	2.37959	TRUE	0.00585111
ENSG00000224950	935.936	179.878	2.37939	TRUE	1.305e-11
ENSG00000074416	5150.21	991.105	2.37752	TRUE	1.60057e-08
ENSG00000198682	1858.91	358.235	2.37548	TRUE	9.71296e-21
ENSG00000103569	121417	23405.9	2.37503	TRUE	4.96325e-15
ENSG00000164683	589.031	113.578	2.37465	TRUE	2.3984e-07
ENSG00000076706	255.293	49.2684	2.37342	TRUE	1.05401e-07
ENSG00000176845	13629.7	2633.15	2.37189	TRUE	9.00808e-24
ENSG00000118242	919.731	177.749	2.37137	TRUE	7.16431e-12
ENSG00000242247	11421.9	2213.57	2.36736	TRUE	2.80462e-30
ENSG00000241343	680.493	131.957	2.36651	TRUE	5.40668e-18
ENSG00000255221	163.471	31.7968	2.36208	TRUE	2.31271e-06
ENSG00000232043	296.806	57.7374	2.36194	TRUE	4.23466e-05
ENSG00000010818	23053.2	4488.9	2.36053	TRUE	2.49915e-28
ENSG00000152689	1914.08	372.782	2.36024	TRUE	3.53565e-27
ENSG00000249096	510.276	99.4773	2.35884	TRUE	4.90637e-10
ENSG00000186431	7588.96	1481.09	2.35725	TRUE	1.53766e-13
ENSG00000184156	54.0388	10.5467	2.35721	TRUE	0.000681388
ENSG00000050165	757.737	148.052	2.35559	TRUE	3.93665e-08
ENSG00000279641	63.5567	12.4284	2.3544	TRUE	0.00119821
ENSG00000130066	80638.2	15770.4	2.35425	TRUE	8.96868e-21
ENSG00000128578	134.673	26.3877	2.35153	TRUE	3.17959e-07
ENSG00000254165	82.1189	16.109	2.34985	TRUE	0.000944395
ENSG00000101255	3041.71	596.828	2.34949	TRUE	1.41011e-14
ENSG00000272109	81.8589	16.0684	2.34891	TRUE	0.000333049
ENSG00000229337	172.479	33.8661	2.3485	TRUE	0.00139177
ENSG00000112394	1612.25	316.776	2.34754	TRUE	1.09317e-08
ENSG00000278881	134.014	26.3336	2.34741	TRUE	0.00567838
ENSG00000121966	83592.4	16432.5	2.34682	TRUE	7.28674e-22
ENSG00000154710	571.148	112.56	2.34317	TRUE	8.65804e-11
ENSG00000286545	398.053	78.4975	2.34224	TRUE	3.52266e-11
ENSG00000075426	70700.3	13942.7	2.34221	TRUE	1.36064e-21
ENSG00000143494	214.589	42.367	2.34056	TRUE	1.98507e-06
ENSG00000067334	6796.37	1341.94	2.34044	TRUE	2.83186e-27
ENSG00000204389	22798.2	4501.96	2.34029	TRUE	4.35917e-16
ENSG00000265871	48.9703	9.68705	2.33778	TRUE	0.00559234
ENSG00000138035	3446.96	682.72	2.33596	TRUE	1.89278e-10
ENSG00000125726	122.34	24.2337	2.33581	TRUE	0.0015736
ENSG00000280248	138.02	27.3586	2.33482	TRUE	0.000566259
ENSG00000163600	2433.18	482.675	2.33372	TRUE	4.32579e-21
ENSG00000280035	487.442	96.7523	2.33286	TRUE	3.75416e-05
ENSG00000219891	52.4697	10.4415	2.32916	TRUE	0.0003762
ENSG00000278962	377.623	75.1594	2.32892	TRUE	5.90073e-11
ENSG00000234199	126.001	25.1613	2.32415	TRUE	2.81694e-05
ENSG00000280383	226.933	45.3248	2.3239	TRUE	0.00029207
ENSG00000217801	413.84	82.7373	2.32246	TRUE	1.71032e-13
ENSG00000120659	38.2379	7.65651	2.32024	TRUE	0.0033835
ENSG00000130203	58.3934	11.7083	2.31827	TRUE	0.00551299
ENSG00000038210	2993.58	600.341	2.31802	TRUE	3.06358e-10
ENSG00000269845	56.2055	11.2726	2.31789	TRUE	0.000952101
ENSG00000104856	11146	2236.34	2.31732	TRUE	1.68235e-29
ENSG00000226564	347.239	69.6722	2.31727	TRUE	8.03621e-13
ENSG00000113552	6800.76	1366.22	2.3155	TRUE	2.04964e-26
ENSG00000111344	141.513	28.4919	2.31231	TRUE	7.87209e-06
ENSG00000112782	1330.66	267.953	2.31209	TRUE	1.20427e-10
ENSG00000198947	106.104	21.3887	2.31056	TRUE	9.24995e-05
ENSG00000232748	95.219	19.1976	2.31032	TRUE	0.000293223
ENSG00000132669	4145.1	835.791	2.31019	TRUE	9.80022e-12
ENSG00000070718	4043.9	815.545	2.30991	TRUE	9.81478e-34
ENSG00000232757	94.8084	19.1344	2.30884	TRUE	4.99484e-06
ENSG00000134962	55.1982	11.1749	2.30436	TRUE	0.00312297
ENSG00000261888	670.771	135.925	2.30301	TRUE	3.10946e-12
ENSG00000242960	647.899	131.33	2.30257	TRUE	6.16405e-12
ENSG00000260314	208.111	42.188	2.30245	TRUE	2.81484e-06
ENSG00000120705	13956.4	2835.97	2.29901	TRUE	1.60213e-32
ENSG00000204186	601.819	122.341	2.29842	TRUE	3.41932e-12
ENSG00000218980	419.318	85.2427	2.2984	TRUE	4.76022e-05
ENSG00000268061	222.58	45.2963	2.29686	TRUE	1.24268e-06
ENSG00000245532	149196	30362.6	2.29684	TRUE	5.91854e-16
ENSG00000023909	3096.49	631.169	2.29454	TRUE	1.4785e-18
ENSG00000271303	1035.93	211.386	2.29297	TRUE	5.43072e-16
ENSG00000143507	2746.37	561.001	2.29145	TRUE	3.69407e-21
ENSG00000204020	831.636	169.969	2.29068	TRUE	2.21334e-08
ENSG00000279996	99.5889	20.3924	2.28796	TRUE	0.0017208
ENSG00000260708	231.689	47.4817	2.28675	TRUE	1.6303e-07
ENSG00000143344	1545.59	316.765	2.28667	TRUE	6.67453e-20
ENSG00000185668	44.8535	9.19851	2.28575	TRUE	0.00697074
ENSG00000164220	103.262	21.2011	2.2841	TRUE	0.00572018
ENSG00000174946	3132.05	643.472	2.28316	TRUE	1.26046e-12
ENSG00000272669	1106.83	227.592	2.2819	TRUE	1.92814e-25
ENSG00000110330	10292.9	2117.62	2.28114	TRUE	4.00761e-26
ENSG00000240057	345.175	71.0431	2.28056	TRUE	9.41287e-11
ENSG00000100652	154.62	31.9244	2.27599	TRUE	0.00807142
ENSG00000154608	63.2374	13.1346	2.2674	TRUE	0.000457986
ENSG00000169136	3442.01	715.334	2.26656	TRUE	3.0259e-15
ENSG00000283526	89.6472	18.6671	2.26376	TRUE	0.00336523
ENSG00000143514	9542.46	1987.16	2.26365	TRUE	8.22234e-34
ENSG00000286864	98.1274	20.4481	2.26269	TRUE	0.0030519
ENSG00000273691	162.756	33.9567	2.26095	TRUE	0.0010033
ENSG00000283828	60.4192	12.6057	2.26093	TRUE	0.000640223
ENSG00000065833	351.192	73.3456	2.25948	TRUE	3.64827e-10
ENSG00000150593	36597	7649.71	2.25825	TRUE	2.2633e-28
ENSG00000253958	212.362	44.3926	2.25814	TRUE	4.5204e-05
ENSG00000271366	69.4502	14.5565	2.25431	TRUE	0.00304632
ENSG00000277511	192.862	40.4342	2.25392	TRUE	1.80889e-05
ENSG00000104320	12273.4	2574.39	2.25324	TRUE	1.83506e-15
ENSG00000006704	103.688	21.7706	2.25179	TRUE	0.00149474
ENSG00000118432	268.166	56.3054	2.25178	TRUE	1.84415e-06
ENSG00000261245	525.242	110.438	2.24974	TRUE	1.62855e-05
ENSG00000129194	110.718	23.2825	2.24958	TRUE	0.000220945
ENSG00000177409	21131.9	4449.53	2.2477	TRUE	6.57303e-13
ENSG00000286319	65.1244	13.7179	2.24714	TRUE	0.00304591
ENSG00000142178	185.341	39.0683	2.24611	TRUE	1.47196e-05
ENSG00000185222	57.0828	12.042	2.24498	TRUE	0.000625095
ENSG00000237927	151.635	32.0149	2.24379	TRUE	0.000891092
ENSG00000273797	98.4159	20.8599	2.23816	TRUE	0.00290696
ENSG00000177337	1341.98	284.587	2.23743	TRUE	5.34417e-11
ENSG00000118200	882.109	187.103	2.23712	TRUE	2.30683e-21
ENSG00000144488	100.46	21.3317	2.23555	TRUE	0.00214537
ENSG00000268355	94.669	20.1866	2.22949	TRUE	0.000259249
ENSG00000279345	113.624	24.2475	2.22836	TRUE	0.00250882
ENSG00000111863	1001.47	213.826	2.22762	TRUE	8.89196e-16
ENSG00000205413	18226.1	3895.24	2.22622	TRUE	2.71151e-09
ENSG00000197780	1160.97	248.302	2.22516	TRUE	1.23197e-23
ENSG00000161921	15917.9	3404.44	2.22516	TRUE	1.35608e-11
ENSG00000159388	57697.9	12367	2.22202	TRUE	1.59163e-26
ENSG00000203804	1882.38	403.808	2.22082	TRUE	0.00956568
ENSG00000144152	915.761	196.524	2.22026	TRUE	2.1966e-12
ENSG00000235488	95.3433	20.4977	2.21767	TRUE	0.00333454
ENSG00000145632	277.249	59.6569	2.21642	TRUE	6.82045e-08
ENSG00000274270	69.8196	15.0495	2.21392	TRUE	0.0022587
ENSG00000116044	17842.9	3851.02	2.21204	TRUE	1.68348e-20
ENSG00000230982	331.073	71.5089	2.21096	TRUE	4.27584e-09
ENSG00000255158	97.8514	21.1498	2.20995	TRUE	0.00467698
ENSG00000156966	1480.27	320.081	2.20935	TRUE	4.66393e-20
ENSG00000234065	47.2046	10.219	2.20767	TRUE	0.00954819
ENSG00000064787	333.068	72.1836	2.20608	TRUE	0.000114763
ENSG00000271855	54.2893	11.7761	2.2048	TRUE	0.000547493
ENSG00000279412	340.048	73.858	2.20291	TRUE	6.55022e-05
ENSG00000178146	86.4222	18.7722	2.2028	TRUE	1.50571e-05
ENSG00000273218	152.412	33.1072	2.20276	TRUE	4.82169e-05
ENSG00000239445	93.0039	20.2149	2.20187	TRUE	0.000377901
ENSG00000159200	2417.75	525.771	2.20116	TRUE	9.61016e-29
ENSG00000149489	380.785	82.8323	2.20071	TRUE	2.4196e-13
ENSG00000286162	163.97	35.6729	2.20053	TRUE	7.33915e-06
ENSG00000183696	13619.3	2964.88	2.1996	TRUE	6.85009e-31
ENSG00000284930	396.941	86.4846	2.19841	TRUE	1.8266e-08
ENSG00000267521	44.0405	9.59682	2.1982	TRUE	0.00174914
ENSG00000266389	529.962	115.769	2.19464	TRUE	3.12981e-15
ENSG00000198369	957.394	209.423	2.1927	TRUE	1.50377e-14
ENSG00000233436	141.393	30.9613	2.19117	TRUE	0.000658016
ENSG00000136514	1493.42	327.193	2.1904	TRUE	2.68722e-08
ENSG00000071205	1243.64	272.952	2.18785	TRUE	4.93113e-19
ENSG00000237499	1303.05	286.118	2.18721	TRUE	1.49302e-09
ENSG00000163644	13793.8	3030.22	2.18653	TRUE	1.92002e-12
ENSG00000227359	65.7907	14.4618	2.18564	TRUE	0.00142079
ENSG00000247081	163.705	35.9851	2.18562	TRUE	0.00873105
ENSG00000031081	7142.92	1570.83	2.18499	TRUE	6.42302e-22
ENSG00000260898	144.502	31.8074	2.18365	TRUE	3.08434e-05
ENSG00000265975	457.953	100.898	2.18231	TRUE	2.69077e-12
ENSG00000181722	1038.8	228.881	2.18225	TRUE	1.70575e-05
ENSG00000273284	146.634	32.3271	2.1814	TRUE	3.39717e-05
ENSG00000162654	18636.6	4109.73	2.18103	TRUE	1.6069e-11
ENSG00000140279	65.444	14.4424	2.17995	TRUE	0.00178457
ENSG00000255299	59.3226	13.1168	2.17716	TRUE	0.00538796
ENSG00000198719	904.425	199.99	2.17707	TRUE	1.50689e-11
ENSG00000087085	92.6007	20.5127	2.17451	TRUE	3.51408e-05
ENSG00000264853	209.191	46.425	2.17185	TRUE	0.00598955
ENSG00000278434	99.441	22.0801	2.17109	TRUE	0.00230043
ENSG00000259212	93.5883	20.7862	2.1707	TRUE	0.00138944
ENSG00000279917	173.425	38.5239	2.17049	TRUE	0.00298434
ENSG00000287727	89.8198	19.9581	2.17006	TRUE	0.000370979
ENSG00000163823	24102.1	5362.04	2.16831	TRUE	4.72141e-16
ENSG00000105711	898.969	200.363	2.16566	TRUE	5.4844e-17
ENSG00000279196	95.7192	21.3846	2.16224	TRUE	0.00131396
ENSG00000235888	99.9515	22.3838	2.15878	TRUE	0.000772272
ENSG00000130052	2888.58	647.511	2.15739	TRUE	2.57541e-14
ENSG00000160161	49.7248	11.1598	2.15565	TRUE	0.00302072
ENSG00000164236	2126.73	477.474	2.15514	TRUE	4.12669e-17
ENSG00000276337	210.543	47.2968	2.1543	TRUE	0.000988026
ENSG00000154319	587.701	132.077	2.15371	TRUE	0.000438628
ENSG00000181656	88.3298	19.8531	2.15354	TRUE	0.00881637
ENSG00000262652	60.9871	13.7269	2.15149	TRUE	0.00289847
ENSG00000255150	724.037	163.056	2.15069	TRUE	1.43683e-10
ENSG00000231858	247.313	55.7024	2.15053	TRUE	4.00653e-11
ENSG00000151694	8557.9	1928.09	2.15009	TRUE	1.25622e-16
ENSG00000213512	56.4693	12.7258	2.14971	TRUE	0.00191174
ENSG00000151327	3504.51	791.112	2.14726	TRUE	5.63229e-27
ENSG00000235579	64.9187	14.6677	2.14599	TRUE	0.00111556
ENSG00000102554	977.67	220.913	2.14587	TRUE	1.06576e-12
ENSG00000239300	97.5461	22.1073	2.14156	TRUE	0.00205232
ENSG00000229692	242.314	54.9179	2.14153	TRUE	1.9807e-08
ENSG00000197860	6655.65	1508.78	2.1412	TRUE	8.6542e-20
ENSG00000183484	14298.7	3242.65	2.14064	TRUE	1.13033e-30
ENSG00000196843	23799.1	5397.5	2.14055	TRUE	4.54648e-19
ENSG00000237781	597.368	135.668	2.13854	TRUE	2.87684e-07
ENSG00000160791	7520.48	1709.18	2.13752	TRUE	4.635e-12
ENSG00000054598	52.7315	11.9865	2.13725	TRUE	0.00449995
ENSG00000166793	395.251	89.9772	2.13514	TRUE	3.8424e-09
ENSG00000114554	4317.93	983.46	2.1344	TRUE	1.72352e-27
ENSG00000198825	2392.25	545.353	2.13311	TRUE	1.37626e-16
ENSG00000095209	719.694	164.163	2.13226	TRUE	5.9761e-14
ENSG00000225075	48.9782	11.1929	2.12955	TRUE	0.00445037
ENSG00000162616	756.336	173.034	2.12797	TRUE	4.63789e-17
ENSG00000180509	874.466	200.809	2.12258	TRUE	1.3334e-08
ENSG00000164741	104.187	23.9693	2.11991	TRUE	0.000388892
ENSG00000251393	286.32	65.8801	2.11971	TRUE	5.40502e-05
ENSG00000162783	16047.3	3699.12	2.11707	TRUE	2.14175e-25
ENSG00000197272	221.708	51.1863	2.11483	TRUE	0.000191669
ENSG00000171522	12515.9	2892.93	2.11316	TRUE	3.83312e-22
ENSG00000196141	1034.44	239.596	2.11017	TRUE	1.03421e-09
ENSG00000286065	225.963	52.3987	2.10848	TRUE	1.8028e-05
ENSG00000077585	2655.96	616.598	2.10683	TRUE	1.45513e-19
ENSG00000156831	713.403	165.776	2.10549	TRUE	7.43382e-09
ENSG00000123213	2340.53	544.049	2.10503	TRUE	1.8592e-09
ENSG00000131773	46.3892	10.7841	2.10488	TRUE	0.00214537
ENSG00000267534	1122.22	261.052	2.10394	TRUE	1.72486e-14
ENSG00000101082	12451.8	2900.73	2.10186	TRUE	9.21617e-10
ENSG00000234456	236.421	55.1156	2.10083	TRUE	0.000786868
ENSG00000232934	329.52	76.9977	2.09748	TRUE	6.4179e-06
ENSG00000243650	126.2	29.5092	2.09647	TRUE	7.75478e-05
ENSG00000134108	11394.8	2667.1	2.09503	TRUE	4.12349e-20
ENSG00000244124	60.3641	14.1388	2.09403	TRUE	0.00606422
ENSG00000196449	1454.17	340.844	2.09302	TRUE	2.33474e-22
ENSG00000152484	4049.17	949.361	2.0926	TRUE	6.86227e-30
ENSG00000258891	120.322	28.2556	2.09029	TRUE	0.0072592
ENSG00000173728	57.5865	13.5269	2.0899	TRUE	0.00550276
ENSG00000261460	204.819	48.1171	2.08973	TRUE	2.23691e-05
ENSG00000228107	94.315	22.1734	2.08866	TRUE	0.000216719
ENSG00000271119	51.8436	12.2435	2.08215	TRUE	0.00248705
ENSG00000177494	192.256	45.4616	2.08031	TRUE	6.53294e-05
ENSG00000115902	2708.37	641.939	2.07692	TRUE	2.37193e-16
ENSG00000146457	17051.2	4041.82	2.07679	TRUE	7.24779e-23
ENSG00000185507	16945	4018.45	2.07615	TRUE	1.2069e-11
ENSG00000035681	11779.6	2794.58	2.07559	TRUE	8.06622e-25
ENSG00000135436	98.1896	23.2948	2.07556	TRUE	0.0018527
ENSG00000166833	78.7	18.676	2.07518	TRUE	0.000730743
ENSG00000279608	143.907	34.2539	2.07079	TRUE	0.00499294
ENSG00000152766	329.201	78.3631	2.07072	TRUE	0.00244069
ENSG00000283199	1196.28	285.135	2.06884	TRUE	5.27283e-05
ENSG00000156127	2311.04	551.145	2.06804	TRUE	3.16208e-11
ENSG00000154548	134.715	32.1364	2.06763	TRUE	0.0011232
ENSG00000235253	129.152	30.814	2.06742	TRUE	0.00759535
ENSG00000275180	121.019	28.8765	2.06727	TRUE	1.29198e-05
ENSG00000186187	1481.56	353.605	2.06691	TRUE	2.58195e-11
ENSG00000258704	255.599	61.0062	2.06685	TRUE	1.5443e-07
ENSG00000132329	199.171	47.573	2.06579	TRUE	0.00353169
ENSG00000238005	787.182	188.123	2.06502	TRUE	4.23466e-08
ENSG00000144597	5111.12	1221.87	2.06455	TRUE	6.19044e-26
ENSG00000163362	57.9047	13.8546	2.06332	TRUE	0.0046689
ENSG00000279766	88.1632	21.1032	2.06271	TRUE	0.00648521
ENSG00000043462	69025.2	16527.3	2.06227	TRUE	7.60692e-24
ENSG00000225422	366.289	87.7696	2.06119	TRUE	2.86456e-05
ENSG00000168209	6742.24	1615.67	2.06109	TRUE	9.79918e-11
ENSG00000271780	305.334	73.2315	2.05985	TRUE	0.000958285
ENSG00000136367	156.608	37.5817	2.05905	TRUE	3.1791e-06
ENSG00000152784	4150.44	996.299	2.05861	TRUE	3.44164e-09
ENSG00000140948	5244.48	1260.63	2.05666	TRUE	1.74274e-21
ENSG00000138131	94.7181	22.7865	2.05546	TRUE	0.00785212
ENSG00000245534	84.5463	20.3489	2.05479	TRUE	0.00919872
ENSG00000171811	121.404	29.2282	2.05438	TRUE	3.49048e-05
ENSG00000197982	2165.55	521.932	2.0528	TRUE	5.88446e-22
ENSG00000179841	1218.76	293.776	2.05262	TRUE	7.56816e-07
ENSG00000248476	148.825	35.8866	2.0521	TRUE	0.00533004
ENSG00000137710	2318.57	559.474	2.05109	TRUE	1.27144e-14
ENSG00000103472	91.6242	22.1462	2.04867	TRUE	0.00703475
ENSG00000151718	1146.54	277.447	2.047	TRUE	2.2707e-18
ENSG00000172183	26559.7	6428.62	2.04666	TRUE	2.16853e-17
ENSG00000285938	1102.36	266.961	2.0459	TRUE	7.18727e-05
ENSG00000230844	596.302	144.424	2.04573	TRUE	6.4715e-15
ENSG00000279080	145.64	35.2954	2.04486	TRUE	0.000472864
ENSG00000132002	24822.6	6021.2	2.04353	TRUE	1.60013e-09
ENSG00000101445	19756.1	4792.7	2.04339	TRUE	6.00744e-11
ENSG00000263606	61.1654	14.8452	2.04272	TRUE	0.00853507
ENSG00000171408	138.722	33.6888	2.04185	TRUE	0.000232867
ENSG00000055732	93.1086	22.6196	2.04134	TRUE	0.00730403
ENSG00000201988	62.5958	15.2134	2.04072	TRUE	0.00681444
ENSG00000067048	16741.4	4071.07	2.03994	TRUE	4.03722e-24
ENSG00000205189	1821.2	443.087	2.03923	TRUE	2.42616e-23
ENSG00000122824	59.1838	14.4047	2.03866	TRUE	0.0076385
ENSG00000272008	92.1445	22.4396	2.03785	TRUE	0.000354889
ENSG00000253736	81.3624	19.8513	2.03513	TRUE	0.00215169
ENSG00000120254	1009.87	246.537	2.0343	TRUE	5.16131e-11
ENSG00000237352	64.6055	15.7724	2.03425	TRUE	0.00559455
ENSG00000141753	1087.37	266.244	2.03002	TRUE	5.50721e-09
ENSG00000124466	327.116	80.3705	2.02506	TRUE	3.35705e-07
ENSG00000165732	20148.2	4953.71	2.02407	TRUE	6.25016e-22
ENSG00000055483	17127	4211.15	2.02399	TRUE	6.39102e-14
ENSG00000131370	4712.4	1158.74	2.02391	TRUE	1.43839e-13
ENSG00000151014	739.698	181.888	2.02389	TRUE	3.14625e-15
ENSG00000228037	254.167	62.5456	2.0228	TRUE	1.26213e-08
ENSG00000150347	6735.72	1657.63	2.02271	TRUE	1.55095e-18
ENSG00000237576	62.0472	15.2734	2.02235	TRUE	0.00246565
ENSG00000276533	64.5724	15.9332	2.01889	TRUE	0.00423411
ENSG00000165617	318.932	78.7093	2.01864	TRUE	0.000686758
ENSG00000220305	90.0946	22.2802	2.01568	TRUE	0.00232061
ENSG00000279541	99.1191	24.53	2.01462	TRUE	0.00334892
ENSG00000169504	3798.58	940.071	2.01462	TRUE	8.68896e-10
ENSG00000181019	318.898	78.9468	2.01414	TRUE	2.34058e-07
ENSG00000127666	6442.61	1598.86	2.0106	TRUE	3.26173e-15
ENSG00000169155	4614.69	1147.11	2.00823	TRUE	4.36696e-19
ENSG00000153485	766.35	190.525	2.00802	TRUE	1.28745e-14
ENSG00000124120	6628.13	1649.17	2.00686	TRUE	1.39891e-25
ENSG00000230061	121.751	30.2984	2.00662	TRUE	0.00362917
ENSG00000197714	946.293	235.67	2.00552	TRUE	7.9594e-05
ENSG00000233922	69.6379	17.3504	2.0049	TRUE	0.000537187
ENSG00000235865	231.571	57.7089	2.00459	TRUE	0.00225929
ENSG00000241721	70.868	17.6766	2.00329	TRUE	0.00317094
ENSG00000286219	147.207	36.7986	2.00012	TRUE	0.000963611
ENSG00000241429	92.384	23.1353	1.99754	TRUE	0.000417373
ENSG00000286186	215.451	53.9604	1.99739	TRUE	0.000264897
ENSG00000170379	1953.75	489.838	1.99587	TRUE	3.30047e-08
ENSG00000126353	51582.3	12932.8	1.99585	TRUE	3.80774e-08
ENSG00000177150	1387.83	349.856	1.988	TRUE	4.58365e-16
ENSG00000126803	108.903	27.4757	1.98681	TRUE	0.000597624
ENSG00000168811	81.7492	20.6526	1.98488	TRUE	0.00533375
ENSG00000144824	1314.69	332.174	1.98471	TRUE	1.99581e-05
ENSG00000135931	109.176	27.6051	1.98365	TRUE	3.09117e-05
ENSG00000148516	4217.01	1066.49	1.98336	TRUE	2.20622e-25
ENSG00000125266	50.4927	12.786	1.98151	TRUE	0.00487766
ENSG00000131831	224.152	56.8282	1.9798	TRUE	0.000199928
ENSG00000168675	5694.88	1445.69	1.97791	TRUE	1.70712e-21
ENSG00000123975	338.516	86.2169	1.97318	TRUE	8.37136e-11
ENSG00000131203	723.777	184.492	1.97199	TRUE	1.38526e-05
ENSG00000171631	227.24	58.0242	1.96949	TRUE	4.63127e-06
ENSG00000257242	463.7	118.648	1.96651	TRUE	7.29738e-08
ENSG00000108556	430.21	110.107	1.96614	TRUE	8.20573e-05
ENSG00000225964	202.998	51.9681	1.96577	TRUE	0.00372908
ENSG00000108175	34467.6	8826.65	1.9653	TRUE	4.02954e-19
ENSG00000261560	89.2275	22.8771	1.96359	TRUE	0.00488311
ENSG00000246363	143.475	36.8089	1.96267	TRUE	0.000626708
ENSG00000198018	1943.36	499.377	1.96035	TRUE	4.90252e-20
ENSG00000106615	2121.71	545.98	1.95831	TRUE	5.32917e-23
ENSG00000164056	284.934	73.4375	1.95604	TRUE	5.43505e-08
ENSG00000285868	136.05	35.0883	1.95508	TRUE	0.00505385
ENSG00000276649	604.453	155.985	1.95422	TRUE	4.56913e-07
ENSG00000287733	346.67	89.4861	1.95383	TRUE	6.01535e-05
ENSG00000264924	88.5045	22.847	1.95375	TRUE	0.00566478
ENSG00000226677	64.4268	16.7479	1.94368	TRUE	0.00220835
ENSG00000164626	184.476	47.9551	1.94368	TRUE	1.602e-06
ENSG00000232618	267.006	69.4124	1.94361	TRUE	2.06726e-08
ENSG00000116285	239.311	62.3157	1.94122	TRUE	1.05249e-05
ENSG00000188522	1845.8	481.48	1.9387	TRUE	4.02638e-12
ENSG00000187583	229.728	59.9287	1.93861	TRUE	8.24802e-07
ENSG00000200170	42.0213	10.969	1.93769	TRUE	0.00844571
ENSG00000235724	57.6222	15.0509	1.93677	TRUE	0.00328532
ENSG00000235499	423.047	110.509	1.93666	TRUE	7.00357e-06
ENSG00000175505	1580.58	413.31	1.93516	TRUE	1.52075e-10
ENSG00000276317	396.141	103.658	1.93418	TRUE	3.00072e-07
ENSG00000127311	3008.39	787.974	1.93277	TRUE	3.03922e-13
ENSG00000133612	8733.41	2291.15	1.93048	TRUE	1.23741e-14
ENSG00000275202	278.213	73.0221	1.92978	TRUE	1.33404e-05
ENSG00000123453	849.585	223.18	1.92855	TRUE	1.08208e-10
ENSG00000175197	1079.54	283.671	1.92812	TRUE	9.2839e-20
ENSG00000183785	104.274	27.4143	1.92738	TRUE	0.000232489
ENSG00000242258	477.115	125.447	1.92725	TRUE	3.59134e-06
ENSG00000279861	639.258	168.229	1.92597	TRUE	4.03495e-13
ENSG00000237522	348.809	91.9546	1.92344	TRUE	4.21258e-07
ENSG00000184916	287.627	75.9649	1.92079	TRUE	4.42914e-07
ENSG00000283528	68.5404	18.1066	1.92044	TRUE	0.00368897
ENSG00000143702	3219.14	851.387	1.91879	TRUE	1.97085e-19
ENSG00000113615	4085.29	1081.23	1.91776	TRUE	6.20704e-19
ENSG00000163840	25144.6	6666.79	1.91519	TRUE	1.06532e-10
ENSG00000260236	217.715	57.8355	1.91242	TRUE	0.000282355
ENSG00000103496	12398.8	3294.71	1.91197	TRUE	8.30367e-16
ENSG00000135124	4655.65	1238.05	1.91091	TRUE	5.7993e-15
ENSG00000138760	8431.62	2246.01	1.90844	TRUE	2.07327e-15
ENSG00000165338	149.215	39.7623	1.90792	TRUE	0.000340206
ENSG00000181359	128.554	34.269	1.9074	TRUE	0.000879681
ENSG00000165434	1821.55	485.612	1.90729	TRUE	6.32924e-14
ENSG00000133169	123.73	33.0054	1.90642	TRUE	0.000434757
ENSG00000247400	423.641	113.292	1.9028	TRUE	3.67603e-08
ENSG00000228863	229.836	61.4677	1.9027	TRUE	0.000487623
ENSG00000284825	111.066	29.7244	1.9017	TRUE	0.00040066
ENSG00000270210	301.793	80.7741	1.90159	TRUE	2.66145e-05
ENSG00000186407	22574	6045.1	1.90082	TRUE	9.63862e-12
ENSG00000267270	111.473	29.852	1.9008	TRUE	0.00422023
ENSG00000015479	851.006	228.199	1.89887	TRUE	5.90722e-06
ENSG00000001084	3768.11	1010.44	1.89886	TRUE	3.83612e-08
ENSG00000280122	41.3173	11.0952	1.89681	TRUE	0.00926305
ENSG00000100600	1220.72	328.101	1.89552	TRUE	1.75043e-11
ENSG00000140284	154.069	41.4486	1.89418	TRUE	1.76223e-05
ENSG00000164929	137.514	37.0224	1.89311	TRUE	2.52117e-05
ENSG00000246214	66.7037	17.9697	1.8922	TRUE	0.00488603
ENSG00000117143	2104.96	567.557	1.89096	TRUE	2.44901e-13
ENSG00000236090	188.396	50.809	1.89061	TRUE	0.000347677
ENSG00000279133	324.056	87.5345	1.88832	TRUE	6.38227e-06
ENSG00000237938	258.391	69.8092	1.88807	TRUE	1.44152e-05
ENSG00000109762	1344.62	363.317	1.8879	TRUE	3.12345e-11
ENSG00000198517	8180.23	2210.55	1.88773	TRUE	2.07252e-15
ENSG00000203814	213.735	57.7782	1.88722	TRUE	2.11621e-06
ENSG00000228775	178.764	48.4719	1.88283	TRUE	7.95607e-05
ENSG00000183508	13357.5	3624.34	1.88186	TRUE	8.81285e-13
ENSG00000120306	3320.93	901.198	1.88167	TRUE	3.83483e-13
ENSG00000247199	85.7429	23.2736	1.88132	TRUE	0.00647308
ENSG00000004468	4363.92	1186.19	1.87929	TRUE	7.92982e-10
ENSG00000285165	91.5569	24.9479	1.87575	TRUE	0.00236668
ENSG00000183337	10641.7	2903.83	1.8737	TRUE	6.70542e-19
ENSG00000153291	81.8508	22.3417	1.87325	TRUE	0.00380177
ENSG00000268403	101.747	27.7752	1.87312	TRUE	0.00153376
ENSG00000197019	2607.94	713.362	1.8702	TRUE	7.98736e-15
ENSG00000119725	210.668	57.6475	1.86964	TRUE	0.000701274
ENSG00000259326	167.346	45.8128	1.86901	TRUE	0.00225202
ENSG00000006453	287.757	78.8656	1.86738	TRUE	2.87451e-05
ENSG00000111012	98.7024	27.0775	1.86599	TRUE	0.00033205
ENSG00000244720	233.539	64.1552	1.86402	TRUE	0.000121549
ENSG00000120694	11458.5	3148.57	1.86365	TRUE	1.85561e-12
ENSG00000174611	1112.12	305.682	1.86321	TRUE	2.69833e-09
ENSG00000135925	490.739	135.003	1.86196	TRUE	1.35518e-06
ENSG00000198879	7590.84	2090.33	1.86053	TRUE	3.67539e-24
ENSG00000270426	151.863	41.8347	1.86	TRUE	0.00061168
ENSG00000271550	263.979	72.7825	1.85876	TRUE	0.000819755
ENSG00000103522	6297	1736.95	1.8581	TRUE	1.14019e-13
ENSG00000135127	5341.67	1474.03	1.85752	TRUE	4.42485e-17
ENSG00000138448	1757.13	485.159	1.85669	TRUE	4.34665e-13
ENSG00000144426	563.296	155.55	1.85651	TRUE	9.15559e-07
ENSG00000251022	3036.42	839.155	1.85536	TRUE	1.28476e-11
ENSG00000186642	305.976	84.5922	1.85482	TRUE	0.000490689
ENSG00000069869	796.89	220.829	1.85145	TRUE	2.52766e-09
ENSG00000155097	7903.5	2192.63	1.84983	TRUE	7.4577e-22
ENSG00000120129	76889.7	21356.7	1.8481	TRUE	4.72141e-16
ENSG00000261423	112.084	31.1399	1.84774	TRUE	0.00112075
ENSG00000135976	808.77	224.708	1.84768	TRUE	0.00151515
ENSG00000139514	4904.95	1363.9	1.8465	TRUE	7.40213e-23
ENSG00000100284	15748	4382.23	1.84543	TRUE	3.2039e-17
ENSG00000116329	64.9677	18.1048	1.84335	TRUE	0.00492057
ENSG00000116815	2878.45	804.224	1.83962	TRUE	2.29951e-20
ENSG00000080824	36863.5	10305.3	1.83881	TRUE	2.03341e-22
ENSG00000278985	50.937	14.2604	1.8367	TRUE	0.00680339
ENSG00000178773	106.806	29.9527	1.83424	TRUE	0.000164002
ENSG00000080371	11876.7	3331.71	1.83381	TRUE	1.5559e-19
ENSG00000136810	2521.61	707.788	1.83295	TRUE	1.34113e-08
ENSG00000264553	124.946	35.0883	1.83224	TRUE	0.00188102
ENSG00000039068	222.951	62.6293	1.83182	TRUE	5.69283e-06
ENSG00000015568	56.5066	15.9273	1.82692	TRUE	0.00406886
ENSG00000107201	10264.4	2894.1	1.82646	TRUE	4.31783e-07
ENSG00000105643	19412.4	5475.61	1.82588	TRUE	1.01237e-22
ENSG00000274963	284.596	80.2962	1.82551	TRUE	0.00436211
ENSG00000235831	147.756	41.7007	1.82507	TRUE	0.00303834
ENSG00000163421	11173.9	3155.98	1.82397	TRUE	4.47982e-05
ENSG00000138069	12171.7	3443.47	1.82159	TRUE	1.52204e-23
ENSG00000146197	241.821	68.4638	1.82053	TRUE	0.00189724
ENSG00000230732	113.753	32.2175	1.81998	TRUE	0.00870793
ENSG00000285865	133.765	37.9183	1.81874	TRUE	0.00053995
ENSG00000114541	2552.59	723.597	1.8187	TRUE	7.50693e-15
ENSG00000090674	6840.82	1940.9	1.81744	TRUE	4.38515e-14
ENSG00000162734	11095.6	3149.84	1.81664	TRUE	1.37648e-19
ENSG00000102908	9687.43	2755.42	1.81384	TRUE	5.19444e-11
ENSG00000065621	321.087	91.4439	1.812	TRUE	0.00245136
ENSG00000176928	1895.14	540.077	1.81106	TRUE	1.02673e-14
ENSG00000277452	215.233	61.3431	1.81093	TRUE	0.00617406
ENSG00000154447	444.525	126.745	1.81033	TRUE	1.33353e-05
ENSG00000128805	441.733	125.966	1.81014	TRUE	7.27201e-06
ENSG00000063015	151.024	43.1351	1.80784	TRUE	0.00954819
ENSG00000134508	183.824	52.566	1.80612	TRUE	0.000282355
ENSG00000008056	89.3857	25.5745	1.80534	TRUE	0.00222488
ENSG00000256591	256.636	73.4791	1.80432	TRUE	0.00171438
ENSG00000091436	1970.43	564.66	1.80306	TRUE	7.29418e-15
ENSG00000267387	68.3824	19.6258	1.80087	TRUE	0.00797117
ENSG00000131323	9778.32	2807.4	1.80035	TRUE	3.24755e-21
ENSG00000165868	282.206	81.2062	1.79709	TRUE	0.00286792
ENSG00000268858	1558.87	448.579	1.79707	TRUE	6.95625e-10
ENSG00000283399	102.789	29.6085	1.7956	TRUE	0.00430884
ENSG00000152270	15238.8	4392.34	1.79469	TRUE	6.29933e-21
ENSG00000115415	52686.6	15187.7	1.79453	TRUE	1.84455e-08
ENSG00000126368	2300.69	663.782	1.79328	TRUE	4.23634e-14
ENSG00000141837	382.53	110.39	1.79296	TRUE	0.00046102
ENSG00000135404	22562.7	6515.81	1.79192	TRUE	9.87466e-18
ENSG00000139438	152.741	44.122	1.79151	TRUE	0.00285402
ENSG00000131669	31417.2	9080.15	1.79076	TRUE	4.41248e-17
ENSG00000138378	10057.4	2910.59	1.78887	TRUE	5.62867e-11
ENSG00000121769	128.274	37.1606	1.78739	TRUE	2.79705e-05
ENSG00000173193	38621.9	11195.2	1.78654	TRUE	7.14918e-13
ENSG00000270392	87.079	25.2497	1.78606	TRUE	0.00847738
ENSG00000183486	40969.7	11897	1.78396	TRUE	2.41458e-10
ENSG00000131686	573.487	166.559	1.78373	TRUE	9.14276e-06
ENSG00000108582	31282.3	9096.93	1.7819	TRUE	1.44452e-19
ENSG00000271913	1637.47	476.677	1.78038	TRUE	5.76475e-06
ENSG00000214900	2536.77	738.892	1.77956	TRUE	3.2708e-09
ENSG00000140406	10676.4	3109.85	1.77951	TRUE	1.15987e-16
ENSG00000258315	204.662	59.6806	1.77791	TRUE	3.66617e-06
ENSG00000188001	408.857	119.27	1.77736	TRUE	0.0025169
ENSG00000145901	60251.1	17586.8	1.7765	TRUE	2.34121e-15
ENSG00000150938	1170.49	342.116	1.77456	TRUE	3.03924e-09
ENSG00000188786	9666.29	2826.33	1.77403	TRUE	8.78168e-20
ENSG00000276523	240.902	70.4569	1.77363	TRUE	9.06587e-06
ENSG00000258926	667.236	195.432	1.77153	TRUE	8.03695e-06
ENSG00000116690	153.359	44.976	1.76969	TRUE	1.37608e-05
ENSG00000286223	82.3568	24.1543	1.76961	TRUE	0.000841262
ENSG00000204991	281.737	82.6677	1.76895	TRUE	0.00326167
ENSG00000168615	2401.71	705.696	1.76695	TRUE	1.68688e-16
ENSG00000106537	780.13	229.703	1.76395	TRUE	2.0046e-10
ENSG00000077935	98.1995	28.9278	1.76326	TRUE	0.00279411
ENSG00000214174	899.723	265.172	1.76255	TRUE	1.73294e-12
ENSG00000232713	127.933	37.7272	1.76172	TRUE	0.000557958
ENSG00000221866	1095.52	323.116	1.76148	TRUE	2.50955e-06
ENSG00000170293	360.93	106.608	1.7594	TRUE	3.5969e-05
ENSG00000151247	1883.03	556.291	1.75915	TRUE	2.45114e-13
ENSG00000123908	19888.5	5878.47	1.75842	TRUE	1.68688e-16
ENSG00000089818	5204.69	1541.19	1.75576	TRUE	2.68714e-17
ENSG00000272211	690.398	204.754	1.75354	TRUE	4.07526e-07
ENSG00000104142	8185.65	2429.27	1.75257	TRUE	3.24332e-17
ENSG00000267064	75.9278	22.5596	1.75089	TRUE	0.00182251
ENSG00000272341	322.546	95.9455	1.74922	TRUE	1.37892e-08
ENSG00000231105	438.655	130.674	1.74712	TRUE	0.000535337
ENSG00000272084	123.964	36.9761	1.74526	TRUE	0.00305811
ENSG00000178127	232.901	69.525	1.74411	TRUE	0.0031171
ENSG00000174607	127.596	38.1212	1.74292	TRUE	0.00106409
ENSG00000176014	1515.85	453.143	1.74209	TRUE	4.65279e-06
ENSG00000072364	11997.4	3589.9	1.74071	TRUE	6.07594e-22
ENSG00000151689	1612.2	482.661	1.73994	TRUE	1.63756e-13
ENSG00000164342	369.419	110.652	1.73922	TRUE	0.00395451
ENSG00000237296	359.299	107.69	1.7383	TRUE	0.000869481
ENSG00000215196	156.471	46.9734	1.73598	TRUE	0.0056375
ENSG00000236255	537.93	161.499	1.73589	TRUE	6.56169e-09
ENSG00000165521	283.44	85.1645	1.73472	TRUE	2.19455e-05
ENSG00000138386	3363.76	1010.8	1.73458	TRUE	2.00879e-14
ENSG00000153395	44678.6	13429.6	1.73417	TRUE	6.96737e-16
ENSG00000138496	18050.4	5430.57	1.73285	TRUE	1.56142e-10
ENSG00000139618	513.207	154.495	1.73198	TRUE	2.64803e-09
ENSG00000108950	416.765	125.485	1.73172	TRUE	0.00155196
ENSG00000077782	1432.25	431.773	1.72994	TRUE	1.95589e-05
ENSG00000143924	19157.9	5779.18	1.729	TRUE	9.29059e-20
ENSG00000253882	62.208	18.7827	1.72769	TRUE	0.00677332
ENSG00000169895	6611.09	1999.16	1.72549	TRUE	1.21241e-14
ENSG00000221963	22732.3	6881.25	1.724	TRUE	8.57767e-07
ENSG00000214872	214.853	65.0943	1.72274	TRUE	0.001603
ENSG00000147912	425.71	129.013	1.72236	TRUE	1.73772e-09
ENSG00000128536	555.163	168.305	1.72183	TRUE	0.000422653
ENSG00000134333	21737.8	6593.98	1.72099	TRUE	3.91397e-10
ENSG00000169554	18368.5	5572.47	1.72084	TRUE	4.54648e-19
ENSG00000002549	8158.87	2477.01	1.71977	TRUE	1.50253e-06
ENSG00000178752	98.2828	29.855	1.71897	TRUE	0.0097846
ENSG00000135241	4748.93	1444.58	1.71696	TRUE	7.59027e-16
ENSG00000125618	336.288	102.32	1.71661	TRUE	2.696e-05
ENSG00000235847	242.159	73.6887	1.71644	TRUE	0.00353269
ENSG00000154124	6594.43	2007.68	1.71572	TRUE	1.23653e-09
ENSG00000171612	425.253	129.534	1.71499	TRUE	3.17142e-09
ENSG00000126814	1087.02	331.647	1.71266	TRUE	7.20605e-11
ENSG00000140470	446.925	136.489	1.71125	TRUE	8.56317e-06
ENSG00000037897	505.634	154.586	1.70968	TRUE	6.88994e-07
ENSG00000280194	416.642	127.452	1.70885	TRUE	1.87768e-05
ENSG00000184014	38922.8	11909.6	1.70849	TRUE	1.02611e-11
ENSG00000110172	3048.57	934.111	1.70647	TRUE	3.51698e-13
ENSG00000267546	65.4645	20.0633	1.70616	TRUE	0.00253747
ENSG00000117020	4344.92	1333.08	1.70457	TRUE	6.82485e-14
ENSG00000272288	145.232	44.5866	1.70367	TRUE	0.000321776
ENSG00000269984	109.179	33.5506	1.70229	TRUE	0.00286792
ENSG00000139974	486.07	149.725	1.69885	TRUE	9.47728e-08
ENSG00000255987	654.486	202.055	1.69562	TRUE	3.74559e-10
ENSG00000271646	824.602	254.903	1.69375	TRUE	1.88989e-13
ENSG00000100226	18236.9	5640.69	1.69292	TRUE	4.51467e-14
ENSG00000173276	2872.85	888.716	1.69269	TRUE	2.17489e-15
ENSG00000125733	916.646	283.749	1.69175	TRUE	7.6927e-13
ENSG00000180611	537.333	166.437	1.69084	TRUE	2.7109e-08
ENSG00000162804	2051.59	635.974	1.6897	TRUE	6.47133e-05
ENSG00000134460	1601.45	496.459	1.68963	TRUE	2.60372e-11
ENSG00000166451	268.201	83.1674	1.68922	TRUE	9.11303e-07
ENSG00000103966	5434.12	1685.97	1.68847	TRUE	6.75586e-10
ENSG00000203867	118.816	36.8705	1.68819	TRUE	0.000134269
ENSG00000259116	154.362	47.9097	1.68793	TRUE	0.00106907
ENSG00000285976	290.765	90.2926	1.68717	TRUE	1.21127e-07
ENSG00000132274	33654.1	10473.7	1.68401	TRUE	2.58204e-07
ENSG00000116717	1202.26	374.992	1.68081	TRUE	5.78189e-09
ENSG00000260464	77.676	24.2399	1.68009	TRUE	0.0034635
ENSG00000197142	9554.62	2985.5	1.67822	TRUE	3.35303e-12
ENSG00000112486	168.386	52.6695	1.67673	TRUE	0.000631191
ENSG00000124731	40965	12814.3	1.67664	TRUE	9.02756e-12
ENSG00000140511	7916.07	2478.87	1.6751	TRUE	2.25075e-07
ENSG00000069849	6228.76	1952.04	1.67396	TRUE	2.52452e-15
ENSG00000286786	694.456	217.734	1.67331	TRUE	4.79007e-05
ENSG00000141458	8978.9	2819.43	1.67114	TRUE	6.14034e-09
ENSG00000099814	526.811	165.445	1.67093	TRUE	6.54833e-08
ENSG00000204161	4702.77	1477.47	1.67038	TRUE	7.64618e-10
ENSG00000133104	5629.11	1770.02	1.66914	TRUE	1.427e-14
ENSG00000277496	1460.19	459.191	1.66899	TRUE	1.64462e-07
ENSG00000152056	256.272	80.596	1.66889	TRUE	3.27335e-05
ENSG00000136379	430.775	135.763	1.66584	TRUE	0.00607737
ENSG00000287926	97.4473	30.7252	1.6652	TRUE	0.00192752
ENSG00000182197	2205.53	697.044	1.6618	TRUE	2.07704e-06
ENSG00000228140	238.402	75.3641	1.66145	TRUE	1.082e-05
ENSG00000178381	1226.57	387.842	1.66108	TRUE	1.17758e-05
ENSG00000127561	201.671	63.7744	1.66095	TRUE	0.000367318
ENSG00000173559	18379.5	5820.21	1.65896	TRUE	7.98108e-11
ENSG00000177707	161.101	51.0314	1.65851	TRUE	0.000705469
ENSG00000143622	9182.3	2910.64	1.65752	TRUE	9.63995e-16
ENSG00000150977	13720.9	4352.07	1.6566	TRUE	3.35334e-10
ENSG00000015475	13297.2	4218.91	1.65618	TRUE	1.83236e-12
ENSG00000152409	3687.43	1170.62	1.65534	TRUE	5.86762e-11
ENSG00000224614	518.281	164.556	1.65516	TRUE	1.15392e-07
ENSG00000162413	23304	7403.39	1.65432	TRUE	2.03145e-20
ENSG00000226312	1182.46	375.677	1.65423	TRUE	3.90193e-05
ENSG00000085563	3214.4	1021.39	1.65402	TRUE	1.21073e-05
ENSG00000272269	74.7007	23.7666	1.65219	TRUE	0.00223191
ENSG00000005471	354.993	113.105	1.65013	TRUE	1.0969e-05
ENSG00000155096	13141.7	4192.03	1.64843	TRUE	1.74751e-09
ENSG00000162066	3178.56	1014.67	1.64737	TRUE	7.25832e-11
ENSG00000124788	12081.9	3860.49	1.646	TRUE	3.54737e-08
ENSG00000107771	7856.02	2511.38	1.64532	TRUE	7.59396e-07
ENSG00000107890	838.777	268.576	1.64296	TRUE	1.27254e-12
ENSG00000279198	210.504	67.4183	1.64264	TRUE	0.00596206
ENSG00000246790	560.092	179.543	1.64133	TRUE	0.00159342
ENSG00000059378	10985.8	3522.46	1.64099	TRUE	1.46347e-09
ENSG00000279631	241.365	77.5311	1.63837	TRUE	0.000204797
ENSG00000026652	3719.07	1195.86	1.63689	TRUE	7.7308e-06
ENSG00000163624	80.366	25.8422	1.63686	TRUE	0.00325216
ENSG00000269514	190.286	61.2186	1.63612	TRUE	0.00178682
ENSG00000103222	15185.4	4885.64	1.63607	TRUE	4.55722e-18
ENSG00000173706	5238.66	1687.93	1.63395	TRUE	1.3885e-09
ENSG00000245060	881.032	285.044	1.62801	TRUE	1.91875e-10
ENSG00000229677	134.559	43.5422	1.62775	TRUE	0.00122046
ENSG00000169398	1799.08	583.905	1.62345	TRUE	5.99055e-07
ENSG00000166401	3874.38	1257.76	1.62311	TRUE	7.36584e-15
ENSG00000213123	85.7889	27.88	1.62156	TRUE	0.00669792
ENSG00000239569	306.599	99.6964	1.62074	TRUE	0.00139251
ENSG00000161791	11429.2	3716.53	1.62069	TRUE	5.00937e-19
ENSG00000163599	603.983	196.475	1.62016	TRUE	1.74553e-11
ENSG00000175471	3904.85	1273.23	1.61678	TRUE	7.98108e-11
ENSG00000196739	131.498	42.8811	1.61662	TRUE	0.004345
ENSG00000215493	89.8973	29.3485	1.61499	TRUE	0.00178601
ENSG00000132475	78347.9	25585.4	1.61457	TRUE	2.52147e-17
ENSG00000286681	273.721	89.3937	1.61446	TRUE	4.39186e-06
ENSG00000087237	490.269	160.161	1.61405	TRUE	4.07122e-05
ENSG00000134594	556.638	181.853	1.61397	TRUE	2.57497e-07
ENSG00000169756	8589.39	2806.31	1.61388	TRUE	7.13614e-13
ENSG00000232133	73.3521	23.9709	1.61355	TRUE	0.00673891
ENSG00000153201	15016.5	4915.5	1.61114	TRUE	3.44103e-15
ENSG00000109771	287.647	94.3261	1.60857	TRUE	6.21128e-05
ENSG00000138623	2804.21	920.006	1.60788	TRUE	2.17625e-11
ENSG00000104497	619.392	203.233	1.60772	TRUE	3.51658e-09
ENSG00000110756	3822.74	1256.03	1.60574	TRUE	1.07263e-13
ENSG00000167723	236.322	77.7517	1.60381	TRUE	0.00459728
ENSG00000047365	7376.33	2427.44	1.60346	TRUE	1.93377e-08
ENSG00000270504	68.4762	22.5387	1.6032	TRUE	0.00960333
ENSG00000138134	1305.9	430.66	1.60042	TRUE	3.18186e-09
ENSG00000230551	1747.9	577.071	1.5988	TRUE	3.83469e-08
ENSG00000112972	2623.2	866.1	1.59872	TRUE	4.5948e-12
ENSG00000080345	7253.18	2395.59	1.59823	TRUE	3.53538e-13
ENSG00000151748	1220.39	403.368	1.59717	TRUE	9.85808e-13
ENSG00000100376	4899.39	1620.74	1.59595	TRUE	9.91794e-12
ENSG00000102921	22638.9	7493.56	1.59508	TRUE	1.81017e-10
ENSG00000179630	475.551	157.45	1.59471	TRUE	5.04119e-08
ENSG00000138767	15804.7	5235.13	1.59406	TRUE	1.88595e-10
ENSG00000177272	3361.04	1113.47	1.59385	TRUE	8.03811e-11
[truncated: 1,308 more rows]
