# Supplementary material for: From environmental adaptation to host survival: Attributes that mediate pathogenicity of Candida auris
Source: Virulence. 2022 Feb 10;13(1):191–214. doi: 10.1080/21505594.2022.2026037 (PMC8837256; doi:10.1080/21505594.2022.2026037)
Supplement: Supplemental Material [file KVIR_A_2026037_SM8193.zip › supplementary/Table S1 C_Cglabrata_human DEGs.xlsx]

## Sheet: C.glabrata DEGs 15mpi
id	mean_A_mrn	mean_B_mrn	log2_fc_mrn	DESeq2	DESeq2_adj_pval
ENSG00000120738	28715.9	368.431	6.28431	TRUE	2.04228e-61		Table S1: Differentially expressed genes of the human side during Candida – whole blood infection.
ENSG00000122877	1211.63	20.3645	5.89476	TRUE	5.24382e-63		Following data are given for (A) C. glabrata infections in different sheets:
ENSG00000179388	2360.67	51.9528	5.50585	TRUE	3.30559e-36		for each gene (Ensemble ID), the mean MRN value for 0 min and the compared time point,
ENSG00000123689	2476.29	63.1203	5.29393	TRUE	8.96558e-84		the log2FC vs. 0 min (abs(log2FC) ≥ 1.5), and the p-value calculated by DESeq2 (adjusted p-value ≤ 0.01)
ENSG00000235917	30.5749	1	4.93427	TRUE	0.00671742
ENSG00000283849	109.772	4.14145	4.72823	TRUE	1.49848e-05
ENSG00000286076	150.623	6.24454	4.5922	TRUE	1.69834e-05
ENSG00000170345	80700.4	5421.81	3.89573	TRUE	2.62046e-37
ENSG00000169429	3433.73	240.075	3.83822	TRUE	2.28937e-41
ENSG00000236278	137.375	10.8087	3.66785	TRUE	0.00657073
ENSG00000125740	2407.56	191.271	3.65388	TRUE	2.60728e-33
ENSG00000274008	273.527	21.9574	3.63891	TRUE	1.06387e-07
ENSG00000276966	150.326	14.4197	3.38198	TRUE	0.00777783
ENSG00000099985	1725.15	177.323	3.28226	TRUE	1.5405e-27
ENSG00000073756	8621.01	1107.19	2.96096	TRUE	5.29247e-39
ENSG00000251139	193.734	27.966	2.79234	TRUE	0.00178108
ENSG00000276085	324.734	55.2571	2.55503	TRUE	0.000173714
ENSG00000163739	1609.83	283.092	2.50756	TRUE	3.17042e-17
ENSG00000120129	69701.8	13088	2.41295	TRUE	1.77156e-15
ENSG00000255585	296.893	55.9732	2.40713	TRUE	0.00710658
ENSG00000277632	103.311	22.3364	2.20953	TRUE	0.00990073
ENSG00000159388	37564.8	8174.38	2.2002	TRUE	1.49785e-17
ENSG00000123358	802.041	207.779	1.94863	TRUE	5.46728e-05
ENSG00000267519	9942.03	2715.93	1.87209	TRUE	8.04305e-06
ENSG00000171223	33908.2	9375.42	1.85468	TRUE	2.10006e-07
ENSG00000153234	300.584	92.0175	1.70779	TRUE	0.00190976
ENSG00000160888	13275.3	4104.79	1.69336	TRUE	0.000458557
ENSG00000128016	37503.9	12073.8	1.63516	TRUE	2.84521e-08
ENSG00000177606	1287.88	428.39	1.588	TRUE	1.29334e-05
ENSG00000141682	484.156	164.786	1.55488	TRUE	0.000125328

## Sheet: C.glabrata DEGs 30mpi
id	mean_A_mrn	mean_B_mrn	log2_fc_mrn	DESeq2	DESeq2_adj_pval
ENSG00000122877	15328.7	19.525	9.6167	TRUE	5.43664e-247
ENSG00000179388	36356.4	49.7143	9.51433	TRUE	0
ENSG00000120738	213482	352.293	9.24312	TRUE	5.96332e-224
ENSG00000123689	29859.2	60.4194	8.94895	TRUE	0
ENSG00000099985	21980.1	169.623	7.01772	TRUE	3.59711e-185
ENSG00000261026	185.175	1.60998	6.8457	TRUE	5.5039e-11
ENSG00000125740	19656.4	182.954	6.74738	TRUE	7.69129e-186
ENSG00000073756	73021.4	1058.91	6.10767	TRUE	2.31298e-185
ENSG00000169429	14862.5	229.617	6.0163	TRUE	2.03136e-103
ENSG00000170345	257699	5183.15	5.63571	TRUE	2.0382e-116
ENSG00000277632	1015.32	21.4076	5.56766	TRUE	2.62556e-63
ENSG00000276085	2209.37	52.9291	5.38343	TRUE	3.69744e-14
ENSG00000259884	38.4577	1	5.2652	TRUE	2.04799e-05
ENSG00000123358	7541.48	198.748	5.24583	TRUE	9.62743e-21
ENSG00000274008	684.322	21.0321	5.02401	TRUE	1.00596e-43
ENSG00000162772	1257.06	43.3269	4.85864	TRUE	4.81683e-52
ENSG00000159388	224780	7818.75	4.84543	TRUE	1.00035e-199
ENSG00000273129	73.3779	2.87001	4.67622	TRUE	9.48356e-08
ENSG00000175592	245.169	10.1769	4.59041	TRUE	8.55277e-25
ENSG00000153234	1975.55	88.0567	4.48768	TRUE	2.3008e-78
ENSG00000163739	5603.78	270.817	4.37101	TRUE	7.77839e-92
ENSG00000135625	38.0791	1.91498	4.3136	TRUE	0.00503783
ENSG00000268658	117.779	5.99611	4.29592	TRUE	7.37053e-08
ENSG00000125538	22132.7	1172.5	4.23852	TRUE	1.14929e-91
ENSG00000232810	4006.49	222.477	4.17061	TRUE	6.24032e-76
ENSG00000113070	830.861	49.7259	4.06254	TRUE	4.98682e-43
ENSG00000120129	208106	12511.1	4.05604	TRUE	1.80017e-59
ENSG00000284669	778.252	50.5216	3.94527	TRUE	6.76945e-28
ENSG00000276070	1703.74	118.589	3.84466	TRUE	4.65087e-05
ENSG00000112149	2782.56	194.201	3.84079	TRUE	4.75859e-54
ENSG00000283849	54.1276	4.00687	3.75582	TRUE	0.000241824
ENSG00000171223	98583	8967.42	3.45857	TRUE	5.51761e-62
ENSG00000160888	43107.6	3926.54	3.45661	TRUE	5.19033e-72
ENSG00000128016	124917	11548.3	3.43522	TRUE	8.6933e-104
ENSG00000267519	26547	2597.45	3.35338	TRUE	2.3962e-46
ENSG00000141682	1606.48	157.665	3.34897	TRUE	4.12392e-38
ENSG00000163734	143.472	14.9141	3.26602	TRUE	4.94396e-07
ENSG00000231507	129.372	14.0547	3.2024	TRUE	2.48283e-09
ENSG00000259379	71.4828	8.11448	3.13902	TRUE	0.00535981
ENSG00000158050	6069.94	706.099	3.10374	TRUE	6.07921e-26
ENSG00000144655	12757.7	1555.13	3.03626	TRUE	7.63933e-50
ENSG00000177606	3338.3	409.809	3.02609	TRUE	1.24483e-36
ENSG00000184557	10082.5	1238.09	3.02567	TRUE	1.31809e-34
ENSG00000218809	506.089	65.0209	2.96041	TRUE	2.43015e-15
ENSG00000268366	116.212	16.1046	2.85122	TRUE	3.82237e-06
ENSG00000137331	4450.78	661.347	2.75058	TRUE	2.05543e-34
ENSG00000186594	1807.74	274.543	2.71908	TRUE	2.94384e-33
ENSG00000173334	8905.33	1357.15	2.71409	TRUE	1.73974e-52
ENSG00000178803	292.674	46.3197	2.6596	TRUE	3.14395e-09
ENSG00000185022	2007.85	336.74	2.57594	TRUE	5.10512e-27
ENSG00000124882	101.174	17.8895	2.49965	TRUE	0.0068353
ENSG00000276533	88.482	16.3519	2.43593	TRUE	0.00049605
ENSG00000222009	721.117	133.58	2.43253	TRUE	7.65589e-19
ENSG00000216490	593.665	116.655	2.3474	TRUE	7.51789e-14
ENSG00000087074	20215.8	4136.98	2.28883	TRUE	6.70664e-36
ENSG00000205710	78.8224	16.1515	2.28693	TRUE	0.0036286
ENSG00000138670	958.895	198.557	2.27182	TRUE	2.05628e-21
ENSG00000188396	110.673	23.4449	2.23896	TRUE	0.000500093
ENSG00000275302	1958.77	419.385	2.2236	TRUE	2.28082e-09
ENSG00000171174	152.596	32.997	2.20931	TRUE	8.79062e-05
ENSG00000144802	8315.75	1805.91	2.20312	TRUE	3.35499e-16
ENSG00000172803	316.889	70.3227	2.17192	TRUE	5.7308e-09
ENSG00000203814	231.417	52.4733	2.14084	TRUE	3.4326e-05
ENSG00000148926	3171.89	729.799	2.11977	TRUE	6.60714e-11
ENSG00000271614	533.39	122.757	2.11938	TRUE	2.708e-13
ENSG00000235903	121.689	28.9169	2.07322	TRUE	0.00176772
ENSG00000116741	79705.7	19038.9	2.06573	TRUE	3.05226e-16
ENSG00000112137	2416.96	595.373	2.02133	TRUE	2.36699e-14
ENSG00000130066	42965.8	10872	1.98257	TRUE	2.81513e-20
ENSG00000140379	1375.7	350.364	1.97324	TRUE	8.22956e-07
ENSG00000124731	39997.6	10782.2	1.89127	TRUE	2.81499e-27
ENSG00000078804	5715.76	1543.46	1.88877	TRUE	8.77219e-13
ENSG00000279520	664.818	184.768	1.84724	TRUE	3.29696e-14
ENSG00000255398	1853.04	523.658	1.8232	TRUE	5.21667e-14
ENSG00000118515	12973.5	3667.32	1.82277	TRUE	3.31783e-27
ENSG00000167604	2938.29	837.902	1.81012	TRUE	6.13358e-19
ENSG00000163661	199.888	58.2061	1.77995	TRUE	0.0023511
ENSG00000279491	169.782	49.5035	1.77808	TRUE	0.000175089
ENSG00000175197	598.676	176.919	1.75869	TRUE	3.08691e-08
ENSG00000272211	401.358	119.245	1.75096	TRUE	1.22146e-07
ENSG00000186431	3526.3	1055.27	1.74054	TRUE	8.74251e-09
ENSG00000135821	66599.8	20383.4	1.70812	TRUE	3.08075e-27
ENSG00000185883	119.649	37.1016	1.68926	TRUE	0.00149665
ENSG00000011422	7973.26	2473.66	1.68852	TRUE	1.78003e-10
ENSG00000215022	258.955	82.2316	1.65493	TRUE	6.60457e-06
ENSG00000167565	2541.03	841.198	1.5949	TRUE	1.08402e-15
ENSG00000176845	4900.04	1632.65	1.58558	TRUE	1.50365e-20
ENSG00000279198	142.791	47.9669	1.57379	TRUE	0.00572169
ENSG00000172216	24745.4	8484.74	1.54422	TRUE	6.08196e-16
ENSG00000259962	5.50953	57.294	-3.37838	TRUE	0.000266439
ENSG00000181234	1	20.222	-4.33785	TRUE	0.00589909

## Sheet: C.glabrata DEGs 60mpi
id	mean_A_mrn	mean_B_mrn	log2_fc_mrn	DESeq2	DESeq2_adj_pval
ENSG00000179388	91493.6	52.6367	10.7634	TRUE	0
ENSG00000123689	69581.4	64.0277	10.0858	TRUE	0
ENSG00000081041	4908.27	6.04984	9.6641	TRUE	3.1659e-10
ENSG00000175592	5209.89	10.731	8.92332	TRUE	1.53621e-122
ENSG00000261026	740.681	1.65024	8.81003	TRUE	1.33817e-19
ENSG00000163734	4579.83	15.7898	8.18016	TRUE	1.58614e-15
ENSG00000122877	5946.64	20.6299	8.17119	TRUE	7.15904e-171
ENSG00000277632	6375.85	22.6469	8.13716	TRUE	2.85948e-35
ENSG00000108688	240.906	1	7.91233	TRUE	1.69421e-14
ENSG00000128342	2246.03	10.6905	7.7149	TRUE	2.27041e-17
ENSG00000117525	862.017	4.17467	7.68991	TRUE	1.3609e-41
ENSG00000276085	11556.7	55.9958	7.6892	TRUE	2.80144e-17
ENSG00000102794	751.545	3.79734	7.62873	TRUE	2.03798e-12
ENSG00000119508	3127.21	16.0388	7.60717	TRUE	2.5123e-15
ENSG00000115008	575.997	3.0956	7.5397	TRUE	4.07342e-06
ENSG00000165474	181.86	1	7.50668	TRUE	1.04936e-12
ENSG00000120738	63648.2	372.738	7.41582	TRUE	1.70003e-121
ENSG00000169429	40906.2	243.406	7.39281	TRUE	1.92386e-114
ENSG00000115009	408.689	2.57411	7.31079	TRUE	4.34879e-22
ENSG00000099985	25367.8	179.761	7.14077	TRUE	7.83143e-127
ENSG00000166592	1247.54	9.40307	7.05174	TRUE	5.37152e-51
ENSG00000125740	24613.3	193.671	6.98968	TRUE	9.13685e-152
ENSG00000287561	106.832	1	6.7392	TRUE	7.64446e-10
ENSG00000232810	24238.2	235.846	6.6833	TRUE	2.80586e-88
ENSG00000177464	97.2501	1	6.60363	TRUE	1.59598e-09
ENSG00000109321	692.805	7.34934	6.55869	TRUE	1.50097e-07
ENSG00000276070	10799.1	125.583	6.42612	TRUE	1.3634e-14
ENSG00000270069	714.281	8.37452	6.41434	TRUE	3.2037e-47
ENSG00000125538	103809	1242.83	6.38415	TRUE	2.55461e-85
ENSG00000196917	83.4725	1	6.38323	TRUE	5.76395e-09
ENSG00000122861	2881.38	35.523	6.34186	TRUE	1.00324e-12
ENSG00000120337	75.0894	1	6.23054	TRUE	1.24405e-08
ENSG00000112149	14584	205.947	6.14597	TRUE	1.48172e-102
ENSG00000163661	4068.21	61.6766	6.04353	TRUE	1.66724e-67
ENSG00000198435	934.824	14.5148	6.0091	TRUE	5.81829e-08
ENSG00000164935	216.304	3.39497	5.99352	TRUE	0.00266577
ENSG00000196878	1640.68	26.5622	5.94878	TRUE	9.14584e-57
ENSG00000274215	61.0467	1	5.93184	TRUE	2.15834e-07
ENSG00000181649	583.433	10.1693	5.84227	TRUE	6.60382e-09
ENSG00000239948	540.776	9.51881	5.82811	TRUE	1.48931e-05
ENSG00000205710	965.411	17.0529	5.82305	TRUE	1.14033e-55
ENSG00000128564	86.471	1.55927	5.79327	TRUE	2.44997e-07
ENSG00000222047	107.461	1.97536	5.76555	TRUE	9.61791e-09
ENSG00000283849	217.163	4.19972	5.69234	TRUE	4.14199e-17
ENSG00000279393	50.0899	1	5.64645	TRUE	4.85113e-07
ENSG00000162772	2284.36	45.9401	5.63589	TRUE	9.06821e-16
ENSG00000073756	53322.6	1122.45	5.57002	TRUE	3.43046e-115
ENSG00000268658	278.29	6.30734	5.46341	TRUE	1.30278e-15
ENSG00000181634	1507.06	36.2129	5.37909	TRUE	4.82535e-09
ENSG00000123358	8410.35	210.749	5.31857	TRUE	1.24067e-51
ENSG00000207870	61.3958	1.55927	5.2992	TRUE	3.11534e-06
ENSG00000113070	2063.44	52.6384	5.29279	TRUE	6.63209e-43
ENSG00000173334	54836.6	1438.9	5.2521	TRUE	7.911e-109
ENSG00000078401	922.453	24.3957	5.24078	TRUE	5.52601e-35
ENSG00000259884	37.6336	1	5.23395	TRUE	7.25175e-06
ENSG00000139289	3080.25	83.082	5.21237	TRUE	4.21929e-11
ENSG00000135625	72.8985	1.97536	5.2057	TRUE	1.21947e-06
ENSG00000275302	15949.7	443.847	5.16732	TRUE	1.49373e-13
ENSG00000168334	44.9025	1.29937	5.11091	TRUE	9.06663e-05
ENSG00000287494	75.9133	2.19748	5.11043	TRUE	1.33955e-07
ENSG00000176641	330.684	9.70103	5.09117	TRUE	0.00282359
ENSG00000166920	129.171	4.04352	4.99752	TRUE	1.78455e-13
ENSG00000284669	1687.97	53.3942	4.98246	TRUE	1.35728e-38
ENSG00000112137	19474.9	631.631	4.94639	TRUE	3.1947e-61
ENSG00000185022	10951.4	357.154	4.93842	TRUE	3.04335e-76
ENSG00000269952	54.2921	1.85864	4.86842	TRUE	1.36843e-05
ENSG00000280228	28.8532	1	4.85066	TRUE	0.000132544
ENSG00000278493	54.647	1.89811	4.8475	TRUE	5.43949e-05
ENSG00000163739	8159.2	287.157	4.82852	TRUE	6.52274e-75
ENSG00000124882	534.878	18.9397	4.81973	TRUE	0.00632574
ENSG00000175352	676.432	24.0624	4.81309	TRUE	1.2888e-26
ENSG00000011422	71865.3	2624.73	4.77506	TRUE	3.40686e-49
ENSG00000276600	314.061	12.082	4.70011	TRUE	2.48757e-16
ENSG00000153234	2306.44	93.3114	4.62747	TRUE	3.49649e-55
ENSG00000165685	47.7087	1.97536	4.59406	TRUE	6.33248e-05
ENSG00000121797	3718.92	155.11	4.58352	TRUE	6.10419e-45
ENSG00000268812	53.7397	2.30049	4.54598	TRUE	0.000234951
ENSG00000108179	64597.7	2832.93	4.51112	TRUE	3.78852e-63
ENSG00000144655	36860.2	1649.59	4.48189	TRUE	2.44772e-68
ENSG00000173391	1264.98	57.29	4.46469	TRUE	5.31901e-07
ENSG00000264931	21.9604	1	4.45684	TRUE	0.000990517
ENSG00000251127	41.323	1.88439	4.45477	TRUE	0.000374897
ENSG00000158050	15977.6	747.456	4.41792	TRUE	7.20706e-39
ENSG00000259379	182.099	8.56947	4.40937	TRUE	2.69994e-11
ENSG00000178803	1017.67	48.9635	4.37743	TRUE	2.83042e-29
ENSG00000198576	162.517	7.86844	4.36837	TRUE	1.85273e-08
ENSG00000137331	13929.4	701.203	4.31216	TRUE	5.48401e-75
ENSG00000128422	19.8424	1	4.31051	TRUE	0.00157748
ENSG00000204103	33820.5	1746.89	4.27504	TRUE	1.75935e-44
ENSG00000249870	18.558	1	4.21397	TRUE	0.00285001
ENSG00000141682	3087.64	167.032	4.2083	TRUE	2.96564e-52
ENSG00000159388	149374	8288.49	4.17168	TRUE	3.96505e-80
ENSG00000279269	17.8515	1	4.15797	TRUE	0.00352106
ENSG00000176597	4805.45	270.46	4.15118	TRUE	1.98322e-40
ENSG00000167604	15371.4	888.084	4.11341	TRUE	2.69322e-67
ENSG00000220378	31.7655	1.85864	4.09514	TRUE	0.00341192
ENSG00000164379	65.4199	3.83512	4.09238	TRUE	0.000173642
ENSG00000272512	41.1262	2.41792	4.08822	TRUE	0.000238031
ENSG00000274008	375.068	22.1944	4.07888	TRUE	1.66921e-23
ENSG00000269902	16.415	1	4.03695	TRUE	0.00661273
ENSG00000274508	36.047	2.19748	4.03596	TRUE	0.00225095
ENSG00000232536	15.9999	1	3.99999	TRUE	0.00802461
ENSG00000271500	30.3177	1.89811	3.99752	TRUE	0.00534784
ENSG00000273129	47.5032	2.97719	3.996	TRUE	6.63257e-05
ENSG00000259651	40.4941	2.71729	3.89747	TRUE	0.000299035
ENSG00000136158	613.598	41.1901	3.89693	TRUE	8.85362e-21
ENSG00000138670	3096.08	210.424	3.87907	TRUE	2.79968e-46
ENSG00000186594	4271.69	290.925	3.87609	TRUE	8.3777e-62
ENSG00000136244	142.492	10.0423	3.82672	TRUE	3.94595e-09
ENSG00000124145	1151.53	82.691	3.79968	TRUE	2.81503e-27
ENSG00000187479	98.0799	7.11618	3.78478	TRUE	4.84489e-05
ENSG00000222009	1938.29	141.62	3.77469	TRUE	2.68838e-56
ENSG00000197632	874.896	64.3012	3.7662	TRUE	0.00139722
ENSG00000134531	858.378	64.3454	3.73771	TRUE	6.13286e-06
ENSG00000208028	87.4466	6.94795	3.65374	TRUE	0.000142667
ENSG00000006327	1831.28	146.135	3.64748	TRUE	2.60063e-45
ENSG00000255398	6938.33	554.737	3.64471	TRUE	2.44406e-70
ENSG00000186431	13893.7	1119.75	3.63318	TRUE	6.34774e-33
ENSG00000124216	322.726	26.0316	3.63197	TRUE	2.84013e-19
ENSG00000148926	9204.22	774.375	3.57119	TRUE	2.55112e-33
ENSG00000196754	33.4681	2.84773	3.5549	TRUE	0.00307656
ENSG00000112715	4938.62	431.589	3.51638	TRUE	1.26775e-06
ENSG00000266891	32.2118	2.82198	3.51281	TRUE	0.00583506
ENSG00000182782	15588.4	1372.92	3.50515	TRUE	5.55641e-43
ENSG00000155090	13648.3	1206.02	3.50039	TRUE	8.12117e-48
ENSG00000078804	18160.8	1637.4	3.47135	TRUE	2.67546e-36
ENSG00000267519	30416.2	2750.82	3.46691	TRUE	2.60063e-45
ENSG00000250274	250.507	23.0514	3.44193	TRUE	2.71774e-14
ENSG00000255874	168.341	15.5886	3.43282	TRUE	7.23314e-06
ENSG00000231507	158.164	14.8165	3.41614	TRUE	8.05047e-11
ENSG00000171174	361.754	34.903	3.37358	TRUE	1.63711e-13
ENSG00000184557	13322.8	1312.75	3.34324	TRUE	1.63764e-26
ENSG00000087074	44344.1	4386.03	3.33775	TRUE	3.16558e-32
ENSG00000197019	4422.15	439.763	3.32995	TRUE	1.6745e-38
ENSG00000171860	10090.8	1011.96	3.31782	TRUE	1.81739e-61
ENSG00000164949	129.789	13.1758	3.3002	TRUE	8.9089e-07
ENSG00000175197	1825.46	187.434	3.2838	TRUE	2.29615e-27
ENSG00000273320	33.0052	3.407	3.27612	TRUE	0.00290339
ENSG00000241983	40.2407	4.21414	3.25534	TRUE	0.0081547
ENSG00000235172	192.189	20.629	3.21978	TRUE	2.73011e-08
ENSG00000120129	123336	13251.8	3.21833	TRUE	1.20791e-32
ENSG00000119986	467.848	50.7492	3.20458	TRUE	1.92815e-21
ENSG00000178726	17055.3	1874.08	3.18597	TRUE	2.54437e-30
ENSG00000143067	1262.97	139.423	3.17928	TRUE	7.53707e-25
ENSG00000138166	3304.55	377.679	3.12922	TRUE	3.82624e-41
ENSG00000264548	38.7224	4.43387	3.12653	TRUE	0.00307086
ENSG00000204421	43.6711	5.01889	3.12124	TRUE	0.00201611
ENSG00000258469	75.017	8.65081	3.11631	TRUE	2.94833e-05
ENSG00000140379	3197.05	371.409	3.10566	TRUE	2.24702e-16
ENSG00000188215	2781.63	324.549	3.09942	TRUE	3.22267e-48
ENSG00000163421	23201.3	2735.75	3.0842	TRUE	2.26557e-21
ENSG00000255443	118.336	14.0984	3.06929	TRUE	2.65682e-05
ENSG00000258227	1662.08	198.318	3.06711	TRUE	1.27489e-41
ENSG00000188396	207.008	24.818	3.06023	TRUE	3.89345e-12
ENSG00000228261	170.656	20.4863	3.05836	TRUE	6.52744e-07
ENSG00000120705	16782	2029.78	3.04752	TRUE	4.78128e-48
ENSG00000139572	442.269	53.883	3.03702	TRUE	5.23139e-14
ENSG00000177173	80.6157	9.84661	3.03336	TRUE	3.0338e-06
ENSG00000204020	715.388	87.6472	3.02895	TRUE	1.18762e-19
ENSG00000245293	47.3271	5.79957	3.02865	TRUE	0.00715614
ENSG00000124762	9575.55	1176.36	3.02502	TRUE	1.24679e-24
ENSG00000253307	68.1567	8.40027	3.02035	TRUE	0.00119435
ENSG00000166886	4214.06	528.517	2.99519	TRUE	5.01252e-41
ENSG00000264773	75.4887	9.49743	2.99065	TRUE	0.000736522
ENSG00000124731	90708.5	11432.1	2.98815	TRUE	3.31739e-40
ENSG00000186480	13397.1	1699.56	2.97868	TRUE	5.34516e-05
ENSG00000118515	30489.1	3887.24	2.97147	TRUE	2.64199e-34
ENSG00000167105	196.682	25.8961	2.92506	TRUE	2.15066e-10
ENSG00000259883	48.7615	6.4368	2.92133	TRUE	0.00107329
ENSG00000176845	13059.1	1730.54	2.91576	TRUE	2.61392e-45
ENSG00000216490	925.461	123.549	2.90509	TRUE	2.24728e-18
ENSG00000114315	521.565	69.7591	2.9024	TRUE	1.34817e-10
ENSG00000255521	86.1581	11.5485	2.89928	TRUE	0.000351215
ENSG00000158792	3968.76	533.445	2.89528	TRUE	3.09331e-31
ENSG00000170525	17025.1	2363.54	2.84864	TRUE	1.54078e-23
ENSG00000144802	13776.4	1914.64	2.84705	TRUE	8.08505e-20
ENSG00000251194	124.667	17.378	2.84275	TRUE	3.21693e-08
ENSG00000157557	13943.2	1951.24	2.8371	TRUE	3.87931e-26
ENSG00000124091	302.857	42.7825	2.82354	TRUE	2.35733e-09
ENSG00000143367	1291.41	183.261	2.81698	TRUE	9.19431e-30
ENSG00000163874	6917.49	983.685	2.81398	TRUE	1.84071e-44
ENSG00000232757	93.0158	13.229	2.81377	TRUE	3.2684e-06
ENSG00000229931	137.989	19.7328	2.80588	TRUE	5.30668e-07
ENSG00000271614	907.409	129.978	2.80349	TRUE	3.49865e-17
ENSG00000285816	247.089	36.4757	2.76002	TRUE	7.75651e-11
ENSG00000177606	2938.9	434.416	2.75813	TRUE	2.58944e-23
ENSG00000218809	465.764	68.8632	2.75779	TRUE	1.84723e-11
ENSG00000259600	107.172	15.8598	2.75648	TRUE	9.56596e-05
ENSG00000229719	85.8757	12.7216	2.75497	TRUE	0.00401187
ENSG00000099860	11079	1654.87	2.74304	TRUE	7.55926e-23
ENSG00000177535	160.161	23.93	2.74263	TRUE	0.000773938
ENSG00000090339	7697.73	1151.53	2.74088	TRUE	5.91794e-26
ENSG00000272341	347.238	52.1431	2.73538	TRUE	1.7837e-14
ENSG00000238279	96.5747	14.5302	2.73259	TRUE	2.27752e-06
ENSG00000100906	30490.6	4599.54	2.7288	TRUE	3.87281e-24
ENSG00000128016	80489.3	12240.8	2.71709	TRUE	9.42239e-29
ENSG00000188886	92.2658	14.0602	2.71418	TRUE	1.25386e-05
ENSG00000260467	661.99	101.878	2.69997	TRUE	4.15308e-22
ENSG00000123342	211.387	32.7779	2.68909	TRUE	0.000513341
ENSG00000122641	96.3273	15.0228	2.68079	TRUE	0.000985655
ENSG00000112658	16537.7	2591.74	2.67377	TRUE	1.55088e-40
ENSG00000275202	207.962	33.1419	2.64959	TRUE	1.18303e-05
ENSG00000233791	94.3451	15.0365	2.64948	TRUE	0.000812308
ENSG00000128271	408.882	65.3397	2.64565	TRUE	1.05826e-15
ENSG00000136603	3458.19	553.065	2.6445	TRUE	7.50169e-25
ENSG00000165997	3501.95	560.34	2.64378	TRUE	5.49912e-27
ENSG00000182759	103.566	16.5873	2.6424	TRUE	0.000729273
ENSG00000188290	369.818	59.271	2.64142	TRUE	9.17229e-10
ENSG00000121742	79.1399	12.8764	2.61967	TRUE	0.000103708
ENSG00000118503	14507.5	2364.95	2.61692	TRUE	2.33754e-29
ENSG00000276900	1511.65	248.255	2.60623	TRUE	8.17183e-15
ENSG00000125657	50.5708	8.34877	2.59867	TRUE	0.00757718
ENSG00000254826	79.7337	13.1772	2.59715	TRUE	0.00036615
ENSG00000134070	1950.97	323.522	2.59226	TRUE	6.99357e-19
ENSG00000177374	1336.13	221.844	2.59044	TRUE	1.62954e-13
ENSG00000287926	96.4092	16.0359	2.58786	TRUE	0.00213023
ENSG00000279198	301.434	50.7446	2.57052	TRUE	5.20682e-09
ENSG00000253214	80.5724	13.5798	2.56882	TRUE	0.000247127
ENSG00000070495	7462.63	1257.86	2.56871	TRUE	4.49819e-30
ENSG00000130066	68026.6	11525.6	2.56126	TRUE	1.22814e-23
ENSG00000268366	100.324	17.0274	2.55874	TRUE	8.13245e-05
ENSG00000090104	154.282	26.3943	2.54727	TRUE	8.67128e-07
ENSG00000183421	211.848	36.4456	2.53922	TRUE	3.99759e-07
ENSG00000254554	53.3386	9.22212	2.53201	TRUE	0.00606432
ENSG00000278607	69.7123	12.1744	2.51756	TRUE	0.00923188
ENSG00000173846	7915.85	1382.98	2.51696	TRUE	3.70841e-39
ENSG00000163823	22752.5	3976.77	2.51636	TRUE	1.31059e-39
ENSG00000264769	55.1399	9.71617	2.50464	TRUE	0.00107329
ENSG00000101255	2435.95	429.879	2.50248	TRUE	2.18634e-10
ENSG00000159885	469.034	83.0071	2.49839	TRUE	5.7099e-10
ENSG00000162711	7300.94	1299.31	2.49033	TRUE	1.7492e-11
ENSG00000215022	481.434	87.0426	2.46754	TRUE	3.76586e-15
ENSG00000259671	96.5778	17.7024	2.44774	TRUE	7.8678e-05
ENSG00000116679	41825.5	7671.77	2.44675	TRUE	1.361e-20
ENSG00000173559	23328.5	4313.29	2.43523	TRUE	9.56336e-27
ENSG00000167460	35216.1	6561.11	2.42422	TRUE	1.59707e-28
ENSG00000095794	1089.12	203.784	2.41805	TRUE	3.48058e-21
ENSG00000136689	13540.1	2561.46	2.4022	TRUE	4.10242e-13
ENSG00000169895	7920.76	1498.44	2.40218	TRUE	6.11214e-29
ENSG00000102445	10689.6	2024.52	2.40056	TRUE	1.28224e-27
ENSG00000251179	125.777	24	2.38976	TRUE	6.2098e-05
ENSG00000100036	454.935	86.9472	2.38745	TRUE	3.05303e-08
ENSG00000155307	3367.03	655.692	2.36039	TRUE	2.03798e-12
ENSG00000163975	215.458	42.2751	2.34953	TRUE	2.16873e-06
ENSG00000179094	9193.84	1810.83	2.34402	TRUE	1.88471e-20
ENSG00000233058	256.041	50.7966	2.33357	TRUE	2.98602e-07
ENSG00000258082	127.451	25.289	2.33336	TRUE	0.000120382
ENSG00000149798	186.385	37.6207	2.30868	TRUE	4.85662e-08
ENSG00000185561	117.039	23.627	2.30848	TRUE	0.00985544
ENSG00000135821	106278	21604.1	2.29847	TRUE	2.3779e-31
ENSG00000008056	57.3934	11.6926	2.29528	TRUE	0.00628886
ENSG00000019144	143.736	29.3849	2.29027	TRUE	2.18627e-06
ENSG00000229598	143.775	29.7718	2.27179	TRUE	1.70547e-05
ENSG00000115956	69432	14437.5	2.26578	TRUE	1.22319e-23
ENSG00000165030	9878.22	2074.55	2.25146	TRUE	1.65474e-21
ENSG00000165655	299.986	63.1373	2.24833	TRUE	3.46712e-08
ENSG00000260196	147.018	31.0307	2.24423	TRUE	6.48725e-05
ENSG00000139354	93.4365	19.8221	2.23688	TRUE	0.000618911
ENSG00000251022	3082.3	654.06	2.23651	TRUE	8.23577e-26
ENSG00000141526	45473.8	9655.16	2.23566	TRUE	5.94112e-25
ENSG00000196352	31109.9	6609.72	2.23471	TRUE	6.14073e-23
ENSG00000227825	845.969	180.211	2.23092	TRUE	6.63303e-09
ENSG00000279520	912.664	195.745	2.22111	TRUE	6.63489e-16
ENSG00000183484	9571.55	2065.34	2.21237	TRUE	2.21183e-30
ENSG00000120875	155.056	33.5624	2.20787	TRUE	6.05145e-06
ENSG00000115590	11858	2571.67	2.20508	TRUE	4.15501e-14
ENSG00000184009	295596	64366.7	2.19924	TRUE	8.83774e-23
ENSG00000116044	12644.5	2766.92	2.19215	TRUE	1.81159e-20
ENSG00000286256	143.085	31.5299	2.18208	TRUE	0.00151307
ENSG00000253276	3738.94	832.325	2.16741	TRUE	2.62619e-20
ENSG00000148841	20597.2	4653.08	2.14619	TRUE	2.44376e-22
ENSG00000226564	348.226	78.7174	2.14527	TRUE	6.13334e-05
ENSG00000198355	13691.7	3096.75	2.14448	TRUE	6.25833e-14
ENSG00000089818	5431.11	1242.39	2.12813	TRUE	8.26977e-24
ENSG00000139832	1948.09	445.692	2.12794	TRUE	3.69584e-07
ENSG00000229644	3081.75	705.81	2.1264	TRUE	1.34817e-10
ENSG00000108106	1105.7	253.994	2.1221	TRUE	8.43295e-16
ENSG00000197780	835.592	193.649	2.10935	TRUE	1.73782e-18
ENSG00000279861	611.946	142.462	2.10282	TRUE	1.58259e-13
ENSG00000242048	61.9182	14.4272	2.10157	TRUE	0.00963961
ENSG00000148344	163.154	38.2609	2.09229	TRUE	0.00620175
ENSG00000170425	377.319	88.6262	2.08998	TRUE	1.92171e-07
ENSG00000100221	9035.3	2141.78	2.07676	TRUE	3.19535e-17
ENSG00000264553	76.571	18.1845	2.07409	TRUE	0.00157748
ENSG00000230844	458.96	109.269	2.07049	TRUE	2.37022e-09
ENSG00000170345	23042.5	5487.34	2.07012	TRUE	8.53952e-12
ENSG00000229465	179.246	43.1986	2.05289	TRUE	0.00398413
ENSG00000171223	39169.9	9508.68	2.04243	TRUE	1.57119e-16
ENSG00000253981	374.519	90.9184	2.0424	TRUE	2.80375e-06
ENSG00000279491	215.499	52.3719	2.04082	TRUE	9.30924e-06
ENSG00000147872	5552.5	1350.34	2.03981	TRUE	5.44423e-09
ENSG00000253320	778.549	189.608	2.03777	TRUE	5.99237e-09
ENSG00000168386	82.9462	20.2141	2.03681	TRUE	0.00178471
ENSG00000038945	232.439	56.8462	2.03172	TRUE	0.00196299
ENSG00000160888	16766.8	4161.8	2.01033	TRUE	1.71821e-19
ENSG00000123562	5317.36	1336	1.99279	TRUE	3.71732e-23
ENSG00000198805	6673.09	1677.1	1.99238	TRUE	3.38753e-09
ENSG00000118985	1830.33	460.958	1.9894	TRUE	2.37316e-13
ENSG00000105835	99065.1	24985	1.98731	TRUE	2.2516e-09
ENSG00000132510	62576.8	15904.4	1.9762	TRUE	2.55578e-17
ENSG00000186352	97.3421	24.7923	1.97317	TRUE	0.000845434
ENSG00000253669	107.51	27.5653	1.96355	TRUE	0.00142383
ENSG00000120709	21128.6	5433.8	1.95916	TRUE	5.00531e-18
ENSG00000154359	1771.68	456.997	1.95486	TRUE	7.0807e-16
ENSG00000102755	190.956	49.5233	1.94706	TRUE	1.09552e-06
ENSG00000185883	150.522	39.2477	1.93929	TRUE	4.80328e-05
ENSG00000105509	148.754	38.823	1.93795	TRUE	0.000680468
ENSG00000145979	841.563	220.914	1.92958	TRUE	1.50106e-12
ENSG00000275888	613.428	161.231	1.92777	TRUE	1.20265e-12
ENSG00000241839	35361.3	9342.68	1.92026	TRUE	2.65614e-22
ENSG00000284930	347.056	92.7254	1.90413	TRUE	3.27414e-09
ENSG00000242992	108.445	29.022	1.90174	TRUE	0.000337424
ENSG00000167874	591.72	159.215	1.89394	TRUE	8.28097e-09
ENSG00000261888	355.719	96.3741	1.88402	TRUE	3.48069e-07
ENSG00000243544	72.8975	19.7706	1.88251	TRUE	0.00869141
ENSG00000253522	322.876	88.0995	1.87377	TRUE	3.97026e-06
ENSG00000134152	3588.94	981.668	1.87025	TRUE	3.5916e-15
ENSG00000196449	914.003	250.214	1.86904	TRUE	1.41172e-11
ENSG00000151929	1797.07	492.747	1.86673	TRUE	7.02632e-12
ENSG00000149289	173.742	47.9844	1.85631	TRUE	0.00634241
ENSG00000203814	201.053	55.5702	1.85519	TRUE	0.000300539
ENSG00000122862	84917.7	23603.4	1.84707	TRUE	1.85586e-06
ENSG00000168389	673.373	187.274	1.84625	TRUE	6.59635e-08
ENSG00000278330	517.744	144.253	1.84363	TRUE	5.96637e-08
ENSG00000235903	109.593	30.6091	1.84012	TRUE	0.00140249
ENSG00000258302	94.1018	26.2992	1.8392	TRUE	0.00561665
ENSG00000130164	1501.36	419.805	1.83848	TRUE	3.72115e-07
ENSG00000274213	154.456	43.3636	1.83264	TRUE	0.00302296
ENSG00000172216	31991.6	8996.4	1.83027	TRUE	3.85404e-19
ENSG00000237781	327.699	92.2503	1.82875	TRUE	1.52233e-07
ENSG00000117228	8331.36	2352.46	1.82438	TRUE	6.27768e-16
ENSG00000127666	2977.09	844.349	1.81799	TRUE	5.03206e-13
ENSG00000132334	26402.2	7527.39	1.81044	TRUE	7.41985e-18
ENSG00000154640	195.05	56.0058	1.8002	TRUE	5.56741e-05
ENSG00000272669	735.424	211.686	1.79665	TRUE	1.28468e-12
ENSG00000228013	101.574	29.3086	1.79314	TRUE	0.00784418
ENSG00000167996	79890.2	23316.1	1.77669	TRUE	4.4501e-11
ENSG00000168374	8501.1	2483.71	1.77516	TRUE	1.46323e-18
ENSG00000248323	12712.1	3715.25	1.77467	TRUE	2.29276e-17
ENSG00000263050	84.7195	24.8057	1.77202	TRUE	0.00576372
ENSG00000069956	1258.37	369.139	1.76932	TRUE	1.51454e-05
ENSG00000108556	348.016	102.987	1.75669	TRUE	0.000434637
ENSG00000177426	2801.69	833.803	1.74852	TRUE	1.73003e-08
ENSG00000182885	21148.9	6297.16	1.74781	TRUE	2.33243e-15
ENSG00000132475	73787.9	22097.6	1.7395	TRUE	1.62853e-10
ENSG00000167470	33347.1	9987.99	1.73929	TRUE	8.3144e-16
ENSG00000234511	265.089	79.5641	1.73629	TRUE	2.92833e-05
ENSG00000170458	43528.4	13077.2	1.7349	TRUE	1.67562e-15
ENSG00000156966	446.402	134.889	1.72657	TRUE	6.2098e-05
ENSG00000161921	9185.8	2784.71	1.72188	TRUE	2.89242e-06
ENSG00000180611	276.369	84.5601	1.70855	TRUE	5.27372e-05
ENSG00000146232	2874.89	881.677	1.70519	TRUE	5.74493e-13
ENSG00000285976	188.138	57.966	1.69851	TRUE	0.00715614
ENSG00000143751	2734.55	846.69	1.6914	TRUE	3.8331e-15
ENSG00000218980	252.79	78.4437	1.68821	TRUE	2.09703e-06
ENSG00000173295	624.801	194.436	1.68411	TRUE	1.84396e-07
ENSG00000279765	173.184	53.9583	1.68239	TRUE	0.00349803
ENSG00000213694	1735.11	543.239	1.67537	TRUE	5.16256e-07
ENSG00000118785	251.677	79.0366	1.67098	TRUE	0.000303411
ENSG00000269318	95.6274	30.1677	1.66442	TRUE	0.0096946
ENSG00000105722	6978.55	2204.13	1.66272	TRUE	1.06343e-10
ENSG00000188211	269.945	85.7298	1.6548	TRUE	0.000221257
ENSG00000184371	1936.67	617.606	1.64882	TRUE	1.42783e-10
ENSG00000262001	322.134	103.273	1.6412	TRUE	4.37898e-06
ENSG00000104142	5387.44	1727.77	1.64069	TRUE	2.80699e-09
ENSG00000280407	306.038	98.1493	1.64066	TRUE	5.96992e-06
ENSG00000167565	2768.58	891.863	1.63425	TRUE	1.62954e-13
ENSG00000103966	3554.55	1147.05	1.63175	TRUE	2.09126e-12
ENSG00000121966	36357.8	11787.2	1.62505	TRUE	4.21929e-11
ENSG00000140961	386.222	125.702	1.61943	TRUE	2.86075e-06
ENSG00000102393	2278.29	742.45	1.61759	TRUE	3.72962e-08
ENSG00000101460	1337.84	439.82	1.60492	TRUE	7.71716e-08
ENSG00000211445	611.905	201.395	1.60328	TRUE	4.17548e-07
ENSG00000165312	3980.64	1313.99	1.59905	TRUE	8.76867e-06
ENSG00000197063	3335.13	1105.93	1.59249	TRUE	4.2246e-06
ENSG00000160999	4185.79	1388.4	1.59208	TRUE	5.10721e-15
ENSG00000197405	61773.1	20497.5	1.59153	TRUE	2.80347e-09
ENSG00000113811	1885	627.561	1.58674	TRUE	4.91588e-05
ENSG00000280138	1957.62	653.858	1.58205	TRUE	4.64761e-10
ENSG00000130052	1131.22	379.219	1.57677	TRUE	9.64517e-06
ENSG00000134107	6919.04	2327.77	1.57162	TRUE	2.12868e-09
ENSG00000175556	412.608	138.96	1.5701	TRUE	4.1869e-05
ENSG00000179119	3250.1	1096.43	1.56767	TRUE	2.14049e-11
ENSG00000075624	884465	298388	1.56761	TRUE	4.10242e-13
ENSG00000123975	119.474	40.7687	1.55116	TRUE	0.00336189
ENSG00000173812	53604.6	18356.3	1.54608	TRUE	5.22273e-10
ENSG00000166401	2731.1	935.528	1.54563	TRUE	6.28799e-10
ENSG00000151689	1031.34	355.043	1.53846	TRUE	5.02521e-09
ENSG00000138069	7435.01	2583.8	1.52484	TRUE	5.25395e-09
ENSG00000268858	946.491	330.663	1.51723	TRUE	6.3913e-08
ENSG00000070961	9454.86	3305.89	1.51602	TRUE	1.93321e-09
ENSG00000251393	188.356	65.8913	1.5153	TRUE	0.00131998
ENSG00000139318	16282.7	5711.12	1.5115	TRUE	6.97524e-10
ENSG00000144597	2265.37	794.94	1.51083	TRUE	1.72726e-07
ENSG00000117479	420.033	147.51	1.50969	TRUE	1.0072e-05
ENSG00000059804	21466.9	7567.24	1.50427	TRUE	3.16622e-13
ENSG00000177125	728.26	2079.37	-1.51363	TRUE	2.99422e-09
ENSG00000245750	63.1651	180.633	-1.51586	TRUE	0.00146148
ENSG00000183307	301.67	863.63	-1.51744	TRUE	0.000398771
ENSG00000118898	78.2906	224.925	-1.52253	TRUE	0.00840472
ENSG00000111058	49.3376	142.266	-1.52783	TRUE	0.00108193
ENSG00000188305	485.779	1459.68	-1.58728	TRUE	4.64761e-10
ENSG00000093134	657.139	1990.42	-1.5988	TRUE	1.56079e-05
ENSG00000173110	894.791	2771.47	-1.63103	TRUE	5.83405e-09
ENSG00000111087	140.48	457.363	-1.70297	TRUE	4.76435e-09
ENSG00000131969	29.9165	102.953	-1.78296	TRUE	0.000896854
ENSG00000136630	307.199	1071.94	-1.80298	TRUE	6.86401e-09
ENSG00000175538	635.383	2300.21	-1.85607	TRUE	4.43341e-09
ENSG00000281162	257.24	936.018	-1.86342	TRUE	1.83859e-08
ENSG00000152804	456.126	1712.65	-1.90873	TRUE	8.37735e-17
ENSG00000163545	1341.98	5183.26	-1.9495	TRUE	3.77891e-19
ENSG00000181274	2831.57	11086.6	-1.96915	TRUE	7.66982e-24
ENSG00000121807	880.49	3546.58	-2.01005	TRUE	2.32891e-15
ENSG00000123700	476.349	1930.79	-2.0191	TRUE	2.59181e-20
ENSG00000183779	153.605	630.249	-2.0367	TRUE	1.24941e-11
ENSG00000282608	36.1394	151.932	-2.07178	TRUE	0.00326541
ENSG00000205890	20.866	88.1289	-2.07846	TRUE	0.00150952
ENSG00000116990	222.325	944.363	-2.08667	TRUE	2.08669e-15
ENSG00000246548	66.2418	287.098	-2.11573	TRUE	1.20777e-06
ENSG00000206344	442.223	1965.68	-2.15218	TRUE	5.8419e-20
ENSG00000165879	1067.81	4987.15	-2.22356	TRUE	1.51287e-27
ENSG00000287387	14.7219	72.6961	-2.30391	TRUE	0.00785543
ENSG00000231680	15.5412	79.5601	-2.35594	TRUE	0.00677338
ENSG00000004799	119.366	611.691	-2.35741	TRUE	8.54658e-07
ENSG00000180340	62.13	320.054	-2.36495	TRUE	4.76435e-09
ENSG00000213876	34.4996	183.438	-2.41064	TRUE	1.27211e-08
ENSG00000187808	112.658	603.993	-2.42258	TRUE	1.75843e-16
ENSG00000119457	56.845	310.893	-2.45131	TRUE	1.17346e-09
ENSG00000278090	15.0173	86.6272	-2.5282	TRUE	3.46177e-05
ENSG00000159556	26.1418	193.112	-2.88501	TRUE	1.42888e-10
ENSG00000231628	5.58686	43.1256	-2.94843	TRUE	0.00210447
ENSG00000173825	125.632	973.08	-2.95336	TRUE	5.04347e-25
ENSG00000267296	6.48191	53.9164	-3.05623	TRUE	7.60162e-05
ENSG00000183822	5.08273	46.5551	-3.19526	TRUE	0.000628151
ENSG00000234484	9.01618	85.2353	-3.24086	TRUE	5.33971e-07
ENSG00000255163	6.201	80.1857	-3.69277	TRUE	7.84318e-09
ENSG00000259514	1.75178	24.5365	-3.80803	TRUE	0.00716806
ENSG00000162399	1	19.6034	-4.29303	TRUE	0.000741653
ENSG00000259962	2.99088	60.6371	-4.34156	TRUE	2.53893e-07

## Sheet: C.glabrata DEGs 120mpi
id	mean_A_mrn	mean_B_mrn	log2_fc_mrn	DESeq2	DESeq2_adj_pval
ENSG00000115008	17105.9	3.50468	12.2529	TRUE	2.65958e-16
ENSG00000108688	4161.19	1	12.0228	TRUE	6.83507e-28
ENSG00000081041	16092	7.03107	11.1603	TRUE	3.45789e-17
ENSG00000123689	112199	76.6974	10.5146	TRUE	1.23035e-285
ENSG00000108691	14832	10.9584	10.4025	TRUE	3.20093e-05
ENSG00000115009	3720.24	2.89902	10.3256	TRUE	1.89438e-42
ENSG00000122861	52280.9	42.5973	10.2613	TRUE	1.60824e-137
ENSG00000165474	1155.54	1	10.1744	TRUE	1.19018e-20
ENSG00000277632	29920.2	27.002	10.1138	TRUE	3.65327e-126
ENSG00000117525	5120.37	4.78074	10.0648	TRUE	2.71725e-65
ENSG00000166920	4311.36	4.65792	9.85424	TRUE	1.35324e-63
ENSG00000276085	55365.6	66.6503	9.69816	TRUE	3.44864e-27
ENSG00000169429	225532	292.022	9.59304	TRUE	3.09978e-29
ENSG00000181634	32231.3	43.1812	9.54384	TRUE	6.22231e-100
ENSG00000196878	23306.1	31.4939	9.53142	TRUE	6.38717e-123
ENSG00000261026	1269.12	1.78893	9.47052	TRUE	3.08042e-21
ENSG00000179388	44089.9	62.971	9.45154	TRUE	2.21132e-175
ENSG00000163734	12976.2	18.8499	9.4271	TRUE	5.34515e-24
ENSG00000119508	12204.8	18.9252	9.33293	TRUE	1.01745e-92
ENSG00000102794	2800.55	4.36691	9.32488	TRUE	4.84638e-53
ENSG00000113302	1617.18	2.57786	9.2931	TRUE	2.85239e-14
ENSG00000196917	562.708	1	9.13624	TRUE	8.57196e-17
ENSG00000276070	81532.4	149.844	9.08776	TRUE	2.82325e-25
ENSG00000008118	512.273	1	9.00077	TRUE	4.68175e-17
ENSG00000128342	5703.7	12.5837	8.8242	TRUE	8.33879e-84
ENSG00000222047	981.918	2.18339	8.81289	TRUE	3.19695e-24
ENSG00000115598	447.35	1	8.80526	TRUE	6.15554e-16
ENSG00000175592	5153.53	12.6829	8.66654	TRUE	2.01698e-96
ENSG00000125538	541673	1488.63	8.50729	TRUE	9.40193e-149
ENSG00000136244	3926.35	11.8897	8.36734	TRUE	7.89794e-15
ENSG00000232810	90623.4	282.724	8.32435	TRUE	3.3131e-164
ENSG00000132170	3341.93	10.8616	8.2653	TRUE	0.000801292
ENSG00000102962	723.091	2.78906	8.01826	TRUE	3.05562e-08
ENSG00000166592	2826.28	11.0749	7.99547	TRUE	1.1608e-74
ENSG00000287561	250.825	1	7.97054	TRUE	5.81724e-13
ENSG00000120337	231.286	1	7.85353	TRUE	2.03464e-12
ENSG00000275302	119506	529.554	7.81809	TRUE	4.87947e-78
ENSG00000259342	210.51	1	7.71775	TRUE	1.81698e-12
ENSG00000270069	2062.53	9.82468	7.71379	TRUE	1.64723e-18
ENSG00000197632	16030.4	77.2753	7.69659	TRUE	1.33022e-13
ENSG00000128564	343.012	1.66389	7.68755	TRUE	5.04196e-12
ENSG00000276600	2803.37	14.2866	7.61636	TRUE	8.61383e-61
ENSG00000267034	183.233	1	7.51753	TRUE	4.71718e-12
ENSG00000112149	44939.1	247.082	7.50683	TRUE	1.63118e-133
ENSG00000175352	5204.63	28.748	7.50019	TRUE	1.08796e-17
ENSG00000173391	12282.6	68.748	7.48109	TRUE	2.43754e-61
ENSG00000259354	593.886	3.36678	7.46267	TRUE	1.54557e-06
ENSG00000122877	4320.09	24.4994	7.46217	TRUE	9.69555e-97
ENSG00000276980	174.26	1	7.4451	TRUE	1.21438e-11
ENSG00000177464	171.784	1	7.42445	TRUE	1.61685e-11
ENSG00000078401	4779.87	29.0086	7.36435	TRUE	4.9471e-51
ENSG00000181649	1965.68	12.0794	7.34634	TRUE	1.46624e-16
ENSG00000137869	155.555	1	7.28128	TRUE	4.16879e-05
ENSG00000204099	360.835	2.32779	7.27623	TRUE	0.000222436
ENSG00000099985	33381.2	215.458	7.27548	TRUE	1.2216e-130
ENSG00000259651	441.992	3.04341	7.18219	TRUE	3.72765e-06
ENSG00000013588	144.356	1	7.17349	TRUE	6.52864e-10
ENSG00000140519	142.989	1	7.15976	TRUE	9.78343e-11
ENSG00000019144	4656.75	35.0528	7.05365	TRUE	9.029e-109
ENSG00000109321	1131.28	8.56148	7.04588	TRUE	1.25341e-07
ENSG00000163661	9477.82	73.9211	7.00243	TRUE	1.67552e-89
ENSG00000269902	126.438	1	6.98228	TRUE	7.16671e-09
ENSG00000267195	125.206	1	6.96815	TRUE	3.31712e-09
ENSG00000164949	1822.93	15.6252	6.86624	TRUE	2.09153e-46
ENSG00000164935	445.535	3.86249	6.84986	TRUE	0.000348171
ENSG00000207870	183.171	1.66389	6.78249	TRUE	1.0905e-09
ENSG00000121797	20268	185.971	6.76798	TRUE	9.2352e-91
ENSG00000167612	107.558	1	6.74898	TRUE	1.89567e-09
ENSG00000280228	103.278	1	6.69039	TRUE	3.86301e-08
ENSG00000253385	102.342	1	6.67726	TRUE	4.88018e-08
ENSG00000165685	219.646	2.18339	6.65246	TRUE	7.76884e-13
ENSG00000261024	98.9261	1	6.62828	TRUE	8.41441e-08
ENSG00000196639	911.065	9.32247	6.6107	TRUE	2.79374e-08
ENSG00000232803	96.8877	1	6.59824	TRUE	7.36689e-09
ENSG00000162772	5151.49	55.0324	6.54856	TRUE	4.82864e-64
ENSG00000187479	767.033	8.33949	6.52319	TRUE	2.69071e-08
ENSG00000139289	9006.53	98.8621	6.50941	TRUE	4.34907e-12
ENSG00000124882	1987.76	22.6414	6.45603	TRUE	2.41555e-05
ENSG00000162407	1326.42	15.7006	6.40058	TRUE	2.85678e-10
ENSG00000102755	4928.48	59.0888	6.38211	TRUE	1.11554e-76
ENSG00000205710	1669.25	20.2142	6.36768	TRUE	7.24441e-66
ENSG00000237732	179.12	2.18339	6.35821	TRUE	2.69742e-11
ENSG00000274215	81.6517	1	6.35141	TRUE	2.65784e-08
ENSG00000283849	392.232	4.87134	6.33125	TRUE	3.28074e-21
ENSG00000233896	78.4795	1	6.29424	TRUE	2.29615e-07
ENSG00000267200	77.8772	1	6.28313	TRUE	4.0378e-08
ENSG00000139572	5016.26	64.4346	6.28263	TRUE	1.00239e-91
ENSG00000287494	187.889	2.43125	6.27204	TRUE	7.1168e-12
ENSG00000136688	76.9728	1	6.26628	TRUE	1.86364e-07
ENSG00000166670	125.367	1.66389	6.23545	TRUE	5.53784e-07
ENSG00000236700	74.6776	1	6.2226	TRUE	2.39163e-07
ENSG00000269952	149.665	2.02171	6.21002	TRUE	1.00147e-08
ENSG00000239948	783.652	11.1891	6.13004	TRUE	1.48708e-06
ENSG00000143333	1254.62	17.9898	6.12393	TRUE	6.01563e-37
ENSG00000253320	15475.9	226.742	6.09282	TRUE	2.56346e-88
ENSG00000106178	235.937	3.50468	6.07298	TRUE	0.000368846
ENSG00000122641	1187.83	17.8993	6.05228	TRUE	5.9744e-09
ENSG00000255176	65.5979	1	6.03558	TRUE	6.98803e-07
ENSG00000274528	89.7005	1.39446	6.00733	TRUE	3.13075e-06
ENSG00000242113	149.148	2.32779	6.00164	TRUE	3.47214e-09
ENSG00000171855	63.182	1	5.98144	TRUE	5.79561e-07
ENSG00000260029	63.09	1	5.97934	TRUE	4.36352e-06
ENSG00000118094	62.1369	1	5.95738	TRUE	6.33001e-07
ENSG00000113070	3883.53	62.9645	5.94669	TRUE	1.26188e-40
ENSG00000249870	61.5046	1	5.94262	TRUE	8.15058e-07
ENSG00000136695	58.3295	1	5.86615	TRUE	2.18159e-06
ENSG00000178803	3368.93	58.2222	5.85458	TRUE	1.00046e-49
ENSG00000112137	43302.5	758.58	5.835	TRUE	1.83581e-77
ENSG00000090104	1762.98	31.3603	5.81294	TRUE	5.78755e-37
ENSG00000125740	12954.8	231.413	5.80687	TRUE	4.44806e-60
ENSG00000103855	179.459	3.24175	5.79074	TRUE	1.23122e-12
ENSG00000279020	76.656	1.39446	5.78062	TRUE	4.16535e-05
ENSG00000172738	247.784	4.51131	5.77939	TRUE	1.25088e-14
ENSG00000185022	23386.7	428.601	5.76991	TRUE	4.9827e-86
ENSG00000101187	1530.33	28.5021	5.74663	TRUE	4.33909e-54
ENSG00000108179	180632	3398.36	5.73207	TRUE	6.22193e-55
ENSG00000123342	2043.49	39.2497	5.70221	TRUE	1.98975e-27
ENSG00000137331	43693.2	841.153	5.6989	TRUE	2.65228e-100
ENSG00000153234	5768.23	111.77	5.68953	TRUE	1.83308e-46
ENSG00000253315	51.4848	1	5.68607	TRUE	1.15206e-05
ENSG00000250274	1388.34	27.3446	5.66596	TRUE	3.4314e-40
ENSG00000136689	153237	3073.67	5.63966	TRUE	4.76827e-64
ENSG00000112715	25631.3	517.588	5.62996	TRUE	3.35444e-69
ENSG00000268658	362.308	7.39759	5.61402	TRUE	0.000506678
ENSG00000149289	2809.04	57.5652	5.60874	TRUE	2.00746e-35
ENSG00000011422	151966	3153.21	5.59078	TRUE	4.16884e-55
ENSG00000244451	93.7172	2.07343	5.49822	TRUE	7.23003e-06
ENSG00000134070	17171.6	387.03	5.47143	TRUE	3.18516e-76
ENSG00000160886	44.0947	1	5.46253	TRUE	5.60754e-05
ENSG00000176597	14235.3	324.683	5.45429	TRUE	9.77222e-12
ENSG00000255398	29062.3	663.996	5.45183	TRUE	7.3908e-80
ENSG00000177173	507.438	11.6245	5.44799	TRUE	4.34111e-15
ENSG00000135047	9066.13	210.119	5.43121	TRUE	3.008e-33
ENSG00000222009	7241.51	169.753	5.41478	TRUE	8.1594e-82
ENSG00000164400	42.6404	1	5.41415	TRUE	4.1685e-05
ENSG00000250033	41.586	1	5.37803	TRUE	3.83135e-05
ENSG00000118503	117304	2832.25	5.37216	TRUE	6.23833e-105
ENSG00000099625	106.59	2.57786	5.36976	TRUE	6.4708e-07
ENSG00000179431	67.8672	1.66389	5.35008	TRUE	6.87266e-06
ENSG00000123358	10192.3	253.019	5.3321	TRUE	2.17936e-54
ENSG00000258227	9526.13	237.473	5.32606	TRUE	1.63846e-60
ENSG00000227392	68.7266	1.71562	5.32406	TRUE	3.17812e-05
ENSG00000223584	39.7457	1	5.31273	TRUE	0.000189799
ENSG00000284669	2488.09	63.5828	5.29026	TRUE	1.10043e-31
ENSG00000274280	39.057	1	5.28751	TRUE	2.92028e-05
ENSG00000163739	13358.5	344.557	5.27687	TRUE	4.58685e-64
ENSG00000251127	79.7636	2.05836	5.27616	TRUE	3.72765e-06
ENSG00000138670	9757.54	251.975	5.27517	TRUE	5.61013e-85
ENSG00000134531	2971.94	77.1718	5.26719	TRUE	4.68715e-28
ENSG00000255443	631.711	16.5864	5.25119	TRUE	2.39606e-06
ENSG00000259884	37.9738	1	5.24693	TRUE	5.21299e-05
ENSG00000279985	37.714	1	5.23703	TRUE	0.000916691
ENSG00000188211	3809.52	102.246	5.21949	TRUE	3.93168e-47
ENSG00000274508	89.7565	2.43125	5.20625	TRUE	4.36206e-07
ENSG00000242829	62.8944	1.71562	5.19613	TRUE	0.000134544
ENSG00000287626	83.9798	2.32779	5.17301	TRUE	2.6745e-06
ENSG00000228768	36.0125	1	5.17042	TRUE	0.000128543
ENSG00000108700	64.0032	1.78893	5.16098	TRUE	6.11276e-05
ENSG00000198435	611.843	17.2073	5.15207	TRUE	6.05461e-22
ENSG00000272512	95.0537	2.6856	5.14543	TRUE	2.62223e-07
ENSG00000227502	117.718	3.33013	5.14361	TRUE	4.67621e-08
ENSG00000250739	35.3012	1	5.14165	TRUE	9.25567e-05
ENSG00000268812	90.4475	2.57786	5.13284	TRUE	3.96946e-07
ENSG00000163874	41142.9	1178.29	5.12587	TRUE	3.11164e-74
ENSG00000123610	12013.5	348.873	5.10582	TRUE	8.67859e-08
ENSG00000204960	34.3711	1	5.10313	TRUE	8.5997e-05
ENSG00000173166	343.392	10.3463	5.05267	TRUE	1.90787e-14
ENSG00000287535	32.9131	1	5.04059	TRUE	0.000197784
ENSG00000202502	32.408	1	5.01828	TRUE	0.000220201
ENSG00000285639	67.1532	2.07343	5.01736	TRUE	5.46737e-05
ENSG00000120875	1293.52	40.0471	5.01346	TRUE	5.70967e-23
ENSG00000278969	78.8405	2.45282	5.00642	TRUE	1.36451e-06
ENSG00000147488	32.1398	1	5.00629	TRUE	0.000163212
ENSG00000278909	153.631	4.78074	5.00609	TRUE	2.01687e-08
ENSG00000186451	31.9842	1	4.99929	TRUE	0.000277254
ENSG00000167604	33864.7	1063.93	4.99231	TRUE	1.46805e-57
ENSG00000269303	31.8173	1	4.99174	TRUE	0.000709058
ENSG00000276753	196.576	6.18184	4.99091	TRUE	2.26055e-13
ENSG00000104140	100.018	3.14687	4.9902	TRUE	3.45528e-07
ENSG00000251194	648.06	20.6087	4.9748	TRUE	1.13949e-29
ENSG00000164266	31.3761	1	4.97159	TRUE	0.000284738
ENSG00000220378	63.2553	2.02171	4.96754	TRUE	2.30329e-05
ENSG00000286225	31.0285	1	4.95552	TRUE	0.000219346
ENSG00000260196	1129.93	36.9128	4.93597	TRUE	1.97944e-25
ENSG00000118785	2860.67	94.329	4.92251	TRUE	1.93596e-34
ENSG00000177535	863.53	28.4764	4.92241	TRUE	3.63886e-21
ENSG00000124145	2957.97	99.0823	4.89983	TRUE	2.14257e-41
ENSG00000288050	29.4295	1	4.87919	TRUE	0.00203876
ENSG00000173334	50450.9	1726.06	4.86933	TRUE	1.45105e-47
ENSG00000261430	29.1453	1	4.86519	TRUE	0.000896724
ENSG00000218521	29.0109	1	4.85852	TRUE	0.00438657
ENSG00000242197	28.9857	1	4.85727	TRUE	0.00158091
ENSG00000148344	1325.11	45.8024	4.85454	TRUE	9.25027e-28
ENSG00000100906	159660	5520.8	4.85399	TRUE	8.07873e-73
ENSG00000073756	38757.3	1346.1	4.84761	TRUE	7.3133e-45
ENSG00000158050	25684.4	892.515	4.84687	TRUE	9.06035e-35
ENSG00000271500	59.6352	2.07343	4.84607	TRUE	0.000142129
ENSG00000264675	59.1634	2.07343	4.83461	TRUE	9.74404e-05
ENSG00000090339	39030.8	1382.11	4.81967	TRUE	1.56138e-68
ENSG00000139354	665.965	23.6049	4.81829	TRUE	6.20172e-23
ENSG00000275238	28.0931	1	4.81214	TRUE	0.000546164
ENSG00000135625	61.2804	2.18339	4.81078	TRUE	2.59062e-05
ENSG00000255921	61.1012	2.18339	4.80656	TRUE	4.01029e-05
ENSG00000176641	321.535	11.5406	4.80019	TRUE	0.00368282
ENSG00000163975	1403.83	50.5079	4.79672	TRUE	8.01389e-37
ENSG00000087074	144969	5258.7	4.78489	TRUE	9.86994e-74
ENSG00000203364	27.3963	1	4.77591	TRUE	0.00057947
ENSG00000213994	36.9299	1.35781	4.76543	TRUE	0.00220237
ENSG00000226621	27.1739	1	4.76415	TRUE	0.00386057
ENSG00000235151	112.534	4.1535	4.75989	TRUE	4.03687e-09
ENSG00000279393	27.0671	1	4.75847	TRUE	0.000510434
ENSG00000230638	198.001	7.32858	4.75583	TRUE	1.31413e-12
ENSG00000188396	790.996	29.6231	4.73888	TRUE	3.23652e-30
ENSG00000170525	75768.5	2838.33	4.73848	TRUE	4.07791e-60
ENSG00000264754	26.4512	1	4.72526	TRUE	0.00500437
ENSG00000120738	11715.1	444.96	4.71855	TRUE	1.54978e-38
ENSG00000226746	53.1139	2.02171	4.71545	TRUE	0.00019085
ENSG00000259398	53.5977	2.05836	4.7026	TRUE	0.000228912
ENSG00000271474	60.5583	2.32779	4.70129	TRUE	6.91061e-05
ENSG00000258355	53.5338	2.05836	4.70088	TRUE	7.19168e-05
ENSG00000169194	25.983	1	4.6995	TRUE	0.00178506
ENSG00000170893	25.8364	1	4.69133	TRUE	0.00116722
ENSG00000201076	25.6703	1	4.68203	TRUE	0.00112985
ENSG00000228022	72.1902	2.84729	4.66414	TRUE	3.74887e-06
ENSG00000128271	1978.04	78.0941	4.66272	TRUE	1.20174e-49
ENSG00000283573	25.1155	1	4.65051	TRUE	0.00115321
ENSG00000155090	36168.4	1444.52	4.64607	TRUE	3.6756e-48
ENSG00000278818	24.5623	1	4.61837	TRUE	0.00238847
ENSG00000287812	24.4117	1	4.6095	TRUE	0.00130102
ENSG00000267519	80313	3290.31	4.60934	TRUE	1.36996e-60
ENSG00000278546	62.8979	2.57786	4.60877	TRUE	6.24911e-05
ENSG00000232873	24.363	1	4.60662	TRUE	0.00141713
ENSG00000184371	18027.2	740.445	4.60564	TRUE	2.92488e-72
ENSG00000241155	115.288	4.7463	4.60229	TRUE	4.5101e-08
ENSG00000273443	40.2656	1.66389	4.59691	TRUE	0.00048046
ENSG00000256436	24.1069	1	4.59138	TRUE	0.00272899
ENSG00000222898	23.8824	1	4.57788	TRUE	0.00231145
ENSG00000286256	900.11	37.7926	4.57393	TRUE	2.92564e-18
ENSG00000141579	48.9232	2.05836	4.57095	TRUE	0.00128828
ENSG00000279269	23.6174	1	4.56178	TRUE	0.00164943
ENSG00000224609	23.6089	1	4.56126	TRUE	0.00139875
ENSG00000255808	23.5169	1	4.55562	TRUE	0.00152743
ENSG00000279637	96.8544	4.17508	4.53594	TRUE	4.36673e-05
ENSG00000235361	23.1368	1	4.53212	TRUE	0.00298832
ENSG00000121594	94.5572	4.11906	4.5208	TRUE	4.37123e-07
ENSG00000253227	165.58	7.23369	4.51666	TRUE	3.83476e-07
ENSG00000286887	95.2964	4.16857	4.5148	TRUE	3.12744e-07
ENSG00000279527	22.8542	1	4.51438	TRUE	0.00507999
ENSG00000165606	22.8297	1	4.51284	TRUE	0.00269835
ENSG00000274008	600.337	26.3164	4.51174	TRUE	1.59128e-20
ENSG00000144802	52369.9	2297.46	4.51063	TRUE	1.31622e-47
ENSG00000234883	775.679	34.2401	4.5017	TRUE	4.82833e-22
ENSG00000136160	66.8135	2.97232	4.49048	TRUE	0.000469389
ENSG00000278493	46.5693	2.07343	4.48928	TRUE	0.000301677
ENSG00000258858	22.4364	1	4.48777	TRUE	0.00340734
ENSG00000286907	22.3545	1	4.4825	TRUE	0.00577927
ENSG00000249852	31.1085	1.39446	4.47952	TRUE	0.00569816
ENSG00000144655	43857.5	1980.76	4.4687	TRUE	2.19162e-38
ENSG00000245293	150.504	6.807	4.46664	TRUE	1.43344e-06
ENSG00000177606	11455.2	520.789	4.45916	TRUE	3.57083e-60
ENSG00000128918	742.933	33.8953	4.45407	TRUE	6.41495e-15
ENSG00000285630	21.8238	1	4.44783	TRUE	0.00240913
ENSG00000089558	62.5122	2.89902	4.4305	TRUE	1.37483e-05
ENSG00000164070	29.1986	1.35781	4.42655	TRUE	0.00268085
ENSG00000136603	14251.2	663.62	4.42458	TRUE	4.29832e-30
ENSG00000182782	35258.8	1644.74	4.42205	TRUE	1.80952e-49
ENSG00000151012	639.82	29.966	4.41627	TRUE	3.55399e-05
ENSG00000168334	28.952	1.35781	4.41431	TRUE	0.00276566
ENSG00000265396	21.2032	1	4.40621	TRUE	0.00829892
ENSG00000274256	21.161	1	4.40333	TRUE	0.00534527
ENSG00000252019	37.6367	1.78893	4.39497	TRUE	0.0029866
ENSG00000103257	23864.1	1140.68	4.38688	TRUE	7.20058e-32
ENSG00000204086	20.8563	1	4.38241	TRUE	0.0052846
ENSG00000238366	20.8428	1	4.38148	TRUE	0.00911691
ENSG00000224080	35.7194	1.71562	4.3799	TRUE	0.0019716
ENSG00000223724	64.8307	3.11672	4.37858	TRUE	0.000432602
ENSG00000125657	203.379	9.78803	4.37701	TRUE	3.08281e-11
ENSG00000168779	20.4125	1	4.35138	TRUE	0.00431844
ENSG00000226334	79.5963	3.90565	4.34907	TRUE	0.000214544
ENSG00000165997	13673.1	671.291	4.34826	TRUE	1.82848e-28
ENSG00000105825	83.4337	4.11685	4.34102	TRUE	0.000159302
ENSG00000287593	50.607	2.50455	4.33671	TRUE	0.000285937
ENSG00000234358	35.2298	1.75228	4.3295	TRUE	0.00993346
ENSG00000269959	71.843	3.57799	4.32763	TRUE	0.000170506
ENSG00000242048	342.36	17.0693	4.32604	TRUE	3.17418e-19
ENSG00000255097	137.394	6.86081	4.32379	TRUE	1.4086e-05
ENSG00000259438	46.5843	2.32779	4.32281	TRUE	0.000333232
ENSG00000166535	34.8723	1.75228	4.31478	TRUE	0.00218774
ENSG00000181963	33.0438	1.66389	4.31174	TRUE	0.00242527
ENSG00000286281	32.8378	1.66389	4.30272	TRUE	0.00203377
ENSG00000252414	19.7268	1	4.30209	TRUE	0.00737455
ENSG00000228261	481.92	24.5103	4.29733	TRUE	2.45823e-11
ENSG00000143067	3251.78	167.13	4.28219	TRUE	4.29035e-32
ENSG00000255874	358.633	18.4358	4.28192	TRUE	0.000920249
ENSG00000204044	179.924	9.25774	4.28059	TRUE	7.11819e-12
ENSG00000266320	64.5036	3.33013	4.27573	TRUE	0.000125794
ENSG00000272256	49.9233	2.57786	4.27547	TRUE	0.000297837
ENSG00000169245	340.599	17.6729	4.26847	TRUE	2.03007e-13
ENSG00000254027	19.1539	1	4.25957	TRUE	0.00778213
ENSG00000286076	138.745	7.32207	4.24404	TRUE	7.51527e-06
ENSG00000264548	97.3354	5.14077	4.24291	TRUE	2.22754e-06
ENSG00000264931	18.7875	1	4.2317	TRUE	0.00594337
ENSG00000231566	56.2005	2.99168	4.23155	TRUE	0.000507786
ENSG00000235440	50.8593	2.72225	4.22364	TRUE	0.00120074
ENSG00000273129	62.365	3.3495	4.21872	TRUE	2.4305e-05
ENSG00000196114	18.6072	1	4.21779	TRUE	0.00615432
ENSG00000207614	25.9044	1.39446	4.21541	TRUE	0.00595098
ENSG00000272768	75.8216	4.08241	4.21512	TRUE	4.51925e-06
ENSG00000117594	39.8229	2.14674	4.21338	TRUE	0.000707387
ENSG00000135094	341.166	18.4187	4.21123	TRUE	2.09543e-19
ENSG00000266978	102.933	5.56967	4.20797	TRUE	1.41029e-08
ENSG00000162711	28441	1557.37	4.19079	TRUE	7.16492e-37
ENSG00000104611	77.0101	4.2203	4.18963	TRUE	6.35447e-05
ENSG00000230789	50.6016	2.77398	4.18915	TRUE	0.00136201
ENSG00000283876	18.0582	1	4.17458	TRUE	0.00789294
ENSG00000186480	36531.8	2037.75	4.1641	TRUE	1.77665e-06
ENSG00000109674	29.6067	1.66389	4.15329	TRUE	0.00290339
ENSG00000163395	31.7666	1.78893	4.15034	TRUE	0.00734741
ENSG00000255521	242.545	13.6594	4.15029	TRUE	1.74216e-12
ENSG00000234043	38.7321	2.18339	4.14889	TRUE	0.00407231
ENSG00000154099	523.863	29.7566	4.13791	TRUE	4.05464e-21
ENSG00000263050	514.739	29.5002	4.12505	TRUE	3.8861e-26
ENSG00000266891	55.5049	3.18352	4.12392	TRUE	0.000324402
ENSG00000204103	36554.6	2100.22	4.12144	TRUE	1.32319e-30
ENSG00000253522	1828.35	105.241	4.11878	TRUE	3.71336e-26
ENSG00000259950	107.905	6.24864	4.11008	TRUE	0.000318973
ENSG00000207725	54.2659	3.14687	4.10806	TRUE	0.00056682
ENSG00000100292	57418.7	3347.36	4.10042	TRUE	1.18742e-32
ENSG00000171860	20807.9	1213.19	4.10025	TRUE	8.11545e-62
ENSG00000235385	17.1365	1	4.099	TRUE	0.00984819
ENSG00000133657	33577.4	1969.78	4.09139	TRUE	4.91697e-19
ENSG00000203446	29.8521	1.75228	4.09053	TRUE	0.00725524
ENSG00000260651	35.5353	2.11009	4.07388	TRUE	0.00287363
ENSG00000163814	919.885	54.6831	4.07229	TRUE	6.87674e-16
ENSG00000241280	23.3537	1.39446	4.06587	TRUE	0.00939774
ENSG00000173846	27571.9	1658.35	4.05537	TRUE	5.63126e-57
ENSG00000186431	22347.6	1345.84	4.05353	TRUE	2.61282e-27
ENSG00000171174	683.919	41.6227	4.03838	TRUE	1.30426e-18
ENSG00000264757	122.337	7.49883	4.02805	TRUE	1.60484e-07
ENSG00000069956	7214.75	443.219	4.02486	TRUE	5.56995e-18
ENSG00000176170	5949.8	366.564	4.0207	TRUE	8.95299e-48
ENSG00000287192	37.5925	2.32779	4.01341	TRUE	0.0023126
ENSG00000251230	668.279	41.4913	4.00957	TRUE	4.29564e-17
ENSG00000099860	31945.3	1983.55	4.00945	TRUE	2.01607e-49
ENSG00000124762	22702.9	1409.89	4.00922	TRUE	3.68863e-30
ENSG00000258082	483.813	30.2029	4.00169	TRUE	1.33045e-16
ENSG00000140379	7123.02	445.866	3.99781	TRUE	2.24246e-21
ENSG00000279719	33.048	2.07343	3.99447	TRUE	0.0057963
ENSG00000256249	204.197	12.8251	3.99292	TRUE	2.03907e-09
ENSG00000157557	37067.2	2341.68	3.98453	TRUE	1.51918e-33
ENSG00000243968	32.613	2.07343	3.97535	TRUE	0.00613499
ENSG00000235852	46.5904	2.97232	3.97037	TRUE	0.00654601
ENSG00000253372	278.398	17.8561	3.96266	TRUE	6.88937e-09
ENSG00000121742	237.994	15.2674	3.9624	TRUE	1.01673e-10
ENSG00000234961	32.2284	2.07343	3.95824	TRUE	0.00534527
ENSG00000095794	3791.67	244.125	3.95715	TRUE	4.35108e-21
ENSG00000001617	48.4895	3.14687	3.94568	TRUE	0.00233063
ENSG00000184557	24265.4	1575.59	3.94494	TRUE	3.51689e-32
ENSG00000177374	4066.38	264.719	3.94121	TRUE	3.83372e-26
ENSG00000244675	47.727	3.11672	3.93671	TRUE	0.00341468
ENSG00000255092	264.605	17.287	3.93608	TRUE	6.26228e-12
ENSG00000235172	373.248	24.4519	3.93211	TRUE	5.39277e-15
ENSG00000263676	70.2888	4.62127	3.92693	TRUE	0.000390384
ENSG00000254693	65.4023	4.30011	3.9269	TRUE	0.000157561
ENSG00000269019	86.5743	5.69899	3.92516	TRUE	1.20022e-05
ENSG00000279071	109.495	7.23369	3.91999	TRUE	0.000212518
ENSG00000253123	33.0478	2.18339	3.91991	TRUE	0.00829892
ENSG00000249138	143.332	9.52939	3.91083	TRUE	2.379e-06
ENSG00000201988	59.3462	3.95737	3.90654	TRUE	9.74404e-05
ENSG00000279212	24.9158	1.66389	3.90443	TRUE	0.00662779
ENSG00000130513	274.342	18.3929	3.89875	TRUE	1.05992e-08
ENSG00000198355	55294.2	3716.21	3.89523	TRUE	8.48028e-37
ENSG00000235066	76.6641	5.15584	3.89427	TRUE	0.000771177
ENSG00000041982	52.5839	3.54133	3.89226	TRUE	0.000438617
ENSG00000186594	5159.12	348.356	3.88849	TRUE	3.83372e-26
ENSG00000224596	312.737	21.141	3.88683	TRUE	2.48981e-15
ENSG00000284697	84.2607	5.69899	3.88608	TRUE	0.000262059
ENSG00000141682	2940.55	199.906	3.87869	TRUE	1.43167e-15
ENSG00000243022	34.8673	2.37952	3.87314	TRUE	0.00341011
ENSG00000105642	73.1411	5.01573	3.86615	TRUE	1.09883e-05
ENSG00000171246	199.265	13.7282	3.85947	TRUE	1.05117e-07
ENSG00000162924	12660	878.978	3.84831	TRUE	5.19816e-38
ENSG00000145911	5662.03	393.381	3.84732	TRUE	4.69283e-20
ENSG00000125462	696.934	48.6776	3.83969	TRUE	1.02023e-13
ENSG00000105290	152.082	10.6955	3.82977	TRUE	4.30721e-11
ENSG00000106341	114.723	8.09593	3.82482	TRUE	3.64843e-07
ENSG00000188886	235.625	16.6835	3.82	TRUE	1.94677e-12
ENSG00000250771	704.286	50.055	3.81457	TRUE	4.68505e-18
ENSG00000188290	994.641	70.9291	3.80973	TRUE	6.13685e-19
ENSG00000270390	50.0143	3.57799	3.80512	TRUE	0.0034695
ENSG00000229931	327.45	23.4734	3.80218	TRUE	6.97154e-12
ENSG00000224001	37.842	2.72225	3.79712	TRUE	0.00830859
ENSG00000279390	63.2007	4.54796	3.79665	TRUE	0.00503694
ENSG00000236969	56.1965	4.04575	3.796	TRUE	0.000182315
ENSG00000283118	106.461	7.67131	3.79471	TRUE	0.000164414
ENSG00000233791	248.149	17.9144	3.79202	TRUE	4.13353e-11
ENSG00000276404	86.4024	6.27022	3.78448	TRUE	3.53483e-06
ENSG00000215022	1418.72	103.947	3.77067	TRUE	1.60492e-22
ENSG00000115594	11074	811.886	3.76976	TRUE	4.20613e-23
ENSG00000224272	64.1415	4.71394	3.76625	TRUE	0.00615432
ENSG00000070961	53706.4	3967.13	3.75893	TRUE	6.78343e-24
ENSG00000230943	115.97	8.624	3.74925	TRUE	3.61532e-05
ENSG00000205622	117.412	8.81155	3.73604	TRUE	3.24249e-06
ENSG00000138166	6011.8	452.795	3.73087	TRUE	2.1823e-32
ENSG00000231830	34.1361	2.57786	3.72705	TRUE	0.00650918
ENSG00000254879	93.2654	7.06772	3.72203	TRUE	0.000725343
ENSG00000253307	129.888	9.86133	3.71934	TRUE	3.40545e-06
ENSG00000146232	13919.9	1057	3.71909	TRUE	7.86801e-40
ENSG00000233877	59.5814	4.52639	3.71843	TRUE	0.00413144
ENSG00000140955	32.4688	2.4679	3.7177	TRUE	0.00731682
ENSG00000271614	2028.66	155.431	3.70618	TRUE	1.31153e-30
ENSG00000161835	4748.51	363.95	3.70566	TRUE	5.31944e-33
ENSG00000099937	158.575	12.2065	3.69944	TRUE	3.55765e-06
ENSG00000163421	42606.7	3280.88	3.69892	TRUE	1.45951e-22
ENSG00000262898	45.299	3.4896	3.69835	TRUE	0.000633781
ENSG00000260229	57.6966	4.45958	3.69351	TRUE	0.00168193
ENSG00000204020	1355.78	104.947	3.69139	TRUE	9.59637e-22
ENSG00000261618	57.8258	4.47687	3.69115	TRUE	0.000648905
ENSG00000118515	60051.7	4659.16	3.68806	TRUE	4.59889e-39
ENSG00000048342	1006.35	78.1244	3.68721	TRUE	0.00132897
ENSG00000242609	38.2697	2.97232	3.68654	TRUE	0.00732961
ENSG00000104885	28583.5	2220.43	3.68627	TRUE	9.41985e-54
ENSG00000237135	107.773	8.38043	3.68483	TRUE	0.000100941
ENSG00000287920	1891.98	147.659	3.67956	TRUE	0.00164125
ENSG00000233058	771.18	60.7379	3.6664	TRUE	8.2683e-23
ENSG00000267270	86.4803	6.83494	3.66137	TRUE	0.000155179
ENSG00000166886	7993.54	633.712	3.65693	TRUE	5.53356e-41
ENSG00000285448	57.1462	4.55018	3.65066	TRUE	0.0032621
ENSG00000229951	85.6905	6.82415	3.65041	TRUE	7.48811e-05
ENSG00000221949	166.167	13.2584	3.64765	TRUE	2.33645e-09
ENSG00000124216	388.248	31.009	3.64622	TRUE	1.36407e-14
ENSG00000263167	119.455	9.54875	3.64502	TRUE	8.31654e-06
ENSG00000104951	1302.69	104.174	3.64444	TRUE	2.32147e-23
ENSG00000237513	1312.88	105.887	3.63214	TRUE	9.15444e-24
ENSG00000258891	98.8269	8.04849	3.61811	TRUE	0.000245782
ENSG00000168389	2726.15	224.65	3.60112	TRUE	1.55096e-34
ENSG00000101255	6231.85	515.105	3.59672	TRUE	3.27673e-17
ENSG00000199805	67.9591	5.63647	3.5918	TRUE	0.0045508
ENSG00000197582	215.297	17.8626	3.59131	TRUE	8.26998e-06
ENSG00000258872	135.29	11.2602	3.58675	TRUE	0.000227156
ENSG00000187098	1156	96.9701	3.57546	TRUE	1.57998e-22
ENSG00000134871	102.332	8.63271	3.56729	TRUE	8.14921e-05
ENSG00000152413	502.948	42.7114	3.55772	TRUE	3.22987e-11
ENSG00000273604	588.642	50.4821	3.54355	TRUE	3.88466e-14
ENSG00000117009	1787.4	154.455	3.5326	TRUE	5.94111e-20
ENSG00000136158	569.536	49.2382	3.53194	TRUE	3.19176e-09
ENSG00000198829	285.595	24.7861	3.52637	TRUE	9.14882e-08
ENSG00000285906	197.834	17.2053	3.52337	TRUE	1.37098e-07
ENSG00000259712	56.414	4.93593	3.51466	TRUE	0.00957032
ENSG00000099250	846.938	74.1194	3.51433	TRUE	1.61118e-09
ENSG00000108821	71.7719	6.29179	3.51188	TRUE	0.000982995
ENSG00000277443	78755.6	6926.57	3.50717	TRUE	5.96858e-24
ENSG00000188215	4396.22	388.354	3.50082	TRUE	1.96242e-36
ENSG00000159388	112479	9938.14	3.50054	TRUE	2.32875e-38
ENSG00000155307	8900.82	786.672	3.5001	TRUE	2.09503e-19
ENSG00000274210	67.6252	5.97921	3.49953	TRUE	0.00617271
ENSG00000276900	3351.14	297.45	3.49393	TRUE	2.85485e-22
ENSG00000278607	160.433	14.3038	3.48751	TRUE	5.41217e-07
ENSG00000255491	213.942	19.1451	3.48218	TRUE	1.60553e-10
ENSG00000253214	180.105	16.1231	3.48164	TRUE	5.32873e-08
ENSG00000239351	76.9722	7.00313	3.45827	TRUE	0.00448209
ENSG00000228923	94.5348	8.60464	3.45766	TRUE	1.29931e-05
ENSG00000135476	619.991	56.4485	3.45724	TRUE	9.0005e-16
ENSG00000133101	70.5781	6.46205	3.44916	TRUE	0.000142558
ENSG00000267607	58.142	5.37354	3.43564	TRUE	0.000430323
ENSG00000231233	400.935	37.2083	3.42968	TRUE	3.9477e-14
ENSG00000243797	139.976	13.1269	3.41459	TRUE	0.000348305
ENSG00000258667	220.573	20.7078	3.41301	TRUE	3.82901e-06
ENSG00000106952	14466.8	1361.64	3.40933	TRUE	1.32313e-18
ENSG00000124102	35977.1	3386.67	3.40914	TRUE	2.14028e-29
ENSG00000175556	1754.37	166.638	3.39616	TRUE	5.22298e-20
ENSG00000197279	235.094	22.5077	3.38475	TRUE	4.7461e-07
ENSG00000115956	180420	17298.2	3.38267	TRUE	1.11816e-28
ENSG00000241112	65.0941	6.25514	3.37941	TRUE	0.000832898
ENSG00000226380	945.858	90.9193	3.37897	TRUE	1.0682e-17
ENSG00000124225	2723.11	262.632	3.37414	TRUE	6.47335e-22
ENSG00000229456	125.769	12.1332	3.37374	TRUE	0.000900531
ENSG00000279021	100.768	9.76216	3.36769	TRUE	0.00287363
ENSG00000105695	49.1314	4.76138	3.36719	TRUE	0.00955077
ENSG00000148926	9601.7	930.768	3.3668	TRUE	1.83481e-17
ENSG00000138821	6413.14	622.758	3.36429	TRUE	6.26812e-18
ENSG00000211445	2477.03	240.675	3.36345	TRUE	6.10426e-17
ENSG00000205755	161.672	15.7307	3.36141	TRUE	1.8857e-06
ENSG00000123094	47.8291	4.65792	3.36013	TRUE	0.00503385
ENSG00000173077	54.3442	5.30245	3.35739	TRUE	0.00734741
ENSG00000259924	63.098	6.18184	3.35149	TRUE	0.00875487
ENSG00000286997	77.7755	7.63466	3.34868	TRUE	0.00155165
ENSG00000215861	97.4408	9.61127	3.34173	TRUE	0.000155996
ENSG00000137309	38271.3	3781.49	3.33924	TRUE	4.12295e-31
ENSG00000167680	439.194	43.427	3.33819	TRUE	2.19136e-14
ENSG00000227591	56.483	5.59982	3.33437	TRUE	0.00332741
ENSG00000167105	309.988	30.8517	3.32879	TRUE	9.70566e-11
ENSG00000145979	2642.92	264.365	3.32153	TRUE	1.29157e-27
ENSG00000264769	112.866	11.4478	3.30147	TRUE	2.7624e-07
ENSG00000145685	6401.05	649.331	3.30128	TRUE	1.19501e-23
ENSG00000283828	78.9029	8.01405	3.29948	TRUE	0.000499895
ENSG00000258302	307.731	31.3022	3.29733	TRUE	2.37696e-07
ENSG00000280161	90.3659	9.19744	3.29647	TRUE	0.00132198
ENSG00000056558	38795.7	3951.79	3.29532	TRUE	3.17535e-28
ENSG00000273320	37.7606	3.88407	3.28124	TRUE	0.00363132
ENSG00000286341	115.947	11.9414	3.27942	TRUE	0.00091407
ENSG00000285872	69.7997	7.20147	3.27686	TRUE	0.00135958
ENSG00000006118	364.556	37.8679	3.2671	TRUE	5.77715e-08
ENSG00000258469	97.2862	10.1868	3.25554	TRUE	5.83153e-05
ENSG00000102265	43671.3	4576.71	3.2543	TRUE	3.95268e-14
ENSG00000272341	592.081	62.2401	3.24988	TRUE	6.71783e-09
ENSG00000204381	118.135	12.42	3.2497	TRUE	7.06028e-06
ENSG00000254826	147.387	15.5173	3.24766	TRUE	1.51021e-06
ENSG00000261267	147.912	15.6209	3.24319	TRUE	0.000241961
ENSG00000271366	65.1375	6.92982	3.2326	TRUE	0.00177951
ENSG00000132510	177970	19087	3.22097	TRUE	1.32786e-34
ENSG00000170425	986.975	106.185	3.21644	TRUE	3.79935e-13
ENSG00000136052	364.1	39.2388	3.21398	TRUE	1.4855e-10
ENSG00000255355	74.1603	7.99468	3.21353	TRUE	0.00197022
ENSG00000287771	441.062	47.5654	3.213	TRUE	4.32224e-07
ENSG00000110047	156285	16929.9	3.20654	TRUE	1.23203e-28
ENSG00000169495	66.9662	7.41267	3.17537	TRUE	0.00238143
ENSG00000222043	82.3445	9.13492	3.17221	TRUE	0.000336302
ENSG00000120705	21815	2433.14	3.16443	TRUE	4.18088e-20
ENSG00000229781	61.5999	6.89317	3.15969	TRUE	0.00106759
ENSG00000162433	236.317	26.4479	3.1595	TRUE	3.16077e-11
ENSG00000050730	98.8354	11.0641	3.15914	TRUE	0.000504358
ENSG00000287736	1318.43	147.898	3.15614	TRUE	0.00586698
ENSG00000177688	119.066	13.3898	3.15255	TRUE	0.000764313
ENSG00000287682	135.679	15.2824	3.15025	TRUE	2.43827e-07
ENSG00000177426	8819.28	997.298	3.14456	TRUE	5.49441e-19
ENSG00000279024	90.1006	10.2817	3.13146	TRUE	0.000232118
ENSG00000136048	5137.89	587.827	3.12771	TRUE	1.98571e-25
ENSG00000229512	373.664	42.7868	3.12651	TRUE	8.18331e-12
ENSG00000235903	318.937	36.5682	3.12461	TRUE	3.38917e-05
ENSG00000176845	18076.8	2074.62	3.12323	TRUE	1.23668e-24
ENSG00000006327	1523.8	175.11	3.12134	TRUE	8.20244e-14
ENSG00000114315	727.7	83.703	3.11999	TRUE	8.54543e-08
ENSG00000286153	77.5603	8.95816	3.11404	TRUE	0.00909665
ENSG00000185897	71.3623	8.25761	3.11136	TRUE	0.000163876
ENSG00000115602	554.884	64.3053	3.10918	TRUE	2.35285e-17
ENSG00000130164	4332.23	503.304	3.10561	TRUE	1.09666e-26
ENSG00000235027	1011.53	117.824	3.10182	TRUE	1.42812e-15
ENSG00000233834	37.6967	4.40785	3.09629	TRUE	0.00999851
ENSG00000038945	579.042	68.0969	3.08801	TRUE	3.60003e-07
ENSG00000188451	69.53	8.18431	3.0867	TRUE	0.00734922
ENSG00000107968	9129.83	1075.47	3.08562	TRUE	8.48099e-24
ENSG00000115590	26116.1	3089.91	3.0793	TRUE	4.41852e-17
ENSG00000171621	1008.65	119.42	3.07831	TRUE	4.66876e-10
ENSG00000235785	89.9533	10.6503	3.07829	TRUE	0.00939774
ENSG00000247925	155.338	18.449	3.0738	TRUE	0.00254726
ENSG00000167046	80.923	9.61777	3.07278	TRUE	0.000991239
ENSG00000273797	101.492	12.0685	3.07205	TRUE	0.0039205
ENSG00000182168	47.2351	5.6214	3.07086	TRUE	0.0058038
ENSG00000179362	47.0909	5.60632	3.07032	TRUE	0.00180184
ENSG00000270640	126.678	15.153	3.0635	TRUE	0.000651491
ENSG00000137094	1524.65	182.834	3.05987	TRUE	9.2649e-17
ENSG00000231507	145.939	17.5047	3.05955	TRUE	3.36983e-07
ENSG00000158874	148.872	17.8992	3.05611	TRUE	7.07386e-05
ENSG00000116679	76070.4	9201.11	3.04746	TRUE	5.51125e-20
ENSG00000103966	11349	1375.32	3.04472	TRUE	2.13625e-27
ENSG00000228264	200.465	24.3077	3.04387	TRUE	0.00035516
ENSG00000279977	75.2219	9.1435	3.04033	TRUE	0.00885703
ENSG00000111537	153.84	18.7355	3.03758	TRUE	1.40369e-06
ENSG00000288064	89.8007	10.9498	3.03582	TRUE	0.00128471
ENSG00000214812	103.764	12.6548	3.03555	TRUE	0.000302331
ENSG00000013619	334.259	41.0645	3.025	TRUE	4.64479e-12
ENSG00000234511	770.735	94.9284	3.02132	TRUE	2.0677e-13
ENSG00000145107	223.396	27.5171	3.0212	TRUE	2.67446e-07
ENSG00000172403	190.192	23.4604	3.01916	TRUE	2.22754e-06
ENSG00000279699	100.96	12.4673	3.01757	TRUE	0.000159545
ENSG00000008056	112.085	13.8512	3.01651	TRUE	2.47182e-05
ENSG00000263606	64.1377	7.94503	3.01305	TRUE	0.00971479
ENSG00000279981	84.9914	10.5877	3.00492	TRUE	0.00533528
ENSG00000114541	5438.65	678.275	3.00331	TRUE	1.78298e-10
ENSG00000120129	126990	15876.6	2.99974	TRUE	2.95746e-20
ENSG00000053524	414.283	51.8444	2.99836	TRUE	2.01235e-11
ENSG00000164023	4364.37	546.529	2.9974	TRUE	1.78785e-10
ENSG00000128016	116983	14673.5	2.99501	TRUE	1.87444e-30
ENSG00000182175	78.429	9.86562	2.99091	TRUE	0.000585612
ENSG00000280035	493.071	62.1627	2.98768	TRUE	1.64803e-09
ENSG00000145632	375.897	47.5094	2.98405	TRUE	1.94847e-12
ENSG00000275993	216.444	27.4482	2.97921	TRUE	4.52168e-06
ENSG00000236936	252.711	32.0567	2.97879	TRUE	6.51145e-05
ENSG00000197122	11999.3	1522.44	2.97849	TRUE	3.04093e-23
ENSG00000277969	773.477	98.3903	2.97477	TRUE	6.06121e-16
ENSG00000284052	200.346	25.4974	2.97407	TRUE	1.42987e-08
ENSG00000104804	64.6436	8.26411	2.96758	TRUE	0.00586716
ENSG00000254554	84.9649	10.8723	2.96622	TRUE	0.000203868
ENSG00000283994	145.977	18.6989	2.96472	TRUE	8.23636e-06
ENSG00000127666	7908.17	1013.13	2.96453	TRUE	1.28484e-21
ENSG00000095951	8892.61	1141.84	2.96125	TRUE	4.91798e-21
ENSG00000223552	152.016	19.6322	2.95293	TRUE	3.03392e-07
ENSG00000147872	12526.1	1617.87	2.95277	TRUE	6.66865e-15
ENSG00000120659	46.001	5.94256	2.95251	TRUE	0.00872772
ENSG00000231105	685.304	89.0161	2.94461	TRUE	2.28433e-10
ENSG00000279175	91.5949	11.9133	2.94269	TRUE	0.00739444
ENSG00000271855	57.6962	7.52041	2.93959	TRUE	0.00132897
ENSG00000236278	98.4136	12.8941	2.93215	TRUE	0.00407345
ENSG00000237499	1508.46	198.503	2.92584	TRUE	9.41925e-12
ENSG00000181577	50.0372	6.58709	2.92529	TRUE	0.00726252
ENSG00000198805	15279.9	2011.6	2.92522	TRUE	3.10404e-11
ENSG00000180316	1317.63	173.603	2.92408	TRUE	3.85313e-20
ENSG00000196449	2269.28	299.29	2.92262	TRUE	1.07737e-18
ENSG00000100221	19433.5	2565.03	2.9215	TRUE	5.9144e-18
ENSG00000232757	117.766	15.692	2.90782	TRUE	5.20887e-05
ENSG00000109929	3078.11	410.279	2.90737	TRUE	0.00342447
ENSG00000125735	22442.3	2994	2.90607	TRUE	2.33956e-20
ENSG00000134107	20859.3	2785.54	2.90466	TRUE	8.42087e-22
ENSG00000105855	194.787	26.0341	2.90342	TRUE	5.18504e-06
ENSG00000253736	74.7539	9.99923	2.90226	TRUE	0.000519625
ENSG00000264553	161.095	21.611	2.89807	TRUE	2.284e-07
ENSG00000137936	438.055	58.8215	2.8967	TRUE	6.70645e-10
ENSG00000101665	5900.28	796.936	2.88825	TRUE	7.8599e-20
ENSG00000134802	4394.37	593.83	2.88753	TRUE	9.72031e-30
ENSG00000257913	52.4348	7.0958	2.88549	TRUE	0.00363132
ENSG00000156535	207.244	28.0796	2.88374	TRUE	0.000156469
ENSG00000167874	1404.55	190.937	2.87893	TRUE	1.52369e-20
ENSG00000119986	445.541	60.5977	2.87822	TRUE	3.07011e-11
ENSG00000198363	6460.74	878.838	2.87803	TRUE	8.17783e-14
ENSG00000124091	375.499	51.2538	2.87308	TRUE	5.94711e-08
ENSG00000273133	125.591	17.1426	2.87308	TRUE	7.4474e-05
ENSG00000286145	110.23	15.0625	2.87148	TRUE	0.00986788
ENSG00000287405	148.12	20.2724	2.86917	TRUE	0.00459664
ENSG00000182224	69.3203	9.52717	2.86316	TRUE	0.00156314
ENSG00000279765	468.817	64.4497	2.86278	TRUE	1.31723e-05
ENSG00000109320	42536.9	5848.91	2.86247	TRUE	6.37294e-25
ENSG00000134152	8550.23	1177.17	2.86064	TRUE	8.12364e-12
ENSG00000134962	49.5159	6.82637	2.8587	TRUE	0.00488295
ENSG00000135077	7995.3	1108.6	2.85042	TRUE	1.07171e-19
ENSG00000008294	32175.3	4472.59	2.84677	TRUE	3.21825e-15
ENSG00000104368	187.478	26.2216	2.83789	TRUE	2.22951e-07
ENSG00000214193	2016.98	282.597	2.83538	TRUE	1.52248e-13
ENSG00000273004	107.506	15.0798	2.83373	TRUE	0.000691793
ENSG00000124466	379.522	53.325	2.8313	TRUE	9.71082e-13
ENSG00000154640	475.862	66.868	2.83115	TRUE	1.44491e-11
ENSG00000102393	6277.94	889.098	2.81988	TRUE	3.21825e-15
ENSG00000251139	236.147	33.712	2.80835	TRUE	0.000184949
ENSG00000124731	95843.6	13712.8	2.80516	TRUE	6.55171e-21
ENSG00000279164	68.5331	9.84197	2.79978	TRUE	0.00987158
ENSG00000251179	197.824	28.4439	2.79803	TRUE	2.7198e-06
ENSG00000232487	118.47	17.1104	2.79158	TRUE	0.00864305
ENSG00000183484	17110.3	2475.87	2.78886	TRUE	1.54435e-26
ENSG00000254827	237.394	34.5852	2.77906	TRUE	1.91267e-06
ENSG00000221962	141.209	20.7854	2.76419	TRUE	0.00570386
ENSG00000164687	149.262	22.0313	2.76021	TRUE	3.29694e-05
ENSG00000118985	3714.86	552.347	2.74966	TRUE	1.4719e-13
ENSG00000125730	598.697	89.1193	2.74802	TRUE	9.33068e-09
ENSG00000279491	418.622	62.4277	2.74539	TRUE	3.3917e-11
ENSG00000116044	22231.6	3319.53	2.74356	TRUE	3.19097e-15
ENSG00000285492	157.62	23.5683	2.74153	TRUE	3.69791e-05
ENSG00000286276	94.9641	14.2068	2.7408	TRUE	0.000446789
ENSG00000229052	81.0392	12.1483	2.73786	TRUE	0.00288538
ENSG00000249042	218.945	32.8433	2.7369	TRUE	3.10577e-05
ENSG00000139832	3556.93	535.099	2.73275	TRUE	4.11573e-10
ENSG00000260660	173.808	26.1785	2.73104	TRUE	6.96906e-06
ENSG00000184588	19555.5	2950.42	2.72859	TRUE	5.63932e-15
ENSG00000286676	71.4135	10.7839	2.72732	TRUE	0.00420548
ENSG00000259116	132.579	20.1085	2.72098	TRUE	0.000202683
ENSG00000264773	73.6469	11.1869	2.71881	TRUE	0.00388569
ENSG00000216490	972.55	147.82	2.71793	TRUE	4.27277e-15
ENSG00000156966	1059.12	161.096	2.71687	TRUE	4.1645e-13
ENSG00000107104	2359.31	359.217	2.71544	TRUE	1.32401e-09
ENSG00000160408	544.539	83.1036	2.71205	TRUE	8.44584e-08
ENSG00000228477	111.92	17.1513	2.70607	TRUE	0.000167495
ENSG00000262420	56.2532	8.65636	2.7001	TRUE	0.00979203
ENSG00000196352	51369.6	7929.61	2.69559	TRUE	4.84339e-16
ENSG00000043462	93535.2	14461.1	2.69333	TRUE	3.17395e-24
ENSG00000122824	62.9249	9.7298	2.69315	TRUE	0.00812389
ENSG00000226564	606.599	93.8939	2.69164	TRUE	8.38364e-06
ENSG00000286219	129.407	20.0462	2.69052	TRUE	0.00426442
ENSG00000169136	4365.36	676.36	2.69024	TRUE	4.87723e-19
ENSG00000175505	1982.59	307.927	2.68672	TRUE	3.9954e-10
ENSG00000286319	65.6611	10.2169	2.68408	TRUE	0.00610912
ENSG00000269967	88.9985	13.849	2.684	TRUE	0.000274805
ENSG00000279996	184.732	28.7782	2.68238	TRUE	0.00155823
ENSG00000078081	453.706	70.6962	2.68205	TRUE	3.19062e-09
ENSG00000079215	183.658	28.6206	2.6819	TRUE	1.47932e-05
ENSG00000130066	88162.1	13827.4	2.67262	TRUE	2.36761e-14
ENSG00000110848	1929.95	305.489	2.65937	TRUE	1.21775e-09
ENSG00000026751	17306	2751.14	2.65317	TRUE	1.89469e-10
ENSG00000260805	189.651	30.1685	2.65223	TRUE	0.000145813
ENSG00000127124	6087.32	970.88	2.64844	TRUE	9.38175e-18
ENSG00000228363	107.799	17.2095	2.64706	TRUE	0.00172839
ENSG00000229644	5287.91	847.877	2.64077	TRUE	1.29039e-09
ENSG00000198369	881.535	141.417	2.64007	TRUE	1.11441e-12
ENSG00000158186	988.339	158.628	2.63935	TRUE	1.50712e-13
ENSG00000250644	274.031	44.033	2.63768	TRUE	0.000190614
ENSG00000169895	11174.4	1796.21	2.63716	TRUE	5.11519e-17
ENSG00000001630	109.301	17.6405	2.63135	TRUE	0.000267886
ENSG00000123562	9907.67	1602.11	2.62857	TRUE	1.94056e-13
ENSG00000197019	3251.7	527.15	2.62491	TRUE	1.73774e-14
ENSG00000185947	6276.89	1020.25	2.62112	TRUE	2.20144e-08
ENSG00000069399	27850	4526.94	2.62107	TRUE	1.24261e-16
ENSG00000185338	2522.87	411.175	2.61724	TRUE	1.11646e-11
ENSG00000188786	13502	2200.89	2.61701	TRUE	6.86509e-22
ENSG00000160999	10209.3	1665.17	2.61614	TRUE	8.37537e-18
ENSG00000151689	2601.51	425.203	2.61313	TRUE	1.83995e-15
ENSG00000104856	13286.4	2173.17	2.61207	TRUE	4.64821e-15
ENSG00000164211	1869.38	306.32	2.60945	TRUE	2.63925e-07
ENSG00000148841	34043.9	5580.85	2.60884	TRUE	6.26618e-21
ENSG00000139132	6128.36	1007.86	2.60421	TRUE	2.22134e-09
ENSG00000160271	6365.4	1047.17	2.60375	TRUE	6.46982e-14
ENSG00000237781	669.134	110.185	2.60237	TRUE	1.01888e-08
ENSG00000180611	608.649	101.27	2.5874	TRUE	1.22721e-09
ENSG00000167996	167508	28006.8	2.58038	TRUE	2.60548e-12
ENSG00000122862	169290	28343.1	2.57843	TRUE	2.00744e-08
ENSG00000130052	2713.21	455.629	2.57407	TRUE	2.14988e-13
ENSG00000172548	232.242	39.0641	2.57171	TRUE	0.000624013
ENSG00000132669	3720.79	630.304	2.56149	TRUE	3.46962e-10
ENSG00000115919	3366.28	571.239	2.55899	TRUE	1.84919e-14
ENSG00000251161	122.171	20.7618	2.5569	TRUE	0.000507532
ENSG00000023445	19887.5	3380.43	2.55658	TRUE	5.89986e-17
ENSG00000138386	5225.88	892.234	2.55018	TRUE	8.71659e-11
ENSG00000261245	553.02	94.6075	2.54731	TRUE	3.35831e-07
ENSG00000261055	83.8296	14.3512	2.54629	TRUE	0.00123332
ENSG00000273812	229.382	39.3185	2.54448	TRUE	2.69878e-07
ENSG00000151014	949.475	162.962	2.54259	TRUE	3.5674e-10
ENSG00000141526	67408.8	11584.8	2.5407	TRUE	4.57368e-22
ENSG00000279227	223.388	38.48	2.53737	TRUE	4.3949e-05
ENSG00000242992	200.477	34.6001	2.53459	TRUE	1.48083e-06
ENSG00000163823	27588.4	4769.4	2.53218	TRUE	1.41889e-15
ENSG00000285816	252.052	43.6296	2.53034	TRUE	1.41056e-06
ENSG00000077150	33767.7	5847.86	2.52966	TRUE	3.28408e-18
ENSG00000215475	124.142	21.6002	2.52288	TRUE	0.000263511
ENSG00000280138	4497.11	782.776	2.52233	TRUE	3.11741e-10
ENSG00000162783	15534.4	2707.88	2.52023	TRUE	1.11004e-17
ENSG00000140961	862.478	150.392	2.51976	TRUE	7.00225e-15
ENSG00000137507	492.448	86.011	2.51738	TRUE	1.36799e-05
ENSG00000105246	177.584	31.0241	2.51704	TRUE	8.80532e-06
ENSG00000112096	256753	44895.9	2.51572	TRUE	7.60375e-14
ENSG00000105509	264.142	46.2505	2.51377	TRUE	2.75086e-06
ENSG00000136634	69.5975	12.2023	2.51189	TRUE	0.00420218
ENSG00000168209	5949.28	1044.03	2.51055	TRUE	1.05273e-12
ENSG00000229129	702.701	123.505	2.50835	TRUE	0.000121062
ENSG00000186827	2134.62	375.48	2.50717	TRUE	3.38506e-07
ENSG00000233223	715.582	126.02	2.50547	TRUE	7.42049e-14
ENSG00000278829	166.526	29.3838	2.50265	TRUE	0.00880142
ENSG00000151929	3347.48	590.739	2.50248	TRUE	1.9409e-15
ENSG00000170542	27736.2	4900.23	2.50085	TRUE	1.04789e-22
ENSG00000234199	153.379	27.2068	2.49506	TRUE	0.0034702
ENSG00000136830	12559.7	2230.2	2.49355	TRUE	5.90801e-17
ENSG00000279838	478.359	85.1102	2.49069	TRUE	4.18494e-05
ENSG00000287926	107.471	19.1409	2.48921	TRUE	0.0028702
ENSG00000203804	2115.15	377.011	2.48808	TRUE	1.69489e-06
ENSG00000061656	96.9299	17.2827	2.48761	TRUE	0.000508564
ENSG00000186407	26858.7	4797.07	2.48517	TRUE	1.62942e-14
ENSG00000241886	274.5	49.0355	2.4849	TRUE	4.3154e-06
ENSG00000197780	1295.85	231.89	2.48238	TRUE	1.0297e-12
ENSG00000253669	182.893	32.8088	2.47884	TRUE	9.35834e-07
ENSG00000167460	43859.9	7871.05	2.47828	TRUE	2.05895e-16
ENSG00000124120	7348.21	1320.44	2.47638	TRUE	3.99585e-14
ENSG00000168994	447.062	80.3553	2.47601	TRUE	2.78087e-07
ENSG00000185304	225.783	40.5967	2.4755	TRUE	6.62021e-06
ENSG00000197063	7385.81	1328.63	2.47481	TRUE	4.59585e-12
ENSG00000111817	6554.82	1181.13	2.47238	TRUE	3.65235e-12
ENSG00000089818	8256.22	1488.72	2.47141	TRUE	4.46051e-16
ENSG00000150782	1234.72	224.123	2.46183	TRUE	2.0702e-12
ENSG00000175197	1235.43	224.628	2.45941	TRUE	1.07937e-09
ENSG00000164626	213.37	38.9262	2.45455	TRUE	2.67834e-06
ENSG00000248323	24162.1	4450.53	2.4407	TRUE	1.70796e-11
ENSG00000161921	18170.7	3347.98	2.44025	TRUE	3.68153e-10
ENSG00000180747	610.746	112.545	2.44007	TRUE	0.000321076
ENSG00000143257	116.289	21.4538	2.43841	TRUE	0.00733575
ENSG00000228013	189.488	34.9903	2.43708	TRUE	2.99e-05
ENSG00000230844	706.633	130.501	2.4369	TRUE	6.42317e-08
ENSG00000239300	85.1892	15.7329	2.43688	TRUE	0.00491753
ENSG00000282100	106.751	20.0159	2.41503	TRUE	0.0029081
ENSG00000248719	153.166	28.7565	2.41314	TRUE	3.90439e-05
ENSG00000273691	206.455	38.7861	2.41221	TRUE	0.00280917
ENSG00000229598	189.042	35.5487	2.41084	TRUE	3.67717e-05
ENSG00000105835	159609	30028.6	2.41014	TRUE	6.94687e-08
ENSG00000268858	2100.99	396.489	2.40571	TRUE	1.27046e-13
ENSG00000287454	169.847	32.4187	2.38933	TRUE	0.00331929
ENSG00000213714	145.595	27.7993	2.38884	TRUE	0.00143064
ENSG00000227688	221.552	42.403	2.38541	TRUE	0.000244083
ENSG00000278330	898.402	172.305	2.3824	TRUE	7.49226e-08
ENSG00000166451	184.176	35.3394	2.38174	TRUE	2.38948e-05
ENSG00000074660	7834.6	1503.91	2.38114	TRUE	3.51212e-12
ENSG00000246250	109.835	21.0872	2.3809	TRUE	0.00102584
ENSG00000237788	144.838	27.8166	2.38042	TRUE	0.00446063
ENSG00000275202	205.291	39.4932	2.37799	TRUE	0.000321763
ENSG00000178860	551.081	106.116	2.37663	TRUE	1.85489e-06
ENSG00000131979	8177.12	1574.64	2.37657	TRUE	3.25453e-13
ENSG00000267551	78.2165	15.0712	2.37567	TRUE	0.0041659
ENSG00000274717	93.9007	18.0975	2.37535	TRUE	0.000886365
ENSG00000168003	15945	3079.06	2.37254	TRUE	1.10103e-17
ENSG00000130340	6058.12	1176.04	2.36493	TRUE	3.10357e-10
ENSG00000147119	4385.57	852.746	2.36258	TRUE	3.46503e-13
ENSG00000225422	284.293	55.3146	2.36164	TRUE	0.00404465
ENSG00000232133	83.1567	16.2502	2.35537	TRUE	0.00550371
ENSG00000104549	1502.36	294.156	2.35258	TRUE	2.58824e-11
ENSG00000254477	265.994	52.09	2.35231	TRUE	1.44746e-07
ENSG00000269066	76.7945	15.0668	2.34963	TRUE	0.00750265
ENSG00000276961	81.97	16.0885	2.34906	TRUE	0.00835287
ENSG00000244242	172.506	33.8911	2.34767	TRUE	0.00260051
ENSG00000272084	114.088	22.4558	2.34499	TRUE	0.00538946
ENSG00000100284	21134.1	4177.45	2.33888	TRUE	1.00141e-19
ENSG00000186352	149.551	29.5865	2.33763	TRUE	9.67575e-05
ENSG00000121966	71444.4	14141.2	2.33692	TRUE	2.2576e-12
ENSG00000101384	712.285	141.164	2.33508	TRUE	3.79889e-09
ENSG00000227512	564.556	111.983	2.33384	TRUE	3.55894e-06
ENSG00000278869	181.948	36.105	2.33326	TRUE	0.00318749
ENSG00000273218	149.231	29.6252	2.33265	TRUE	0.000712115
ENSG00000285106	588.606	116.923	2.33174	TRUE	3.08706e-07
ENSG00000287809	146.388	29.1186	2.32978	TRUE	0.00527118
ENSG00000113448	4753.8	946.231	2.32882	TRUE	4.57538e-12
ENSG00000258086	94.4835	18.8476	2.32568	TRUE	0.00307911
ENSG00000197982	2581.06	516.707	2.32055	TRUE	3.11818e-15
ENSG00000183562	189.167	38.0035	2.31545	TRUE	0.00599271
ENSG00000247473	86.7946	17.468	2.31289	TRUE	0.00846299
ENSG00000259954	164.713	33.2809	2.30718	TRUE	3.17812e-05
ENSG00000131370	4560.25	923.448	2.30401	TRUE	8.04361e-15
ENSG00000186081	258.066	52.3139	2.30247	TRUE	0.00632057
ENSG00000078804	9700.93	1967.45	2.3018	TRUE	6.6733e-11
ENSG00000165029	9091.88	1846.41	2.29985	TRUE	1.06954e-09
ENSG00000107130	155.649	31.7546	2.29326	TRUE	0.00330167
ENSG00000095383	7829.33	1597.75	2.29285	TRUE	9.33142e-16
ENSG00000100036	510.247	104.402	2.28904	TRUE	1.79575e-06
ENSG00000280080	151.179	31.0414	2.28399	TRUE	0.00893815
ENSG00000276337	154.628	31.8928	2.2775	TRUE	0.00354133
ENSG00000052795	2949.56	608.986	2.27602	TRUE	4.41413e-09
ENSG00000111424	5745.28	1192.98	2.2678	TRUE	1.05728e-10
ENSG00000198682	1302.75	272.95	2.25485	TRUE	2.63994e-11
ENSG00000015475	21894.2	4593.07	2.25302	TRUE	8.85879e-17
ENSG00000276649	635.555	133.834	2.24758	TRUE	6.13561e-06
ENSG00000251393	372.868	78.7708	2.24293	TRUE	1.01904e-07
ENSG00000089041	3070.15	651.196	2.23715	TRUE	7.95779e-12
ENSG00000171223	53602.9	11410.2	2.23198	TRUE	5.09482e-15
ENSG00000163171	25768.9	5492.62	2.23006	TRUE	6.6044e-15
ENSG00000135925	580.24	123.759	2.22912	TRUE	4.31828e-07
ENSG00000108582	35701.9	7618.38	2.22844	TRUE	1.54683e-07
ENSG00000198814	5908.34	1260.82	2.22839	TRUE	5.99896e-08
ENSG00000229465	242.576	51.7733	2.22816	TRUE	0.00172765
ENSG00000100024	797.479	170.43	2.22627	TRUE	4.91978e-09
ENSG00000143322	4052.91	866.477	2.22573	TRUE	7.9533e-16
ENSG00000251022	3661.31	783.273	2.22477	TRUE	5.35975e-12
ENSG00000175130	16672.8	3571.62	2.22285	TRUE	4.52472e-12
ENSG00000183696	12872.5	2766.05	2.21839	TRUE	1.38928e-12
ENSG00000279432	310.264	66.8982	2.21346	TRUE	0.00135616
ENSG00000118257	184.804	39.8898	2.2119	TRUE	5.226e-05
ENSG00000149557	776.745	168.164	2.20757	TRUE	2.16881e-07
ENSG00000142178	99.8612	21.6304	2.20686	TRUE	0.00790015
ENSG00000228705	90.065	19.5094	2.2068	TRUE	0.00167095
ENSG00000104142	9553.61	2070.06	2.20637	TRUE	7.72263e-13
ENSG00000011566	907.504	196.725	2.20572	TRUE	4.03389e-06
ENSG00000126262	42563.4	9252.11	2.20176	TRUE	9.46621e-12
ENSG00000130449	6081.95	1322.55	2.20121	TRUE	6.40751e-13
ENSG00000179094	9955.17	2173.52	2.19542	TRUE	7.71926e-11
ENSG00000158470	23408.8	5111.89	2.19512	TRUE	4.51233e-11
ENSG00000116514	27744.9	6062.26	2.1943	TRUE	9.10127e-15
ENSG00000136235	123.355	26.9847	2.1926	TRUE	0.00217117
ENSG00000075426	48743.7	10676.2	2.19081	TRUE	1.50243e-15
ENSG00000267702	416.892	91.596	2.18632	TRUE	0.000392137
ENSG00000266389	534.519	117.654	2.18369	TRUE	2.28124e-08
ENSG00000166401	5088.24	1122.13	2.18093	TRUE	1.54278e-13
ENSG00000238005	1037.14	228.808	2.1804	TRUE	2.61005e-06
ENSG00000157593	4132.72	913.248	2.17801	TRUE	1.99004e-12
ENSG00000136367	99.4906	22.0788	2.1719	TRUE	0.00801279
ENSG00000106266	3878.38	861.219	2.171	TRUE	3.88425e-12
ENSG00000103569	117092	26010.9	2.17046	TRUE	6.28468e-11
ENSG00000105711	874.163	194.233	2.17011	TRUE	7.54937e-08
ENSG00000228775	152.445	33.9405	2.16721	TRUE	0.000743439
ENSG00000106366	437.063	97.3727	2.16625	TRUE	0.00118236
ENSG00000254528	89.0921	19.8866	2.1635	TRUE	0.00467204
ENSG00000279549	114.975	25.6871	2.16221	TRUE	0.00401173
ENSG00000165732	16942.9	3785.93	2.16196	TRUE	1.72655e-11
ENSG00000285976	311.207	69.5735	2.16126	TRUE	0.00111116
ENSG00000287631	339.435	75.9277	2.16044	TRUE	8.45365e-06
ENSG00000286696	84.133	18.8369	2.15911	TRUE	0.00793126
ENSG00000152784	3561.23	797.782	2.15831	TRUE	1.92741e-09
ENSG00000153922	14850.7	3329.44	2.15718	TRUE	1.75975e-06
ENSG00000162616	449.977	100.943	2.15632	TRUE	7.78716e-05
ENSG00000204388	1609.44	362.193	2.15173	TRUE	7.85253e-09
ENSG00000104312	4333.41	977.551	2.14826	TRUE	7.86265e-12
ENSG00000171729	178.601	40.3142	2.14738	TRUE	0.00203377
ENSG00000067048	13797.1	3115.68	2.14674	TRUE	1.90465e-07
ENSG00000258315	248.19	56.0539	2.14656	TRUE	7.63637e-06
ENSG00000174945	112.762	25.5233	2.1434	TRUE	0.00217792
ENSG00000181381	20620.6	4671.16	2.14223	TRUE	7.71172e-08
ENSG00000269899	93.6578	21.2554	2.13957	TRUE	0.00598483
ENSG00000101017	2445.58	555.139	2.13925	TRUE	1.42992e-10
ENSG00000186891	1323.89	301.688	2.13365	TRUE	6.91004e-06
ENSG00000173559	22612.6	5172.64	2.12815	TRUE	5.61851e-11
ENSG00000047634	1079.59	248.563	2.1188	TRUE	4.11909e-05
ENSG00000136026	15840.2	3647.15	2.11875	TRUE	1.24245e-09
ENSG00000151694	6488.21	1495.35	2.11734	TRUE	3.29332e-08
ENSG00000015479	634.657	146.411	2.11595	TRUE	5.27647e-05
ENSG00000265975	492.393	113.649	2.11522	TRUE	6.30743e-09
ENSG00000129226	77.8742	17.9875	2.11415	TRUE	0.00897507
ENSG00000138069	13408.4	3101.02	2.11232	TRUE	1.61983e-08
ENSG00000262001	532.508	123.377	2.10973	TRUE	1.73708e-08
ENSG00000172939	12078.7	2803.15	2.10734	TRUE	9.28692e-13
ENSG00000034152	54542	12691.6	2.10349	TRUE	2.03464e-12
ENSG00000158747	577.02	134.351	2.10261	TRUE	4.63361e-05
ENSG00000131669	43248.9	10070.3	2.10256	TRUE	3.81131e-10
ENSG00000158321	4252.09	993.715	2.09727	TRUE	1.21666e-05
ENSG00000149798	191.775	44.9401	2.09334	TRUE	3.17812e-05
ENSG00000143367	934.17	219.755	2.08779	TRUE	9.47809e-10
ENSG00000196083	10917.1	2571.23	2.08606	TRUE	3.21947e-11
ENSG00000286186	205.799	48.5527	2.08361	TRUE	0.000763135
ENSG00000279198	256.191	60.4619	2.08312	TRUE	0.000108617
ENSG00000151327	2811.59	663.723	2.08274	TRUE	1.7236e-13
ENSG00000132334	38157	9028.53	2.07939	TRUE	2.26514e-12
ENSG00000103522	5667.9	1342.76	2.07761	TRUE	1.07152e-08
ENSG00000184545	1101.19	260.944	2.07725	TRUE	0.000321763
ENSG00000244071	147.558	34.9774	2.07679	TRUE	0.00112801
ENSG00000075618	1352.76	322.008	2.07074	TRUE	2.65784e-08
ENSG00000126231	99.5281	23.7838	2.06513	TRUE	0.00374952
ENSG00000267534	939.636	225.175	2.06105	TRUE	3.38921e-07
ENSG00000134321	1753.34	420.406	2.06025	TRUE	4.65672e-06
ENSG00000112658	12886.3	3106.19	2.05262	TRUE	4.71601e-14
ENSG00000154710	548.941	132.575	2.04985	TRUE	8.94634e-07
ENSG00000272449	1276.56	308.736	2.04781	TRUE	1.08505e-09
ENSG00000218809	341.108	82.502	2.04772	TRUE	0.000187084
ENSG00000242960	545.13	132.245	2.04339	TRUE	8.01935e-05
ENSG00000100644	22781.1	5545.89	2.03835	TRUE	3.20895e-08
ENSG00000251136	550.012	133.987	2.03737	TRUE	1.86012e-06
ENSG00000276523	213.187	51.982	2.03604	TRUE	0.00016125
ENSG00000277452	306.853	74.8283	2.03589	TRUE	0.000913007
ENSG00000283525	81.0177	19.7615	2.03554	TRUE	0.00721073
ENSG00000134594	532.869	130.119	2.03395	TRUE	2.13176e-06
ENSG00000228863	224.652	54.8575	2.03393	TRUE	0.0061648
ENSG00000230551	2103.37	513.71	2.03368	TRUE	1.18276e-08
ENSG00000279133	303.273	74.2332	2.03048	TRUE	0.000240707
ENSG00000100226	19272.1	4720.64	2.02946	TRUE	2.79825e-15
ENSG00000117298	45683.2	11193.2	2.02904	TRUE	6.85276e-12
ENSG00000070495	6139.29	1508.31	2.02514	TRUE	1.57207e-11
ENSG00000280387	280.068	68.8233	2.02481	TRUE	3.47932e-05
ENSG00000232618	178.268	43.8236	2.02427	TRUE	0.000438731
ENSG00000272669	1029.13	253.481	2.02148	TRUE	2.13787e-10
ENSG00000070718	2973.62	732.998	2.02034	TRUE	8.64643e-09
ENSG00000274963	341.326	84.1832	2.01955	TRUE	0.0031072
ENSG00000163082	752.651	186.247	2.01476	TRUE	1.48825e-08
ENSG00000099377	125.699	31.1793	2.01131	TRUE	0.00565729
ENSG00000185883	188.116	46.8046	2.0069	TRUE	5.06718e-05
ENSG00000139410	257.74	64.2815	2.00344	TRUE	1.64396e-05
ENSG00000104154	825.386	205.881	2.00326	TRUE	3.8619e-07
ENSG00000111490	237.319	59.2034	2.00308	TRUE	0.000170126
ENSG00000158792	2565.15	640.046	2.00279	TRUE	2.54345e-07
ENSG00000226979	1391.64	347.285	2.00259	TRUE	2.22951e-07
ENSG00000219507	782.049	195.718	1.99848	TRUE	9.15099e-06
ENSG00000198879	5424.88	1358.61	1.99746	TRUE	3.6726e-09
ENSG00000184009	307131	77181.2	1.99253	TRUE	5.64245e-09
ENSG00000211455	6894.29	1733.82	1.99145	TRUE	2.33708e-05
ENSG00000090674	8352.99	2101.22	1.99107	TRUE	1.73774e-14
ENSG00000176014	1345.52	338.911	1.98919	TRUE	1.15903e-05
ENSG00000108175	23720.6	5994.72	1.98438	TRUE	7.72263e-13
ENSG00000226312	1252.73	316.605	1.98432	TRUE	0.00026626
ENSG00000105928	267.041	67.6682	1.98051	TRUE	0.00107291
ENSG00000144597	3750.59	952.982	1.9766	TRUE	3.79889e-09
ENSG00000235313	92.6263	23.6135	1.97181	TRUE	0.00920261
ENSG00000146070	1368.1	350.413	1.96504	TRUE	0.00028297
ENSG00000116815	2865.35	734.679	1.96353	TRUE	6.46195e-10
ENSG00000143851	12979.6	3337.79	1.95929	TRUE	1.42697e-08
ENSG00000168264	17473.1	4501.64	1.95661	TRUE	1.02939e-10
ENSG00000261888	446.799	115.268	1.95464	TRUE	5.69529e-06
ENSG00000109756	11162.8	2888.13	1.9505	TRUE	3.63821e-10
ENSG00000163492	249.329	64.523	1.95017	TRUE	0.00927134
ENSG00000026508	84214.9	21829.9	1.94777	TRUE	2.35781e-11
ENSG00000171988	21931.3	5698.09	1.94444	TRUE	1.36469e-05
ENSG00000108556	471.291	122.831	1.93994	TRUE	0.000130303
ENSG00000171811	100.86	26.338	1.93714	TRUE	0.00728694
ENSG00000267365	211.251	55.1897	1.93649	TRUE	0.000430323
ENSG00000168374	11349.5	2975.95	1.9312	TRUE	2.02188e-08
ENSG00000233483	172.405	45.2246	1.93062	TRUE	0.00135221
ENSG00000101367	19045.1	5000.14	1.92938	TRUE	1.60009e-07
ENSG00000183508	16174.9	4254.9	1.92656	TRUE	9.68429e-05
ENSG00000105643	18072.7	4754.5	1.92645	TRUE	1.62758e-11
ENSG00000178184	159.937	42.1249	1.92476	TRUE	0.0019956
ENSG00000183421	164.624	43.5586	1.91815	TRUE	0.000886365
ENSG00000101460	1994.95	528.041	1.91763	TRUE	7.49226e-08
ENSG00000279412	219.916	58.2417	1.91683	TRUE	0.00268141
ENSG00000228393	207.015	54.9416	1.91377	TRUE	0.000725754
ENSG00000188522	1459.33	387.362	1.91355	TRUE	4.06831e-07
ENSG00000278962	214.976	57.2739	1.90822	TRUE	0.000550117
ENSG00000280194	408.942	109	1.90757	TRUE	1.91267e-06
ENSG00000116106	1737.69	463.305	1.90714	TRUE	9.72414e-08
ENSG00000137726	671.536	179.304	1.90506	TRUE	9.19355e-06
ENSG00000184916	204.538	54.7175	1.90229	TRUE	0.00320545
ENSG00000143514	5381.48	1439.72	1.90222	TRUE	3.06351e-10
ENSG00000155096	13651.8	3653.42	1.90177	TRUE	4.53377e-09
ENSG00000166068	413.478	110.675	1.90149	TRUE	0.000654342
ENSG00000231721	1375.59	368.381	1.90077	TRUE	0.000368713
ENSG00000153395	40096.4	10756.3	1.89829	TRUE	1.75407e-11
ENSG00000143153	375.029	100.611	1.89822	TRUE	5.20611e-05
ENSG00000179630	473.609	127.403	1.89429	TRUE	6.13934e-06
ENSG00000112972	2247.49	606.434	1.88989	TRUE	5.15289e-06
ENSG00000286681	272.498	73.5912	1.88864	TRUE	0.000297356
ENSG00000163600	1559.23	421.385	1.88762	TRUE	0.0014371
ENSG00000117143	1631.24	441.009	1.88709	TRUE	8.15979e-11
ENSG00000287691	200.793	54.2995	1.8867	TRUE	0.00349152
ENSG00000140406	9796.98	2657.88	1.88206	TRUE	2.54789e-10
ENSG00000245532	100475	27268.5	1.88153	TRUE	4.26669e-06
ENSG00000213453	351.73	95.5516	1.88012	TRUE	3.67703e-05
ENSG00000143702	2547.18	696.091	1.87155	TRUE	4.64493e-06
ENSG00000178726	8206.03	2246.96	1.86871	TRUE	6.15879e-05
ENSG00000147650	306.613	84.1272	1.86577	TRUE	0.000472538
ENSG00000227376	216.93	59.5222	1.86573	TRUE	0.00326187
ENSG00000284930	403.567	111.022	1.86197	TRUE	4.32964e-05
ENSG00000268670	203.52	56.0799	1.85961	TRUE	0.00075316
ENSG00000272636	162.568	45.0479	1.85151	TRUE	0.0050266
ENSG00000127418	1734.81	480.94	1.85085	TRUE	4.66164e-09
ENSG00000120694	7349.53	2039.32	1.84956	TRUE	1.0059e-05
ENSG00000279520	844.248	234.293	1.84935	TRUE	2.63252e-08
ENSG00000197405	88542.6	24613.9	1.8469	TRUE	4.62498e-09
ENSG00000198517	6875.71	1912.92	1.84573	TRUE	3.10404e-11
ENSG00000107719	246.113	68.8943	1.83687	TRUE	0.000133735
ENSG00000224950	480.487	134.803	1.83364	TRUE	1.07676e-05
ENSG00000167378	3362.45	943.5	1.83342	TRUE	1.6626e-11
ENSG00000205927	581.779	163.621	1.83012	TRUE	0.000348305
ENSG00000102760	4647.57	1308.69	1.82836	TRUE	5.16293e-06
ENSG00000243055	284.4	80.1396	1.82734	TRUE	0.000159302
ENSG00000182253	663.274	187.613	1.82185	TRUE	0.00207422
ENSG00000165030	8789.12	2489.12	1.82008	TRUE	2.55469e-07
ENSG00000132003	582.392	165.293	1.81697	TRUE	3.15356e-05
ENSG00000241839	39272.9	11206.1	1.80925	TRUE	1.61685e-11
ENSG00000143507	1282.65	367.197	1.80451	TRUE	1.5706e-07
ENSG00000237938	219.428	62.8524	1.8037	TRUE	0.000708259
ENSG00000113552	4543.49	1302.77	1.80222	TRUE	1.43046e-07
ENSG00000039319	4556.74	1311.33	1.79697	TRUE	0.000903739
ENSG00000280213	346.414	99.7612	1.79595	TRUE	0.000712069
ENSG00000258926	402.771	116.335	1.79168	TRUE	0.0029773
ENSG00000260467	422.121	121.978	1.79104	TRUE	5.03163e-05
ENSG00000182885	26127.6	7555.88	1.7899	TRUE	1.68288e-08
ENSG00000170779	1143.4	330.787	1.78935	TRUE	1.17953e-07
ENSG00000157764	5314.09	1541.8	1.78521	TRUE	5.03839e-08
ENSG00000130202	516.48	149.912	1.7846	TRUE	0.000247236
ENSG00000120306	3520.88	1025.6	1.77947	TRUE	1.84586e-06
ENSG00000146457	12545.6	3656.63	1.77859	TRUE	5.86162e-09
ENSG00000067334	3525.1	1031.01	1.77361	TRUE	4.1715e-05
ENSG00000171522	7619.01	2238.83	1.76686	TRUE	3.01041e-08
ENSG00000280407	398.791	117.223	1.76638	TRUE	0.000262499
ENSG00000249992	1055.5	310.503	1.76524	TRUE	0.000184949
ENSG00000106089	619.483	183.151	1.75803	TRUE	1.53407e-06
ENSG00000113615	2830.78	837.38	1.75725	TRUE	1.55704e-06
ENSG00000154124	5457.26	1624.77	1.74794	TRUE	2.88e-08
ENSG00000178896	797.331	237.972	1.74438	TRUE	1.21566e-06
ENSG00000161011	27663.3	8266.5	1.74262	TRUE	3.92876e-11
ENSG00000162461	199.817	59.8216	1.73994	TRUE	0.000964927
ENSG00000271913	1338.74	401.422	1.73769	TRUE	0.00156783
ENSG00000101150	28183.4	8472.56	1.73397	TRUE	5.66364e-08
ENSG00000167210	522.498	157.147	1.73331	TRUE	0.00473632
ENSG00000162889	30806.6	9288.76	1.72968	TRUE	1.06968e-07
ENSG00000064989	183.794	55.4547	1.72871	TRUE	0.0098942
ENSG00000144824	702.976	212.136	1.72848	TRUE	0.000103347
ENSG00000117228	9323.78	2818.28	1.7261	TRUE	4.94525e-11
ENSG00000188313	4200.52	1270.27	1.72543	TRUE	1.74891e-08
ENSG00000159128	21942	6638.39	1.72479	TRUE	4.17339e-08
ENSG00000286431	158.8	48.1409	1.72188	TRUE	0.00257415
ENSG00000108106	1002.87	304.186	1.72111	TRUE	7.47899e-08
ENSG00000110330	6319.7	1919.82	1.71889	TRUE	3.61971e-06
ENSG00000169155	2710.76	825.545	1.71528	TRUE	8.24487e-08
ENSG00000154359	1799.05	548.22	1.71441	TRUE	3.60703e-06
ENSG00000140807	1006.05	307.128	1.71179	TRUE	4.54896e-07
ENSG00000139514	2651.32	809.583	1.71146	TRUE	2.06614e-09
ENSG00000138621	4292.01	1311.49	1.71045	TRUE	8.82006e-10
ENSG00000131873	6937.89	2122.43	1.70878	TRUE	0.000259721
ENSG00000111859	17702.5	5418.04	1.70811	TRUE	2.00307e-08
ENSG00000109111	26740.4	8195.07	1.70619	TRUE	5.61851e-11
ENSG00000168246	1207.22	370.048	1.70591	TRUE	0.000556772
ENSG00000076382	501.08	153.996	1.70215	TRUE	0.000349726
ENSG00000253276	3249.27	998.648	1.70207	TRUE	3.12744e-07
ENSG00000104825	3748.57	1154.61	1.69894	TRUE	1.69112e-07
ENSG00000113811	2441.13	752.764	1.69728	TRUE	0.000466844
ENSG00000145901	58139.7	17941.4	1.69623	TRUE	5.51971e-10
ENSG00000150977	13467.5	4159.82	1.69489	TRUE	4.0153e-09
ENSG00000123908	15361.9	4757.29	1.69114	TRUE	1.16208e-08
ENSG00000279821	678.776	210.546	1.6888	TRUE	2.4225e-06
ENSG00000157654	2728.76	846.592	1.68851	TRUE	6.97827e-07
ENSG00000134780	649.863	202.138	1.6848	TRUE	3.30183e-05
ENSG00000171612	412.389	128.33	1.68414	TRUE	6.10282e-05
ENSG00000171867	7241.4	2256.39	1.68225	TRUE	0.000155453
ENSG00000274213	166.071	51.7989	1.68081	TRUE	0.00637857
ENSG00000134108	8052.77	2512.3	1.68048	TRUE	1.81223e-05
ENSG00000105767	623.134	194.66	1.67859	TRUE	1.59945e-06
ENSG00000102908	6371.32	1990.95	1.67813	TRUE	0.000372827
ENSG00000230149	289.47	90.5962	1.67589	TRUE	0.000174044
ENSG00000118200	502.725	158.047	1.66942	TRUE	0.00139875
ENSG00000285897	167.332	52.8271	1.66336	TRUE	0.00419681
ENSG00000102119	6226.53	1965.84	1.66328	TRUE	1.46089e-07
ENSG00000271032	297.053	94.1416	1.65781	TRUE	0.000323056
ENSG00000060558	3255.56	1034.07	1.65457	TRUE	4.59747e-06
ENSG00000271780	152.641	48.5786	1.65175	TRUE	0.00648569
ENSG00000231305	132.794	42.3534	1.64863	TRUE	0.00563742
ENSG00000116954	2833.32	906.541	1.64405	TRUE	0.000136474
ENSG00000182541	28239.3	9043.6	1.64274	TRUE	1.35163e-08
ENSG00000086061	10344.6	3316.32	1.64122	TRUE	0.000886365
ENSG00000113742	7202.45	2309.45	1.64094	TRUE	0.00146921
ENSG00000118707	5351.65	1722.82	1.63521	TRUE	3.11689e-08
ENSG00000006453	183.595	59.2248	1.63225	TRUE	0.00770655
ENSG00000124788	9652.6	3116.48	1.631	TRUE	3.15356e-05
ENSG00000123700	7161.3	2315.11	1.62914	TRUE	2.65817e-08
ENSG00000189067	169471	54987.6	1.62386	TRUE	2.58951e-06
ENSG00000165655	232.888	75.6111	1.62297	TRUE	0.00410257
ENSG00000237522	195.627	63.5422	1.62232	TRUE	0.00516689
ENSG00000232187	459.569	149.332	1.62176	TRUE	0.00120169
ENSG00000091436	1420.2	461.799	1.62076	TRUE	7.51043e-06
ENSG00000179750	422.88	137.772	1.61797	TRUE	0.000933158
ENSG00000143751	3115.73	1015.4	1.61752	TRUE	2.67911e-07
ENSG00000227825	662.822	216.137	1.61667	TRUE	0.00276942
ENSG00000164111	21973.9	7180.85	1.61357	TRUE	1.35836e-06
ENSG00000132475	80990.8	26520.2	1.61067	TRUE	6.14659e-05
ENSG00000165312	4816.22	1577.84	1.60995	TRUE	2.1883e-05
ENSG00000179134	10618.9	3481.58	1.60882	TRUE	3.11413e-09
ENSG00000273096	218.925	71.8883	1.60661	TRUE	0.00145589
ENSG00000160888	15173	4986.91	1.60528	TRUE	2.88943e-06
ENSG00000135124	3615.69	1190.02	1.60329	TRUE	9.94156e-08
ENSG00000138678	5901.83	1943.97	1.60216	TRUE	9.34435e-05
ENSG00000057704	13537.1	4459.11	1.60209	TRUE	4.27776e-06
ENSG00000111266	5986.42	1974.2	1.60042	TRUE	5.86162e-09
ENSG00000072364	8062.4	2660.56	1.59948	TRUE	2.54177e-05
ENSG00000072274	3473.09	1146.44	1.59906	TRUE	8.52754e-07
ENSG00000155926	47673.1	15753.6	1.5975	TRUE	4.63086e-06
ENSG00000268218	451.323	149.161	1.59729	TRUE	0.000150554
ENSG00000104320	6679.64	2213.66	1.59334	TRUE	3.95071e-05
ENSG00000100628	560.101	185.63	1.59326	TRUE	0.00122376
ENSG00000131686	477.915	158.522	1.59207	TRUE	0.00798977
ENSG00000167695	200.253	66.4393	1.59172	TRUE	0.00397263
ENSG00000131188	1303	433.45	1.5879	TRUE	1.31112e-05
ENSG00000035681	7309.79	2436.03	1.5853	TRUE	3.17812e-05
ENSG00000130584	704.178	234.955	1.58356	TRUE	7.62624e-06
ENSG00000218018	229.913	76.7146	1.58352	TRUE	0.0029558
ENSG00000138623	1953.4	652.4	1.58216	TRUE	3.94399e-05
ENSG00000031081	3286.45	1100.27	1.57867	TRUE	4.1321e-06
ENSG00000080371	8550.36	2863.8	1.57806	TRUE	2.94059e-05
ENSG00000111863	514.469	172.439	1.577	TRUE	0.00189597
ENSG00000182310	862.713	290.09	1.57238	TRUE	0.00249685
ENSG00000196150	832.527	282.367	1.55992	TRUE	5.98379e-05
ENSG00000115310	26301.5	8942.51	1.55639	TRUE	2.6276e-05
ENSG00000179841	643.662	219.092	1.55477	TRUE	0.000225003
ENSG00000090520	2098.05	715.25	1.55253	TRUE	4.65672e-06
ENSG00000101445	11423.5	3897.51	1.55138	TRUE	7.56461e-05
ENSG00000225614	938.928	321.134	1.54784	TRUE	3.5323e-05
ENSG00000213694	1904.45	652.015	1.5464	TRUE	3.17812e-05
ENSG00000184014	29760.4	10213.2	1.54296	TRUE	2.31138e-05
ENSG00000197272	200.346	68.806	1.54189	TRUE	0.0051474
ENSG00000173276	1871.77	643.515	1.54036	TRUE	8.64437e-06
ENSG00000198018	1379.81	474.896	1.53879	TRUE	7.25808e-05
ENSG00000104689	2138.87	738.079	1.535	TRUE	4.34026e-08
ENSG00000177337	867.523	299.426	1.5347	TRUE	5.19555e-05
ENSG00000044574	25750.9	8898.02	1.53307	TRUE	2.16413e-06
ENSG00000259248	594.181	205.575	1.53124	TRUE	0.00640483
ENSG00000173812	63516	21987.4	1.53044	TRUE	0.000113898
ENSG00000120217	741.265	256.885	1.52887	TRUE	0.000342191
ENSG00000205189	924.895	320.522	1.52887	TRUE	0.00107373
ENSG00000028137	120519	41798.2	1.52775	TRUE	2.11213e-07
ENSG00000023608	231.962	80.5061	1.52672	TRUE	0.00942314
ENSG00000165006	13558.5	4707.41	1.52619	TRUE	3.88175e-07
ENSG00000139318	19731.6	6850.68	1.52619	TRUE	0.00019223
ENSG00000089195	1616.41	561.276	1.52601	TRUE	5.93067e-06
ENSG00000280287	502.911	174.989	1.52304	TRUE	0.00311438
ENSG00000169554	13879.1	4833.76	1.52169	TRUE	1.59074e-05
ENSG00000101544	2877.99	1003.06	1.52065	TRUE	1.88276e-06
ENSG00000102531	4923.99	1716.43	1.52041	TRUE	0.00188763
ENSG00000162496	2968.13	1035.28	1.51954	TRUE	6.6303e-06
ENSG00000110944	468.035	163.314	1.51897	TRUE	3.4875e-05
ENSG00000143382	6718.36	2347.39	1.51705	TRUE	0.000361191
ENSG00000275888	552.109	193.19	1.51493	TRUE	1.7883e-05
ENSG00000158615	13128.4	4601.93	1.51238	TRUE	1.93353e-06
ENSG00000143344	700.396	245.597	1.51188	TRUE	8.43096e-06
ENSG00000118971	19416.3	6852.69	1.50252	TRUE	4.36612e-06
ENSG00000140995	3251.3	9206.57	-1.50165	TRUE	7.41411e-06
ENSG00000158773	2037.07	5780.39	-1.50467	TRUE	2.27105e-07
ENSG00000124074	135.466	384.888	-1.5065	TRUE	6.48304e-05
ENSG00000151458	153.839	437.511	-1.5079	TRUE	0.00843863
ENSG00000109323	1126.22	3204.59	-1.50865	TRUE	1.01659e-07
ENSG00000171777	3553.19	10133.8	-1.51199	TRUE	5.2431e-07
ENSG00000225313	308.999	884.055	-1.51654	TRUE	5.56001e-05
ENSG00000204131	2996.76	8579.66	-1.51752	TRUE	2.12392e-08
ENSG00000174123	240.158	689.248	-1.52104	TRUE	0.000874787
ENSG00000102245	463.799	1335.55	-1.52587	TRUE	1.92126e-06
ENSG00000158517	2036.2	5866.71	-1.52668	TRUE	4.21589e-06
ENSG00000113303	383.582	1109.22	-1.53194	TRUE	0.00149858
ENSG00000285693	126.586	366.392	-1.53327	TRUE	0.0051343
ENSG00000092036	297.237	860.72	-1.53393	TRUE	2.27299e-05
ENSG00000185432	1007.26	2922.58	-1.53681	TRUE	1.69273e-07
ENSG00000213347	475.18	1379.97	-1.53809	TRUE	6.16622e-06
ENSG00000213390	544.314	1580.96	-1.53829	TRUE	2.67446e-07
ENSG00000106565	1195.84	3484.92	-1.54311	TRUE	8.84701e-05
ENSG00000185482	177.908	518.888	-1.54429	TRUE	3.22682e-05
ENSG00000134698	2941.72	8597.81	-1.54731	TRUE	1.76892e-07
ENSG00000124104	76.4577	223.484	-1.54744	TRUE	0.00384717
ENSG00000083444	1171.09	3427.79	-1.54943	TRUE	9.25994e-08
ENSG00000164105	112.438	331.003	-1.55771	TRUE	0.00306357
ENSG00000100364	2322.21	6838.17	-1.55811	TRUE	2.7076e-06
ENSG00000092758	124.69	367.385	-1.55894	TRUE	0.00551338
ENSG00000103196	2091.98	6167.4	-1.55979	TRUE	0.00347129
ENSG00000154957	351.875	1037.78	-1.56036	TRUE	2.11587e-07
ENSG00000213085	61.6246	182.211	-1.56403	TRUE	0.00192691
ENSG00000103490	867.471	2572.11	-1.56807	TRUE	1.08438e-05
ENSG00000143878	2430.85	7219.65	-1.57047	TRUE	0.000265339
ENSG00000146192	1822.53	5423.61	-1.57331	TRUE	4.38636e-06
ENSG00000262370	488.076	1455.67	-1.5765	TRUE	0.00122629
ENSG00000100596	1747.13	5215.46	-1.57781	TRUE	2.35462e-08
ENSG00000204315	50.406	150.748	-1.58047	TRUE	0.00724944
ENSG00000120262	54.655	163.491	-1.58079	TRUE	0.00249077
ENSG00000171115	1939.33	5811.23	-1.58328	TRUE	1.36554e-06
ENSG00000132749	95.7251	287.004	-1.5841	TRUE	0.000361441
ENSG00000129993	1193.88	3581.09	-1.58474	TRUE	1.87684e-06
ENSG00000084110	1313.68	3941.47	-1.58512	TRUE	0.000348871
ENSG00000134243	949.084	2848.17	-1.58543	TRUE	6.1757e-05
ENSG00000169994	220.273	661.372	-1.58617	TRUE	0.000145999
ENSG00000160593	14102	42404.1	-1.58831	TRUE	3.14245e-06
ENSG00000107551	1211.38	3644.44	-1.58905	TRUE	2.52362e-08
ENSG00000003249	72.2381	218.405	-1.59618	TRUE	0.00551764
ENSG00000163462	121.641	369.923	-1.60459	TRUE	0.000120601
ENSG00000273356	59.5451	181.156	-1.60517	TRUE	0.00257446
ENSG00000161955	240.358	731.758	-1.60618	TRUE	5.08481e-06
ENSG00000172375	765.645	2336.43	-1.60956	TRUE	2.69856e-08
ENSG00000160703	586.814	1798.33	-1.61569	TRUE	5.4157e-05
ENSG00000106077	155.461	476.946	-1.61727	TRUE	0.000190565
ENSG00000136826	436.51	1343.97	-1.62242	TRUE	7.39455e-05
ENSG00000100228	65.0123	200.452	-1.62447	TRUE	0.00299564
ENSG00000160588	1493.43	4622.02	-1.62989	TRUE	1.53687e-05
ENSG00000234678	72.826	225.615	-1.63134	TRUE	0.00208264
ENSG00000163931	10925.6	33975.3	-1.63678	TRUE	2.34958e-08
ENSG00000124313	194.372	607.423	-1.64388	TRUE	1.42934e-05
ENSG00000198598	143.932	449.809	-1.64392	TRUE	7.27268e-05
ENSG00000250138	58.4222	182.606	-1.64415	TRUE	0.00293689
ENSG00000103154	114.767	359.397	-1.64687	TRUE	3.03153e-05
ENSG00000127951	7162.85	22452.7	-1.64828	TRUE	1.94751e-05
ENSG00000010704	101.693	318.822	-1.64853	TRUE	6.55446e-05
ENSG00000143554	718.646	2253.47	-1.6488	TRUE	0.000173813
ENSG00000012232	1600.88	5031.41	-1.6521	TRUE	1.80908e-08
ENSG00000196189	2497.31	7850.05	-1.65233	TRUE	2.20382e-07
ENSG00000155465	2073.84	6527.35	-1.65419	TRUE	2.68302e-09
ENSG00000180061	118.066	372.279	-1.65679	TRUE	0.000494004
ENSG00000170190	605.593	1913.22	-1.65958	TRUE	5.05627e-07
ENSG00000178966	180.24	570.005	-1.66106	TRUE	4.65404e-05
ENSG00000128604	944.538	3003.57	-1.669	TRUE	2.03051e-07
ENSG00000107738	19570.2	62294	-1.67044	TRUE	3.03516e-08
ENSG00000185033	1578.46	5043.9	-1.67602	TRUE	2.5818e-08
ENSG00000235568	9741.71	31132.8	-1.67619	TRUE	1.31231e-08
ENSG00000267344	97.8447	313.008	-1.67763	TRUE	2.02301e-05
ENSG00000091262	81.1872	259.746	-1.67778	TRUE	0.000742571
ENSG00000261218	56.3603	180.587	-1.67994	TRUE	0.00163359
ENSG00000143387	97.63	312.902	-1.68031	TRUE	0.000381625
ENSG00000138172	779.482	2503.14	-1.68315	TRUE	0.000450106
ENSG00000273179	100.535	324.949	-1.69251	TRUE	0.00203876
ENSG00000068489	96.3427	312.252	-1.69646	TRUE	0.000558909
ENSG00000118308	1319.23	4280.3	-1.69802	TRUE	3.95345e-05
ENSG00000148660	2093.39	6809.99	-1.70181	TRUE	2.24309e-10
ENSG00000139531	179.617	584.823	-1.70308	TRUE	1.94751e-05
ENSG00000011198	1229.17	4015.97	-1.70806	TRUE	9.02764e-05
ENSG00000103066	169.875	556.058	-1.71077	TRUE	1.11541e-05
ENSG00000110057	1315.58	4321.03	-1.71568	TRUE	1.59932e-09
ENSG00000177125	756.958	2494.87	-1.72068	TRUE	1.47664e-06
ENSG00000262823	53.185	175.67	-1.72378	TRUE	0.00178506
ENSG00000118655	133.774	442.244	-1.72504	TRUE	1.79173e-06
ENSG00000123405	3994.57	13209	-1.72541	TRUE	1.54486e-07
ENSG00000226328	289.375	957.803	-1.72679	TRUE	5.49206e-06
ENSG00000073464	108.53	359.844	-1.72928	TRUE	0.00228671
ENSG00000135407	260.863	868.193	-1.73472	TRUE	2.6526e-08
ENSG00000162073	59.6587	198.92	-1.73738	TRUE	0.00694168
ENSG00000139890	294.965	984.002	-1.73812	TRUE	1.1726e-06
ENSG00000186074	1123.6	3750.55	-1.73897	TRUE	1.07762e-08
ENSG00000141096	146.41	489.166	-1.74031	TRUE	7.62241e-06
ENSG00000167600	109.927	368.529	-1.74523	TRUE	0.00116728
ENSG00000196668	157.191	528.661	-1.74982	TRUE	7.2857e-06
ENSG00000213937	156.249	526.312	-1.75207	TRUE	0.000282333
ENSG00000181826	768.943	2597.8	-1.75634	TRUE	5.16135e-09
ENSG00000260078	145.993	494.929	-1.76132	TRUE	0.00179418
ENSG00000119121	304.571	1033.51	-1.76269	TRUE	1.3845e-05
ENSG00000168010	9423.34	32207.1	-1.77307	TRUE	4.80663e-12
ENSG00000077157	1356.51	4661.4	-1.78086	TRUE	3.42756e-07
ENSG00000138175	101.146	349.244	-1.78779	TRUE	3.39005e-06
ENSG00000160113	55.0525	190.211	-1.78872	TRUE	0.00488348
ENSG00000170892	1269.94	4389.01	-1.78914	TRUE	2.93519e-08
ENSG00000104974	2036.56	7038.95	-1.78922	TRUE	5.11535e-09
ENSG00000181481	461.982	1599.21	-1.79145	TRUE	5.64673e-09
ENSG00000188305	505.791	1751.21	-1.79174	TRUE	1.43523e-09
ENSG00000002933	475.285	1648.66	-1.79443	TRUE	8.44962e-08
ENSG00000134061	307.899	1077.26	-1.80684	TRUE	8.95286e-08
ENSG00000140044	615.45	2155.85	-1.80854	TRUE	3.5782e-08
ENSG00000225873	180.718	634.057	-1.81087	TRUE	6.72219e-07
ENSG00000136161	807.571	2869.5	-1.82914	TRUE	3.83476e-07
ENSG00000136630	362.259	1287.55	-1.82953	TRUE	1.18467e-06
ENSG00000197965	1417.17	5097.91	-1.84689	TRUE	1.5529e-06
ENSG00000162747	16475.8	59338.9	-1.84863	TRUE	6.46895e-06
ENSG00000125510	42.6611	154.285	-1.8546	TRUE	0.000437833
ENSG00000176659	35.7573	129.356	-1.85504	TRUE	0.00353289
ENSG00000174885	703.854	2548.85	-1.8565	TRUE	2.6276e-05
ENSG00000132825	450.609	1632.32	-1.85698	TRUE	2.28743e-09
ENSG00000112299	184.519	671.189	-1.86295	TRUE	2.38432e-06
ENSG00000072952	809.161	2965.58	-1.87382	TRUE	6.28373e-12
ENSG00000135766	423.424	1568.84	-1.88952	TRUE	3.36158e-08
ENSG00000143858	35.7539	132.577	-1.89066	TRUE	0.00284015
ENSG00000245848	396.971	1475.77	-1.89436	TRUE	1.25447e-06
ENSG00000138449	1503.51	5620.52	-1.90236	TRUE	1.03356e-06
ENSG00000156675	2875.58	10751.9	-1.90267	TRUE	3.74233e-11
ENSG00000232912	47.1153	176.543	-1.90575	TRUE	0.000136079
ENSG00000139970	414.729	1554.13	-1.90587	TRUE	3.15295e-10
ENSG00000128311	270.215	1012.61	-1.9059	TRUE	3.3717e-07
ENSG00000161929	625.712	2345.04	-1.90604	TRUE	1.38344e-11
ENSG00000168229	189.334	710.89	-1.90869	TRUE	0.00488348
ENSG00000238113	64.7014	244.577	-1.91842	TRUE	6.00684e-05
ENSG00000181444	1530.58	5811.83	-1.92492	TRUE	1.4086e-05
ENSG00000238160	93.8592	356.533	-1.92546	TRUE	0.000127602
ENSG00000183723	93.1927	354.31	-1.92672	TRUE	8.53037e-06
ENSG00000182749	126.491	484.954	-1.93882	TRUE	2.21654e-07
ENSG00000130363	128.708	493.802	-1.93983	TRUE	2.67911e-07
ENSG00000224152	136.986	530.057	-1.95212	TRUE	3.55894e-06
ENSG00000249863	35.903	139.589	-1.95901	TRUE	0.000519625
ENSG00000169220	2602.87	10185.8	-1.96839	TRUE	2.13787e-10
ENSG00000259772	28.3871	111.097	-1.96852	TRUE	0.00231109
ENSG00000250510	419.512	1645.15	-1.97144	TRUE	2.95062e-06
ENSG00000142552	381.628	1516.76	-1.99075	TRUE	2.97972e-10
ENSG00000256751	54.3483	216.571	-1.99453	TRUE	3.52679e-05
ENSG00000268849	30.0523	119.967	-1.99708	TRUE	0.00525318
ENSG00000236345	40.2372	160.941	-1.99993	TRUE	0.00144955
ENSG00000134686	4511.71	18060.9	-2.00112	TRUE	5.80369e-13
ENSG00000143847	35.028	140.972	-2.00883	TRUE	0.00129367
ENSG00000110077	1005.12	4105.79	-2.03029	TRUE	6.58312e-08
ENSG00000183134	184.738	755.357	-2.03168	TRUE	7.83813e-05
ENSG00000141505	106.534	435.668	-2.03192	TRUE	5.61179e-06
ENSG00000105352	614.47	2516.33	-2.03391	TRUE	6.68124e-11
ENSG00000187554	267.929	1098.09	-2.03508	TRUE	4.62916e-08
ENSG00000226137	319.413	1322.46	-2.04973	TRUE	7.8603e-09
ENSG00000164938	1396.85	5785.61	-2.05029	TRUE	6.05058e-11
ENSG00000172037	48.0929	199.413	-2.05186	TRUE	3.79024e-05
ENSG00000129757	220.096	914.796	-2.05532	TRUE	8.29742e-07
ENSG00000114853	164.466	689.596	-2.06796	TRUE	8.50053e-10
ENSG00000267174	122.908	516.602	-2.07147	TRUE	1.60375e-05
ENSG00000250616	106.078	447.392	-2.07641	TRUE	7.40438e-07
ENSG00000196664	145.932	619.288	-2.08531	TRUE	7.88515e-09
ENSG00000110203	111.053	473.77	-2.09294	TRUE	3.68554e-05
ENSG00000262877	17.2087	73.7612	-2.09972	TRUE	0.00870085
ENSG00000122025	103.427	443.922	-2.10169	TRUE	1.89037e-05
ENSG00000006534	806.31	3464.46	-2.10322	TRUE	1.26617e-13
ENSG00000171643	57.7494	249.543	-2.11141	TRUE	2.03934e-06
ENSG00000111261	619.824	2708.25	-2.12743	TRUE	7.76443e-09
ENSG00000145416	460.726	2021.27	-2.13328	TRUE	2.60756e-08
ENSG00000138738	37.7609	168.039	-2.15383	TRUE	0.000698019
ENSG00000131471	172.536	771.33	-2.16045	TRUE	1.03883e-11
ENSG00000102010	57.6709	259.223	-2.16828	TRUE	0.000354898
ENSG00000146592	1308.08	5895.79	-2.17223	TRUE	1.16126e-11
ENSG00000180549	291.904	1328.33	-2.18605	TRUE	3.46962e-10
ENSG00000196872	47.6133	216.799	-2.18692	TRUE	5.27647e-05
ENSG00000143409	1181.56	5409.68	-2.19485	TRUE	1.86258e-17
ENSG00000130881	141.374	651.786	-2.20489	TRUE	1.24026e-09
ENSG00000163545	1344.37	6219.24	-2.20981	TRUE	4.42745e-14
ENSG00000171812	49.2775	228.431	-2.21275	TRUE	9.51752e-05
ENSG00000116990	242.038	1133.52	-2.2275	TRUE	1.97639e-11
ENSG00000070371	97.8479	463.062	-2.24259	TRUE	2.03178e-08
ENSG00000284690	63.2344	299.288	-2.24275	TRUE	0.00034279
ENSG00000164124	36.7252	174.711	-2.25013	TRUE	1.33683e-05
ENSG00000131969	25.8695	123.118	-2.25072	TRUE	7.82502e-05
ENSG00000164125	269.433	1289	-2.25825	TRUE	1.69923e-08
ENSG00000232815	33.1712	158.915	-2.26025	TRUE	0.000426817
ENSG00000127954	1969.25	9502.7	-2.27069	TRUE	1.93939e-11
ENSG00000155099	320.194	1545.18	-2.27075	TRUE	3.82069e-10
ENSG00000245750	44.4246	215.779	-2.28012	TRUE	1.36735e-05
ENSG00000179604	103.083	501.114	-2.28134	TRUE	1.61651e-09
ENSG00000152207	93.8163	457.967	-2.28733	TRUE	8.9469e-07
ENSG00000173535	2290.37	11187.5	-2.28823	TRUE	1.41409e-14
ENSG00000135378	261.052	1284.96	-2.29931	TRUE	1.27443e-08
ENSG00000184611	13.5722	67.0362	-2.30429	TRUE	0.00438072
ENSG00000242498	188.232	931.307	-2.30675	TRUE	1.16198e-11
ENSG00000165801	1095.45	5432.2	-2.31002	TRUE	1.263e-11
ENSG00000231412	17.4677	86.8839	-2.3144	TRUE	0.00522043
ENSG00000178226	24.2526	120.711	-2.31534	TRUE	0.000276317
ENSG00000174791	95.5181	478.455	-2.32454	TRUE	3.44418e-09
ENSG00000148411	1034.43	5186.7	-2.32598	TRUE	4.62877e-13
ENSG00000261971	1099.45	5587.94	-2.34553	TRUE	6.20344e-17
ENSG00000198585	489.16	2498.18	-2.3525	TRUE	1.52825e-15
ENSG00000287091	26.9813	137.802	-2.35256	TRUE	0.00238847
ENSG00000091106	360.164	1847.01	-2.35846	TRUE	1.53565e-12
ENSG00000183307	200.822	1037.16	-2.36865	TRUE	1.12621e-10
ENSG00000163154	565.504	2932.31	-2.37443	TRUE	3.77888e-15
ENSG00000133216	18.548	96.2025	-2.37481	TRUE	0.0019209
ENSG00000174130	800.174	4178.35	-2.38455	TRUE	1.10052e-17
ENSG00000178175	14.0297	73.38	-2.38691	TRUE	0.00643996
ENSG00000140090	642.598	3380.64	-2.39531	TRUE	3.7401e-10
ENSG00000143412	166.163	876.714	-2.39951	TRUE	1.02747e-11
ENSG00000174132	120.923	640.184	-2.4044	TRUE	5.5016e-09
ENSG00000286010	51.3297	273.023	-2.41116	TRUE	4.36206e-07
ENSG00000196209	1482.32	7884.94	-2.41124	TRUE	5.04601e-09
ENSG00000174125	1040.43	5545.83	-2.41423	TRUE	1.83523e-13
ENSG00000093134	447.219	2387.44	-2.41641	TRUE	7.41843e-09
ENSG00000152804	383.416	2054.37	-2.42171	TRUE	1.30357e-16
ENSG00000134463	57.0719	309.084	-2.43715	TRUE	1.09786e-06
ENSG00000111058	31.1712	170.285	-2.44967	TRUE	2.58279e-05
ENSG00000166928	131.251	720.396	-2.45646	TRUE	1.38509e-06
ENSG00000215458	208.027	1144.98	-2.46047	TRUE	1.92905e-05
ENSG00000128594	436.118	2410.73	-2.46668	TRUE	1.066e-13
ENSG00000105011	298.246	1653.36	-2.47083	TRUE	5.14765e-13
ENSG00000130167	31.448	175.212	-2.47806	TRUE	4.77472e-06
ENSG00000173110	595.164	3326.9	-2.48282	TRUE	2.37993e-13
ENSG00000141401	826.792	4629.75	-2.48534	TRUE	3.18643e-11
ENSG00000225177	13.2001	74.7119	-2.50079	TRUE	0.00165823
ENSG00000221869	2373.27	13541.6	-2.51245	TRUE	9.09263e-16
ENSG00000101236	1887.14	10791	-2.51556	TRUE	5.00019e-20
ENSG00000275371	21.4433	122.959	-2.51958	TRUE	0.000616267
ENSG00000162383	32.6529	188.29	-2.52767	TRUE	0.00629706
ENSG00000183779	126.86	756.467	-2.57605	TRUE	1.20046e-10
ENSG00000124019	11.1518	66.6462	-2.57925	TRUE	0.0065547
ENSG00000285632	11.2035	67.1505	-2.58345	TRUE	0.00329479
ENSG00000135083	685.901	4135.74	-2.59208	TRUE	2.17791e-19
ENSG00000166145	216.959	1325.78	-2.61135	TRUE	4.00954e-15
ENSG00000163464	6774.3	41411.3	-2.61188	TRUE	1.38608e-11
ENSG00000155254	155.881	957.751	-2.61921	TRUE	2.68782e-15
ENSG00000126822	1992.99	12257	-2.62061	TRUE	4.5167e-16
ENSG00000186205	207.43	1288.59	-2.6351	TRUE	3.58774e-11
ENSG00000106780	2494.14	15600.9	-2.64502	TRUE	2.66173e-12
ENSG00000264659	8.17049	51.1134	-2.64521	TRUE	0.00291086
ENSG00000182580	9.98201	63.0187	-2.65838	TRUE	0.00724944
ENSG00000164251	176.362	1120.03	-2.66692	TRUE	7.14702e-13
ENSG00000287255	21.7466	139.871	-2.68523	TRUE	1.07742e-05
ENSG00000269892	13.7292	89.4514	-2.70386	TRUE	0.00199552
ENSG00000246082	42.0257	275.179	-2.71103	TRUE	3.2037e-07
ENSG00000261222	63.4569	420.869	-2.72952	TRUE	1.92126e-06
ENSG00000187796	176.801	1176.35	-2.73412	TRUE	1.9419e-18
ENSG00000243155	10.0188	66.8076	-2.7373	TRUE	0.00116722
ENSG00000198736	2125.81	14232.3	-2.74309	TRUE	2.65663e-20
ENSG00000091181	64.7811	436.3	-2.75168	TRUE	7.35132e-09
ENSG00000224307	51.0914	345.074	-2.75575	TRUE	1.84586e-06
ENSG00000234484	14.9718	101.826	-2.76579	TRUE	0.000136841
ENSG00000130558	17.4184	118.667	-2.76823	TRUE	0.00617559
ENSG00000121858	725.308	4971.79	-2.7771	TRUE	1.31792e-12
ENSG00000133246	998.453	7069.22	-2.82379	TRUE	1.44519e-17
ENSG00000165879	842.374	5978.48	-2.82725	TRUE	1.60165e-20
ENSG00000180871	8562.27	60958.1	-2.83175	TRUE	1.22144e-14
ENSG00000092200	71.5695	511.434	-2.83713	TRUE	2.26055e-13
ENSG00000182511	799.958	5831.63	-2.8659	TRUE	9.17656e-23
ENSG00000287958	8.32034	62.005	-2.89767	TRUE	0.0078902
ENSG00000134222	36.9322	278.117	-2.91274	TRUE	3.63738e-10
ENSG00000175538	363.031	2760.4	-2.92671	TRUE	2.5538e-14
ENSG00000258819	83.4381	639.763	-2.93876	TRUE	4.27405e-17
ENSG00000121933	8.28593	63.8653	-2.9463	TRUE	0.00254725
ENSG00000232254	5.33891	41.42	-2.95571	TRUE	0.00595098
ENSG00000267480	8.02249	62.2618	-2.95623	TRUE	0.000454198
ENSG00000154856	10.3289	82.8706	-3.00417	TRUE	0.00156783
ENSG00000189127	10.3838	84.515	-3.02488	TRUE	0.005116
ENSG00000101916	874.181	7150.89	-3.03212	TRUE	1.15364e-21
ENSG00000253616	53.4888	448.861	-3.06896	TRUE	3.80891e-13
ENSG00000179593	15.0738	128.188	-3.08815	TRUE	0.000680478
ENSG00000162881	107.849	949.718	-3.13849	TRUE	4.78089e-13
ENSG00000163563	8140.32	72007	-3.14498	TRUE	1.39411e-14
ENSG00000230910	7.112	63.5117	-3.1587	TRUE	0.00662155
ENSG00000281162	125.128	1121.76	-3.16429	TRUE	2.79825e-15
ENSG00000278090	11.4779	103.374	-3.17093	TRUE	1.23741e-06
ENSG00000206344	258.036	2353.39	-3.1891	TRUE	3.425e-31
ENSG00000279019	9.7926	89.5182	-3.19242	TRUE	8.30143e-05
ENSG00000105514	1125.45	10298.3	-3.19383	TRUE	9.04787e-33
ENSG00000181274	1452.06	13294.6	-3.19467	TRUE	2.62145e-33
ENSG00000105383	214.476	1983.64	-3.20926	TRUE	2.59258e-27
ENSG00000205890	11.1607	105.366	-3.23891	TRUE	0.00114615
ENSG00000179921	122.948	1190.94	-3.27598	TRUE	5.69428e-22
ENSG00000114268	460.059	4502.41	-3.29081	TRUE	3.57848e-30
ENSG00000214688	27.7774	287.328	-3.37071	TRUE	2.82944e-15
ENSG00000180539	120.687	1360.79	-3.49511	TRUE	1.34964e-29
ENSG00000004799	64.1814	732.546	-3.51269	TRUE	7.43802e-16
ENSG00000267296	5.51692	64.4584	-3.54643	TRUE	3.27102e-05
ENSG00000226281	4.22755	49.4494	-3.54806	TRUE	8.5997e-05
ENSG00000180767	40.1239	484.818	-3.59491	TRUE	2.73707e-21
ENSG00000246430	3.37409	41.4009	-3.61709	TRUE	0.00424566
ENSG00000197852	798.561	10122.3	-3.66398	TRUE	2.00775e-44
ENSG00000223834	1.84816	25.0533	-3.76084	TRUE	0.0031672
ENSG00000158473	158.077	2161.48	-3.77332	TRUE	8.86146e-26
ENSG00000159556	16.5083	231.262	-3.80826	TRUE	5.86458e-16
ENSG00000187808	50.2806	725.146	-3.8502	TRUE	6.69192e-26
ENSG00000157445	18.9503	274.209	-3.85498	TRUE	8.07795e-17
ENSG00000214943	1	14.5064	-3.85862	TRUE	0.00679977
ENSG00000271821	2.72656	39.8746	-3.87032	TRUE	0.000359288
ENSG00000186188	1	14.7867	-3.88623	TRUE	0.00706387
ENSG00000162399	1.47482	23.3441	-3.98445	TRUE	0.00150198
ENSG00000165131	1.94964	32.0459	-4.03886	TRUE	0.000677448
ENSG00000226862	1.47482	24.7193	-4.06703	TRUE	0.00110947
ENSG00000113749	495.544	8424.53	-4.08751	TRUE	7.80328e-60
ENSG00000213373	6.30147	109.828	-4.12341	TRUE	2.23718e-08
ENSG00000261655	2.42445	42.6078	-4.13539	TRUE	0.000182323
ENSG00000246548	19.1727	343.146	-4.1617	TRUE	1.63858e-15
ENSG00000181631	752.781	13576	-4.17269	TRUE	4.17331e-32
ENSG00000121807	231.105	4255.96	-4.20287	TRUE	1.00109e-49
ENSG00000254952	1	18.9166	-4.24158	TRUE	0.00100827
ENSG00000277152	1.47482	28.6811	-4.28149	TRUE	0.000379043
ENSG00000259514	1.47482	29.2134	-4.30802	TRUE	0.000325673
ENSG00000180340	17.9078	384.438	-4.42409	TRUE	1.37618e-21
ENSG00000287586	10.7689	236.369	-4.4561	TRUE	2.1049e-20
ENSG00000154736	2.42445	53.8293	-4.47266	TRUE	1.86798e-05
ENSG00000173825	46.9969	1166.61	-4.63361	TRUE	2.28556e-38
ENSG00000213876	7.25782	219.424	-4.91804	TRUE	0.00913841
ENSG00000119457	11.3462	373.258	-5.03989	TRUE	7.06296e-26

## Sheet: C.glabrata DEGs 240mpi
id	mean_A_mrn	mean_B_mrn	log2_fc_mrn	DESeq2	DESeq2_adj_pval
ENSG00000115008	65538.5	2.87124	14.4784	TRUE	4.69553e-23
ENSG00000108691	84117.7	8.37861	13.2934	TRUE	5.61048e-09
ENSG00000108688	9818.89	1	13.2613	TRUE	4.2688e-35
ENSG00000102794	17657.5	3.52307	12.2912	TRUE	5.66211e-100
ENSG00000166920	18615.8	3.73422	12.2834	TRUE	1.35695e-101
ENSG00000108700	7710.63	1.59323	12.2407	TRUE	1.4622e-24
ENSG00000115009	10209.8	2.42449	12.04	TRUE	4.57214e-30
ENSG00000113302	8277.64	2.18647	11.8864	TRUE	2.37785e-57
ENSG00000169245	34019.1	13.4847	11.3008	TRUE	4.00699e-28
ENSG00000277632	42586.1	20.4448	11.0244	TRUE	5.70645e-247
ENSG00000081041	11328.4	5.50172	11.0078	TRUE	2.44452e-15
ENSG00000169248	2921.13	1.53464	10.8944	TRUE	2.07301e-16
ENSG00000122861	54101.1	32.163	10.716	TRUE	2.42924e-179
ENSG00000137869	1419.83	1	10.4715	TRUE	1.29764e-17
ENSG00000136244	12804.7	9.16245	10.4487	TRUE	1.17539e-147
ENSG00000196878	32390.6	23.6927	10.4169	TRUE	4.01525e-163
ENSG00000181634	40312.2	32.474	10.2777	TRUE	4.73908e-179
ENSG00000102962	2795.46	2.3366	10.2245	TRUE	7.29855e-15
ENSG00000008118	1146.1	1	10.1625	TRUE	2.0884e-23
ENSG00000169429	233044	218.595	10.0581	TRUE	5.17186e-26
ENSG00000165474	1043.23	1	10.0268	TRUE	7.33821e-23
ENSG00000276070	110287	111.823	9.94582	TRUE	7.64574e-41
ENSG00000196917	939.41	1	9.87561	TRUE	1.07005e-21
ENSG00000117525	3566.81	3.81233	9.86975	TRUE	2.24297e-24
ENSG00000123689	53452.3	57.5997	9.85797	TRUE	7.13203e-231
ENSG00000276085	44752.4	49.8568	9.80996	TRUE	2.38096e-120
ENSG00000276980	669.916	1	9.38784	TRUE	1.10116e-20
ENSG00000163734	9466.83	14.3868	9.36199	TRUE	2.15904e-17
ENSG00000119508	8461.92	14.3341	9.20539	TRUE	7.63799e-116
ENSG00000197632	30696.7	58.1627	9.04377	TRUE	6.91042e-23
ENSG00000136688	488.406	1	8.93194	TRUE	5.20947e-19
ENSG00000122641	6575.97	13.6629	8.91079	TRUE	9.5067e-93
ENSG00000275302	186982	394.486	8.88871	TRUE	9.22711e-124
ENSG00000125538	464072	1111.1	8.70622	TRUE	2.2187e-229
ENSG00000232810	87644.9	211.466	8.6951	TRUE	2.17345e-251
ENSG00000140519	372.926	1	8.54275	TRUE	6.38642e-17
ENSG00000261026	590.038	1.59323	8.53271	TRUE	9.32904e-19
ENSG00000138755	4254.92	11.7843	8.49612	TRUE	2.32837e-20
ENSG00000162407	3657.62	12.0016	8.25153	TRUE	2.35342e-21
ENSG00000164400	304.131	1	8.24855	TRUE	2.75335e-10
ENSG00000148344	9472.86	34.5408	8.09936	TRUE	1.54504e-85
ENSG00000267034	269.459	1	8.07392	TRUE	9.69239e-16
ENSG00000164949	2882.29	11.9345	7.91594	TRUE	2.28034e-94
ENSG00000090104	5576.81	23.6329	7.8825	TRUE	5.43634e-97
ENSG00000121797	32487.3	139.221	7.86635	TRUE	1.52023e-198
ENSG00000136695	227.909	1	7.83231	TRUE	1.06318e-14
ENSG00000222047	429.85	1.88985	7.82942	TRUE	9.73258e-21
ENSG00000259354	629.096	2.7797	7.82221	TRUE	8.41884e-14
ENSG00000139572	10761.7	48.3985	7.79672	TRUE	4.25902e-126
ENSG00000112149	40314.2	184.939	7.76809	TRUE	7.17496e-184
ENSG00000259342	211.169	1	7.72225	TRUE	1.52346e-14
ENSG00000179388	9808.65	47.3318	7.6951	TRUE	3.18686e-140
ENSG00000173391	10649.1	51.7335	7.68541	TRUE	1.01685e-68
ENSG00000270069	1555.32	7.57552	7.68165	TRUE	3.04537e-18
ENSG00000122877	3789.56	18.5295	7.67606	TRUE	5.19592e-85
ENSG00000196639	1462.41	7.21423	7.66328	TRUE	2.34575e-09
ENSG00000204099	397.577	1.98382	7.64681	TRUE	1.57356e-15
ENSG00000089558	477.584	2.42449	7.62193	TRUE	7.1244e-26
ENSG00000181649	1822.59	9.31136	7.61278	TRUE	2.40664e-14
ENSG00000078081	10185.2	52.9378	7.58797	TRUE	5.83708e-131
ENSG00000103855	509.723	2.67838	7.57221	TRUE	1.45391e-28
ENSG00000175352	3837.61	21.7643	7.4621	TRUE	1.99722e-21
ENSG00000134321	53210.5	314.384	7.40304	TRUE	2.6891e-120
ENSG00000115598	166.399	1	7.3785	TRUE	7.29353e-13
ENSG00000135047	25867	157.381	7.36071	TRUE	6.87316e-57
ENSG00000138135	211.843	1.29662	7.3521	TRUE	2.06135e-11
ENSG00000078098	248.966	1.53464	7.34191	TRUE	2.17244e-13
ENSG00000128342	1546.7	9.62862	7.32765	TRUE	1.37968e-62
ENSG00000151012	3471.58	22.7274	7.25501	TRUE	7.04622e-16
ENSG00000162772	6267.57	41.4092	7.24181	TRUE	2.65507e-93
ENSG00000177464	150.181	1	7.23055	TRUE	2.7463e-07
ENSG00000269952	259.409	1.75923	7.20414	TRUE	8.62871e-14
ENSG00000175592	1420.32	9.73488	7.18884	TRUE	1.89972e-63
ENSG00000078401	3095.9	21.9193	7.14201	TRUE	1.3703e-57
ENSG00000120337	140.699	1	7.13647	TRUE	4.90253e-12
ENSG00000179431	209.588	1.49191	7.13426	TRUE	5.1679e-12
ENSG00000163661	7715.02	55.5626	7.11741	TRUE	9.3295e-109
ENSG00000118785	9338.23	70.6176	7.04698	TRUE	6.26975e-88
ENSG00000106178	375.799	2.87124	7.03214	TRUE	6.14056e-07
ENSG00000164266	130.68	1	7.02989	TRUE	2.18198e-12
ENSG00000123610	34086.5	261.543	7.02601	TRUE	8.28534e-21
ENSG00000101187	2791.11	21.5262	7.0186	TRUE	2.43213e-94
ENSG00000121594	422.021	3.34364	6.97975	TRUE	1.72153e-29
ENSG00000237732	236.076	1.88985	6.96483	TRUE	1.84356e-16
ENSG00000287626	245.325	1.98382	6.95027	TRUE	5.67382e-14
ENSG00000136689	277613	2296.77	6.91733	TRUE	2.81687e-142
ENSG00000207870	179.178	1.49191	6.90809	TRUE	3.74425e-11
ENSG00000134070	34198.4	289.034	6.88654	TRUE	1.00661e-156
ENSG00000123342	3397.65	29.6325	6.84121	TRUE	4.4797e-46
ENSG00000236700	111.199	1	6.797	TRUE	2.29087e-11
ENSG00000287561	107.1	1	6.74281	TRUE	1.26967e-10
ENSG00000228318	501.692	4.74249	6.72501	TRUE	0.000365983
ENSG00000172738	368.121	3.61704	6.66923	TRUE	4.50169e-27
ENSG00000187479	649.267	6.49289	6.64381	TRUE	1.15985e-41
ENSG00000235385	98.2611	1	6.61855	TRUE	4.20202e-11
ENSG00000109321	634.998	6.62465	6.58276	TRUE	6.35422e-10
ENSG00000109471	93.556	1	6.54776	TRUE	2.42781e-10
ENSG00000163395	148.306	1.59323	6.54047	TRUE	8.18717e-10
ENSG00000167612	89.6542	1	6.4863	TRUE	2.091e-10
ENSG00000185022	28364.6	320.588	6.46723	TRUE	9.42647e-133
ENSG00000132170	740.739	8.41543	6.45979	TRUE	0.0087712
ENSG00000286256	2479.72	28.5682	6.43962	TRUE	4.06042e-51
ENSG00000168334	109.695	1.26732	6.43557	TRUE	3.09785e-09
ENSG00000102755	3751.02	44.3373	6.40262	TRUE	5.85776e-88
ENSG00000255921	157.271	1.88985	6.37884	TRUE	2.61354e-13
ENSG00000184979	3652.07	43.9529	6.37661	TRUE	8.75817e-82
ENSG00000104140	215.542	2.60392	6.37114	TRUE	1.8896e-18
ENSG00000149289	3573.72	43.3513	6.36521	TRUE	2.06481e-55
ENSG00000234883	2112.45	25.7555	6.35789	TRUE	2.60576e-55
ENSG00000105855	1597.04	19.6316	6.34607	TRUE	2.48953e-40
ENSG00000050730	685.684	8.4873	6.33609	TRUE	1.93826e-06
ENSG00000111537	1128.98	14.2525	6.30767	TRUE	3.19424e-37
ENSG00000227502	216.395	2.75041	6.29788	TRUE	7.41215e-19
ENSG00000251230	2460.21	31.2963	6.29664	TRUE	1.43683e-56
ENSG00000172379	243.62	3.13856	6.27838	TRUE	8.07389e-06
ENSG00000099985	12416.1	161.259	6.26669	TRUE	1.76636e-96
ENSG00000188211	5722.6	76.4484	6.22604	TRUE	2.64352e-86
ENSG00000120217	14211.5	191.868	6.2108	TRUE	8.74664e-94
ENSG00000232803	73.7846	1	6.20525	TRUE	1.75289e-09
ENSG00000104213	72.9998	1	6.18982	TRUE	2.61476e-09
ENSG00000113070	3432.72	47.3293	6.18047	TRUE	7.09094e-14
ENSG00000275385	163.45	2.28043	6.1634	TRUE	2.32766e-12
ENSG00000143333	978.191	13.6909	6.15882	TRUE	2.02858e-53
ENSG00000249934	69.8669	1	6.12654	TRUE	2.13339e-09
ENSG00000120875	2073.77	30.1695	6.10302	TRUE	2.99744e-48
ENSG00000253320	11500	169.411	6.08497	TRUE	1.59668e-108
ENSG00000203446	106.003	1.56394	6.08278	TRUE	8.96088e-10
ENSG00000139289	4941.86	73.7834	6.06561	TRUE	1.29551e-08
ENSG00000203364	66.6448	1	6.05842	TRUE	2.1139e-09
ENSG00000255398	32842	495.729	6.04985	TRUE	9.41063e-86
ENSG00000280228	65.9516	1	6.04334	TRUE	3.39318e-09
ENSG00000261618	237.275	3.61096	6.03803	TRUE	9.15914e-21
ENSG00000117594	117.805	1.86056	5.98452	TRUE	2.98038e-11
ENSG00000260196	1717.79	27.7978	5.94944	TRUE	1.94752e-51
ENSG00000236841	60.5948	1	5.92112	TRUE	6.01019e-09
ENSG00000250274	1242.88	20.6314	5.9127	TRUE	4.48688e-48
ENSG00000179362	264.606	4.43486	5.89882	TRUE	1.08433e-26
ENSG00000168062	8799.78	149.52	5.87906	TRUE	1.48838e-51
ENSG00000108342	261.194	4.44335	5.87733	TRUE	0.00312046
ENSG00000019144	1539.58	26.4405	5.86364	TRUE	7.76194e-64
ENSG00000134531	3357.11	57.972	5.85572	TRUE	1.50433e-50
ENSG00000013588	57.9061	1	5.85564	TRUE	1.0504e-08
ENSG00000105825	184.978	3.32042	5.79984	TRUE	9.35038e-06
ENSG00000041982	160.644	2.90054	5.7914	TRUE	8.82307e-14
ENSG00000287937	55.1497	1	5.78528	TRUE	1.62298e-08
ENSG00000134326	15640.3	287.128	5.76743	TRUE	5.56982e-114
ENSG00000125730	3575.44	66.8644	5.74074	TRUE	4.22769e-57
ENSG00000227145	165.467	3.09583	5.74007	TRUE	8.48063e-17
ENSG00000167680	1741.54	32.7501	5.73272	TRUE	9.308e-58
ENSG00000253315	53.0169	1	5.72838	TRUE	4.14626e-08
ENSG00000258227	9322.24	177.548	5.7144	TRUE	3.58742e-52
ENSG00000166670	77.9427	1.49191	5.70718	TRUE	8.74568e-08
ENSG00000233896	51.6383	1	5.69037	TRUE	3.21855e-08
ENSG00000227392	79.213	1.53464	5.68976	TRUE	2.50003e-08
ENSG00000242113	99.8715	1.98382	5.65372	TRUE	2.35599e-09
ENSG00000121380	578.908	11.7331	5.62468	TRUE	1.11473e-28
ENSG00000163739	12630	257.826	5.61431	TRUE	4.0857e-44
ENSG00000287494	101.236	2.06928	5.61245	TRUE	7.0788e-11
ENSG00000159166	47.9459	1	5.58334	TRUE	7.60576e-08
ENSG00000180251	47.8406	1	5.58016	TRUE	1.44753e-07
ENSG00000169194	47.7607	1	5.57775	TRUE	8.93617e-07
ENSG00000138670	8982.64	188.351	5.57564	TRUE	1.2089e-113
ENSG00000112715	18114.7	387.01	5.54865	TRUE	1.34898e-71
ENSG00000215218	46.7291	1	5.54625	TRUE	2.21266e-07
ENSG00000104951	3640.01	77.9058	5.54607	TRUE	1.3962e-64
ENSG00000233834	164.624	3.53157	5.54272	TRUE	2.20304e-16
ENSG00000110848	10634.6	228.508	5.54038	TRUE	3.27854e-44
ENSG00000118503	98296.8	2114.49	5.53877	TRUE	6.87192e-126
ENSG00000225886	938.277	20.1907	5.53825	TRUE	1.83296e-48
ENSG00000185745	21851.9	481.351	5.50452	TRUE	2.86479e-56
ENSG00000124762	47514.5	1053.73	5.49479	TRUE	1.36699e-65
ENSG00000171855	44.606	1	5.47917	TRUE	8.23972e-07
ENSG00000165685	83.7883	1.88985	5.4704	TRUE	2.50555e-09
ENSG00000138646	27204.2	614.217	5.46894	TRUE	1.79975e-102
ENSG00000184557	51737.4	1178.08	5.4567	TRUE	1.76048e-60
ENSG00000095794	7839.67	182.577	5.42422	TRUE	5.48242e-70
ENSG00000137959	12580.3	293.18	5.42323	TRUE	2.44715e-80
ENSG00000090339	44331	1033.32	5.42296	TRUE	2.49401e-78
ENSG00000137673	42.6033	1	5.41289	TRUE	1.95891e-07
ENSG00000157601	95449.8	2241.87	5.41197	TRUE	1.2075e-97
ENSG00000168243	83.519	1.98382	5.39576	TRUE	6.94921e-08
ENSG00000128564	62.7947	1.49191	5.39541	TRUE	1.65614e-06
ENSG00000187608	30642	745.375	5.3614	TRUE	1.70239e-105
ENSG00000176597	9875.26	243.086	5.34428	TRUE	2.28051e-33
ENSG00000274528	52.1628	1.29662	5.3302	TRUE	1.59312e-05
ENSG00000111331	76226.2	1906.8	5.32107	TRUE	2.71136e-90
ENSG00000225492	630.99	16.0064	5.3009	TRUE	2.76805e-30
ENSG00000279212	58.7536	1.49191	5.29945	TRUE	7.96064e-07
ENSG00000124882	678.271	17.2334	5.29859	TRUE	0.000783237
ENSG00000234191	39.2495	1	5.2946	TRUE	1.71452e-06
ENSG00000137331	24437.4	628.787	5.28038	TRUE	2.38168e-84
ENSG00000163082	5384.73	139.404	5.27153	TRUE	3.28725e-98
ENSG00000105246	897.398	23.4341	5.25907	TRUE	1.01651e-51
ENSG00000283849	149.487	3.90758	5.2576	TRUE	3.73392e-14
ENSG00000215861	282.58	7.40216	5.25457	TRUE	2.53168e-05
ENSG00000136052	1122.46	29.531	5.24828	TRUE	4.38574e-43
ENSG00000269902	37.7743	1	5.23933	TRUE	1.15412e-06
ENSG00000162433	752.637	19.9735	5.2358	TRUE	8.03163e-42
ENSG00000108179	95408.9	2538.72	5.23195	TRUE	9.10351e-62
ENSG00000222009	4758.66	127.087	5.22667	TRUE	4.37358e-88
ENSG00000138166	12636.6	338.534	5.22216	TRUE	2.12144e-108
ENSG00000178803	1590.05	43.5864	5.18905	TRUE	1.21732e-40
ENSG00000171533	36.2007	1	5.17795	TRUE	1.44202e-06
ENSG00000119917	78156.4	2167.52	5.17225	TRUE	1.31368e-95
ENSG00000010030	3101.15	86.2764	5.1677	TRUE	1.56049e-46
ENSG00000259379	282.37	7.85757	5.16736	TRUE	4.35998e-20
ENSG00000118257	1075.32	30.0854	5.15956	TRUE	1.45579e-47
ENSG00000224596	571.124	16.0174	5.15609	TRUE	1.05345e-34
ENSG00000124102	90043.2	2527.27	5.15497	TRUE	9.43843e-69
ENSG00000112137	19977.8	567.45	5.13776	TRUE	9.97745e-74
ENSG00000125657	265.001	7.54622	5.1341	TRUE	2.55215e-21
ENSG00000176170	9559.11	274.016	5.12455	TRUE	2.3533e-100
ENSG00000105976	172.277	4.94262	5.12331	TRUE	1.82185e-14
ENSG00000134871	233.838	6.72727	5.11934	TRUE	1.66021e-14
ENSG00000261024	34.7583	1	5.11929	TRUE	1.70651e-06
ENSG00000185897	222.901	6.42329	5.11695	TRUE	1.14714e-19
ENSG00000163814	1416.84	41.1382	5.10605	TRUE	2.33018e-08
ENSG00000107130	821.103	23.9149	5.10158	TRUE	1.35713e-25
ENSG00000234043	63.8871	1.88985	5.07918	TRUE	2.2993e-07
ENSG00000125462	1231.43	36.4445	5.07849	TRUE	1.474e-28
ENSG00000170961	33.5833	1	5.06967	TRUE	1.14698e-05
ENSG00000117228	70429.5	2104.25	5.0648	TRUE	2.12581e-82
ENSG00000235151	111.573	3.34971	5.05781	TRUE	1.5311e-12
ENSG00000178965	200.817	6.0412	5.0549	TRUE	1.73848e-16
ENSG00000106341	206.869	6.29266	5.0389	TRUE	9.47999e-18
ENSG00000279862	48.7388	1.49191	5.02984	TRUE	4.42729e-06
ENSG00000133101	165.278	5.08426	5.02271	TRUE	2.4698e-15
ENSG00000184371	17955.9	553.264	5.02035	TRUE	1.09552e-67
ENSG00000276600	351.292	10.9164	5.0081	TRUE	1.44827e-29
ENSG00000163975	1215.06	37.9767	4.99977	TRUE	2.04062e-37
ENSG00000163874	27849.5	879.854	4.98425	TRUE	1.17886e-109
ENSG00000164935	99.1437	3.13856	4.98134	TRUE	6.12622e-10
ENSG00000165997	15706.4	501.412	4.96922	TRUE	9.49607e-38
ENSG00000225431	73.8219	2.38176	4.95395	TRUE	2.36393e-08
ENSG00000255443	387.681	12.5727	4.9465	TRUE	1.81742e-06
ENSG00000171860	27919.6	906.456	4.9449	TRUE	8.30387e-89
ENSG00000163121	232.509	7.55359	4.94398	TRUE	5.27309e-21
ENSG00000223387	55.3873	1.80196	4.94191	TRUE	7.15503e-07
ENSG00000114019	75.9241	2.48309	4.93435	TRUE	5.14636e-08
ENSG00000133657	44945.9	1472.29	4.93206	TRUE	6.58377e-27
ENSG00000254287	30.0627	1	4.9099	TRUE	7.0473e-06
ENSG00000185338	9117.71	307.27	4.89109	TRUE	1.70731e-85
ENSG00000274215	29.5564	1	4.8854	TRUE	7.61384e-06
ENSG00000204086	29.3444	1	4.87501	TRUE	1.25379e-05
ENSG00000180828	29.0718	1	4.86155	TRUE	8.8677e-06
ENSG00000197121	2158.69	74.5642	4.85553	TRUE	1.13007e-29
ENSG00000205710	441.672	15.3327	4.8483	TRUE	3.93978e-29
ENSG00000286225	28.7685	1	4.84642	TRUE	7.43775e-06
ENSG00000135114	27417.4	961.962	4.83297	TRUE	1.61079e-42
ENSG00000273604	1075	37.9962	4.82234	TRUE	3.88867e-35
ENSG00000230943	189.142	6.70162	4.81882	TRUE	7.06002e-15
ENSG00000250033	28.202	1	4.81773	TRUE	1.16941e-05
ENSG00000250771	1055.95	37.6203	4.81088	TRUE	3.47754e-32
ENSG00000128965	65.4057	2.3366	4.80693	TRUE	1.29511e-07
ENSG00000124145	2077.3	74.3568	4.8041	TRUE	1.49981e-45
ENSG00000274508	57.7724	2.06928	4.80318	TRUE	1.04707e-06
ENSG00000038945	1421.72	51.1792	4.79593	TRUE	2.15291e-08
ENSG00000272512	62.4553	2.25114	4.7941	TRUE	5.61292e-07
ENSG00000100867	27.4342	1	4.7779	TRUE	1.53929e-05
ENSG00000128271	1599.31	58.5431	4.7718	TRUE	1.67886e-52
ENSG00000253522	2142.57	78.7199	4.76647	TRUE	3.45604e-42
ENSG00000287543	662.313	24.4568	4.7592	TRUE	4.36187e-39
ENSG00000136603	13403.2	496.322	4.75515	TRUE	2.54261e-30
ENSG00000285906	352.322	13.1442	4.7444	TRUE	4.86561e-17
ENSG00000166592	228.174	8.52154	4.74288	TRUE	1.30345e-23
ENSG00000253227	150.949	5.64084	4.74201	TRUE	5.59396e-10
ENSG00000099860	39566	1481.43	4.7392	TRUE	7.64577e-99
ENSG00000182782	32752.8	1227.99	4.73725	TRUE	1.13197e-48
ENSG00000101384	2821	105.777	4.73711	TRUE	7.20355e-30
ENSG00000188290	1418.14	53.2763	4.73436	TRUE	6.08096e-37
ENSG00000181963	39.5748	1.49191	4.72935	TRUE	1.54679e-05
ENSG00000204381	252.348	9.54202	4.72498	TRUE	2.08128e-16
ENSG00000153234	2204.59	83.7762	4.71782	TRUE	1.23724e-63
ENSG00000168389	4387.37	168.194	4.70516	TRUE	1.00007e-70
ENSG00000123999	25.7857	1	4.6885	TRUE	2.9122e-05
ENSG00000126251	39.5252	1.53464	4.6868	TRUE	2.14659e-05
ENSG00000230647	25.7161	1	4.6846	TRUE	7.1229e-05
ENSG00000026751	52156.1	2048.26	4.67036	TRUE	1.02062e-34
ENSG00000108821	124.89	4.94262	4.65924	TRUE	2.35599e-09
ENSG00000154099	566.984	22.4514	4.65843	TRUE	6.36361e-28
ENSG00000140379	8222.15	333.772	4.62258	TRUE	1.01321e-31
ENSG00000229664	24.5589	1	4.61817	TRUE	4.2281e-05
ENSG00000285639	44.1986	1.80196	4.61636	TRUE	1.49311e-05
ENSG00000144802	42071.8	1717.41	4.61455	TRUE	3.35999e-51
ENSG00000115267	28583.7	1175	4.60446	TRUE	7.34708e-97
ENSG00000204960	24.1882	1	4.59623	TRUE	8.57894e-05
ENSG00000287061	24.1768	1	4.59555	TRUE	4.23057e-05
ENSG00000286281	35.9899	1.49191	4.59236	TRUE	4.1291e-05
ENSG00000273443	35.9737	1.49191	4.59171	TRUE	2.34491e-05
ENSG00000279400	23.9996	1	4.58494	TRUE	0.000134851
ENSG00000207725	62.4887	2.60392	4.58484	TRUE	4.18275e-07
ENSG00000131203	2191	91.3988	4.58327	TRUE	1.92652e-30
ENSG00000103257	20018.9	851.397	4.55538	TRUE	2.25693e-57
ENSG00000100906	96592.5	4126.7	4.54885	TRUE	6.84535e-73
ENSG00000145555	1267.81	55.5894	4.51139	TRUE	0.000654407
ENSG00000177606	8866.65	389.266	4.50956	TRUE	2.82475e-84
ENSG00000224116	22.7419	1	4.50728	TRUE	0.000168858
ENSG00000259651	56.5514	2.51846	4.48895	TRUE	6.99584e-07
ENSG00000170893	22.32	1	4.48026	TRUE	0.000108409
ENSG00000137965	6364.17	287.238	4.46965	TRUE	1.31386e-48
ENSG00000223949	22.137	1	4.46839	TRUE	7.21211e-05
ENSG00000251194	344.563	15.6293	4.46244	TRUE	3.95531e-27
ENSG00000119922	94798.7	4305.85	4.4605	TRUE	3.64115e-55
ENSG00000198829	412.777	18.8141	4.45548	TRUE	1.42646e-14
ENSG00000258597	21.9086	1	4.45343	TRUE	8.5532e-05
ENSG00000137936	966.616	44.1506	4.45244	TRUE	1.08894e-45
ENSG00000112115	21.8426	1	4.44907	TRUE	0.000146194
ENSG00000278493	39.2746	1.80196	4.44596	TRUE	2.67525e-05
ENSG00000188215	6293.98	290.015	4.43977	TRUE	1.70129e-47
ENSG00000170525	45996.6	2122.58	4.43764	TRUE	1.88015e-41
ENSG00000123094	80.3189	3.73422	4.42686	TRUE	2.24245e-06
ENSG00000155307	12617	588.225	4.42286	TRUE	6.95962e-34
ENSG00000152766	1372.88	64.2938	4.41638	TRUE	6.20691e-26
ENSG00000254102	21.1772	1	4.40444	TRUE	0.000139202
ENSG00000105707	203.632	9.62254	4.40341	TRUE	1.70083e-16
ENSG00000249502	318.952	15.0837	4.40227	TRUE	2.44556e-17
ENSG00000279296	258.023	12.2567	4.39586	TRUE	2.25133e-20
ENSG00000013619	649.382	30.8969	4.39353	TRUE	3.06562e-38
ENSG00000104067	43.2066	2.06928	4.38405	TRUE	1.72227e-05
ENSG00000205755	247.884	11.9759	4.37146	TRUE	3.15861e-14
ENSG00000220378	36.2974	1.75923	4.36685	TRUE	8.04448e-05
ENSG00000156234	20.5361	1	4.36009	TRUE	0.000202205
ENSG00000144655	30214.7	1481.04	4.35057	TRUE	4.2598e-59
ENSG00000140459	20.269	1	4.3412	TRUE	0.000155529
ENSG00000099250	1128.05	55.6699	4.34079	TRUE	2.17805e-20
ENSG00000144837	26.1709	1.29662	4.33514	TRUE	0.000318971
ENSG00000177294	20.039	1	4.32474	TRUE	0.000256698
ENSG00000128918	512.702	25.5983	4.324	TRUE	2.17137e-29
ENSG00000277443	103555	5178.48	4.32173	TRUE	2.01416e-49
ENSG00000133106	13727.9	690.658	4.313	TRUE	1.01477e-74
ENSG00000255521	206.445	10.4538	4.30366	TRUE	3.83281e-18
ENSG00000011422	45915.8	2357.98	4.28337	TRUE	4.16501e-45
ENSG00000275410	30.9762	1.59323	4.28113	TRUE	0.000218307
ENSG00000138642	11521.2	593.479	4.27895	TRUE	4.64287e-49
ENSG00000252019	30.9032	1.59323	4.27773	TRUE	0.000231523
ENSG00000205502	19.3697	1	4.27573	TRUE	0.000206542
ENSG00000087074	75939.6	3927.36	4.27322	TRUE	1.01086e-79
ENSG00000224609	19.24	1	4.26603	TRUE	0.000446641
ENSG00000115956	248154	12912.8	4.26437	TRUE	4.59057e-58
ENSG00000224666	18.9876	1	4.24699	TRUE	0.000248291
ENSG00000136048	8296.65	439.446	4.23877	TRUE	2.43119e-49
ENSG00000276753	91.5681	4.85473	4.23738	TRUE	2.92469e-09
ENSG00000126709	20796	1103	4.23681	TRUE	5.71473e-53
ENSG00000283573	18.7812	1	4.23122	TRUE	0.000268076
ENSG00000124225	3682.29	196.468	4.22824	TRUE	3.53347e-57
ENSG00000271474	37.0134	1.98382	4.2217	TRUE	0.000173303
ENSG00000236776	18.5877	1	4.21627	TRUE	0.000917301
ENSG00000288568	108.143	5.83005	4.21329	TRUE	3.02357e-10
ENSG00000115594	11132.1	606.749	4.19748	TRUE	2.67576e-32
ENSG00000117009	2112.77	115.62	4.19167	TRUE	2.96961e-35
ENSG00000241155	69.3174	3.80625	4.18677	TRUE	1.90142e-08
ENSG00000266978	80.1047	4.40556	4.18449	TRUE	2.53208e-09
ENSG00000265494	27.0301	1.49191	4.17933	TRUE	0.000200932
ENSG00000125740	3091.84	172.811	4.1612	TRUE	4.99228e-28
ENSG00000135094	250.334	13.9936	4.16101	TRUE	3.92293e-21
ENSG00000197083	53.1629	2.98843	4.15296	TRUE	1.07065e-06
ENSG00000267195	17.7502	1	4.14976	TRUE	0.000416189
ENSG00000161133	61.4345	3.4669	4.14733	TRUE	2.62603e-05
ENSG00000284669	843.642	47.6464	4.14619	TRUE	4.52854e-27
ENSG00000223791	17.6608	1	4.14248	TRUE	0.000470309
ENSG00000229023	110.88	6.3146	4.13416	TRUE	3.21392e-10
ENSG00000249173	87.8085	5.00616	4.13259	TRUE	2.6359e-08
ENSG00000242048	227.781	12.994	4.13173	TRUE	2.62077e-20
ENSG00000288528	17.4686	1	4.1267	TRUE	0.000518966
ENSG00000257452	26.043	1.49191	4.12567	TRUE	0.000261624
ENSG00000244675	44.6311	2.57705	4.11426	TRUE	4.5328e-05
ENSG00000250929	17.284	1	4.11136	TRUE	0.000813606
ENSG00000079215	373.754	21.6251	4.11131	TRUE	2.04431e-18
ENSG00000134802	7643.89	443.681	4.10671	TRUE	9.28544e-75
ENSG00000237513	1360.55	79.1606	4.10327	TRUE	6.65764e-38
ENSG00000196114	17.0979	1	4.09575	TRUE	0.000902222
ENSG00000188313	16008.2	948.943	4.07635	TRUE	2.6633e-65
ENSG00000074660	18945.9	1125.21	4.07362	TRUE	4.14157e-31
ENSG00000138821	7784.87	465.424	4.06406	TRUE	3.86992e-25
ENSG00000154640	831.736	50.1672	4.05131	TRUE	1.68426e-32
ENSG00000224080	25.325	1.53464	4.04459	TRUE	0.00106847
ENSG00000267200	16.4471	1	4.03976	TRUE	0.000799631
ENSG00000173320	50.4146	3.07632	4.03456	TRUE	0.000199631
ENSG00000148926	11406.4	696.633	4.0333	TRUE	5.75213e-26
ENSG00000285492	292.135	17.8655	4.03138	TRUE	1.09117e-22
ENSG00000101017	6770.46	415.072	4.02782	TRUE	5.95408e-37
ENSG00000237398	16.3081	1	4.02752	TRUE	0.00114493
ENSG00000236939	16.2716	1	4.02429	TRUE	0.000760504
ENSG00000056558	47962.9	2948.3	4.02396	TRUE	5.25806e-55
ENSG00000152778	10779.9	663.529	4.02204	TRUE	2.32314e-37
ENSG00000260029	16.1691	1	4.01517	TRUE	0.000816609
ENSG00000188396	362.012	22.4063	4.01406	TRUE	1.25885e-24
ENSG00000164825	16.1435	1	4.01288	TRUE	0.000885302
ENSG00000232873	16.0962	1	4.00864	TRUE	0.00106863
ENSG00000255355	99.6626	6.23042	3.99965	TRUE	6.52157e-09
ENSG00000239948	137.292	8.58863	3.99867	TRUE	1.05877e-08
ENSG00000173846	19796.9	1239.13	3.99788	TRUE	2.83582e-69
ENSG00000156535	336.609	21.2113	3.98817	TRUE	8.82941e-13
ENSG00000131979	18644.2	1176.7	3.98591	TRUE	8.26288e-43
ENSG00000167604	12583.1	794.426	3.98543	TRUE	1.89406e-54
ENSG00000243649	43.9025	2.77234	3.98513	TRUE	1.63631e-05
ENSG00000268658	91.5012	5.79468	3.98099	TRUE	7.49465e-07
ENSG00000177535	336.734	21.4931	3.96966	TRUE	7.36187e-11
ENSG00000251127	28.0065	1.78852	3.96892	TRUE	0.000551386
ENSG00000287192	30.9071	1.98382	3.96159	TRUE	0.000361866
ENSG00000275238	15.5275	1	3.95675	TRUE	0.00135647
ENSG00000130589	77558.2	5005.47	3.9537	TRUE	1.38423e-67
ENSG00000143344	2843.87	183.722	3.95226	TRUE	5.90532e-45
ENSG00000136235	314.447	20.3555	3.94933	TRUE	5.91372e-13
ENSG00000223956	15.4328	1	3.94792	TRUE	0.00243415
ENSG00000229241	15.4236	1	3.94707	TRUE	0.00133361
ENSG00000130513	214.64	14.0132	3.93706	TRUE	1.98053e-09
ENSG00000147434	47.0519	3.07632	3.93498	TRUE	6.2679e-05
ENSG00000238015	15.2935	1	3.93485	TRUE	0.00138763
ENSG00000254233	26.8657	1.75923	3.93275	TRUE	0.000419569
ENSG00000250739	15.2481	1	3.93056	TRUE	0.00270599
ENSG00000260271	96.758	6.34883	3.92982	TRUE	1.57865e-09
ENSG00000287299	105.102	6.91025	3.92691	TRUE	9.64969e-08
ENSG00000232517	29.9658	1.98382	3.91697	TRUE	0.000314289
ENSG00000228923	100.491	6.65637	3.91618	TRUE	4.58267e-10
ENSG00000253557	15.0924	1	3.91575	TRUE	0.00161326
ENSG00000223552	224.93	14.9104	3.91509	TRUE	2.08385e-19
ENSG00000112096	505993	33550.9	3.9147	TRUE	1.59903e-36
ENSG00000121900	23.0764	1.53464	3.91044	TRUE	0.00163526
ENSG00000258521	376.574	25.0673	3.90906	TRUE	1.98564e-16
ENSG00000162654	33152.2	2210.89	3.90641	TRUE	2.01959e-58
ENSG00000173918	14.9847	1	3.90541	TRUE	0.00176242
ENSG00000222019	14.9682	1	3.90383	TRUE	0.00137075
ENSG00000137628	14600.5	975.642	3.90353	TRUE	1.47518e-62
ENSG00000101438	32.6144	2.18647	3.89883	TRUE	0.00034608
ENSG00000269303	14.8805	1	3.89535	TRUE	0.00151857
ENSG00000278969	30.8851	2.08514	3.88869	TRUE	0.000257688
ENSG00000274235	14.7454	1	3.88219	TRUE	0.00158364
ENSG00000213512	125.048	8.48982	3.8806	TRUE	6.94993e-13
ENSG00000170542	53877.5	3658.16	3.88049	TRUE	3.87009e-60
ENSG00000167157	14.7087	1	3.87859	TRUE	0.00225441
ENSG00000253838	30.3367	2.06928	3.87386	TRUE	0.00121752
ENSG00000123358	2776.74	189.524	3.87294	TRUE	6.75456e-31
ENSG00000264490	14.6485	1	3.87268	TRUE	0.001538
ENSG00000279946	45.0413	3.07632	3.87197	TRUE	0.00028387
ENSG00000107968	11733.2	802.868	3.86929	TRUE	1.31559e-64
ENSG00000242578	14.5936	1	3.86727	TRUE	0.00199758
ENSG00000259150	18.4779	1.26732	3.86595	TRUE	0.00274373
ENSG00000221949	147.982	10.1548	3.86519	TRUE	3.93556e-15
ENSG00000155090	15706.8	1078.29	3.86457	TRUE	9.62794e-49
ENSG00000141682	2173.15	149.467	3.86189	TRUE	9.87487e-20
ENSG00000231057	14.4691	1	3.85491	TRUE	0.00333478
ENSG00000029153	247.4	17.0989	3.85487	TRUE	2.4354e-17
ENSG00000285448	52.8484	3.66955	3.84818	TRUE	4.58604e-05
ENSG00000139832	5752.35	400.567	3.84404	TRUE	1.21041e-21
ENSG00000279024	114.153	7.94911	3.84403	TRUE	2.12152e-09
ENSG00000111335	50820.8	3542.12	3.84274	TRUE	4.15301e-42
ENSG00000173334	18249	1289.92	3.82246	TRUE	5.76194e-36
ENSG00000069956	4693.35	331.754	3.82243	TRUE	1.09195e-17
ENSG00000238366	14.1422	1	3.82193	TRUE	0.00277426
ENSG00000188886	179.536	12.723	3.81876	TRUE	5.84556e-16
ENSG00000259600	201.818	14.3221	3.81674	TRUE	1.34819e-11
ENSG00000138035	6165.03	438.274	3.8142	TRUE	2.64314e-45
ENSG00000089041	6843.58	486.742	3.81352	TRUE	3.46002e-24
ENSG00000073756	14081.7	1005.97	3.80716	TRUE	1.37094e-26
ENSG00000231550	20.8519	1.49191	3.80495	TRUE	0.00132
ENSG00000128422	13.9336	1	3.80049	TRUE	0.00363727
ENSG00000139354	249.309	17.8948	3.80032	TRUE	1.52342e-14
ENSG00000230638	79.5942	5.71529	3.79977	TRUE	7.65097e-08
ENSG00000169607	154.915	11.124	3.79973	TRUE	1.74869e-09
ENSG00000075420	25874.6	1860.01	3.79816	TRUE	3.3144e-33
ENSG00000182175	106.165	7.63663	3.79723	TRUE	6.46509e-09
ENSG00000163666	59.2257	4.26279	3.79635	TRUE	4.65839e-05
ENSG00000135914	60.5037	4.35675	3.7957	TRUE	5.62345e-06
ENSG00000060982	4176.33	300.864	3.79505	TRUE	0.000122506
ENSG00000109320	60301.1	4368.73	3.7869	TRUE	1.09109e-64
ENSG00000207171	34.5973	2.51846	3.78005	TRUE	0.000146208
ENSG00000073712	114.67	8.38978	3.77272	TRUE	1.18543e-07
ENSG00000181381	47705.4	3491.47	3.77224	TRUE	2.65516e-31
ENSG00000089127	20110	1472.64	3.77143	TRUE	7.60004e-49
ENSG00000259671	218.257	15.9919	3.77062	TRUE	1.94556e-13
ENSG00000177173	121.589	8.94636	3.76456	TRUE	3.52121e-09
ENSG00000055332	26902.8	1983.2	3.76185	TRUE	2.72208e-56
ENSG00000106952	13809.4	1018.31	3.7614	TRUE	1.88465e-19
ENSG00000170054	13.5573	1	3.761	TRUE	0.00307002
ENSG00000259438	26.8855	1.98382	3.76048	TRUE	0.00112388
ENSG00000184588	29812.3	2204.12	3.75764	TRUE	1.96348e-38
ENSG00000233058	615.839	45.6264	3.75461	TRUE	7.87414e-26
ENSG00000104320	22323.4	1654.02	3.75451	TRUE	1.98255e-27
ENSG00000196141	1909.66	141.539	3.75404	TRUE	3.01685e-19
ENSG00000243398	13.4492	1	3.74945	TRUE	0.00311921
ENSG00000100292	33448.2	2504	3.73962	TRUE	3.07863e-26
ENSG00000201988	42.8865	3.21302	3.73852	TRUE	9.43352e-06
ENSG00000258667	209.698	15.7355	3.73621	TRUE	1.00475e-15
ENSG00000163746	23.4351	1.75923	3.73566	TRUE	0.00172678
ENSG00000168811	137.763	10.3648	3.73243	TRUE	1.38947e-09
ENSG00000241886	487.484	36.8843	3.72428	TRUE	2.22186e-17
ENSG00000196611	36.6135	2.77234	3.7232	TRUE	0.000622344
ENSG00000140279	36.5458	2.7797	3.7167	TRUE	0.000322711
ENSG00000231274	13.1239	1	3.71413	TRUE	0.00312659
ENSG00000134363	26.0193	1.98382	3.71324	TRUE	0.00092738
ENSG00000052795	5960.19	455.25	3.71063	TRUE	1.05607e-27
ENSG00000226380	891.09	68.1447	3.7089	TRUE	3.41244e-30
ENSG00000285630	13.0401	1	3.70488	TRUE	0.00433752
ENSG00000176641	116.269	8.92077	3.70415	TRUE	1.53893e-06
ENSG00000102393	8647.64	663.95	3.70316	TRUE	5.42808e-51
ENSG00000280073	12.9961	1	3.70001	TRUE	0.00452538
ENSG00000164070	16.4652	1.26732	3.69956	TRUE	0.00863498
ENSG00000127318	12.9521	1	3.69512	TRUE	0.00380561
ENSG00000187079	12.9268	1	3.69229	TRUE	0.00540587
ENSG00000158714	634.096	49.1234	3.69022	TRUE	4.8517e-17
ENSG00000116679	88659.8	6874.58	3.68894	TRUE	1.27638e-24
ENSG00000279320	442.893	34.344	3.68882	TRUE	5.15783e-22
ENSG00000157557	22562.8	1750.73	3.68792	TRUE	2.63594e-24
ENSG00000237988	70.3386	5.4699	3.68473	TRUE	4.31066e-06
ENSG00000157654	8125.27	632.203	3.68396	TRUE	9.37065e-54
ENSG00000146232	10135.9	789.565	3.68227	TRUE	3.58232e-46
ENSG00000001617	33.4042	2.60392	3.68127	TRUE	0.00139458
ENSG00000287593	27.2225	2.12788	3.67731	TRUE	0.00148922
ENSG00000228022	30.4248	2.38176	3.67515	TRUE	0.000554338
ENSG00000254632	16.5585	1.29662	3.67475	TRUE	0.00400125
ENSG00000198355	35382	2777.05	3.67139	TRUE	1.37804e-44
ENSG00000286162	254.137	19.9517	3.67103	TRUE	4.98363e-09
ENSG00000277895	36.4492	2.87124	3.66614	TRUE	0.000777419
ENSG00000136634	119.18	9.38946	3.66596	TRUE	2.31283e-07
ENSG00000106701	892.212	70.2955	3.66588	TRUE	4.47659e-23
ENSG00000269906	12.6068	1	3.65613	TRUE	0.00430767
ENSG00000177409	33303	2654.05	3.64939	TRUE	6.31297e-51
ENSG00000242829	19.2491	1.53464	3.64882	TRUE	0.00515048
ENSG00000230417	38.5585	3.07632	3.64777	TRUE	0.000458849
ENSG00000145506	12.519	1	3.64605	TRUE	0.00408066
ENSG00000226673	12.5135	1	3.64541	TRUE	0.0098876
ENSG00000173166	99.5063	7.98205	3.63996	TRUE	3.09219e-07
ENSG00000186480	18933.5	1522.53	3.6364	TRUE	6.00735e-28
ENSG00000146070	3260.77	262.484	3.63491	TRUE	5.38806e-18
ENSG00000132530	9843.15	794.511	3.63098	TRUE	2.44423e-44
ENSG00000145365	5898.23	476.112	3.63091	TRUE	1.07431e-26
ENSG00000100644	51306.9	4144.55	3.62986	TRUE	4.27259e-26
ENSG00000115919	5270.22	427.18	3.62495	TRUE	1.6289e-30
ENSG00000271216	12.243	1	3.61389	TRUE	0.0048615
ENSG00000101331	38.6591	3.17028	3.60812	TRUE	9.55168e-05
ENSG00000125148	6574.79	539.714	3.60668	TRUE	4.14157e-31
ENSG00000185947	9292.43	763.186	3.60595	TRUE	8.03661e-16
ENSG00000250148	19.3497	1.59323	3.60228	TRUE	0.00508762
ENSG00000171621	1084.45	89.5022	3.5989	TRUE	3.86497e-25
ENSG00000038210	4115.42	340.189	3.59663	TRUE	1.47815e-33
ENSG00000256249	117.867	9.80562	3.5874	TRUE	3.36118e-07
ENSG00000104312	8779.38	730.487	3.58719	TRUE	4.70036e-37
ENSG00000205358	11.9907	1	3.58384	TRUE	0.00581978
ENSG00000273004	137.089	11.4888	3.5768	TRUE	9.01874e-09
ENSG00000286276	128.798	10.8554	3.56862	TRUE	1.48957e-09
ENSG00000107201	21574	1826.98	3.56176	TRUE	2.33068e-57
ENSG00000287682	137.705	11.6806	3.5594	TRUE	4.41317e-12
ENSG00000228768	11.7568	1	3.55542	TRUE	0.00607011
ENSG00000260651	21.5117	1.83126	3.55422	TRUE	0.00370957
ENSG00000206113	34.9174	2.97499	3.55299	TRUE	0.000276222
ENSG00000154451	49756.4	4241.94	3.55209	TRUE	4.21556e-38
ENSG00000115602	565.736	48.318	3.5495	TRUE	5.14268e-23
ENSG00000231233	327.688	28.0554	3.54597	TRUE	1.00041e-20
ENSG00000185507	29454.7	2527.63	3.54264	TRUE	2.77597e-57
ENSG00000124479	11.6526	1	3.54258	TRUE	0.00670779
ENSG00000260583	67.1344	5.77996	3.53792	TRUE	1.96171e-05
ENSG00000143184	92.0599	7.99297	3.52577	TRUE	2.51426e-07
ENSG00000229781	62.2179	5.41018	3.52358	TRUE	2.16699e-06
ENSG00000243968	20.6545	1.80196	3.51882	TRUE	0.00926976
ENSG00000101670	11.4095	1	3.51216	TRUE	0.00871785
ENSG00000111817	10042.5	883.167	3.50729	TRUE	2.82079e-20
ENSG00000213538	11.3437	1	3.50382	TRUE	0.00843424
ENSG00000224891	26.4413	2.3366	3.50031	TRUE	0.00557092
ENSG00000286216	21.3733	1.88985	3.49946	TRUE	0.00597661
ENSG00000214193	2392.15	211.633	3.49867	TRUE	1.98998e-23
ENSG00000105697	41.3389	3.66219	3.49672	TRUE	0.000151734
ENSG00000100336	160.854	14.256	3.49611	TRUE	5.52518e-12
ENSG00000286548	84.1589	7.46085	3.4957	TRUE	1.12847e-05
ENSG00000135678	3539.59	314.627	3.49187	TRUE	2.41943e-46
ENSG00000102265	38471.6	3425.2	3.48953	TRUE	1.06914e-20
ENSG00000053524	437.009	38.9861	3.48663	TRUE	1.12324e-15
ENSG00000143839	11.1867	1	3.48371	TRUE	0.00946308
ENSG00000267293	88.3886	7.90143	3.48367	TRUE	1.63474e-06
ENSG00000213411	11.1298	1	3.47636	TRUE	0.00816937
ENSG00000238025	90.9621	8.18584	3.47406	TRUE	9.47774e-07
ENSG00000178860	880.958	79.3094	3.47351	TRUE	8.24773e-18
ENSG00000180875	146.775	13.2357	3.4711	TRUE	5.49101e-09
ENSG00000121742	128.567	11.6671	3.462	TRUE	1.85209e-10
ENSG00000171246	115.9	10.5186	3.46187	TRUE	2.40647e-06
ENSG00000268812	24.062	2.18647	3.46008	TRUE	0.00462319
ENSG00000113657	177.409	16.1262	3.4596	TRUE	7.91568e-07
ENSG00000180316	1424.75	130.002	3.4541	TRUE	3.43479e-27
ENSG00000227591	48.489	4.43243	3.45149	TRUE	0.00018722
ENSG00000126266	64.6927	5.9338	3.44657	TRUE	0.000174086
ENSG00000152413	349.999	32.1628	3.44389	TRUE	7.72225e-15
ENSG00000116514	49225.9	4530.31	3.44174	TRUE	4.14161e-35
ENSG00000244491	29.5436	2.72111	3.44058	TRUE	0.000762174
ENSG00000130066	111988	10333.4	3.43796	TRUE	2.45049e-30
ENSG00000162924	7076.46	656.417	3.43034	TRUE	6.87044e-35
ENSG00000243055	647.047	60.0701	3.42915	TRUE	3.78013e-17
ENSG00000109674	15.9845	1.49191	3.42144	TRUE	0.00671785
ENSG00000243104	15.926	1.49191	3.41615	TRUE	0.00515746
ENSG00000181577	55.0748	5.18559	3.40881	TRUE	2.0916e-05
ENSG00000145685	5131.76	485.631	3.40152	TRUE	6.79871e-30
ENSG00000132669	4986.47	472.088	3.40089	TRUE	9.04363e-18
ENSG00000155011	31.0403	2.9457	3.39746	TRUE	0.000504676
ENSG00000197272	544.117	51.7114	3.39536	TRUE	3.57677e-13
ENSG00000149557	1320.28	125.544	3.39457	TRUE	1.1257e-14
ENSG00000234073	52.4775	5.01465	3.38748	TRUE	1.15928e-05
ENSG00000043462	112732	10793.1	3.38471	TRUE	1.20107e-38
ENSG00000100024	1330.99	127.703	3.38163	TRUE	5.75632e-26
ENSG00000267607	44.4328	4.26886	3.3797	TRUE	2.15782e-05
ENSG00000152503	272.518	26.1902	3.37925	TRUE	2.02707e-16
ENSG00000234511	736.531	71.0239	3.37437	TRUE	1.66627e-22
ENSG00000236056	64.7624	6.25122	3.37295	TRUE	5.54397e-05
ENSG00000272256	22.6127	2.18647	3.37046	TRUE	0.00900098
ENSG00000253372	140.179	13.5786	3.36786	TRUE	4.26703e-10
ENSG00000267270	55.338	5.36502	3.36662	TRUE	7.89447e-05
ENSG00000205413	24023.7	2329.11	3.36661	TRUE	3.98563e-22
ENSG00000286887	34.5258	3.36315	3.35979	TRUE	0.00136338
ENSG00000162711	11917	1163.12	3.35695	TRUE	5.55614e-32
ENSG00000126262	70524.5	6913.05	3.35073	TRUE	4.11127e-37
ENSG00000134716	277.181	27.2655	3.34568	TRUE	5.98456e-17
ENSG00000128512	3144.74	310.119	3.34205	TRUE	5.47401e-18
ENSG00000127074	30.0933	2.97499	3.33849	TRUE	0.0028658
ENSG00000105711	1471.82	145.51	3.33841	TRUE	1.78283e-24
ENSG00000164687	169.294	16.7402	3.33815	TRUE	5.08545e-11
ENSG00000260314	314.292	31.079	3.3381	TRUE	0.00873787
ENSG00000141384	2792.62	276.305	3.33728	TRUE	5.07868e-25
ENSG00000258777	29.9934	2.96763	3.33726	TRUE	0.00336353
ENSG00000160271	7883.97	780.443	3.33656	TRUE	7.52921e-25
ENSG00000164181	2935.91	292.175	3.3289	TRUE	3.33821e-14
ENSG00000287188	39.54	3.93688	3.32819	TRUE	0.00185665
ENSG00000120738	3321.38	331.802	3.32339	TRUE	2.77815e-17
ENSG00000183742	190.065	18.9933	3.32293	TRUE	3.18906e-09
ENSG00000140961	1119.23	112.502	3.31448	TRUE	1.16446e-27
ENSG00000198814	9366.8	942.627	3.3128	TRUE	1.899e-20
ENSG00000103569	192586	19438.8	3.30849	TRUE	6.43734e-40
ENSG00000070961	29288.7	2964.65	3.30441	TRUE	1.26739e-25
ENSG00000147650	622.475	63.106	3.30217	TRUE	4.41646e-17
ENSG00000277511	264.416	26.8091	3.30201	TRUE	1.50284e-18
ENSG00000260252	19.5471	1.98382	3.30061	TRUE	0.00827517
ENSG00000095951	8401.18	853.225	3.29959	TRUE	4.21128e-45
ENSG00000235172	181.289	18.466	3.29535	TRUE	6.0131e-12
ENSG00000107104	2626.96	267.6	3.29525	TRUE	1.03842e-15
ENSG00000077150	42698.8	4367.69	3.28925	TRUE	6.33006e-43
ENSG00000061656	128.274	13.1673	3.28419	TRUE	1.01983e-07
ENSG00000233791	133.182	13.6764	3.28364	TRUE	1.20473e-08
ENSG00000243609	66.5674	6.83709	3.28336	TRUE	1.32312e-05
ENSG00000137726	1304.11	134.307	3.27946	TRUE	1.46769e-24
ENSG00000246375	46.4055	4.79743	3.27396	TRUE	0.000682663
ENSG00000140464	23964.1	2495.27	3.2636	TRUE	9.49607e-38
ENSG00000236878	27.5328	2.87124	3.2614	TRUE	0.00514218
ENSG00000185436	1667.27	173.949	3.26075	TRUE	4.6501e-31
ENSG00000120051	359.483	37.6094	3.25676	TRUE	1.86725e-12
ENSG00000145979	1886.56	197.528	3.25563	TRUE	2.78986e-34
ENSG00000273129	26.1514	2.74304	3.25304	TRUE	0.00347203
ENSG00000185304	290.939	30.5944	3.24938	TRUE	1.0653e-09
ENSG00000278607	103.489	10.8858	3.24895	TRUE	5.61139e-07
ENSG00000286076	54.2061	5.71287	3.24617	TRUE	8.70983e-05
ENSG00000110436	33.5134	3.53893	3.24335	TRUE	0.00148394
ENSG00000261267	112.855	11.9553	3.23875	TRUE	4.17225e-08
ENSG00000127666	7138.39	757.285	3.23669	TRUE	5.60534e-36
ENSG00000186827	2644.14	280.587	3.23628	TRUE	1.18045e-20
ENSG00000141753	1428.83	151.724	3.23531	TRUE	1.39134e-32
ENSG00000157227	1019.7	108.559	3.2316	TRUE	1.47843e-16
ENSG00000065911	3658.17	389.974	3.22967	TRUE	1.84458e-20
ENSG00000229331	105.364	11.2423	3.22837	TRUE	2.16646e-07
ENSG00000250011	34.0874	3.64633	3.22472	TRUE	0.000207932
ENSG00000173193	58893.1	6306.98	3.22308	TRUE	1.94711e-50
ENSG00000134107	19357.4	2078.02	3.21961	TRUE	6.43734e-40
ENSG00000002549	14371.9	1543.35	3.21911	TRUE	3.11994e-39
ENSG00000197122	10583.9	1138.3	3.21693	TRUE	9.49456e-30
ENSG00000274736	56.9662	6.13517	3.21493	TRUE	1.02684e-05
ENSG00000158186	1100.49	118.84	3.21105	TRUE	3.01792e-22
ENSG00000140807	2118.77	229.41	3.20723	TRUE	1.90313e-33
ENSG00000277969	680.66	73.7413	3.20639	TRUE	7.33019e-25
ENSG00000158470	35141.5	3822.89	3.20044	TRUE	1.48117e-24
ENSG00000264757	53.8335	5.85693	3.20029	TRUE	0.000109003
ENSG00000136514	2235.83	243.458	3.19907	TRUE	8.20682e-32
ENSG00000186431	9226.36	1007.09	3.19557	TRUE	3.14557e-17
ENSG00000104368	181.204	19.8099	3.19332	TRUE	6.0344e-14
ENSG00000126259	35.073	3.84899	3.18781	TRUE	0.00130571
ENSG00000198963	71.038	7.8087	3.18544	TRUE	0.000288632
ENSG00000152689	2376.15	261.369	3.18447	TRUE	1.67378e-24
ENSG00000130340	7981.68	879.612	3.18175	TRUE	3.99424e-25
ENSG00000114251	25.9848	2.87124	3.17792	TRUE	0.00957867
ENSG00000143067	1128.67	125.193	3.1724	TRUE	3.08909e-18
ENSG00000286393	17.8764	1.98382	3.17171	TRUE	0.0099188
ENSG00000163823	32107.1	3563.07	3.1717	TRUE	4.27513e-29
ENSG00000135476	381.067	42.503	3.16441	TRUE	4.59645e-14
ENSG00000162783	18131.1	2023.32	3.16367	TRUE	1.28137e-37
ENSG00000122862	189544	21198.1	3.16053	TRUE	1.41314e-12
ENSG00000229017	51.5868	5.77882	3.15815	TRUE	0.000122137
ENSG00000285106	780.465	87.598	3.15536	TRUE	7.50795e-22
ENSG00000169495	51.7439	5.80812	3.15525	TRUE	0.000208992
ENSG00000163735	2290.36	258.002	3.15012	TRUE	0.00610144
ENSG00000254271	39.132	4.44335	3.13863	TRUE	0.00327292
ENSG00000221963	33210.1	3777.28	3.1362	TRUE	3.99764e-34
ENSG00000204277	17.8087	2.02655	3.13549	TRUE	0.0095097
ENSG00000141837	571.608	65.0774	3.1348	TRUE	3.93766e-19
ENSG00000177426	6531.13	743.769	3.13441	TRUE	1.56753e-19
ENSG00000269720	118.93	13.5445	3.13433	TRUE	5.12594e-10
ENSG00000027644	36.443	4.1541	3.13303	TRUE	0.0028658
ENSG00000258082	200.422	22.858	3.13227	TRUE	2.35426e-09
ENSG00000171174	274.513	31.3328	3.13113	TRUE	2.48436e-13
ENSG00000134152	7690.22	879.532	3.12822	TRUE	5.49453e-14
ENSG00000187510	100.314	11.5085	3.12375	TRUE	8.44898e-06
ENSG00000253214	106.98	12.3165	3.11868	TRUE	2.10042e-07
ENSG00000171517	19.4519	2.25114	3.11119	TRUE	0.00692662
ENSG00000124334	88.7828	10.3525	3.1003	TRUE	1.28441e-05
ENSG00000137507	553.105	64.555	3.09895	TRUE	4.38356e-10
ENSG00000226564	600.405	70.1839	3.09672	TRUE	1.00356e-09
ENSG00000243650	164.136	19.2471	3.09218	TRUE	4.9191e-09
ENSG00000169136	4310.21	505.671	3.09149	TRUE	5.07636e-31
ENSG00000147724	27.9823	3.28505	3.09053	TRUE	0.00315929
ENSG00000111879	393.4	46.2309	3.08907	TRUE	8.6581e-10
ENSG00000198142	502.84	59.527	3.07848	TRUE	9.88596e-08
ENSG00000179428	25.7815	3.0531	3.07799	TRUE	0.00471071
ENSG00000163840	33911.9	4033.19	3.0718	TRUE	5.3307e-47
ENSG00000165029	11541.1	1379.63	3.06443	TRUE	3.46842e-16
ENSG00000249309	38.8819	4.65095	3.0635	TRUE	0.000583774
ENSG00000183486	71025.5	8523.72	3.05878	TRUE	6.11162e-38
ENSG00000232133	103.034	12.3739	3.05775	TRUE	1.94928e-08
ENSG00000198435	109.069	13.1001	3.05759	TRUE	1.10675e-07
ENSG00000158050	5531.55	665.039	3.05617	TRUE	8.50346e-19
ENSG00000186594	2162.8	260.271	3.05481	TRUE	1.87512e-19
ENSG00000068079	8959.69	1079.98	3.05244	TRUE	5.66622e-27
ENSG00000177707	132.782	16.0089	3.05211	TRUE	4.30607e-08
ENSG00000172183	37715	4558.73	3.04843	TRUE	6.16846e-36
ENSG00000026508	134302	16297.1	3.04279	TRUE	3.26721e-43
ENSG00000118515	28668.2	3479.2	3.04262	TRUE	4.04123e-32
ENSG00000197279	139.301	17.0538	3.03004	TRUE	2.93405e-08
ENSG00000171729	247.557	30.327	3.02909	TRUE	9.74546e-10
ENSG00000230709	30.6258	3.75615	3.02742	TRUE	0.00441915
ENSG00000251136	818.538	100.429	3.02687	TRUE	1.73964e-20
ENSG00000156127	2648.82	325.58	3.02426	TRUE	1.66136e-32
ENSG00000120549	70.7651	8.73156	3.01873	TRUE	0.000118381
ENSG00000173530	3665.42	453.157	3.0159	TRUE	4.34914e-15
ENSG00000165591	651.373	80.6514	3.01371	TRUE	1.18605e-23
ENSG00000196116	6328.51	783.829	3.01326	TRUE	3.20633e-37
ENSG00000010818	18002	2230.61	3.01265	TRUE	5.98354e-30
ENSG00000125347	93408.2	11599.7	3.00947	TRUE	1.57177e-40
ENSG00000269019	36.0854	4.48609	3.00789	TRUE	0.00170489
ENSG00000227788	45.8075	5.70185	3.00608	TRUE	0.000645824
ENSG00000099377	188.094	23.5097	3.00013	TRUE	6.54176e-08
ENSG00000117226	6741.23	844.048	2.99761	TRUE	3.35468e-24
ENSG00000237927	165.686	20.7487	2.99736	TRUE	4.84026e-06
ENSG00000115415	77212.9	9683.39	2.99526	TRUE	5.60928e-40
ENSG00000122824	59.7108	7.50107	2.99283	TRUE	0.000207108
ENSG00000186891	1792.59	225.371	2.99168	TRUE	2.48031e-22
ENSG00000104885	13180.6	1658.56	2.99042	TRUE	6.07127e-33
ENSG00000215022	617.068	77.7802	2.98795	TRUE	2.31172e-20
ENSG00000131773	41.0116	5.17215	2.9872	TRUE	0.000532867
ENSG00000178184	250.957	31.7467	2.98277	TRUE	2.29958e-09
ENSG00000161011	48759.1	6172.85	2.98166	TRUE	3.34255e-37
ENSG00000137309	22225.6	2824.04	2.97639	TRUE	3.29298e-25
ENSG00000047634	1464.3	186.186	2.9754	TRUE	2.38075e-12
ENSG00000214872	339.075	43.2377	2.97124	TRUE	2.32012e-15
ENSG00000023608	473.235	60.4157	2.96956	TRUE	1.53081e-08
ENSG00000168994	472.113	60.334	2.96809	TRUE	1.01119e-16
ENSG00000105642	31.2873	4.00154	2.96695	TRUE	0.00160522
ENSG00000142319	32.1626	4.12238	2.96384	TRUE	0.00313159
ENSG00000169439	1174.13	150.592	2.96287	TRUE	4.12278e-12
ENSG00000264553	127.797	16.3959	2.96245	TRUE	1.3464e-07
ENSG00000286981	33.6727	4.32746	2.95999	TRUE	0.00170904
ENSG00000113615	4849.44	625.731	2.9542	TRUE	5.72873e-18
ENSG00000127311	3210.38	414.485	2.95335	TRUE	4.89782e-27
ENSG00000124256	10825.1	1399.48	2.95142	TRUE	1.12664e-27
ENSG00000164211	1765.86	229.116	2.94622	TRUE	6.53356e-12
ENSG00000174946	3259.98	423.194	2.94547	TRUE	2.47268e-26
ENSG00000111266	11353.6	1474.49	2.94486	TRUE	3.05749e-35
ENSG00000148053	46.2448	6.01191	2.9434	TRUE	0.000883863
ENSG00000105928	390.765	50.8911	2.94082	TRUE	3.87788e-10
ENSG00000109929	2346.31	306.174	2.93797	TRUE	1.14357e-15
ENSG00000181359	107.652	14.0487	2.93787	TRUE	0.000882862
ENSG00000283445	59.4752	7.76725	2.93681	TRUE	0.00637374
ENSG00000254521	40.5493	5.30278	2.93486	TRUE	0.00313181
ENSG00000103642	6201.78	818.343	2.92191	TRUE	1.68969e-27
ENSG00000102921	40463.1	5349.02	2.91926	TRUE	1.6268e-39
ENSG00000167046	56.3545	7.4572	2.91783	TRUE	0.000177271
ENSG00000064989	314.428	41.6948	2.91479	TRUE	6.00256e-10
ENSG00000102471	485.734	64.44	2.91414	TRUE	2.02632e-15
ENSG00000167996	157703	20944.1	2.9126	TRUE	5.20947e-19
ENSG00000023909	2948.91	394.097	2.90356	TRUE	6.4708e-21
ENSG00000180611	567.682	75.8932	2.90304	TRUE	1.29875e-15
ENSG00000059378	16378.7	2191.29	2.90197	TRUE	8.44938e-30
ENSG00000224950	752.491	100.854	2.89941	TRUE	4.96643e-15
ENSG00000231507	99.1983	13.2991	2.89899	TRUE	1.07364e-07
ENSG00000164236	2177.99	292.297	2.89749	TRUE	7.54861e-19
ENSG00000273199	56.0468	7.53036	2.89584	TRUE	2.18171e-05
ENSG00000138496	25985.5	3495.12	2.89429	TRUE	1.26254e-38
ENSG00000278909	28.3148	3.81233	2.89281	TRUE	0.00806583
ENSG00000006747	66.7108	8.98302	2.89265	TRUE	0.000221774
ENSG00000274008	147.233	19.8697	2.88945	TRUE	3.37422e-08
ENSG00000108771	8072.49	1091.09	2.88725	TRUE	3.49794e-27
ENSG00000164111	39653.5	5361	2.88687	TRUE	3.37699e-29
ENSG00000235978	37.7467	5.12205	2.88156	TRUE	0.000434568
ENSG00000279913	29.5784	4.03084	2.87539	TRUE	0.00610201
ENSG00000169504	5145.12	701.36	2.87498	TRUE	6.68216e-16
ENSG00000175471	5819.72	793.726	2.87424	TRUE	1.66886e-13
ENSG00000171658	44.8589	6.12173	2.87338	TRUE	0.00150679
ENSG00000031081	6025.69	822.743	2.87261	TRUE	1.22494e-25
ENSG00000267519	17946.7	2454	2.87051	TRUE	5.7709e-26
ENSG00000229677	104.716	14.3806	2.86428	TRUE	3.43449e-06
ENSG00000271614	846.543	116.257	2.86426	TRUE	1.19498e-19
ENSG00000186583	115.066	15.8161	2.863	TRUE	4.15745e-08
ENSG00000165732	20573.6	2828.45	2.86271	TRUE	1.61122e-20
ENSG00000180616	108.085	14.8785	2.86086	TRUE	6.87029e-08
ENSG00000170581	45618.6	6297.53	2.85677	TRUE	6.51734e-40
ENSG00000243742	34.2412	4.74491	2.85128	TRUE	0.00220795
ENSG00000163644	12944.5	1793.99	2.85109	TRUE	8.63252e-38
ENSG00000147119	4590.85	636.452	2.85064	TRUE	5.88192e-23
ENSG00000104154	1109.27	153.961	2.84897	TRUE	7.50736e-27
ENSG00000116044	17859.1	2480.59	2.84791	TRUE	4.09571e-24
ENSG00000284697	32.293	4.48609	2.84769	TRUE	0.00928332
ENSG00000232618	237.545	33.0027	2.84755	TRUE	1.61751e-13
ENSG00000075213	44.5885	6.1987	2.84663	TRUE	0.000620487
ENSG00000254827	187.91	26.1525	2.84502	TRUE	2.89749e-08
ENSG00000130052	2441.57	341.078	2.83963	TRUE	1.52346e-14
ENSG00000174945	138.142	19.3119	2.83859	TRUE	5.43685e-06
ENSG00000197982	2760.06	386.05	2.83784	TRUE	1.53231e-27
ENSG00000182687	44.452	6.21821	2.83768	TRUE	0.00895109
ENSG00000140511	10810.1	1517.42	2.83269	TRUE	3.7921e-35
ENSG00000072274	6086.19	856.075	2.82973	TRUE	7.48678e-27
ENSG00000103966	7291.38	1027.54	2.827	TRUE	2.7029e-34
ENSG00000134470	2063.75	291.3	2.82469	TRUE	1.87476e-19
ENSG00000237352	52.7	7.44376	2.8237	TRUE	0.000346404
ENSG00000170017	3458.7	489.641	2.82044	TRUE	8.03661e-16
ENSG00000116663	2628.12	372.544	2.81855	TRUE	3.49709e-30
ENSG00000221955	90.3636	12.8378	2.81535	TRUE	2.99366e-05
ENSG00000170801	312.401	44.3901	2.81509	TRUE	6.73391e-08
ENSG00000188786	11548.7	1644.31	2.81218	TRUE	1.81262e-31
ENSG00000132274	43618.1	6213.98	2.81134	TRUE	2.10957e-34
ENSG00000166451	186.428	26.6052	2.80884	TRUE	2.77757e-11
ENSG00000145901	93741	13404.5	2.80596	TRUE	2.40453e-31
ENSG00000161921	17507.6	2505.59	2.80476	TRUE	1.00909e-13
ENSG00000205622	47.451	6.8273	2.79705	TRUE	0.000834813
ENSG00000186352	155.207	22.377	2.7941	TRUE	7.67046e-10
ENSG00000065833	303.833	43.8347	2.79313	TRUE	2.29411e-10
ENSG00000124466	276.095	40.0603	2.78492	TRUE	1.0699e-14
ENSG00000151014	839.106	121.773	2.78466	TRUE	1.82185e-14
ENSG00000144488	87.0697	12.6631	2.78154	TRUE	2.82892e-05
ENSG00000168246	1901.96	276.86	2.78026	TRUE	1.94723e-14
ENSG00000105290	56.5662	8.23836	2.77951	TRUE	2.33478e-05
ENSG00000130202	770.569	112.344	2.778	TRUE	8.95888e-15
ENSG00000163600	2158.6	314.825	2.77747	TRUE	3.28922e-17
ENSG00000170442	59.2354	8.65216	2.77533	TRUE	0.000266626
ENSG00000118985	2824.02	412.872	2.77398	TRUE	7.07752e-15
ENSG00000161791	13618.6	1998.72	2.76842	TRUE	1.36545e-32
ENSG00000155096	18526.5	2730.25	2.76249	TRUE	7.64917e-16
ENSG00000267676	31.172	4.60085	2.76028	TRUE	0.00236131
ENSG00000143153	510.487	75.4331	2.7586	TRUE	5.85557e-16
ENSG00000259626	46.7692	6.92256	2.75618	TRUE	0.00115629
ENSG00000249138	49.8887	7.38517	2.75601	TRUE	0.000863789
ENSG00000157927	53.2041	7.88315	2.75469	TRUE	0.000720592
ENSG00000004468	4295.71	636.96	2.75362	TRUE	1.01511e-16
ENSG00000182541	45561.8	6758.1	2.75314	TRUE	5.77979e-29
ENSG00000260805	153.688	22.8519	2.74962	TRUE	5.94247e-07
ENSG00000164626	197.298	29.3567	2.74862	TRUE	1.68126e-10
ENSG00000124107	1672.65	249.025	2.74777	TRUE	3.24256e-10
ENSG00000234518	716.664	107.314	2.73946	TRUE	2.43726e-17
ENSG00000214812	64.5318	9.66399	2.73932	TRUE	0.000105518
ENSG00000105967	3546.53	531.453	2.73839	TRUE	1.78089e-09
ENSG00000198604	22135.1	3317.51	2.73817	TRUE	8.73949e-13
ENSG00000039560	108.812	16.341	2.73527	TRUE	0.00335494
ENSG00000215475	109.261	16.4142	2.73475	TRUE	3.69308e-06
ENSG00000104856	10745.2	1623.17	2.72681	TRUE	1.01679e-26
ENSG00000175556	824.785	124.828	2.72408	TRUE	1.31371e-12
ENSG00000227688	209.765	31.9004	2.71713	TRUE	1.40075e-06
ENSG00000204103	10311.3	1571.91	2.71364	TRUE	3.2513e-13
ENSG00000179750	674.932	103.303	2.70786	TRUE	5.90257e-14
ENSG00000173926	737.117	112.924	2.70655	TRUE	1.85369e-19
ENSG00000198400	177.124	27.1848	2.70389	TRUE	1.33013e-05
ENSG00000258891	40.5359	6.22913	2.7021	TRUE	0.00497609
ENSG00000069399	21978.5	3382.42	2.69997	TRUE	1.62664e-31
ENSG00000111490	289.241	44.5389	2.69914	TRUE	7.31494e-10
ENSG00000113448	4582.64	705.932	2.69858	TRUE	1.23907e-23
ENSG00000023445	16393.1	2525.79	2.69829	TRUE	1.43521e-21
ENSG00000008294	21668.1	3341.47	2.69701	TRUE	1.7815e-18
ENSG00000127124	4686.8	724.839	2.69287	TRUE	1.91122e-19
ENSG00000168003	14858.5	2298.67	2.69241	TRUE	7.62801e-31
ENSG00000137094	883.47	136.797	2.69115	TRUE	1.29567e-12
ENSG00000198719	737.585	114.263	2.69045	TRUE	9.59663e-13
ENSG00000227032	41.3935	6.42571	2.68747	TRUE	0.00543019
ENSG00000135077	5321.17	828.15	2.68378	TRUE	1.63714e-26
ENSG00000200879	28.9002	4.50689	2.68088	TRUE	0.00428237
ENSG00000155629	34205.2	5340.84	2.67908	TRUE	7.97495e-19
ENSG00000237264	117.922	18.4331	2.67746	TRUE	5.76527e-06
ENSG00000172602	62.1257	9.7459	2.67232	TRUE	0.00675974
ENSG00000229419	39.2562	6.1987	2.66288	TRUE	0.00195085
ENSG00000143514	6808.27	1075.89	2.66176	TRUE	7.04331e-21
ENSG00000259950	31.0386	4.9109	2.66	TRUE	0.00509186
ENSG00000229598	169.175	26.814	2.65746	TRUE	1.16937e-07
ENSG00000262408	30.1009	4.77421	2.65647	TRUE	0.0033113
ENSG00000260033	47.9311	7.60847	2.65529	TRUE	0.00342581
ENSG00000132256	5562.36	883.545	2.65432	TRUE	1.11628e-25
ENSG00000188676	31.0806	4.95606	2.64875	TRUE	0.00486204
ENSG00000175841	69.4836	11.0813	2.64855	TRUE	8.19173e-05
ENSG00000237781	516.027	82.4528	2.64581	TRUE	6.3594e-12
ENSG00000235579	76.5588	12.2884	2.63927	TRUE	1.11556e-05
ENSG00000197063	6177.11	994.083	2.63549	TRUE	1.72559e-16
ENSG00000168394	60834.6	9807.68	2.63291	TRUE	3.63842e-32
ENSG00000187098	450.623	72.7882	2.63014	TRUE	1.0314e-12
ENSG00000272277	60.8508	9.82998	2.63002	TRUE	0.00112697
ENSG00000196449	1382.06	223.52	2.62835	TRUE	3.5467e-16
ENSG00000280161	43.9724	7.11291	2.62809	TRUE	0.00386788
ENSG00000158747	621.115	100.714	2.6246	TRUE	1.285e-11
ENSG00000237520	57.5195	9.35038	2.62096	TRUE	0.00254593
ENSG00000218980	432.418	70.3675	2.61945	TRUE	6.24723e-14
ENSG00000130222	280.431	45.6498	2.61896	TRUE	3.01506e-07
ENSG00000167889	80.4518	13.1246	2.61585	TRUE	2.16218e-05
ENSG00000160791	5888.58	960.853	2.61553	TRUE	2.04415e-16
ENSG00000110330	8791.8	1434.67	2.61544	TRUE	2.67057e-13
ENSG00000228477	80.041	13.0782	2.61357	TRUE	1.13838e-05
ENSG00000205927	748.385	122.298	2.61338	TRUE	9.00928e-09
ENSG00000197380	45.0035	7.3583	2.61259	TRUE	0.00235218
ENSG00000164056	228.586	37.4422	2.61	TRUE	1.66049e-05
ENSG00000272449	1409.87	230.945	2.60994	TRUE	1.25596e-20
ENSG00000176845	9442.49	1549.73	2.60715	TRUE	2.64426e-31
ENSG00000166394	209.678	34.4453	2.6058	TRUE	6.02141e-05
ENSG00000151136	4198.02	689.694	2.60568	TRUE	2.85572e-26
ENSG00000144597	4330.6	712.152	2.60431	TRUE	6.0344e-14
ENSG00000143507	1665.78	274.039	2.60375	TRUE	3.23745e-19
ENSG00000146457	16598.2	2731.51	2.60325	TRUE	8.55731e-21
ENSG00000101665	3609.18	594.574	2.60174	TRUE	2.1362e-18
ENSG00000140105	39991.2	6596.33	2.59995	TRUE	5.16343e-13
ENSG00000162692	55.526	9.16358	2.59918	TRUE	0.000104762
ENSG00000278869	165.28	27.3085	2.5975	TRUE	0.0010195
ENSG00000151929	2666.09	441.619	2.59385	TRUE	3.15672e-22
ENSG00000173786	11898.5	1971.82	2.59318	TRUE	1.61544e-20
ENSG00000130164	2267.45	376.216	2.59144	TRUE	8.3375e-21
ENSG00000182253	843.254	139.932	2.59124	TRUE	3.35949e-06
ENSG00000102554	877.673	145.676	2.59092	TRUE	2.22684e-13
ENSG00000183696	12413.1	2064.25	2.58817	TRUE	5.7709e-26
ENSG00000279236	51.6252	8.59228	2.58696	TRUE	0.00362744
ENSG00000233922	42.3512	7.05189	2.58632	TRUE	0.000744521
ENSG00000161835	1631.17	272.191	2.58321	TRUE	2.0825e-20
ENSG00000235888	84.4792	14.1036	2.58254	TRUE	0.00522463
ENSG00000184014	45730.7	7635.18	2.58243	TRUE	6.69724e-18
ENSG00000273812	177.03	29.5774	2.58142	TRUE	6.85354e-07
ENSG00000197860	5744.58	960.25	2.58072	TRUE	4.42139e-14
ENSG00000149131	1689.72	283.135	2.57722	TRUE	3.11776e-14
ENSG00000264769	52.4953	8.8023	2.57624	TRUE	0.000486994
ENSG00000258960	33.2795	5.58467	2.57509	TRUE	0.00578225
ENSG00000279861	756.659	127.218	2.57234	TRUE	5.43813e-17
ENSG00000156011	271.535	45.7024	2.5708	TRUE	2.55188e-05
ENSG00000067334	4575.82	770.713	2.56977	TRUE	2.17661e-12
ENSG00000143702	3085.13	520.545	2.56724	TRUE	3.8795e-08
ENSG00000283525	88.6248	14.9909	2.56363	TRUE	1.11874e-05
ENSG00000272669	1118.23	189.526	2.56076	TRUE	3.32362e-19
ENSG00000230325	34.137	5.78732	2.56037	TRUE	0.00336886
ENSG00000196843	20957.6	3554.21	2.55987	TRUE	5.12864e-27
ENSG00000120705	10681.7	1817.34	2.55523	TRUE	9.62429e-18
ENSG00000173369	227.955	38.8313	2.55346	TRUE	8.28824e-06
ENSG00000074416	4607.72	785.371	2.55261	TRUE	1.0567e-08
ENSG00000080371	12553.5	2140.27	2.55223	TRUE	3.25788e-16
ENSG00000187583	125.451	21.4249	2.54977	TRUE	3.03622e-07
ENSG00000227348	42.6014	7.28497	2.5479	TRUE	0.00406506
ENSG00000126353	49184.5	8412.09	2.54767	TRUE	3.93846e-23
ENSG00000004864	1805.02	309.427	2.54435	TRUE	2.54661e-17
ENSG00000223549	62.1063	10.6527	2.54351	TRUE	0.000134132
ENSG00000278709	81.8248	14.045	2.54248	TRUE	0.000368953
ENSG00000267387	95.8682	16.4703	2.54118	TRUE	4.84026e-06
ENSG00000171811	115.663	19.8856	2.54013	TRUE	6.85551e-05
ENSG00000186187	1454.61	250.133	2.53987	TRUE	8.03661e-16
ENSG00000162616	437.294	75.6907	2.53041	TRUE	4.18655e-09
ENSG00000123213	1820.3	315.363	2.52909	TRUE	2.57603e-15
ENSG00000163565	38423.5	6658.49	2.52872	TRUE	2.4699e-27
ENSG00000150593	27387.2	4752.86	2.52663	TRUE	1.67403e-24
ENSG00000272341	268.573	46.7164	2.52331	TRUE	8.27134e-07
ENSG00000118156	157.092	27.3668	2.5211	TRUE	8.39984e-06
ENSG00000114541	2907.44	507.202	2.51912	TRUE	5.49977e-12
ENSG00000254554	48.0361	8.38242	2.51868	TRUE	0.00217662
ENSG00000015475	19640.8	3430.53	2.51735	TRUE	2.76785e-19
ENSG00000159388	42494.5	7422.96	2.51721	TRUE	1.52961e-27
ENSG00000229644	3618.13	634.389	2.5118	TRUE	2.16287e-09
ENSG00000124201	38716	6790.25	2.51139	TRUE	6.0758e-26
ENSG00000166401	4775.72	838.577	2.5097	TRUE	3.71331e-18
ENSG00000284052	109.694	19.3169	2.50555	TRUE	7.91714e-07
ENSG00000086061	14075.8	2480.16	2.50471	TRUE	1.27895e-10
ENSG00000198369	598.183	105.845	2.49863	TRUE	2.40508e-12
ENSG00000117560	1279.77	226.736	2.4968	TRUE	8.15191e-09
ENSG00000231858	179.701	31.8465	2.49639	TRUE	6.39937e-08
ENSG00000132517	90.8429	16.1017	2.49616	TRUE	3.77638e-05
ENSG00000164691	65278.2	11579.3	2.49505	TRUE	2.28887e-21
ENSG00000229931	99.8066	17.7911	2.48798	TRUE	4.79219e-05
ENSG00000151694	6264.75	1117.61	2.48684	TRUE	2.06116e-13
ENSG00000187045	65.965	11.7989	2.48305	TRUE	0.000206414
ENSG00000286065	133.426	23.8844	2.4819	TRUE	2.75822e-06
ENSG00000150782	935.816	167.63	2.48094	TRUE	4.40679e-13
ENSG00000287771	198.971	35.7625	2.47604	TRUE	1.00875e-05
ENSG00000226239	51.4612	9.25147	2.47573	TRUE	0.00153663
ENSG00000225963	1100.86	198.762	2.46952	TRUE	2.14686e-16
ENSG00000170379	1822.8	329.519	2.46773	TRUE	6.36414e-17
ENSG00000197142	9477.85	1713.57	2.46756	TRUE	9.9877e-17
ENSG00000117298	46167.7	8367.31	2.46405	TRUE	1.41377e-19
ENSG00000279699	52.6287	9.5383	2.46405	TRUE	0.00165074
ENSG00000183785	109.402	19.8478	2.46259	TRUE	0.000142371
ENSG00000136367	92.2268	16.7511	2.46093	TRUE	1.81176e-05
ENSG00000164342	375.22	68.1858	2.4602	TRUE	6.01563e-07
ENSG00000132510	78416.1	14264.8	2.45869	TRUE	2.04772e-22
ENSG00000156587	22446	4097.01	2.45382	TRUE	3.12493e-20
ENSG00000151327	2715.46	495.809	2.45334	TRUE	2.04122e-19
ENSG00000106266	3510.08	644.035	2.44629	TRUE	8.90199e-18
ENSG00000198431	15477.3	2850.49	2.44088	TRUE	1.58343e-16
ENSG00000276649	544.915	100.392	2.44039	TRUE	4.87109e-10
ENSG00000101255	2087.66	384.801	2.4397	TRUE	6.2526e-10
ENSG00000131669	40810.7	7528.89	2.43844	TRUE	1.50967e-18
ENSG00000262655	473.075	87.4014	2.43634	TRUE	2.81159e-10
ENSG00000085117	20448.9	3779.09	2.43591	TRUE	7.6587e-21
ENSG00000164430	1964.94	363.383	2.43492	TRUE	3.01528e-15
ENSG00000238005	926.413	171.357	2.43465	TRUE	5.95829e-10
ENSG00000258581	75.8363	14.0303	2.43434	TRUE	0.000540624
ENSG00000183484	9992.21	1849.08	2.434	TRUE	1.80309e-25
ENSG00000197780	936.837	173.394	2.43375	TRUE	8.23911e-13
ENSG00000183735	4107.69	760.291	2.4337	TRUE	5.20052e-13
ENSG00000198363	3549.61	657.086	2.4335	TRUE	5.80578e-11
ENSG00000136960	254.155	47.1717	2.42972	TRUE	3.572e-08
ENSG00000100342	8125.94	1510.16	2.42783	TRUE	1.44315e-17
ENSG00000111863	694.534	129.134	2.42718	TRUE	1.07581e-10
ENSG00000266389	473.333	88.1608	2.42465	TRUE	2.64423e-14
ENSG00000116016	882.506	164.776	2.4211	TRUE	7.66814e-19
ENSG00000100221	10189.4	1914.55	2.41199	TRUE	3.40531e-21
ENSG00000179630	507.15	95.3978	2.41038	TRUE	1.02571e-06
ENSG00000211445	954.435	179.715	2.40893	TRUE	3.57044e-15
ENSG00000185272	128.59	24.2287	2.40799	TRUE	3.39157e-05
ENSG00000163660	24833.1	4679.04	2.40798	TRUE	1.15659e-14
ENSG00000118242	615.038	116.144	2.40477	TRUE	1.20649e-14
ENSG00000267365	219.552	41.4934	2.40361	TRUE	4.13293e-07
ENSG00000242960	522.187	98.9839	2.3993	TRUE	1.30065e-14
ENSG00000113552	5121.34	972.994	2.39602	TRUE	5.33401e-24
ENSG00000102531	6726.94	1282.51	2.39098	TRUE	1.89881e-11
ENSG00000134460	1962.99	375.251	2.38713	TRUE	4.81721e-18
ENSG00000232757	62.6257	11.9906	2.38485	TRUE	0.000560912
ENSG00000129673	87.4178	16.7682	2.3822	TRUE	4.28268e-05
ENSG00000136816	6901.17	1325.45	2.38036	TRUE	2.77474e-11
ENSG00000108582	29590.7	5694.59	2.37748	TRUE	3.53472e-10
ENSG00000265975	441.809	85.0882	2.37639	TRUE	3.44069e-12
ENSG00000272666	90.4193	17.4248	2.37548	TRUE	1.81626e-05
ENSG00000116815	2849.64	549.174	2.37545	TRUE	2.8327e-11
ENSG00000228010	54.6142	10.5479	2.37232	TRUE	0.00506328
ENSG00000159128	25570.3	4962.23	2.36541	TRUE	2.44761e-13
ENSG00000198947	64.759	12.5911	2.36268	TRUE	0.00212172
ENSG00000170293	409.602	79.8381	2.35907	TRUE	1.44189e-07
ENSG00000205426	31.907	6.22063	2.35874	TRUE	0.00660425
ENSG00000150977	15915	3109.62	2.35558	TRUE	1.10302e-19
ENSG00000121060	37253.5	7280.39	2.35529	TRUE	5.10342e-23
ENSG00000283646	187.914	36.7843	2.35291	TRUE	8.83652e-05
ENSG00000219507	746.151	146.368	2.34987	TRUE	1.55314e-16
ENSG00000095383	6086.11	1193.88	2.34987	TRUE	9.08248e-20
ENSG00000255874	71.4212	14.0157	2.34931	TRUE	0.00581678
ENSG00000250644	169.311	33.2261	2.34929	TRUE	0.000332482
ENSG00000121966	53834.6	10567	2.34897	TRUE	1.87932e-17
ENSG00000110047	64295.1	12646.6	2.34596	TRUE	5.42734e-23
ENSG00000152056	280.915	55.4121	2.34186	TRUE	1.14946e-08
ENSG00000151726	92176.9	18210.8	2.33961	TRUE	3.90132e-17
ENSG00000285763	31.0531	6.14253	2.33783	TRUE	0.00867896
ENSG00000134278	257.531	50.985	2.3366	TRUE	4.06374e-08
ENSG00000286248	143.878	28.5803	2.33175	TRUE	3.52446e-05
ENSG00000181790	423.49	84.2168	2.33015	TRUE	8.95947e-10
ENSG00000003436	104.262	20.7352	2.33005	TRUE	0.00279367
ENSG00000077264	49.535	9.86551	2.32798	TRUE	0.00444806
ENSG00000079263	6200.63	1235.82	2.32694	TRUE	8.83208e-13
ENSG00000100284	15659.7	3121.08	2.32694	TRUE	2.36667e-23
ENSG00000132003	620.302	123.725	2.32583	TRUE	6.4108e-15
ENSG00000120306	3840.64	767.242	2.32359	TRUE	3.54875e-13
ENSG00000232680	80.7871	16.159	2.32179	TRUE	0.00017121
ENSG00000105767	727.331	145.55	2.3211	TRUE	1.39697e-11
ENSG00000143322	3231.77	647.264	2.3199	TRUE	2.73277e-15
ENSG00000164929	95.1714	19.0849	2.31809	TRUE	3.04209e-05
ENSG00000125733	906.335	182.003	2.31608	TRUE	8.35347e-17
ENSG00000235313	89.0849	17.9058	2.31475	TRUE	5.45228e-05
ENSG00000145107	103.099	20.7436	2.31328	TRUE	0.000340636
ENSG00000172548	146.22	29.4482	2.31189	TRUE	0.0042215
ENSG00000075618	1190.88	240.967	2.30512	TRUE	1.6134e-09
ENSG00000232187	551.626	111.773	2.30312	TRUE	1.38213e-11
ENSG00000105835	110838	22462.4	2.30287	TRUE	3.59868e-08
ENSG00000231105	328.377	66.7556	2.29839	TRUE	3.92055e-12
ENSG00000117475	1388.27	282.367	2.29764	TRUE	2.54366e-09
ENSG00000111424	4385.47	892.298	2.29713	TRUE	5.41632e-10
ENSG00000174607	91.6956	18.6905	2.29454	TRUE	0.000108409
ENSG00000233892	88.5708	18.0607	2.29398	TRUE	0.00118048
ENSG00000185215	133530	27236.9	2.29353	TRUE	1.20649e-14
ENSG00000120539	1250.08	255.135	2.29269	TRUE	8.63919e-17
ENSG00000077585	1779.97	363.459	2.29199	TRUE	2.20403e-15
ENSG00000227376	218.475	44.6339	2.29126	TRUE	1.52912e-07
ENSG00000286223	84.6467	17.3003	2.29066	TRUE	0.000163276
ENSG00000226979	1266.32	259.305	2.28791	TRUE	2.21117e-13
ENSG00000089818	5428.08	1111.86	2.28746	TRUE	8.07328e-19
ENSG00000156966	587.704	120.399	2.28727	TRUE	4.41307e-11
ENSG00000197646	67.7544	13.8813	2.28717	TRUE	0.000822098
ENSG00000229512	157.141	32.23	2.28558	TRUE	7.67224e-07
ENSG00000067048	11348.3	2328.14	2.28523	TRUE	5.65034e-10
ENSG00000138760	6546.23	1343.07	2.28513	TRUE	5.26239e-21
ENSG00000143195	94.3297	19.3608	2.28458	TRUE	2.34966e-05
ENSG00000151689	1546.47	317.635	2.28354	TRUE	1.30379e-12
ENSG00000101445	14145.5	2907.57	2.28246	TRUE	1.53895e-11
ENSG00000143479	325.23	67.0327	2.27853	TRUE	2.00719e-12
ENSG00000102096	30408.4	6268.42	2.27829	TRUE	7.13956e-23
ENSG00000285976	253.815	52.356	2.27735	TRUE	0.000265481
ENSG00000160213	12998.4	2689.38	2.27298	TRUE	2.61103e-13
ENSG00000213453	345.995	71.5892	2.27294	TRUE	1.66706e-11
ENSG00000158161	7787.62	1612.41	2.27196	TRUE	4.27308e-13
ENSG00000136147	9426.74	1952.7	2.27129	TRUE	5.71686e-20
ENSG00000165949	193.307	40.0492	2.27105	TRUE	2.12813e-06
ENSG00000158321	3574.91	740.751	2.27084	TRUE	2.01774e-07
ENSG00000137710	1606.69	333.092	2.2701	TRUE	7.39083e-08
ENSG00000111344	64.7117	13.4236	2.26925	TRUE	0.00119198
ENSG00000133612	6429.82	1334.51	2.26847	TRUE	3.95163e-11
ENSG00000177374	949.457	197.474	2.26544	TRUE	1.09199e-08
ENSG00000203804	1353.35	281.616	2.26473	TRUE	1.11879e-10
ENSG00000204388	1300.1	270.799	2.26333	TRUE	5.99913e-13
ENSG00000262001	442.674	92.2568	2.26252	TRUE	6.40107e-10
ENSG00000287733	303.541	63.2682	2.26234	TRUE	1.29551e-08
ENSG00000145632	171.342	35.7405	2.26124	TRUE	1.41307e-07
ENSG00000226312	1131.73	236.361	2.25947	TRUE	1.08155e-12
ENSG00000135124	4254.13	888.72	2.25906	TRUE	1.57603e-17
ENSG00000239670	47.8105	9.99726	2.25772	TRUE	0.00250647
ENSG00000116690	128.03	26.7883	2.25681	TRUE	6.08319e-07
ENSG00000120254	705.505	147.731	2.25568	TRUE	2.69046e-10
ENSG00000135241	4081.22	855.652	2.25391	TRUE	6.08319e-07
ENSG00000174373	1505.71	315.777	2.25347	TRUE	2.52613e-18
ENSG00000136560	7971.58	1672	2.25329	TRUE	1.63866e-09
ENSG00000100226	16805.3	3525.16	2.25316	TRUE	2.73366e-24
ENSG00000070718	2606.34	547.013	2.25238	TRUE	1.55068e-16
ENSG00000101082	8857.3	1860.29	2.25134	TRUE	1.238e-07
ENSG00000169679	291.061	61.214	2.24939	TRUE	7.10252e-07
ENSG00000134108	8916	1876.85	2.24809	TRUE	2.06829e-14
ENSG00000242992	123.927	26.0987	2.24744	TRUE	2.11032e-06
ENSG00000147872	5732	1207.86	2.24658	TRUE	4.12519e-11
ENSG00000171522	7935.72	1672.47	2.24638	TRUE	7.64048e-20
ENSG00000267534	797.966	168.22	2.24597	TRUE	3.01088e-12
ENSG00000282851	1605.9	339.319	2.24267	TRUE	8.80146e-13
ENSG00000143924	15794.2	3340.37	2.24131	TRUE	7.15802e-15
ENSG00000167874	674.136	142.984	2.23718	TRUE	6.57389e-12
ENSG00000114554	2659.78	564.47	2.23634	TRUE	2.87513e-16
ENSG00000254528	71.1137	15.0922	2.23632	TRUE	0.000145442
ENSG00000135899	18900.8	4014.72	2.23508	TRUE	1.5262e-21
ENSG00000114737	9134.12	1951.44	2.22673	TRUE	1.86214e-16
ENSG00000039068	114.419	24.4972	2.22364	TRUE	3.07879e-05
ENSG00000177272	2345.09	502.47	2.22254	TRUE	6.59683e-13
ENSG00000132965	39435.2	8453.21	2.22191	TRUE	3.51201e-13
ENSG00000111859	18885.1	4048.39	2.22183	TRUE	8.45852e-13
ENSG00000049249	1832.77	394.327	2.21656	TRUE	3.38342e-16
ENSG00000067066	24686.3	5313.58	2.21595	TRUE	2.74071e-22
ENSG00000102908	6903.37	1487.66	2.21426	TRUE	6.22037e-09
ENSG00000149489	280.774	60.5168	2.214	TRUE	1.06062e-09
ENSG00000124731	47477.3	10244.4	2.2124	TRUE	1.12907e-16
ENSG00000155097	6583.41	1429.28	2.20354	TRUE	6.98083e-10
ENSG00000258738	452.673	98.7634	2.19642	TRUE	1.41921e-09
ENSG00000039319	4492.05	980.531	2.19574	TRUE	1.29426e-07
ENSG00000273272	68.3248	14.9238	2.19479	TRUE	0.000784415
ENSG00000166886	2168.16	473.686	2.19447	TRUE	1.53197e-18
ENSG00000020577	496.914	108.742	2.19209	TRUE	3.38657e-09
ENSG00000128016	50072.9	10958.1	2.19204	TRUE	1.11531e-23
ENSG00000198959	1030.5	225.62	2.19137	TRUE	1.34961e-06
ENSG00000145911	1342.41	294.341	2.18926	TRUE	7.87814e-07
ENSG00000236090	97.0061	21.2955	2.18753	TRUE	0.0037338
ENSG00000157593	3105.89	682.314	2.1865	TRUE	7.41215e-19
ENSG00000263069	882.982	194.61	2.1818	TRUE	1.64947e-09
ENSG00000251139	115.089	25.3992	2.1799	TRUE	0.000105125
ENSG00000235027	399.468	88.2351	2.17865	TRUE	8.82441e-08
ENSG00000256582	56.8514	12.5631	2.17801	TRUE	0.000941802
ENSG00000166016	661.269	146.258	2.17672	TRUE	1.03666e-10
ENSG00000261245	321.083	71.0256	2.17654	TRUE	2.18436e-05
ENSG00000137462	41458.8	9174.54	2.17597	TRUE	5.82373e-15
ENSG00000225796	56.3924	12.4886	2.17489	TRUE	0.00472622
ENSG00000197548	6120	1363.23	2.1665	TRUE	4.43204e-16
ENSG00000050165	412.165	91.8389	2.16605	TRUE	3.84561e-06
ENSG00000173039	20655.9	4612.46	2.16295	TRUE	4.4548e-17
ENSG00000131323	7013.18	1567.99	2.16115	TRUE	4.78223e-14
ENSG00000255221	76.7824	17.1893	2.15926	TRUE	0.00054584
ENSG00000274213	174.044	38.9692	2.15905	TRUE	2.08424e-05
ENSG00000138623	2173.18	486.876	2.15818	TRUE	4.77426e-14
ENSG00000182197	2213.07	496.404	2.15646	TRUE	7.95431e-20
ENSG00000173706	3162.53	710.166	2.15485	TRUE	1.22447e-12
ENSG00000137393	9580.2	2151.36	2.1548	TRUE	3.0883e-10
ENSG00000272941	215.312	48.3899	2.15365	TRUE	6.31868e-08
ENSG00000086065	1820.77	410.13	2.1504	TRUE	4.99213e-09
ENSG00000185880	7881.23	1777.66	2.14845	TRUE	2.0158e-19
ENSG00000146955	209.139	47.2045	2.14746	TRUE	0.000100351
ENSG00000254503	209.995	47.3988	2.14743	TRUE	8.14011e-07
ENSG00000169047	771.386	174.14	2.1472	TRUE	7.00231e-08
ENSG00000179331	133.883	30.2417	2.14636	TRUE	0.00419248
ENSG00000288064	37.2769	8.42021	2.14635	TRUE	0.00631441
ENSG00000160932	17658.8	3990.31	2.14581	TRUE	1.25875e-12
ENSG00000172403	78.7052	17.7862	2.1457	TRUE	0.000954489
ENSG00000225075	63.2451	14.2938	2.14556	TRUE	0.00583979
ENSG00000112782	660.343	149.244	2.14555	TRUE	2.1106e-12
ENSG00000174485	6771.22	1535.35	2.14085	TRUE	6.51844e-16
ENSG00000177602	50.516	11.4645	2.13957	TRUE	0.00198901
ENSG00000131981	14615.4	3326.53	2.13539	TRUE	2.20864e-13
ENSG00000139410	211.5	48.2789	2.13119	TRUE	4.27195e-06
ENSG00000225422	182.017	41.6327	2.12828	TRUE	0.000196495
ENSG00000089351	26607.3	6089.17	2.12751	TRUE	1.19997e-17
ENSG00000165806	2118	484.889	2.12698	TRUE	1.23957e-13
ENSG00000233214	100.655	23.0886	2.12417	TRUE	9.8863e-05
ENSG00000217644	45.749	10.5002	2.12333	TRUE	0.0037901
ENSG00000182985	218.566	50.1842	2.12276	TRUE	0.000939975
ENSG00000169224	170.023	39.0555	2.12213	TRUE	6.75915e-05
ENSG00000124788	10129	2328.5	2.12102	TRUE	6.37651e-10
ENSG00000162645	37870.4	8714.7	2.11955	TRUE	4.53519e-15
ENSG00000260660	85.8462	19.7782	2.11784	TRUE	0.000157907
ENSG00000166128	17306.4	3990.08	2.11682	TRUE	5.94247e-07
ENSG00000234199	89.2993	20.6071	2.11551	TRUE	0.000661162
ENSG00000112972	1961.1	453.075	2.11384	TRUE	1.0916e-07
ENSG00000175643	283.596	65.5373	2.11345	TRUE	1.16797e-09
ENSG00000213362	117.166	27.0946	2.11248	TRUE	7.23274e-05
ENSG00000204186	258.961	59.9313	2.11135	TRUE	0.000381341
ENSG00000287263	5412.03	1257.42	2.1057	TRUE	2.27479e-08
ENSG00000163599	501.351	116.61	2.10413	TRUE	6.34907e-08
ENSG00000138069	9959.01	2318.01	2.10311	TRUE	3.32806e-11
ENSG00000186407	15405.2	3587.51	2.10236	TRUE	5.24255e-10
ENSG00000147889	53.914	12.5557	2.10232	TRUE	0.00336611
ENSG00000183337	6226.85	1451.47	2.10098	TRUE	5.39149e-18
ENSG00000178773	79.221	18.4747	2.10033	TRUE	0.00416018
ENSG00000055732	76.424	17.8374	2.09912	TRUE	0.00181724
ENSG00000168209	3346.25	781.103	2.09896	TRUE	5.00395e-08
ENSG00000123411	913.565	213.3	2.09862	TRUE	3.4815e-13
ENSG00000280248	111.879	26.1841	2.09518	TRUE	0.000167517
ENSG00000182379	222.404	52.0642	2.09482	TRUE	0.00373172
ENSG00000162461	191.673	44.894	2.09406	TRUE	8.40055e-07
ENSG00000232934	189.624	44.4323	2.09346	TRUE	0.000423806
ENSG00000198879	4325.56	1015.29	2.091	TRUE	2.97254e-17
ENSG00000150347	3212.31	754.871	2.08931	TRUE	4.47397e-18
ENSG00000151718	587.254	138.125	2.08801	TRUE	6.04502e-07
ENSG00000233223	399.635	94.2868	2.08356	TRUE	3.33296e-10
ENSG00000142961	5423.54	1279.75	2.08337	TRUE	4.71873e-16
ENSG00000169155	2611.36	616.227	2.08327	TRUE	2.53453e-16
ENSG00000140948	2799.49	661.067	2.08229	TRUE	1.85304e-11
ENSG00000138378	7889.17	1863.39	2.08194	TRUE	2.92269e-11
ENSG00000167601	169.335	40.0469	2.08012	TRUE	4.82865e-07
ENSG00000169184	179.783	42.6262	2.07644	TRUE	8.64439e-06
ENSG00000141664	6851.99	1628.78	2.07273	TRUE	3.22771e-16
ENSG00000276523	164.037	38.9958	2.07263	TRUE	1.38669e-05
ENSG00000204020	330.703	78.696	2.07117	TRUE	4.1762e-07
ENSG00000255987	392.245	93.552	2.06791	TRUE	6.37651e-10
ENSG00000277117	81.3516	19.4646	2.06332	TRUE	0.000568066
ENSG00000143494	146.374	35.0262	2.06315	TRUE	6.52439e-05
ENSG00000140030	5189.98	1243.73	2.06106	TRUE	9.26375e-10
ENSG00000170312	73.4632	17.6385	2.05829	TRUE	0.00112697
ENSG00000110944	508.75	122.254	2.05707	TRUE	1.39767e-07
ENSG00000215417	220.94	53.1126	2.05653	TRUE	3.63483e-06
ENSG00000153395	33372.3	8026.24	2.05586	TRUE	3.2833e-14
ENSG00000275993	85.8189	20.7315	2.04947	TRUE	0.00174312
ENSG00000197019	1630.2	393.941	2.049	TRUE	6.96203e-13
ENSG00000108175	18522.2	4478.71	2.0481	TRUE	6.24518e-13
ENSG00000173821	82235.7	19894.9	2.04736	TRUE	1.26214e-17
ENSG00000138119	2400.1	580.726	2.04716	TRUE	1.01662e-08
ENSG00000106537	720.218	174.27	2.04711	TRUE	6.08319e-07
ENSG00000165868	149.261	36.1238	2.04682	TRUE	0.00522887
ENSG00000273076	111.453	27.0103	2.04485	TRUE	0.000877074
ENSG00000116329	72.0674	17.4822	2.04346	TRUE	0.0066553
ENSG00000279227	119.6	29.0173	2.04324	TRUE	0.000995602
ENSG00000140284	151.071	36.6656	2.04273	TRUE	0.000176204
ENSG00000242247	6417.76	1558.34	2.04206	TRUE	6.47841e-12
ENSG00000230061	43.8078	10.6406	2.04161	TRUE	0.00719108
ENSG00000154359	1686.58	409.982	2.04047	TRUE	6.82772e-08
ENSG00000273133	53.6873	13.0526	2.04025	TRUE	0.00237526
ENSG00000123685	283.855	69.0141	2.04019	TRUE	1.44575e-05
ENSG00000118200	487.501	118.553	2.03988	TRUE	0.000119761
ENSG00000137877	666.99	162.205	2.03985	TRUE	3.49205e-08
ENSG00000064787	228.748	55.6673	2.03886	TRUE	0.000356417
ENSG00000225931	156.39	38.0854	2.03784	TRUE	7.96928e-05
ENSG00000218809	254.098	61.9759	2.0356	TRUE	0.000623121
ENSG00000111912	3429.59	838.004	2.03301	TRUE	5.62367e-11
ENSG00000105402	11097.2	2718.65	2.02923	TRUE	3.7164e-17
ENSG00000062194	11656.1	2857.74	2.02814	TRUE	2.49672e-08
ENSG00000125735	9092.27	2233.94	2.02505	TRUE	8.50387e-10
ENSG00000138386	2714.86	667.052	2.02501	TRUE	5.39691e-07
ENSG00000287691	165.775	40.8379	2.02125	TRUE	0.000110713
ENSG00000254415	10478.1	2584.95	2.01916	TRUE	1.45584e-14
ENSG00000276900	901.191	222.433	2.01846	TRUE	1.43689e-05
ENSG00000159885	301.33	74.4065	2.01784	TRUE	2.23483e-05
ENSG00000112320	79.04	19.5194	2.01768	TRUE	0.00148367
ENSG00000139618	371.972	91.8959	2.01712	TRUE	1.43412e-09
ENSG00000110446	14244.7	3521.59	2.01613	TRUE	1.3471e-14
ENSG00000286122	85.9047	21.2539	2.01501	TRUE	0.000239136
ENSG00000253958	173.045	42.9119	2.0117	TRUE	0.000578269
ENSG00000156831	463.134	114.954	2.01038	TRUE	2.806e-06
ENSG00000171223	34340.1	8527.2	2.00975	TRUE	2.61802e-13
ENSG00000095209	428.987	106.791	2.00614	TRUE	3.85117e-07
ENSG00000124120	3957.6	985.9	2.00511	TRUE	3.87788e-10
ENSG00000109756	8658.17	2158.25	2.0042	TRUE	1.22159e-10
ENSG00000175130	10702.8	2668.23	2.00403	TRUE	2.99772e-09
ENSG00000228393	165.094	41.1794	2.0033	TRUE	8.81237e-05
ENSG00000216490	442.8	110.613	2.00113	TRUE	4.54405e-08
ENSG00000123700	6923.04	1729.46	2.00108	TRUE	1.20896e-07
ENSG00000148459	411.886	102.944	2.00039	TRUE	5.58545e-06
ENSG00000153898	1071.76	268.162	1.9988	TRUE	1.22805e-08
ENSG00000260086	52.3875	13.1136	1.99816	TRUE	0.00270553
ENSG00000259205	109.327	27.4195	1.99538	TRUE	0.0022036
ENSG00000182902	67.7722	17.0208	1.99339	TRUE	0.00408936
ENSG00000230438	1978.48	497.011	1.99304	TRUE	3.22363e-09
ENSG00000249992	925.258	232.447	1.99296	TRUE	2.32041e-06
ENSG00000140470	246.178	61.9122	1.9914	TRUE	1.51379e-06
ENSG00000237499	590.397	148.506	1.99116	TRUE	1.50131e-11
ENSG00000101421	18903.3	4754.91	1.99115	TRUE	1.05421e-16
ENSG00000095397	790.04	199.777	1.98353	TRUE	3.97374e-09
ENSG00000224614	350.623	88.6847	1.98317	TRUE	0.000197259
ENSG00000137265	3088.12	782.559	1.98046	TRUE	2.93933e-14
ENSG00000153201	9714.29	2461.9	1.98034	TRUE	6.45795e-11
ENSG00000152558	29034.6	7360.77	1.97985	TRUE	2.20312e-09
ENSG00000100902	724.306	183.733	1.97899	TRUE	3.83942e-07
ENSG00000232713	61.1719	15.5304	1.97778	TRUE	0.00351809
ENSG00000112851	17687.2	4492.06	1.97726	TRUE	2.04369e-06
ENSG00000187474	308.21	78.3684	1.97557	TRUE	3.37247e-05
ENSG00000237522	187.357	47.7198	1.97313	TRUE	9.44242e-07
ENSG00000117143	1292.76	329.459	1.97228	TRUE	7.93915e-11
ENSG00000144566	5590.27	1425.11	1.97184	TRUE	1.14321e-08
ENSG00000263050	87.2863	22.261	1.97124	TRUE	0.000154549
ENSG00000047365	4991.9	1274.33	1.96985	TRUE	5.6398e-14
ENSG00000104497	512.148	130.944	1.96761	TRUE	1.64989e-05
ENSG00000235531	111.863	28.6133	1.96698	TRUE	0.000227689
ENSG00000260249	250.855	64.213	1.96592	TRUE	1.45597e-08
ENSG00000180233	1806.86	462.738	1.96522	TRUE	1.10565e-10
ENSG00000258302	92.1304	23.6024	1.96474	TRUE	0.000902051
ENSG00000176049	834.191	214.034	1.96254	TRUE	1.45496e-06
ENSG00000035720	711.31	182.668	1.96125	TRUE	5.02414e-10
ENSG00000135541	306.947	78.8532	1.96075	TRUE	0.000213579
ENSG00000233154	59.7857	15.3778	1.95895	TRUE	0.00957958
ENSG00000144152	531.75	136.778	1.95891	TRUE	1.07021e-07
ENSG00000011566	570.8	147.233	1.95488	TRUE	2.42553e-06
ENSG00000205189	928.261	239.759	1.95295	TRUE	1.11213e-08
ENSG00000225964	202.825	52.4033	1.9525	TRUE	2.67525e-05
ENSG00000265808	3766.47	974.305	1.95077	TRUE	3.22594e-11
ENSG00000255092	50.79	13.1465	1.94986	TRUE	0.00995427
ENSG00000184916	158.686	41.0917	1.94926	TRUE	3.21053e-05
ENSG00000103222	9612.93	2495.48	1.94566	TRUE	7.18729e-16
ENSG00000087237	483.788	125.615	1.94537	TRUE	5.03918e-07
ENSG00000148516	2569.66	667.377	1.945	TRUE	1.30567e-06
ENSG00000075426	30678.2	7975.03	1.94365	TRUE	2.02632e-15
ENSG00000278962	165.373	43.0583	1.94136	TRUE	8.50285e-05
ENSG00000259429	45.4911	11.8466	1.94112	TRUE	0.00668795
ENSG00000049768	988.488	257.45	1.94093	TRUE	2.36059e-07
ENSG00000113494	107.581	28.0433	1.9397	TRUE	0.00105138
ENSG00000105321	5151.94	1343.93	1.93866	TRUE	1.38815e-14
ENSG00000279491	179.32	46.7895	1.93828	TRUE	5.91688e-06
ENSG00000129226	52.2886	13.6677	1.93572	TRUE	0.00601616
ENSG00000197536	5330.06	1393.33	1.93562	TRUE	1.37436e-09
ENSG00000280138	2234.27	584.273	1.93509	TRUE	6.10253e-13
ENSG00000197520	122.169	32.0224	1.93173	TRUE	6.84847e-05
ENSG00000274717	52.4686	13.7556	1.93143	TRUE	0.0064749
ENSG00000285816	125.441	32.8892	1.93133	TRUE	0.000259726
ENSG00000163328	5779.03	1517.04	1.92957	TRUE	3.74577e-16
ENSG00000261888	328.391	86.3212	1.92763	TRUE	9.1678e-08
ENSG00000130303	9141.96	2404.01	1.92706	TRUE	3.56006e-14
ENSG00000132109	10909.2	2873.41	1.92471	TRUE	4.42626e-11
ENSG00000080345	4849.87	1278.24	1.92379	TRUE	1.68555e-07
ENSG00000163512	868.433	229.165	1.92203	TRUE	7.88408e-09
ENSG00000283399	63.713	16.8388	1.9198	TRUE	0.00904747
ENSG00000254477	148.251	39.195	1.9193	TRUE	5.53268e-05
ENSG00000137312	24255.3	6412.91	1.91925	TRUE	3.37319e-13
ENSG00000123130	4857.15	1290.79	1.91186	TRUE	1.30228e-13
ENSG00000184384	5448.82	1449.08	1.91081	TRUE	1.57043e-08
ENSG00000247317	87.8333	23.417	1.90721	TRUE	0.000517596
ENSG00000111224	2101.74	561.303	1.90473	TRUE	2.07984e-15
ENSG00000259668	184.075	49.1943	1.90373	TRUE	0.0013698
ENSG00000278195	1395.89	373.594	1.90164	TRUE	6.65411e-10
ENSG00000090659	160.971	43.0995	1.90105	TRUE	0.000188286
ENSG00000108950	295.866	79.433	1.89713	TRUE	9.39889e-05
ENSG00000224875	57.851	15.5438	1.896	TRUE	0.00816937
ENSG00000134594	362.287	97.4046	1.89507	TRUE	9.227e-08
ENSG00000104626	1588.72	427.748	1.89303	TRUE	5.0635e-05
ENSG00000165434	986.827	265.898	1.89192	TRUE	4.54285e-09
ENSG00000136810	1615.66	435.867	1.89016	TRUE	2.19084e-07
ENSG00000128578	84.4389	22.8091	1.8883	TRUE	0.0039995
ENSG00000065618	129.909	35.1316	1.88666	TRUE	0.00469913
ENSG00000110911	3256.1	881.18	1.88564	TRUE	1.64726e-11
ENSG00000279838	235.629	63.7747	1.88546	TRUE	3.90542e-05
ENSG00000005187	498.488	135.637	1.87781	TRUE	6.83026e-09
ENSG00000258512	67.4862	18.4282	1.87268	TRUE	0.00859584
ENSG00000198053	35944	9818.88	1.87212	TRUE	1.85532e-11
ENSG00000131686	432.316	118.238	1.8704	TRUE	0.00207532
ENSG00000134333	15132.8	4141.52	1.86944	TRUE	1.5311e-12
ENSG00000139899	330.484	90.5142	1.86836	TRUE	1.11044e-06
ENSG00000090674	5729.41	1569.76	1.86784	TRUE	1.65928e-14
ENSG00000228037	134.553	36.9149	1.8659	TRUE	0.000301258
ENSG00000155304	1853.33	508.526	1.86572	TRUE	3.34931e-05
ENSG00000152484	2503.75	687.829	1.86397	TRUE	1.00398e-06
ENSG00000090376	12361	3397.51	1.86324	TRUE	6.59796e-06
ENSG00000198805	5468.18	1503.17	1.86305	TRUE	0.000275588
ENSG00000138448	877.647	241.519	1.86151	TRUE	9.07409e-05
ENSG00000155363	6774.85	1865.91	1.86031	TRUE	1.9255e-09
ENSG00000281100	303.483	83.6063	1.85993	TRUE	9.3345e-06
ENSG00000170142	3384.86	932.565	1.85982	TRUE	1.27264e-10
ENSG00000123562	4329.79	1197.13	1.85471	TRUE	1.79036e-09
ENSG00000128590	1554.96	430.065	1.85425	TRUE	1.19115e-08
ENSG00000105643	12829.3	3549.39	1.8538	TRUE	2.61046e-13
ENSG00000120278	714.352	197.749	1.85296	TRUE	8.57913e-10
ENSG00000166881	2592.85	718.871	1.85073	TRUE	2.8711e-12
ENSG00000125726	96.0604	26.6664	1.84892	TRUE	0.0031219
ENSG00000288093	48.6828	13.5176	1.84857	TRUE	0.00659859
ENSG00000149798	121.641	33.8363	1.84599	TRUE	0.000246502
ENSG00000091436	1240.31	345.06	1.84578	TRUE	3.6771e-07
ENSG00000123728	5998.07	1669.41	1.84516	TRUE	9.63465e-07
ENSG00000286681	198.45	55.2463	1.84483	TRUE	0.000227165
ENSG00000178764	6948.7	1934.46	1.84481	TRUE	8.35736e-13
ENSG00000237989	129.185	36.0345	1.84199	TRUE	0.0022573
ENSG00000196352	21223.8	5924.46	1.84093	TRUE	4.68314e-12
ENSG00000115762	17979.8	5021.3	1.84024	TRUE	4.56335e-12
ENSG00000257790	105.909	29.6007	1.83912	TRUE	0.00019657
ENSG00000198825	1221.96	341.655	1.83858	TRUE	6.12131e-10
ENSG00000235505	527.692	147.588	1.83812	TRUE	9.34338e-05
ENSG00000123453	452.684	126.657	1.83758	TRUE	1.3368e-09
ENSG00000135148	11969.4	3351.03	1.83667	TRUE	2.21027e-12
ENSG00000253276	2664.91	746.529	1.83582	TRUE	4.05443e-10
ENSG00000104093	7412.67	2078.02	1.83478	TRUE	1.32341e-05
ENSG00000133104	4374.33	1227.22	1.83367	TRUE	3.45046e-09
ENSG00000115738	7458.45	2097.68	1.83008	TRUE	4.00789e-12
ENSG00000151748	934.132	262.93	1.82895	TRUE	3.22689e-07
ENSG00000160999	4414.4	1244.26	1.82693	TRUE	1.77543e-13
ENSG00000268061	122.724	34.5969	1.8267	TRUE	0.000592353
ENSG00000122068	5766.76	1627.02	1.82553	TRUE	3.61637e-10
ENSG00000128383	15550.6	4387.78	1.82541	TRUE	2.06395e-10
ENSG00000146376	1547.24	436.746	1.82483	TRUE	6.17164e-05
ENSG00000150938	636.809	180.08	1.82222	TRUE	6.9846e-05
ENSG00000206190	4135.57	1170.94	1.82043	TRUE	2.01658e-11
ENSG00000123609	5534.49	1569.24	1.81838	TRUE	1.38856e-10
ENSG00000080824	18190	5166.63	1.81585	TRUE	0.000123119
ENSG00000197696	157.008	44.6437	1.81431	TRUE	2.2954e-05
ENSG00000279133	195.274	55.5352	1.81403	TRUE	0.000212465
ENSG00000104131	3190.63	907.631	1.81367	TRUE	6.76222e-07
ENSG00000136213	6550.27	1864.98	1.8124	TRUE	3.30835e-05
ENSG00000013374	11708.5	3336.24	1.81127	TRUE	1.21047e-10
ENSG00000267074	1127.71	321.341	1.81121	TRUE	2.58043e-06
ENSG00000183621	2142.9	610.734	1.81095	TRUE	1.03745e-09
ENSG00000146859	12869.2	3669.39	1.81031	TRUE	5.32152e-10
ENSG00000243176	139.614	39.8405	1.80913	TRUE	0.000279861
ENSG00000088827	650.37	185.798	1.80752	TRUE	5.93449e-08
ENSG00000181656	66.6974	19.0691	1.8064	TRUE	0.00505325
ENSG00000225938	102.6	29.3565	1.80528	TRUE	0.00162206
ENSG00000112773	3199.22	915.818	1.80459	TRUE	1.46777e-12
ENSG00000165410	575.802	164.926	1.80375	TRUE	1.06563e-06
ENSG00000110756	2623.89	751.762	1.80336	TRUE	3.97851e-14
ENSG00000177337	779.992	223.58	1.80267	TRUE	3.83957e-07
ENSG00000246214	53.0437	15.2168	1.80152	TRUE	0.00814318
ENSG00000169554	12571.6	3609.26	1.8004	TRUE	1.41984e-11
ENSG00000242258	276.733	79.6625	1.79652	TRUE	0.000192259
ENSG00000175505	797.716	229.865	1.79509	TRUE	8.7416e-07
ENSG00000235831	96.6912	27.8843	1.79393	TRUE	0.00423125
ENSG00000141497	516.049	148.916	1.79301	TRUE	5.7798e-05
ENSG00000143751	2623.91	758.911	1.78971	TRUE	8.96984e-10
ENSG00000135535	27347	7910.16	1.7896	TRUE	3.54529e-10
ENSG00000177842	285.382	82.554	1.78949	TRUE	0.00025274
ENSG00000187775	1906.36	551.984	1.78812	TRUE	2.12395e-12
ENSG00000204147	58.8748	17.0733	1.78591	TRUE	0.00584786
ENSG00000230149	234.28	67.9653	1.78536	TRUE	6.37519e-06
ENSG00000160716	150.315	43.6074	1.78534	TRUE	0.000232297
ENSG00000160710	88791	25759.4	1.78531	TRUE	1.12281e-14
ENSG00000120833	1130.5	328.979	1.7809	TRUE	1.64947e-09
ENSG00000240057	225.4	65.6374	1.7799	TRUE	2.88332e-05
ENSG00000135362	4344.8	1265.27	1.77985	TRUE	4.46559e-08
ENSG00000105939	17731.9	5170.79	1.77789	TRUE	9.44027e-15
ENSG00000135127	3400.58	992.578	1.77653	TRUE	5.58023e-11
ENSG00000174010	1186.47	347.148	1.77305	TRUE	3.54267e-08
ENSG00000037897	406.204	118.924	1.77216	TRUE	9.68257e-07
ENSG00000277452	191.297	56.015	1.77193	TRUE	0.000357181
ENSG00000035681	6200.54	1819.06	1.7692	TRUE	4.38028e-11
ENSG00000138600	4869.24	1428.58	1.76911	TRUE	1.33466e-11
ENSG00000189067	139957	41077.7	1.76856	TRUE	1.49131e-13
ENSG00000060558	2633.11	773.252	1.76776	TRUE	1.19365e-07
ENSG00000083799	21032.5	6180.31	1.76687	TRUE	2.51707e-11
ENSG00000168675	2609.69	769.858	1.76121	TRUE	1.88656e-10
ENSG00000166750	19322.7	5709.53	1.75885	TRUE	3.88204e-09
ENSG00000140968	11295.7	3339.08	1.75825	TRUE	1.06641e-09
ENSG00000101544	2533.97	749.292	1.7578	TRUE	1.59935e-13
ENSG00000171867	5690.1	1685.68	1.75513	TRUE	1.16403e-06
ENSG00000090520	1801.37	534.048	1.75406	TRUE	2.51426e-07
ENSG00000183813	3052.26	905.113	1.75371	TRUE	2.97878e-05
ENSG00000188157	646.232	191.645	1.75362	TRUE	1.1996e-06
ENSG00000198900	9511.89	2823	1.7525	TRUE	6.94365e-12
ENSG00000255139	102.059	30.3048	1.75178	TRUE	0.00118345
ENSG00000182118	221.355	65.7814	1.75061	TRUE	3.47004e-06
ENSG00000109046	11260.7	3348.32	1.74978	TRUE	3.76083e-09
ENSG00000077147	11766.8	3507.84	1.74607	TRUE	8.83226e-07
ENSG00000163694	9287.29	2769.92	1.74541	TRUE	1.59735e-05
ENSG00000248323	11130.9	3322.46	1.74425	TRUE	1.66693e-07
ENSG00000069869	482.347	144.071	1.74329	TRUE	0.000350117
ENSG00000228775	85.5994	25.586	1.74225	TRUE	0.000700885
ENSG00000109270	2053.42	614.335	1.74093	TRUE	2.08424e-05
ENSG00000114127	8707.38	2609.07	1.7387	TRUE	1.29932e-11
ENSG00000173559	12870.2	3864.19	1.7358	TRUE	1.4807e-07
ENSG00000228863	136.68	41.0866	1.73406	TRUE	0.00170329
ENSG00000159459	2993.74	901.139	1.73213	TRUE	1.64966e-08
ENSG00000132475	65811	19818.8	1.73146	TRUE	1.23306e-07
ENSG00000135404	17132.2	5159.4	1.73143	TRUE	3.46533e-10
ENSG00000186469	15815.2	4764.11	1.73103	TRUE	6.86187e-12
ENSG00000100600	780.635	235.185	1.73085	TRUE	2.0967e-08
ENSG00000197885	169.644	51.1192	1.73058	TRUE	6.52536e-05
ENSG00000137200	8262.99	2493.09	1.72873	TRUE	4.37939e-10
ENSG00000139318	16943.1	5119.2	1.72671	TRUE	5.60744e-06
ENSG00000141506	34229	10350.5	1.72552	TRUE	4.7983e-11
ENSG00000136141	1454.1	439.973	1.72463	TRUE	2.7238e-11
ENSG00000171204	893.86	270.814	1.72275	TRUE	1.63814e-08
ENSG00000110841	198.115	60.0641	1.72176	TRUE	7.4511e-05
ENSG00000101460	1298.89	394.999	1.71735	TRUE	4.65962e-08
ENSG00000286638	64.1993	19.5402	1.71611	TRUE	0.00546359
ENSG00000059758	3697.11	1126.34	1.71476	TRUE	6.95467e-09
ENSG00000225774	285.335	87.1416	1.71122	TRUE	1.24337e-05
ENSG00000137947	2086.03	637.115	1.71114	TRUE	1.04297e-05
ENSG00000085563	1819.5	556.035	1.7103	TRUE	1.04514e-06
ENSG00000104064	1801.34	550.978	1.70901	TRUE	9.43886e-10
ENSG00000100647	25811.5	7895.25	1.70896	TRUE	1.50064e-10
ENSG00000271646	572.164	175.14	1.70792	TRUE	4.84026e-06
ENSG00000214900	1416.61	433.657	1.70782	TRUE	4.04536e-10
ENSG00000107263	26704.8	8179.41	1.70703	TRUE	3.36716e-12
ENSG00000236255	284.09	87.0401	1.7066	TRUE	7.35359e-05
ENSG00000198087	1933.03	592.795	1.70526	TRUE	4.085e-07
ENSG00000131370	2249.98	690.124	1.70498	TRUE	9.1678e-08
ENSG00000132294	5707.33	1753.23	1.7028	TRUE	1.1339e-08
ENSG00000106615	1378.76	423.89	1.70161	TRUE	8.74891e-07
ENSG00000123737	1875.79	577.162	1.70045	TRUE	4.11534e-06
ENSG00000239713	6610.17	2034.15	1.70027	TRUE	1.47184e-05
ENSG00000117020	2411.5	742.36	1.69974	TRUE	4.10299e-12
ENSG00000139514	1960.68	604.962	1.69644	TRUE	3.75102e-08
ENSG00000169621	151.59	46.7959	1.69572	TRUE	0.000222366
ENSG00000124216	75.7857	23.4207	1.69414	TRUE	0.00338971
ENSG00000229314	337.822	104.645	1.69076	TRUE	0.00410079
ENSG00000152784	1922.74	595.695	1.69052	TRUE	4.81588e-06
ENSG00000275832	95.7911	29.6863	1.69009	TRUE	0.00863313
ENSG00000115310	21555	6684.24	1.68919	TRUE	2.99719e-06
ENSG00000161692	731.019	226.802	1.68848	TRUE	2.66229e-06
ENSG00000178104	1857	576.912	1.68655	TRUE	4.68025e-08
ENSG00000205084	130.698	40.6254	1.68579	TRUE	0.00205187
ENSG00000232043	126.649	39.3731	1.68555	TRUE	0.000208065
ENSG00000112033	6667.89	2076.25	1.68325	TRUE	3.28434e-10
ENSG00000283199	449.284	139.983	1.68238	TRUE	2.90012e-06
ENSG00000171631	213.102	66.4673	1.68083	TRUE	0.000112586
ENSG00000228649	249.654	77.8694	1.6808	TRUE	3.58748e-06
ENSG00000198682	654.009	204.227	1.67913	TRUE	2.40387e-06
ENSG00000254750	86.7488	27.0982	1.67865	TRUE	0.00682881
ENSG00000143382	5615.17	1754.04	1.67865	TRUE	1.10533e-06
ENSG00000104689	1762.41	551.314	1.6766	TRUE	6.82228e-06
ENSG00000071054	27628.2	8652.36	1.67498	TRUE	6.71103e-10
ENSG00000260898	93.6416	29.3479	1.67389	TRUE	0.00216627
ENSG00000163870	3040.69	953.045	1.67378	TRUE	1.18911e-09
ENSG00000104142	4929.24	1545.4	1.67338	TRUE	4.6781e-08
ENSG00000234290	2487.47	780.131	1.67289	TRUE	1.08542e-05
ENSG00000015479	349.329	109.574	1.67268	TRUE	5.58396e-05
ENSG00000176014	806.336	252.987	1.67232	TRUE	1.98362e-05
ENSG00000140406	6319.19	1984.78	1.67076	TRUE	3.70855e-12
ENSG00000285938	494.4	155.403	1.66966	TRUE	3.11934e-05
ENSG00000081985	608.402	191.442	1.66812	TRUE	3.089e-05
ENSG00000130813	4001.72	1260.95	1.66611	TRUE	3.81922e-09
ENSG00000050344	1284.49	404.836	1.66579	TRUE	2.89611e-06
ENSG00000126368	1155.43	364.683	1.66371	TRUE	2.33e-06
ENSG00000114480	2000.95	632.277	1.66206	TRUE	6.6725e-11
ENSG00000162734	6484.72	2049.23	1.66196	TRUE	2.94225e-09
ENSG00000122783	3394.99	1072.99	1.66177	TRUE	3.41243e-09
ENSG00000112378	277.217	87.7632	1.65933	TRUE	0.00600198
ENSG00000125731	2532	801.812	1.65894	TRUE	1.1622e-12
ENSG00000154127	3784.51	1199.76	1.65736	TRUE	1.15017e-07
ENSG00000103496	6758.94	2143.2	1.65703	TRUE	3.31357e-11
ENSG00000196628	1804.47	572.451	1.65635	TRUE	8.27767e-09
ENSG00000131378	5582.13	1771.83	1.65558	TRUE	2.83622e-08
ENSG00000166507	227.648	72.262	1.6555	TRUE	0.000129511
ENSG00000188056	164.614	52.268	1.65509	TRUE	0.00107608
ENSG00000127561	123.516	39.2436	1.65416	TRUE	0.00440925
ENSG00000054267	6779.56	2154.23	1.65402	TRUE	1.59554e-05
ENSG00000170340	1673.09	531.68	1.65389	TRUE	4.83691e-07
ENSG00000158615	10811.5	3436.59	1.65351	TRUE	3.84675e-08
ENSG00000145247	1031.89	328.013	1.65346	TRUE	9.48759e-09
ENSG00000116954	2131.11	677.5	1.65331	TRUE	6.62077e-08
ENSG00000102172	2257.79	719.898	1.64905	TRUE	3.87582e-07
ENSG00000082153	5258.27	1676.67	1.64899	TRUE	8.4513e-07
ENSG00000155329	543.184	173.434	1.64705	TRUE	0.000219098
ENSG00000122729	1656.47	529.025	1.6467	TRUE	7.14628e-10
ENSG00000006118	89.279	28.5155	1.64657	TRUE	0.00219976
ENSG00000121578	1302.59	416.277	1.64577	TRUE	8.74891e-07
ENSG00000136026	8532.01	2727.34	1.64539	TRUE	6.33241e-07
ENSG00000143622	6379.38	2040.56	1.64445	TRUE	4.36208e-06
ENSG00000076053	1423.99	456.088	1.64256	TRUE	2.25684e-07
ENSG00000184898	1195.24	383.114	1.64146	TRUE	3.57589e-07
ENSG00000186522	201.366	64.6964	1.63807	TRUE	0.000389889
ENSG00000144824	492.689	158.296	1.63805	TRUE	8.27649e-05
ENSG00000125744	881.806	283.591	1.63665	TRUE	0.000305982
ENSG00000069849	3742.7	1203.87	1.6364	TRUE	3.41633e-09
ENSG00000110931	19066.3	6134.17	1.63608	TRUE	1.15988e-11
ENSG00000120526	491.914	158.621	1.63282	TRUE	0.0016359
ENSG00000259834	3726.66	1202.64	1.63168	TRUE	8.6581e-10
ENSG00000231305	98.5405	31.8282	1.63041	TRUE	0.00199073
ENSG00000202533	152.475	49.3369	1.62783	TRUE	0.00377578
ENSG00000213928	2272.51	736.721	1.6251	TRUE	1.60023e-09
ENSG00000185386	423.271	137.474	1.62242	TRUE	1.27785e-05
ENSG00000198517	4400.15	1429.59	1.62195	TRUE	5.42381e-10
ENSG00000143119	72687.9	23652.9	1.6197	TRUE	3.03785e-09
ENSG00000119537	2602.11	847.401	1.61856	TRUE	7.51767e-11
ENSG00000073803	797.34	260.077	1.61625	TRUE	1.16321e-07
ENSG00000188706	517.283	168.783	1.61579	TRUE	2.4517e-06
ENSG00000215244	349.392	114.023	1.61553	TRUE	0.000190272
ENSG00000164164	3216.11	1049.88	1.6151	TRUE	2.47175e-08
ENSG00000175197	514.848	168.135	1.61453	TRUE	0.000193516
ENSG00000109762	702.999	229.598	1.61441	TRUE	8.78428e-07
ENSG00000279166	117.573	38.4086	1.61406	TRUE	0.00880157
ENSG00000256262	154.461	50.4905	1.61316	TRUE	0.00135313
ENSG00000168421	5483.5	1793.17	1.61258	TRUE	1.55474e-09
ENSG00000115839	4075.16	1332.74	1.61246	TRUE	3.82432e-10
ENSG00000168615	1486.86	486.504	1.61174	TRUE	0.000916075
ENSG00000121858	11347.6	3715.92	1.6106	TRUE	2.6281e-09
ENSG00000120694	4651.42	1523.95	1.60986	TRUE	1.62426e-07
ENSG00000155974	264.813	86.7921	1.60934	TRUE	1.50752e-05
ENSG00000076604	1076.19	352.773	1.60912	TRUE	3.30622e-06
ENSG00000137767	3960.7	1298.65	1.60874	TRUE	1.79269e-09
ENSG00000113263	16066.4	5273.13	1.60731	TRUE	1.49837e-11
ENSG00000083937	2979.64	978.234	1.60689	TRUE	1.06156e-06
ENSG00000271032	214.368	70.4539	1.60534	TRUE	8.46437e-05
ENSG00000122643	3104.85	1020.61	1.6051	TRUE	1.66059e-06
ENSG00000113742	5242.91	1727.69	1.60152	TRUE	0.000260726
ENSG00000106785	11768.5	3880.62	1.60056	TRUE	6.77127e-10
ENSG00000064932	32588.9	10762	1.59843	TRUE	1.41414e-10
ENSG00000105501	1070.29	353.629	1.5977	TRUE	0.000168565
ENSG00000169756	6049.18	2004.12	1.59377	TRUE	1.7414e-05
ENSG00000152229	4125.77	1368.81	1.59174	TRUE	7.94943e-06
ENSG00000275180	79.5511	26.3989	1.5914	TRUE	0.00443967
ENSG00000072364	5986.38	1986.63	1.59136	TRUE	3.74723e-07
ENSG00000175895	3173.15	1054.84	1.58889	TRUE	4.41007e-05
ENSG00000178573	4119.65	1369.8	1.58856	TRUE	6.61963e-08
ENSG00000188389	629.035	209.372	1.58707	TRUE	8.17216e-07
ENSG00000133805	6478.64	2158.63	1.58558	TRUE	6.33634e-08
ENSG00000075651	793.532	264.418	1.58547	TRUE	1.45614e-06
ENSG00000152749	766.991	255.605	1.58529	TRUE	9.94896e-07
ENSG00000103522	3006.33	1002.09	1.58498	TRUE	6.9705e-08
ENSG00000128284	11391.8	3798.82	1.58438	TRUE	3.63959e-11
ENSG00000180694	1050.23	350.679	1.58248	TRUE	1.0525e-08
ENSG00000142583	384.469	128.491	1.5812	TRUE	0.00251602
ENSG00000132963	1691.42	565.3	1.58115	TRUE	5.77785e-08
ENSG00000072858	3693.18	1234.73	1.58067	TRUE	2.65795e-05
ENSG00000162695	3295.13	1101.78	1.5805	TRUE	9.99083e-09
ENSG00000258315	125.683	42.0339	1.58016	TRUE	0.00197368
ENSG00000005471	218.83	73.1896	1.5801	TRUE	0.000133204
ENSG00000135604	9862.81	3299.42	1.57979	TRUE	2.46037e-07
ENSG00000168374	6637.83	2221.86	1.57895	TRUE	6.99498e-09
ENSG00000204569	8442.84	2829.21	1.57733	TRUE	1.99333e-10
ENSG00000115525	2969.32	997.214	1.57416	TRUE	1.53081e-08
ENSG00000152270	8366.68	2810.03	1.57407	TRUE	2.77657e-08
ENSG00000116285	105.178	35.3474	1.57316	TRUE	0.00590613
ENSG00000165169	847.532	284.969	1.57247	TRUE	2.8402e-05
ENSG00000234975	299.122	100.627	1.57172	TRUE	0.00509807
ENSG00000183943	3410.64	1148.99	1.56967	TRUE	2.4598e-10
ENSG00000156875	211.602	71.3075	1.56923	TRUE	0.00076949
ENSG00000076382	341.857	115.223	1.56896	TRUE	5.77206e-07
ENSG00000101745	7115.4	2399.72	1.56808	TRUE	0.000341073
ENSG00000257242	276.945	93.418	1.56783	TRUE	2.18171e-05
ENSG00000115816	1539.5	519.669	1.5668	TRUE	0.000180901
ENSG00000230551	1135.68	383.785	1.56518	TRUE	6.57118e-05
ENSG00000148737	1590.49	538.134	1.56343	TRUE	0.000119693
ENSG00000042832	190.769	64.5499	1.56334	TRUE	0.000394052
ENSG00000125430	1790.03	605.928	1.56276	TRUE	7.33951e-06
ENSG00000158234	170.172	57.6338	1.56201	TRUE	0.000308089
ENSG00000107771	4278.04	1449.74	1.56116	TRUE	2.17927e-08
ENSG00000184216	13662.5	4630.13	1.5611	TRUE	3.25832e-07
ENSG00000164182	120.053	40.7379	1.55923	TRUE	0.00291218
ENSG00000131016	355.424	120.847	1.55636	TRUE	0.00874285
ENSG00000286431	106.137	36.1297	1.55467	TRUE	0.00418677
ENSG00000134324	4967.94	1692.02	1.5539	TRUE	4.56096e-10
ENSG00000158545	8281.86	2822.42	1.55302	TRUE	7.92576e-08
ENSG00000271913	877.844	299.51	1.55136	TRUE	1.62959e-05
ENSG00000205730	1623.73	554.321	1.55052	TRUE	2.46037e-07
ENSG00000185477	4069.25	1390.48	1.54918	TRUE	4.32885e-08
ENSG00000126003	5671.25	1938.75	1.54854	TRUE	1.4384e-11
ENSG00000221866	381.73	130.65	1.54685	TRUE	5.96614e-07
ENSG00000027869	4140.11	1417.35	1.54647	TRUE	0.000107838
ENSG00000117500	6137.19	2102.59	1.54541	TRUE	9.43236e-05
ENSG00000189013	263.292	90.2673	1.54439	TRUE	0.00207172
ENSG00000270426	125.547	43.0739	1.54334	TRUE	0.00485759
ENSG00000223960	819.432	281.174	1.54316	TRUE	3.87303e-08
ENSG00000080815	14966.7	5136.55	1.54289	TRUE	7.67827e-10
ENSG00000136682	274.222	94.177	1.5419	TRUE	4.70205e-05
ENSG00000267369	2304.87	791.741	1.54159	TRUE	2.29117e-05
ENSG00000100376	2995.32	1029.78	1.54038	TRUE	4.30508e-07
ENSG00000113407	3038.42	1046.59	1.53763	TRUE	5.21788e-07
ENSG00000198839	742.724	255.924	1.53711	TRUE	3.60128e-06
ENSG00000154642	2216.67	764.779	1.53528	TRUE	7.33951e-06
ENSG00000196839	2245.35	774.83	1.53499	TRUE	7.16074e-10
ENSG00000115687	4462.24	1541.53	1.5334	TRUE	8.83226e-07
ENSG00000157764	3331.64	1151.63	1.53256	TRUE	2.06995e-08
ENSG00000168016	26848	9283.32	1.5321	TRUE	1.59212e-06
ENSG00000234127	7984.04	2761.61	1.53161	TRUE	1.7234e-07
ENSG00000155158	2153.08	744.932	1.53122	TRUE	7.83798e-07
ENSG00000212743	165.848	57.4321	1.52993	TRUE	0.00105701
ENSG00000163947	10004.8	3465.54	1.52954	TRUE	1.45145e-09
ENSG00000102401	1849.88	640.863	1.52935	TRUE	3.95088e-06
ENSG00000197818	7424.61	2574.43	1.52806	TRUE	3.47005e-10
ENSG00000096696	231.376	80.2285	1.52805	TRUE	0.00661933
ENSG00000110660	406.785	141.122	1.52733	TRUE	1.10167e-06
ENSG00000109771	136.752	47.4439	1.52726	TRUE	0.00174657
ENSG00000168610	37923	13179	1.52483	TRUE	5.58593e-11
ENSG00000166949	5784.35	2011.32	1.52401	TRUE	3.22769e-10
ENSG00000204574	7149.05	2487.24	1.52321	TRUE	1.83698e-08
ENSG00000226479	4006.08	1396.64	1.52023	TRUE	4.71234e-10
ENSG00000084733	11961.1	4172.66	1.51931	TRUE	2.23631e-05
ENSG00000153922	7131.44	2488.23	1.51907	TRUE	0.000114725
ENSG00000129667	8255.19	2881.12	1.51867	TRUE	7.13332e-08
ENSG00000260302	123.219	43.041	1.51744	TRUE	0.0035307
ENSG00000274963	180.2	62.9701	1.51686	TRUE	0.00327796
ENSG00000184221	1898.71	663.679	1.51646	TRUE	0.000360953
ENSG00000034152	27117.8	9482.21	1.51595	TRUE	4.99679e-08
ENSG00000173276	1375.4	481.027	1.51566	TRUE	1.44193e-07
ENSG00000127191	1970.63	689.34	1.51537	TRUE	6.57632e-07
ENSG00000215788	8146.78	2850.02	1.51526	TRUE	2.52461e-09
ENSG00000065989	2197.16	769.1	1.5144	TRUE	9.4271e-08
ENSG00000028137	89216.6	31235.9	1.51411	TRUE	1.30778e-08
ENSG00000138660	845.434	296.175	1.51325	TRUE	0.000412445
ENSG00000107719	147.331	51.7162	1.51037	TRUE	0.000544098
ENSG00000198018	1011.05	355.059	1.50972	TRUE	1.11604e-05
ENSG00000169583	2281.03	801.253	1.50936	TRUE	0.000177141
ENSG00000117519	198.044	69.5681	1.50932	TRUE	0.00468062
ENSG00000115419	8503.68	2988.57	1.50863	TRUE	1.03178e-06
ENSG00000177721	1662.22	584.62	1.50754	TRUE	1.16595e-08
ENSG00000117091	8526.75	3001.51	1.50631	TRUE	2.66224e-10
ENSG00000196663	11016.6	3882.18	1.50474	TRUE	5.74971e-08
ENSG00000163568	406.062	143.457	1.50108	TRUE	0.000184994
ENSG00000178127	133.558	47.2194	1.50001	TRUE	0.000902051
ENSG00000198055	3850.51	10894.5	-1.50048	TRUE	1.16625e-09
ENSG00000123143	3516.46	9952.95	-1.501	TRUE	4.66361e-10
ENSG00000064687	4528.26	12821	-1.50148	TRUE	8.76289e-10
ENSG00000085185	315.87	894.368	-1.50154	TRUE	3.13017e-05
ENSG00000117016	80.3618	227.575	-1.50176	TRUE	0.00255325
ENSG00000173171	255.995	725.659	-1.50318	TRUE	7.65097e-08
ENSG00000220323	32.1574	91.2391	-1.5045	TRUE	0.00588285
ENSG00000169180	11299.2	32079.7	-1.50545	TRUE	1.41649e-10
ENSG00000188822	255.244	726.826	-1.50973	TRUE	3.7027e-05
ENSG00000143226	4889.13	13941.3	-1.51172	TRUE	1.55067e-07
ENSG00000147804	61.1702	174.519	-1.51248	TRUE	0.000941802
ENSG00000122359	6108.15	17442.9	-1.51383	TRUE	3.61894e-08
ENSG00000168476	376.643	1075.83	-1.51418	TRUE	2.36325e-05
ENSG00000090382	27719.4	79182.9	-1.51429	TRUE	0.001154
ENSG00000064547	1842.21	5267.83	-1.51577	TRUE	1.51934e-07
ENSG00000159588	68.0215	194.676	-1.51702	TRUE	0.000462769
ENSG00000106330	146.332	419.17	-1.51829	TRUE	9.47484e-05
ENSG00000255197	1211.91	3472.8	-1.51882	TRUE	3.14628e-06
ENSG00000261118	26.2881	75.3719	-1.51962	TRUE	0.00835129
ENSG00000010704	83.0174	238.261	-1.52105	TRUE	0.0081439
ENSG00000100299	1186.16	3404.34	-1.52108	TRUE	9.11423e-10
ENSG00000121297	223.633	642.266	-1.52204	TRUE	1.01645e-06
ENSG00000166928	187.623	538.947	-1.5223	TRUE	0.00886057
ENSG00000142765	2356.14	6803.65	-1.52988	TRUE	5.30542e-06
ENSG00000079462	69.0208	199.575	-1.53183	TRUE	0.00133425
ENSG00000261879	51.2813	148.449	-1.53346	TRUE	0.00837907
ENSG00000225889	533.066	1544.93	-1.53515	TRUE	2.21802e-08
ENSG00000110934	5289.69	15338.1	-1.53587	TRUE	3.54267e-08
ENSG00000174175	112.306	326.061	-1.5377	TRUE	0.000495979
ENSG00000285420	75.6024	219.724	-1.53919	TRUE	0.000238488
ENSG00000170266	708.743	2060.04	-1.53934	TRUE	7.48429e-08
ENSG00000213145	128.354	373.359	-1.54043	TRUE	5.6468e-07
ENSG00000152207	117.596	342.211	-1.54105	TRUE	4.38956e-06
ENSG00000187862	48.8157	142.106	-1.54155	TRUE	0.00367519
ENSG00000172349	3887.47	11369.1	-1.54821	TRUE	2.2677e-07
ENSG00000102245	339.594	997.641	-1.55471	TRUE	1.24597e-07
ENSG00000196576	2055.07	6041.65	-1.55575	TRUE	1.23605e-06
ENSG00000197880	53.2576	156.581	-1.55585	TRUE	0.00118086
ENSG00000108405	687.913	2024.52	-1.55729	TRUE	1.11604e-05
ENSG00000102178	553.121	1630.08	-1.55928	TRUE	5.47237e-10
ENSG00000140022	50.096	147.655	-1.55946	TRUE	0.00291667
ENSG00000068489	79.2818	233.781	-1.56009	TRUE	0.00132734
ENSG00000119979	259.134	765.042	-1.56184	TRUE	3.30616e-06
ENSG00000128309	348.687	1029.58	-1.56205	TRUE	3.25641e-06
ENSG00000116691	580.461	1715.3	-1.56319	TRUE	4.1762e-07
ENSG00000021762	712.702	2106.82	-1.5637	TRUE	0.00224168
ENSG00000283839	83.3613	246.511	-1.5642	TRUE	0.00407753
ENSG00000073910	927.306	2742.19	-1.56421	TRUE	1.32425e-09
ENSG00000105204	404.017	1195.99	-1.56572	TRUE	3.84986e-05
ENSG00000129353	7226.66	21426.1	-1.56797	TRUE	3.94398e-10
ENSG00000134243	718.258	2130.11	-1.56835	TRUE	0.000234505
ENSG00000182389	65.9636	196.187	-1.57249	TRUE	0.00106446
ENSG00000142512	1542.86	4592.18	-1.57358	TRUE	2.95912e-10
ENSG00000153406	359.471	1070.2	-1.57393	TRUE	4.19e-05
ENSG00000157514	8432.89	25128.8	-1.57524	TRUE	2.93216e-07
ENSG00000138411	51.6333	154.048	-1.57701	TRUE	0.0090959
ENSG00000135407	217.217	648.293	-1.57751	TRUE	3.71121e-08
ENSG00000131398	121.999	364.316	-1.57832	TRUE	1.17768e-05
ENSG00000133318	3972.18	11868.5	-1.57914	TRUE	6.53363e-08
ENSG00000115255	41.7385	124.744	-1.57952	TRUE	0.00107066
ENSG00000173930	203.392	608.217	-1.58032	TRUE	1.20634e-05
ENSG00000246334	70.3334	210.362	-1.58059	TRUE	3.8674e-05
ENSG00000186318	65.5662	196.215	-1.58141	TRUE	5.01313e-05
ENSG00000139537	69.5783	208.379	-1.5825	TRUE	0.000114422
ENSG00000151502	1090.99	3270.68	-1.58395	TRUE	2.85186e-07
ENSG00000233369	69.7513	209.205	-1.58462	TRUE	0.00398647
ENSG00000111144	2453.18	7360.64	-1.58518	TRUE	2.60661e-09
ENSG00000107242	76.9757	231.096	-1.58601	TRUE	7.22709e-06
ENSG00000160211	2183.2	6555.34	-1.58623	TRUE	3.65363e-09
ENSG00000197183	928.965	2793.75	-1.58851	TRUE	4.46654e-09
ENSG00000182923	640.094	1926.01	-1.58926	TRUE	2.34439e-07
ENSG00000176393	627.926	1892.68	-1.59177	TRUE	1.07593e-06
ENSG00000077454	1189.6	3587.02	-1.59231	TRUE	2.55748e-10
ENSG00000184113	127.432	384.456	-1.59309	TRUE	0.00117415
ENSG00000158828	731.266	2206.44	-1.59325	TRUE	1.27685e-05
ENSG00000164221	38.5588	116.35	-1.59334	TRUE	0.00770627
ENSG00000014216	2147.85	6487.17	-1.5947	TRUE	1.91122e-07
ENSG00000213366	163.708	494.729	-1.59551	TRUE	3.14015e-08
ENSG00000133816	2461.5	7449.67	-1.59764	TRUE	1.77648e-05
ENSG00000111087	135.197	409.443	-1.59859	TRUE	1.64756e-06
ENSG00000179859	42.8865	129.973	-1.59962	TRUE	0.00022189
ENSG00000132825	402.273	1219.87	-1.60048	TRUE	2.43804e-09
ENSG00000160284	80.7381	245.214	-1.60272	TRUE	0.00968822
ENSG00000163702	49.0719	149.221	-1.60448	TRUE	0.000337656
ENSG00000241852	69.7432	212.176	-1.60513	TRUE	5.03933e-05
ENSG00000177125	612.13	1864.85	-1.60715	TRUE	3.60812e-06
ENSG00000100417	141.694	432.861	-1.61113	TRUE	1.31498e-06
ENSG00000220008	475.923	1454.45	-1.61167	TRUE	2.32607e-08
ENSG00000118900	2905.3	8885.73	-1.6128	TRUE	3.42734e-09
ENSG00000166997	168.617	516.422	-1.6148	TRUE	2.48882e-06
ENSG00000165804	92.9826	285.149	-1.61668	TRUE	0.000219678
ENSG00000178966	138.87	425.92	-1.61685	TRUE	1.37042e-07
ENSG00000163520	52.5446	161.339	-1.61848	TRUE	0.00499094
ENSG00000254531	28.6259	87.9923	-1.62006	TRUE	0.00285978
ENSG00000237094	69.9276	215.065	-1.62084	TRUE	5.61033e-06
ENSG00000115325	619.782	1907.96	-1.6222	TRUE	3.44594e-09
ENSG00000087111	768.434	2369.23	-1.62442	TRUE	9.46063e-10
ENSG00000169991	565.293	1743.42	-1.62485	TRUE	1.14501e-05
ENSG00000184992	270.122	834.284	-1.62693	TRUE	1.41883e-07
ENSG00000129355	1072.93	3315.17	-1.62752	TRUE	1.66891e-06
ENSG00000005238	1027.3	3174.17	-1.62753	TRUE	1.07916e-07
ENSG00000171700	2059.35	6370.72	-1.62927	TRUE	2.72769e-05
ENSG00000006555	227.289	703.317	-1.62964	TRUE	0.000365678
ENSG00000185339	86.1993	266.81	-1.63007	TRUE	0.00249906
ENSG00000165886	161.539	500.295	-1.6309	TRUE	0.000384045
ENSG00000127663	2260.35	7004.53	-1.63174	TRUE	3.54395e-11
ENSG00000183688	2944.1	9125.33	-1.63205	TRUE	3.90542e-05
ENSG00000234678	54.4017	168.677	-1.63254	TRUE	0.000176615
ENSG00000137161	2696.36	8365.82	-1.6335	TRUE	2.91537e-11
ENSG00000184232	193.423	600.611	-1.63467	TRUE	1.12847e-05
ENSG00000188186	1184.17	3679.05	-1.63546	TRUE	1.09876e-08
ENSG00000141736	176.977	549.906	-1.63562	TRUE	3.27035e-05
ENSG00000143387	75.2192	233.73	-1.63567	TRUE	5.36774e-05
ENSG00000068976	133.119	413.666	-1.63575	TRUE	6.25202e-07
ENSG00000277053	151.409	470.526	-1.63583	TRUE	0.00119126
ENSG00000101307	2129.38	6617.7	-1.6359	TRUE	8.27767e-09
ENSG00000092036	206.775	643.387	-1.63763	TRUE	5.79157e-07
ENSG00000172731	36.4085	113.371	-1.63871	TRUE	0.00515536
ENSG00000225611	27.4907	85.6495	-1.6395	TRUE	0.00407881
ENSG00000168081	34.1167	106.348	-1.64025	TRUE	0.00139545
ENSG00000257365	62.7366	195.963	-1.6432	TRUE	0.000362236
ENSG00000256576	77.8274	243.113	-1.64328	TRUE	5.83347e-06
ENSG00000174516	87.6935	274.074	-1.64403	TRUE	2.34847e-05
ENSG00000012779	4124.51	12898.7	-1.64494	TRUE	4.07394e-08
ENSG00000122224	639.335	1999.69	-1.64513	TRUE	4.49509e-07
ENSG00000113532	1199.83	3752.86	-1.64516	TRUE	4.11212e-09
ENSG00000183723	84.6653	264.931	-1.64577	TRUE	3.73733e-06
ENSG00000129467	108.433	339.875	-1.6482	TRUE	6.7116e-06
ENSG00000188895	4097.72	12854.5	-1.64939	TRUE	9.40254e-09
ENSG00000172322	605.191	1899.93	-1.65048	TRUE	0.00237526
ENSG00000235706	41.0515	128.916	-1.65093	TRUE	0.000225776
ENSG00000163050	1117.07	3509.15	-1.65141	TRUE	2.37769e-06
ENSG00000228340	123.792	389.356	-1.65318	TRUE	3.08797e-06
ENSG00000171611	101.92	321.141	-1.65577	TRUE	0.000441623
ENSG00000134463	73.4153	231.537	-1.65709	TRUE	0.00144418
ENSG00000139187	193.584	610.713	-1.65754	TRUE	0.00524807
ENSG00000183018	45.27	143.132	-1.66072	TRUE	0.000854081
ENSG00000159788	113.966	360.381	-1.66092	TRUE	6.43936e-07
ENSG00000167536	147.844	467.578	-1.66113	TRUE	4.42591e-07
ENSG00000213085	42.9105	136.194	-1.66626	TRUE	0.000243363
ENSG00000181035	266.239	845.764	-1.66753	TRUE	3.8649e-07
ENSG00000197562	357.935	1137.36	-1.66792	TRUE	1.04676e-07
ENSG00000126759	739.397	2350.64	-1.66863	TRUE	1.62252e-10
ENSG00000175938	199.901	635.613	-1.66886	TRUE	6.27052e-09
ENSG00000187630	39.4228	125.418	-1.66964	TRUE	0.000221211
ENSG00000162997	28.5382	90.8019	-1.66983	TRUE	0.0030663
ENSG00000264456	23.5755	75.1058	-1.67164	TRUE	0.00966664
ENSG00000119943	119.308	380.117	-1.67176	TRUE	1.27559e-05
ENSG00000101846	113.161	360.865	-1.67308	TRUE	2.68099e-05
ENSG00000146904	222.793	711.437	-1.67503	TRUE	0.000623447
ENSG00000114738	1911.59	6105.92	-1.67544	TRUE	1.21122e-10
ENSG00000183250	85.6818	273.763	-1.67587	TRUE	3.69556e-06
ENSG00000109323	748.181	2393.07	-1.6774	TRUE	1.17399e-12
ENSG00000095370	1732.91	5548.2	-1.67883	TRUE	2.16777e-12
ENSG00000260719	77.0813	248.047	-1.68616	TRUE	2.4741e-05
ENSG00000112062	1943.86	6265.11	-1.68842	TRUE	1.42996e-08
ENSG00000146215	27.4907	88.6211	-1.68871	TRUE	0.0048631
ENSG00000009790	2212.16	7135.66	-1.68959	TRUE	1.03524e-13
ENSG00000178789	705.149	2274.65	-1.68964	TRUE	1.15949e-07
ENSG00000026297	4160.58	13446	-1.69232	TRUE	1.46829e-06
ENSG00000173928	35.8055	115.754	-1.69281	TRUE	0.000795972
ENSG00000162929	41.4205	133.989	-1.6937	TRUE	0.000616989
ENSG00000168061	68.1928	220.752	-1.69474	TRUE	4.11713e-06
ENSG00000100365	2884.95	9355.45	-1.69726	TRUE	5.86168e-08
ENSG00000197119	474.584	1540.44	-1.69861	TRUE	5.02202e-11
ENSG00000130363	113.561	368.761	-1.69922	TRUE	4.2116e-05
ENSG00000080573	145.625	473.031	-1.69968	TRUE	1.49771e-05
ENSG00000189159	1044.75	3402.18	-1.70331	TRUE	7.07971e-09
ENSG00000170892	1007.04	3281.19	-1.7041	TRUE	1.48731e-09
ENSG00000010361	185.921	605.781	-1.70411	TRUE	9.50802e-08
ENSG00000155111	613.428	2001.33	-1.70599	TRUE	6.45093e-10
ENSG00000130475	999.405	3268.74	-1.70959	TRUE	2.64301e-08
ENSG00000114353	11458.5	37494.6	-1.71026	TRUE	1.20238e-11
ENSG00000226328	217.896	714.673	-1.71364	TRUE	1.07162e-05
ENSG00000154237	397.539	1304.47	-1.7143	TRUE	1.12512e-07
ENSG00000091262	59.2493	194.486	-1.71479	TRUE	0.000195116
ENSG00000109667	84.8101	278.586	-1.71582	TRUE	2.48204e-05
ENSG00000197558	51.5559	169.369	-1.71596	TRUE	0.00011545
ENSG00000122035	31.7368	104.267	-1.71606	TRUE	0.00190297
ENSG00000121957	77.6703	255.247	-1.71646	TRUE	1.32154e-06
ENSG00000248019	426.859	1403.03	-1.71671	TRUE	1.11011e-11
ENSG00000176595	340.552	1121.86	-1.71994	TRUE	9.88988e-08
ENSG00000243335	431.307	1422.11	-1.72124	TRUE	3.49656e-11
ENSG00000148655	36.9972	122.207	-1.72383	TRUE	0.000916274
ENSG00000269404	173.456	573.426	-1.72504	TRUE	1.3488e-06
ENSG00000125827	1587.51	5250.17	-1.7256	TRUE	7.46384e-14
ENSG00000279722	35.451	117.669	-1.73084	TRUE	0.00043638
ENSG00000204282	503.495	1671.26	-1.73089	TRUE	1.99155e-07
ENSG00000159761	25.5827	84.9761	-1.73189	TRUE	0.00161626
ENSG00000183077	49.7136	165.266	-1.73308	TRUE	9.37329e-05
ENSG00000187164	171.973	571.856	-1.73346	TRUE	9.36128e-09
ENSG00000138080	22.9597	76.4145	-1.73474	TRUE	0.00280324
ENSG00000093134	535.861	1783.99	-1.73518	TRUE	5.48514e-06
ENSG00000117115	2178.13	7258.49	-1.73658	TRUE	0.000535494
ENSG00000109062	3198.64	10665.2	-1.73738	TRUE	9.56393e-07
ENSG00000181481	357.987	1194.35	-1.73825	TRUE	1.91864e-08
ENSG00000196411	350.07	1169.67	-1.74038	TRUE	8.39255e-05
ENSG00000147443	1662.36	5568.03	-1.74393	TRUE	1.153e-10
ENSG00000101236	2406.88	8062.59	-1.74408	TRUE	1.31046e-07
ENSG00000185973	76.2241	255.747	-1.7464	TRUE	8.29312e-06
ENSG00000010295	857.874	2884.42	-1.74944	TRUE	1.68372e-10
ENSG00000156873	408.411	1373.88	-1.75016	TRUE	5.20593e-10
ENSG00000128487	363.509	1223.1	-1.75048	TRUE	6.72523e-07
ENSG00000173208	101.715	342.417	-1.75122	TRUE	8.08186e-06
ENSG00000127220	130.595	439.803	-1.75175	TRUE	0.000320313
ENSG00000163449	23.7821	80.2192	-1.75407	TRUE	0.0013167
ENSG00000198324	127.453	430.133	-1.75482	TRUE	1.53949e-05
ENSG00000213903	1120.59	3781.84	-1.75483	TRUE	1.18669e-08
ENSG00000161533	1674.26	5660.03	-1.75729	TRUE	3.76688e-14
ENSG00000205336	1142.33	3863.01	-1.75774	TRUE	0.000665269
ENSG00000213658	114.649	387.751	-1.75791	TRUE	5.61033e-06
ENSG00000167566	365.506	1236.3	-1.75806	TRUE	6.69729e-07
ENSG00000172771	37.0685	125.514	-1.75959	TRUE	0.000139082
ENSG00000197296	95.2717	323.231	-1.76245	TRUE	3.46808e-06
ENSG00000196562	2057.17	6983.81	-1.76335	TRUE	1.8568e-08
ENSG00000171105	153.663	522.28	-1.76506	TRUE	1.55778e-06
ENSG00000159403	25.4802	86.6923	-1.76653	TRUE	0.00519043
ENSG00000160883	1769.39	6022.76	-1.76717	TRUE	2.56579e-08
ENSG00000139190	603.726	2056.65	-1.76833	TRUE	8.80619e-08
ENSG00000279425	40.673	138.922	-1.77213	TRUE	5.96133e-05
ENSG00000282572	61.251	209.413	-1.77355	TRUE	0.000100996
ENSG00000107317	85.0817	291.599	-1.77706	TRUE	0.000172014
ENSG00000235532	70.4013	241.584	-1.77885	TRUE	2.90166e-06
ENSG00000287978	23.5298	80.7966	-1.77981	TRUE	0.00150489
ENSG00000160404	314.35	1081.09	-1.78204	TRUE	6.37651e-10
ENSG00000011105	97.6824	336.62	-1.78495	TRUE	0.00309404
ENSG00000166428	241.989	835.503	-1.7877	TRUE	2.80782e-07
ENSG00000113303	240.178	829.277	-1.78775	TRUE	8.98882e-05
ENSG00000263874	63.4645	219.285	-1.78879	TRUE	4.54163e-05
ENSG00000288156	576.236	1991.67	-1.78924	TRUE	1.05228e-11
ENSG00000173548	109.586	378.911	-1.7898	TRUE	2.33449e-07
ENSG00000004777	106.173	367.268	-1.79042	TRUE	2.33e-06
ENSG00000173581	55.7382	193.094	-1.79257	TRUE	4.54035e-05
ENSG00000255569	18.0209	62.4945	-1.79406	TRUE	0.00815314
ENSG00000091106	398.132	1380.83	-1.79422	TRUE	4.04857e-05
ENSG00000163154	630.817	2190.62	-1.79605	TRUE	1.85891e-09
ENSG00000174123	148.215	514.954	-1.79675	TRUE	8.93138e-07
ENSG00000108797	59.3825	206.385	-1.79723	TRUE	3.98958e-06
ENSG00000100034	2945.04	10237.5	-1.7975	TRUE	6.86187e-12
ENSG00000169683	168.968	589.99	-1.80394	TRUE	3.07006e-07
ENSG00000116299	839.431	2931.12	-1.80397	TRUE	6.68689e-11
ENSG00000100300	1489.3	5205.83	-1.80549	TRUE	1.58332e-09
ENSG00000185033	1076.08	3768.86	-1.80835	TRUE	9.76165e-13
ENSG00000171812	48.7045	171.059	-1.81237	TRUE	0.000494949
ENSG00000109458	176.536	621.789	-1.81646	TRUE	2.69964e-09
ENSG00000100599	3204.32	11292.5	-1.81727	TRUE	3.55171e-11
ENSG00000073464	75.9957	268.612	-1.82153	TRUE	0.000493026
ENSG00000129295	73.085	259.273	-1.82683	TRUE	8.79587e-05
ENSG00000141570	64.1372	228.043	-1.83007	TRUE	1.05944e-05
ENSG00000214456	145.62	519.591	-1.83517	TRUE	1.13264e-05
ENSG00000074855	171.533	613.229	-1.83794	TRUE	2.00267e-09
ENSG00000099308	2705.34	9681.39	-1.8394	TRUE	5.09138e-15
ENSG00000164620	100.082	358.163	-1.83944	TRUE	3.18354e-08
ENSG00000170275	1032.76	3696.11	-1.83951	TRUE	5.16874e-11
ENSG00000102879	15229.9	54599.9	-1.842	TRUE	2.46003e-12
ENSG00000198740	653.342	2343.93	-1.84302	TRUE	2.92745e-10
ENSG00000117834	24.4658	87.9152	-1.84534	TRUE	0.00111133
ENSG00000147394	1023.38	3677.55	-1.8454	TRUE	9.74234e-08
ENSG00000244560	34.9628	125.773	-1.84693	TRUE	9.67229e-05
ENSG00000174007	223.472	804.157	-1.84738	TRUE	3.04496e-08
ENSG00000171130	281.646	1013.71	-1.84769	TRUE	9.19289e-10
ENSG00000176974	100.796	362.886	-1.84808	TRUE	7.50884e-07
ENSG00000138061	299.088	1077.76	-1.84939	TRUE	0.000112562
ENSG00000129450	711.263	2564.59	-1.85027	TRUE	1.14573e-12
ENSG00000231113	117.29	423.402	-1.85194	TRUE	9.63579e-10
ENSG00000132122	44.3362	160.195	-1.85328	TRUE	4.16139e-06
ENSG00000169704	141.802	513.382	-1.85616	TRUE	0.00209598
ENSG00000064666	6867.22	24877.2	-1.85703	TRUE	9.61544e-14
ENSG00000165025	3042.7	11049.8	-1.86059	TRUE	1.30897e-10
ENSG00000101439	3921	14252.4	-1.86191	TRUE	4.54564e-14
ENSG00000124496	691.909	2522.38	-1.86613	TRUE	4.88402e-10
ENSG00000271109	59.5323	217.408	-1.86866	TRUE	1.80509e-05
ENSG00000140950	90.1522	329.925	-1.8717	TRUE	1.08985e-07
ENSG00000006756	160.68	588.145	-1.87198	TRUE	1.08233e-08
ENSG00000187800	88.6203	324.631	-1.87309	TRUE	0.00642967
ENSG00000002726	23.9537	87.9215	-1.87597	TRUE	0.00374801
ENSG00000179163	286.638	1052.38	-1.87635	TRUE	1.65026e-10
ENSG00000067836	189.786	697.369	-1.87755	TRUE	4.67294e-06
ENSG00000149091	2656.76	9766.93	-1.87824	TRUE	1.18755e-09
ENSG00000203747	3900.13	14344.5	-1.8789	TRUE	7.55914e-09
ENSG00000164105	67.1414	247.685	-1.88323	TRUE	0.000126474
ENSG00000203710	745.53	2754.41	-1.8854	TRUE	4.85711e-09
ENSG00000213390	319.716	1181.29	-1.8855	TRUE	1.59199e-11
ENSG00000198771	2961.3	10942.4	-1.88562	TRUE	2.50331e-15
ENSG00000100605	2510.77	9278.13	-1.8857	TRUE	3.84771e-10
ENSG00000151948	1400.1	5175.67	-1.88621	TRUE	1.66797e-12
ENSG00000100092	486.556	1798.62	-1.88622	TRUE	3.27366e-08
ENSG00000172725	871.725	3223.22	-1.88656	TRUE	5.63987e-11
ENSG00000125434	58.1468	215.271	-1.88838	TRUE	7.43672e-06
ENSG00000119471	452.525	1676.09	-1.88903	TRUE	2.64831e-09
ENSG00000111325	19.4995	72.2884	-1.89033	TRUE	0.00825595
ENSG00000167264	281.637	1044.25	-1.89055	TRUE	6.92829e-10
ENSG00000176454	321.017	1190.46	-1.89079	TRUE	4.82232e-10
ENSG00000116819	42.8392	159.183	-1.89368	TRUE	3.74807e-05
ENSG00000175463	3144.98	11687.5	-1.89384	TRUE	5.43503e-12
ENSG00000130517	593.536	2208.21	-1.89547	TRUE	1.51154e-12
ENSG00000270049	101.695	378.4	-1.89567	TRUE	2.55112e-08
ENSG00000104870	3639.61	13574.5	-1.89904	TRUE	3.94858e-14
[truncated: 766 more rows]
