# Supplementary material for: From environmental adaptation to host survival: Attributes that mediate pathogenicity of Candida auris
Source: Virulence. 2022 Feb 10;13(1):191–214. doi: 10.1080/21505594.2022.2026037 (PMC8837256; doi:10.1080/21505594.2022.2026037)
Supplement: Supplemental Material [file KVIR_A_2026037_SM8193.zip › supplementary/Table S1 D_Ctropicalis_human DEGs.xlsx]

## Sheet: C.tropicalis DEGs 15mpi
id	mean_A_mrn	mean_B_mrn	log2_fc_mrn	DESeq2	DESeq2_adj_pval
ENSG00000120738	48548.2	180.287	8.07298	TRUE	2.21684e-21		Table S1: Differentially expressed genes of the human side during Candida – whole blood infection.
ENSG00000122877	2494.85	28.1523	6.46956	TRUE	5.59152e-31		Following data are given for (A) C. tropicalis infections in different sheets:
ENSG00000123689	4579.23	82.1056	5.80148	TRUE	3.86707e-49		for each gene (Ensemble ID), the mean MRN value for 0 min and the compared time point,
ENSG00000259884	37.8973	1.31032	4.8541	TRUE	0.000714992		the log2FC vs. 0 min (abs(log2FC) ≥ 1.5), and the p-value calculated by DESeq2 (adjusted p-value ≤ 0.01)
ENSG00000179388	1945.55	90.71	4.42277	TRUE	0.000362707
ENSG00000170345	179370	9709.05	4.20747	TRUE	8.8542e-05
ENSG00000099985	4190.31	288.755	3.85914	TRUE	4.76597e-13
ENSG00000284669	371.953	48.7707	2.93104	TRUE	2.09185e-05
ENSG00000276085	533.38	70.7938	2.91347	TRUE	7.0817e-06
ENSG00000163739	2953.08	420.92	2.8106	TRUE	1.19095e-08
ENSG00000276070	599.796	92.5278	2.69651	TRUE	0.000288609
ENSG00000120129	163614	26314.9	2.63634	TRUE	1.11338e-05
ENSG00000073756	9758.68	1654.83	2.56	TRUE	1.37672e-16
ENSG00000274008	199.509	37.6493	2.40576	TRUE	1.94076e-06
ENSG00000159388	61938.4	12408.2	2.31954	TRUE	2.26043e-06
ENSG00000277632	176.411	38.164	2.20865	TRUE	0.000939639
ENSG00000171223	83171.7	19202.3	2.11481	TRUE	0.00125291
ENSG00000160888	24381	6437.06	1.92128	TRUE	0.000225291
ENSG00000258017	90.8657	24.5554	1.8877	TRUE	0.00307556
ENSG00000128016	73922	21595.1	1.7753	TRUE	0.00490556
ENSG00000141682	833.37	246.63	1.75661	TRUE	0.00710175
ENSG00000177606	2235.44	774.347	1.52951	TRUE	0.00765189

## Sheet: C.tropicalis DEGs 30mpi
id	mean_A_mrn	mean_B_mrn	log2_fc_mrn	DESeq2	DESeq2_adj_pval
ENSG00000120738	521366	168.58	11.5946	TRUE	2.23334e-209
ENSG00000122877	50578	26.3837	10.9046	TRUE	2.72982e-188
ENSG00000179388	92204.4	84.8376	10.0859	TRUE	1.60635e-163
ENSG00000123689	56438.5	76.7882	9.52158	TRUE	2.93928e-154
ENSG00000099985	64149.1	270.081	7.89189	TRUE	7.17839e-82
ENSG00000259884	187.863	1.28933	7.18691	TRUE	6.41742e-12
ENSG00000261026	327.886	2.34743	7.12597	TRUE	2.89372e-20
ENSG00000125740	60924.1	540.072	6.81772	TRUE	2.28758e-13
ENSG00000276085	7320.93	66.209	6.78886	TRUE	7.95076e-40
ENSG00000073756	140456	1547.05	6.50446	TRUE	2.71733e-142
ENSG00000277632	3155.13	35.72	6.46482	TRUE	1.12775e-45
ENSG00000170345	691680	9077.98	6.25159	TRUE	2.76067e-51
ENSG00000123358	27053.3	433.706	5.96294	TRUE	1.48378e-39
ENSG00000169429	40297.7	708.756	5.82926	TRUE	4.65301e-10
ENSG00000276070	4705.16	86.4892	5.76558	TRUE	6.89723e-10
ENSG00000162772	4488.56	85.7195	5.71048	TRUE	3.64026e-49
ENSG00000153234	9685.83	218.561	5.46977	TRUE	8.03666e-41
ENSG00000135625	124.617	2.92782	5.41153	TRUE	2.55807e-11
ENSG00000159388	492795	11596.9	5.40918	TRUE	1.80889e-50
ENSG00000081041	414.323	11.9018	5.1215	TRUE	7.45214e-30
ENSG00000284669	1576.03	45.657	5.10931	TRUE	9.10866e-34
ENSG00000113070	2076.14	61.2694	5.0826	TRUE	6.73876e-45
ENSG00000274008	1162.79	35.2667	5.04314	TRUE	4.55369e-53
ENSG00000268658	305.436	9.79283	4.963	TRUE	3.37847e-33
ENSG00000239948	436.438	14.0969	4.95233	TRUE	4.3424e-29
ENSG00000199477	71.7126	2.8107	4.67322	TRUE	3.36545e-10
ENSG00000163739	10042.3	393.697	4.67286	TRUE	3.61942e-30
ENSG00000115008	47.1641	1.92896	4.6118	TRUE	2.06139e-06
ENSG00000270640	122.528	5.14084	4.57496	TRUE	5.66789e-15
ENSG00000286076	174.583	7.45194	4.55015	TRUE	2.37949e-11
ENSG00000108691	120.555	5.36506	4.48995	TRUE	2.95651e-13
ENSG00000112149	6820.73	308.485	4.46665	TRUE	6.03739e-40
ENSG00000120337	34.6185	1.57866	4.45477	TRUE	0.0016555
ENSG00000175592	547.537	25.9462	4.39936	TRUE	2.70677e-19
ENSG00000120129	509700	24607.8	4.37246	TRUE	1.05637e-24
ENSG00000125538	40711.7	2010.59	4.33975	TRUE	7.27774e-37
ENSG00000232810	6849.32	343.257	4.3186	TRUE	1.07351e-33
ENSG00000119508	354.589	18.6617	4.248	TRUE	2.72266e-10
ENSG00000283849	142.734	8.29723	4.10456	TRUE	1.32487e-08
ENSG00000231507	348.216	20.3421	4.09745	TRUE	5.73176e-09
ENSG00000160888	97360.5	6017.31	4.01615	TRUE	8.28128e-33
ENSG00000229951	79.2575	4.97824	3.99284	TRUE	1.59356e-08
ENSG00000141682	3627.35	230.647	3.97516	TRUE	2.2765e-20
ENSG00000158050	13148.9	866.836	3.92304	TRUE	6.17922e-30
ENSG00000224796	23.0737	1.52905	3.91554	TRUE	0.00750603
ENSG00000128016	303093	20189.1	3.90811	TRUE	7.44093e-25
ENSG00000273129	177.308	12.1009	3.87307	TRUE	9.32691e-15
ENSG00000177606	10032.8	723.966	3.79266	TRUE	1.53532e-51
ENSG00000171223	246864	17953.3	3.7814	TRUE	8.28284e-21
ENSG00000274215	67.9349	4.98786	3.76766	TRUE	3.99476e-05
ENSG00000272512	83.7141	6.30537	3.73082	TRUE	3.10577e-09
ENSG00000208028	128.184	10.0528	3.67254	TRUE	1.28594e-09
ENSG00000171174	712.206	56.3691	3.65932	TRUE	2.74757e-13
ENSG00000144655	30913.9	2636.16	3.55175	TRUE	1.15059e-19
ENSG00000109321	357.636	30.6503	3.54452	TRUE	3.45303e-07
ENSG00000128342	155.067	13.3987	3.53272	TRUE	2.80927e-07
ENSG00000184557	27184.9	2549.2	3.41469	TRUE	1.15059e-19
ENSG00000163734	314.034	29.9113	3.39216	TRUE	2.11499e-12
ENSG00000267519	56262.6	5372.89	3.38841	TRUE	1.8563e-12
ENSG00000228261	106.576	10.3638	3.36226	TRUE	0.00172584
ENSG00000268355	75.3084	7.38617	3.34991	TRUE	0.000113189
ENSG00000276533	126.809	12.5995	3.33121	TRUE	2.64165e-06
ENSG00000287070	47.7243	4.90352	3.28283	TRUE	1.86622e-05
ENSG00000275302	4307.06	444.867	3.27526	TRUE	6.69177e-15
ENSG00000185022	4964.52	564.22	3.13732	TRUE	7.04764e-09
ENSG00000173334	18666.6	2157.26	3.11319	TRUE	5.28348e-13
ENSG00000222043	59.4856	7.20327	3.04582	TRUE	0.00624019
ENSG00000271614	1237.9	151.23	3.03309	TRUE	5.63758e-23
ENSG00000186594	3363.63	436.324	2.94655	TRUE	1.26373e-16
ENSG00000205710	196.432	26.0664	2.91377	TRUE	2.68018e-08
ENSG00000268366	155.481	21.0642	2.88387	TRUE	0.000516832
ENSG00000203814	733.455	99.6658	2.87954	TRUE	2.9917e-08
ENSG00000137331	9168.92	1250.75	2.87396	TRUE	3.66648e-15
ENSG00000216490	1532.93	220.043	2.80043	TRUE	3.11637e-24
ENSG00000223336	36.7774	5.38777	2.77106	TRUE	0.00419439
ENSG00000218809	1298.06	190.904	2.76544	TRUE	4.41603e-07
ENSG00000249138	73.9356	10.8743	2.76535	TRUE	5.77021e-05
ENSG00000259687	119.113	17.8218	2.74062	TRUE	0.00691702
ENSG00000203812	79.9784	12.2001	2.71272	TRUE	9.28606e-07
ENSG00000279491	466.528	76.1074	2.61585	TRUE	1.83505e-06
ENSG00000112137	4550.38	785.307	2.53466	TRUE	1.7014e-12
ENSG00000233791	178.38	31.07	2.52136	TRUE	0.00104251
ENSG00000116741	136761	24302.4	2.49249	TRUE	4.92929e-17
ENSG00000222009	1277	231.113	2.46608	TRUE	1.87656e-09
ENSG00000264773	84.6409	15.3864	2.4597	TRUE	0.000353706
ENSG00000138670	1798.46	330.515	2.44398	TRUE	3.46551e-07
ENSG00000087074	45599.1	8599.09	2.40675	TRUE	2.9857e-05
ENSG00000172803	538.668	101.988	2.40099	TRUE	1.36797e-06
ENSG00000178803	271.78	51.4663	2.40074	TRUE	3.58462e-11
ENSG00000188396	183.863	35.7518	2.36254	TRUE	6.68945e-05
ENSG00000144802	15231.5	2966.71	2.36013	TRUE	1.67073e-26
ENSG00000140379	2603.29	516.585	2.33326	TRUE	2.34922e-08
ENSG00000130066	85218.8	17187.1	2.30984	TRUE	4.19718e-20
ENSG00000264548	61.9374	12.5014	2.30872	TRUE	0.00331013
ENSG00000142178	140.221	28.344	2.30659	TRUE	0.00391025
ENSG00000167604	6062.27	1226.51	2.30529	TRUE	5.68402e-11
ENSG00000286887	45.9953	9.5262	2.27151	TRUE	0.00898203
ENSG00000078804	11644.9	2446.25	2.25106	TRUE	7.15516e-08
ENSG00000125657	64.7645	13.6474	2.24658	TRUE	0.00120967
ENSG00000279198	330.107	70.5543	2.22613	TRUE	0.000124368
ENSG00000124731	85081	19030.7	2.16051	TRUE	8.639e-05
ENSG00000175197	1368.04	309.777	2.14281	TRUE	1.32355e-08
ENSG00000235172	80.3467	19.1391	2.06971	TRUE	0.00624019
ENSG00000148926	7826.62	1894.97	2.04621	TRUE	0.00121874
ENSG00000011422	19881.5	4855.08	2.03386	TRUE	6.5826e-05
ENSG00000279520	1105.71	271.365	2.02666	TRUE	4.92753e-06
ENSG00000171860	6485.9	1615.74	2.00511	TRUE	9.66695e-07
ENSG00000135821	145054	36477.3	1.99152	TRUE	1.88192e-05
ENSG00000118515	22341.4	5675.4	1.97693	TRUE	3.30349e-12
ENSG00000108179	15899.8	4041.04	1.97621	TRUE	0.000681486
ENSG00000186431	7435.9	1923.12	1.95106	TRUE	2.41113e-06
ENSG00000114315	357.95	95.8071	1.90155	TRUE	0.000109871
ENSG00000090104	128.014	35.2633	1.86006	TRUE	6.68945e-05
ENSG00000245532	119613	33546	1.83415	TRUE	1.14292e-08
ENSG00000235903	119.556	34.0719	1.81104	TRUE	0.00167756
ENSG00000215022	410.942	117.464	1.80672	TRUE	7.58642e-09
ENSG00000185883	204.42	60.9629	1.74553	TRUE	0.00691702
ENSG00000285816	204.095	62.049	1.71776	TRUE	0.000416688
ENSG00000167552	25450.4	8087.03	1.65401	TRUE	8.00328e-05
ENSG00000121966	50676.5	16250.9	1.6408	TRUE	2.61924e-08
ENSG00000145632	214.733	70.1698	1.61362	TRUE	0.00585353
ENSG00000163661	361.448	119.517	1.59657	TRUE	0.00236345
ENSG00000172216	42925.6	14444.6	1.57131	TRUE	0.000197844
ENSG00000070495	5207.74	1776.55	1.55158	TRUE	0.000296854
ENSG00000090339	6128.93	2125.49	1.52784	TRUE	5.83841e-05
ENSG00000165030	8216.28	2861.8	1.52156	TRUE	0.00472981
ENSG00000188483	165.782	498.363	-1.58791	TRUE	0.000684661
ENSG00000259772	47.6019	155.271	-1.70569	TRUE	0.00774735

## Sheet: C.tropicalis DEGs 60mpi
id	mean_A_mrn	mean_B_mrn	log2_fc_mrn	DESeq2	DESeq2_adj_pval
ENSG00000179388	178493	77.3792	11.1716	TRUE	3.3436e-286
ENSG00000123689	109253	69.9557	10.6089	TRUE	3.27987e-272
ENSG00000119508	16051.4	17.1268	9.87223	TRUE	3.23281e-29
ENSG00000081041	8243.58	10.9313	9.55866	TRUE	7.47676e-151
ENSG00000120738	105727	154.07	9.42254	TRUE	4.54354e-231
ENSG00000122877	16461	24.1224	9.41446	TRUE	1.64244e-152
ENSG00000128342	7719.07	12.3038	9.29318	TRUE	1.27466e-131
ENSG00000261026	1282.52	2.23663	9.16343	TRUE	1.65993e-45
ENSG00000276085	23505.8	60.4381	8.60334	TRUE	1.41769e-92
ENSG00000102794	562.86	1.4869	8.56433	TRUE	3.45497e-25
ENSG00000117525	1396.64	3.97935	8.45521	TRUE	4.31504e-50
ENSG00000175592	7613.45	23.7433	8.32488	TRUE	2.62969e-141
ENSG00000277632	10232.5	32.6374	8.29242	TRUE	1.24779e-139
ENSG00000108688	296.439	1	8.21159	TRUE	4.38735e-17
ENSG00000163734	7769.94	27.3879	8.14822	TRUE	1.09565e-127
ENSG00000099985	66315.3	246.901	8.06927	TRUE	5.15528e-128
ENSG00000276070	19867.6	78.9535	7.9752	TRUE	1.28209e-23
ENSG00000287561	734.04	2.9334	7.96714	TRUE	2.19847e-07
ENSG00000198576	1109.76	4.71318	7.87933	TRUE	4.31504e-50
ENSG00000115008	413.958	1.84317	7.81115	TRUE	1.04331e-22
ENSG00000165474	216.098	1	7.75554	TRUE	2.30318e-15
ENSG00000108691	1001.56	4.98139	7.65148	TRUE	9.13958e-45
ENSG00000166592	2298.48	11.5296	7.63919	TRUE	1.46214e-71
ENSG00000164935	695.889	3.61427	7.58901	TRUE	3.29396e-43
ENSG00000169429	114448	648.991	7.46228	TRUE	3.07701e-13
ENSG00000122861	7431.66	57.1019	7.024	TRUE	1.37873e-17
ENSG00000166670	129.076	1	7.01208	TRUE	4.91676e-12
ENSG00000268812	159.401	1.26283	6.97985	TRUE	4.29181e-12
ENSG00000239948	1591.88	12.9512	6.94151	TRUE	9.32241e-65
ENSG00000125740	58966.7	492.129	6.90472	TRUE	5.33234e-18
ENSG00000251127	110.052	1	6.78204	TRUE	5.49537e-12
ENSG00000177464	191.068	1.7885	6.7392	TRUE	1.27623e-14
ENSG00000222047	288.887	2.78529	6.69653	TRUE	0.000458008
ENSG00000162772	7823.23	78.2814	6.64295	TRUE	7.33008e-76
ENSG00000115009	281.792	2.85745	6.62376	TRUE	5.78079e-30
ENSG00000205710	2282.41	23.8846	6.57833	TRUE	1.00046e-63
ENSG00000284669	3898.34	41.7292	6.54566	TRUE	1.03181e-67
ENSG00000268658	837.013	9.00498	6.53838	TRUE	1.07559e-50
ENSG00000270069	739.465	7.99242	6.53171	TRUE	1.23683e-59
ENSG00000128564	283.653	3.12566	6.50382	TRUE	5.09393e-24
ENSG00000279393	89.4407	1	6.48286	TRUE	3.35648e-11
ENSG00000232810	27757	313.081	6.47017	TRUE	1.73714e-179
ENSG00000112149	24830.3	280.97	6.46554	TRUE	4.43089e-90
ENSG00000168334	156.84	1.7885	6.4544	TRUE	1.70913e-05
ENSG00000113070	4619.4	55.9257	6.36805	TRUE	1.3453e-96
ENSG00000120337	121.465	1.52566	6.31496	TRUE	4.64375e-11
ENSG00000196917	415.291	5.42243	6.25904	TRUE	2.13646e-07
ENSG00000196878	3026.07	40.013	6.24083	TRUE	7.89969e-58
ENSG00000283849	570.918	7.67162	6.21761	TRUE	2.71527e-34
ENSG00000276600	1297.92	17.6663	6.19906	TRUE	1.02557e-34
ENSG00000176641	659.58	9.45311	6.12461	TRUE	5.10034e-58
ENSG00000073756	98288.5	1410.3	6.12295	TRUE	1.25251e-96
ENSG00000181634	2213.71	33.7348	6.03608	TRUE	4.09992e-36
ENSG00000198435	1274.76	19.7617	6.01138	TRUE	1.26179e-11
ENSG00000123358	24833.5	394.69	5.97542	TRUE	6.6255e-42
ENSG00000153234	11743.6	199.418	5.87993	TRUE	1.4402e-43
ENSG00000207870	102.406	1.85026	5.79043	TRUE	1.15351e-13
ENSG00000078401	1749.19	32.0009	5.77243	TRUE	8.80953e-53
ENSG00000259884	68.6383	1.26283	5.76428	TRUE	2.29041e-08
ENSG00000275302	21590.6	405.402	5.73491	TRUE	1.12625e-80
ENSG00000125538	97762.2	1836.9	5.73393	TRUE	5.74179e-82
ENSG00000175352	1561.7	29.3759	5.73234	TRUE	8.25575e-46
ENSG00000135625	146.139	2.74982	5.73186	TRUE	7.39648e-15
ENSG00000109321	1413.75	28.0069	5.6576	TRUE	2.13642e-10
ENSG00000173334	98545.6	1971.25	5.64361	TRUE	8.57595e-60
ENSG00000112137	34773.9	716.097	5.60171	TRUE	1.77856e-61
ENSG00000272512	279.718	5.84047	5.58175	TRUE	7.05595e-28
ENSG00000115598	78.1536	1.6492	5.56648	TRUE	3.45194e-10
ENSG00000013588	59.1994	1.26283	5.55085	TRUE	3.76353e-07
ENSG00000228261	441.806	9.58045	5.52717	TRUE	9.26028e-23
ENSG00000185022	23508.4	515.638	5.51067	TRUE	1.65214e-45
ENSG00000267195	43.3769	1	5.43885	TRUE	9.22426e-07
ENSG00000163739	15137	359.72	5.39506	TRUE	2.64071e-53
ENSG00000267200	41.659	1	5.38056	TRUE	2.95735e-07
ENSG00000139289	4737.03	115.189	5.36191	TRUE	2.95758e-89
ENSG00000163661	4473.27	108.903	5.36022	TRUE	1.06492e-64
ENSG00000011422	176473	4435.81	5.31411	TRUE	5.81451e-45
ENSG00000181649	591.125	15.4153	5.26102	TRUE	1.10877e-45
ENSG00000274215	173.74	4.65693	5.2214	TRUE	3.84891e-19
ENSG00000108179	137394	3690.09	5.21852	TRUE	7.21164e-56
ENSG00000178803	1738.15	47.0176	5.2082	TRUE	5.29636e-65
ENSG00000099625	219.147	6.1614	5.1525	TRUE	0.000877214
ENSG00000123342	1184.2	34.7671	5.09004	TRUE	7.23353e-08
ENSG00000164949	352.133	10.4109	5.07996	TRUE	1.60177e-20
ENSG00000272768	80.5872	2.39183	5.07436	TRUE	4.08824e-11
ENSG00000136158	1878.59	55.7741	5.07391	TRUE	3.3834e-64
ENSG00000121797	5700.42	173.267	5.04	TRUE	1.73961e-39
ENSG00000229951	152.048	4.62855	5.03782	TRUE	8.2293e-14
ENSG00000235172	572.907	17.5162	5.03154	TRUE	7.05595e-28
ENSG00000250739	32.6524	1	5.02912	TRUE	1.54667e-05
ENSG00000173391	1918.3	60.5541	4.98546	TRUE	6.01967e-05
ENSG00000171174	1601.24	51.4236	4.96061	TRUE	6.40109e-34
ENSG00000134531	2201.65	71.2952	4.94864	TRUE	6.54339e-27
ENSG00000158050	24312.1	789.954	4.94376	TRUE	5.63993e-63
ENSG00000122641	625.57	20.4104	4.93779	TRUE	0.000135263
ENSG00000144655	72553.9	2406.25	4.9142	TRUE	3.00178e-56
ENSG00000259883	48.4848	1.68796	4.84418	TRUE	3.93394e-07
ENSG00000286076	196.489	6.91494	4.82859	TRUE	3.9484e-12
ENSG00000208028	256.703	9.25376	4.79392	TRUE	5.14589e-20
ENSG00000278607	376.837	13.6922	4.78251	TRUE	0.000418228
ENSG00000279269	26.8511	1	4.74691	TRUE	3.57136e-05
ENSG00000166920	116.733	4.3711	4.73908	TRUE	3.06656e-13
ENSG00000264931	43.5599	1.6492	4.72316	TRUE	2.49028e-06
ENSG00000278493	52.859	2.01256	4.71504	TRUE	1.19169e-07
ENSG00000196639	81.7778	3.12028	4.71196	TRUE	2.06496e-12
ENSG00000279719	24.8721	1	4.63646	TRUE	3.83418e-05
ENSG00000255808	41.441	1.68796	4.6177	TRUE	2.31184e-06
ENSG00000259438	24.3374	1	4.6051	TRUE	1.68607e-05
ENSG00000255398	29522.6	1258.21	4.55237	TRUE	0.000217764
ENSG00000167604	26205.5	1117.89	4.55102	TRUE	7.575e-70
ENSG00000175315	42.8035	1.84317	4.53747	TRUE	1.99013e-06
ENSG00000165606	22.9119	1	4.51802	TRUE	2.56598e-05
ENSG00000250274	622.513	27.2029	4.51627	TRUE	1.32485e-15
ENSG00000231047	59.6627	2.623	4.50754	TRUE	5.97248e-06
ENSG00000008118	22.4142	1	4.48634	TRUE	2.42592e-05
ENSG00000124216	668.001	29.9123	4.48104	TRUE	4.72893e-38
ENSG00000207725	27.7608	1.26283	4.45831	TRUE	6.22422e-05
ENSG00000255521	233.795	10.688	4.45118	TRUE	3.74606e-25
ENSG00000259354	39.6193	1.8115	4.45095	TRUE	0.000205641
ENSG00000231507	405.443	18.7218	4.43671	TRUE	3.90036e-05
ENSG00000141682	4528.39	210.673	4.42592	TRUE	6.50025e-27
ENSG00000112715	14596.2	682.716	4.41816	TRUE	7.47712e-06
ENSG00000274508	43.66	2.05133	4.41168	TRUE	7.62199e-06
ENSG00000105290	110.822	5.21255	4.41012	TRUE	6.07136e-13
ENSG00000270640	101.349	4.76785	4.40984	TRUE	6.31019e-11
ENSG00000163975	995.631	47.3245	4.39495	TRUE	3.69789e-30
ENSG00000256843	34.8939	1.68796	4.36962	TRUE	6.22422e-05
ENSG00000159388	217502	10575.7	4.3622	TRUE	1.01475e-81
ENSG00000001617	27.1764	1.3246	4.35873	TRUE	0.000200382
ENSG00000176597	8386.66	420.934	4.31643	TRUE	2.70232e-29
ENSG00000137331	22651.4	1142.57	4.30925	TRUE	3.99155e-40
ENSG00000220378	100.315	5.12964	4.28953	TRUE	1.9378e-09
ENSG00000165685	95.9945	4.93187	4.28275	TRUE	3.94794e-12
ENSG00000182782	51837.5	2673.02	4.27745	TRUE	0.000241843
ENSG00000186594	7385.22	398.55	4.21181	TRUE	1.29725e-34
ENSG00000260135	390.639	21.2932	4.19737	TRUE	0.00171697
ENSG00000202502	23.1131	1.26283	4.19398	TRUE	0.000431303
ENSG00000160886	35.6745	1.9738	4.17585	TRUE	3.46592e-05
ENSG00000278969	64.2664	3.5596	4.17428	TRUE	2.62269e-09
ENSG00000226644	17.7186	1	4.14719	TRUE	0.00040672
ENSG00000232803	40.0758	2.27711	4.13745	TRUE	2.11434e-05
ENSG00000227383	31.6036	1.8115	4.12483	TRUE	0.000252933
ENSG00000222009	3653.32	211.118	4.11308	TRUE	1.67424e-39
ENSG00000197632	916.73	53.0841	4.11014	TRUE	1.62397e-41
ENSG00000269952	77.4933	4.48911	4.10957	TRUE	1.43007e-08
ENSG00000250069	95.1934	5.66398	4.07098	TRUE	4.40937e-10
ENSG00000136244	139.908	8.34345	4.06769	TRUE	1.51611e-15
ENSG00000259476	32.5802	1.9667	4.05015	TRUE	0.000364394
ENSG00000287494	81.1005	4.91425	4.04467	TRUE	2.72429e-09
ENSG00000255874	295.776	17.971	4.04076	TRUE	3.94794e-12
ENSG00000275894	16.4129	1	4.03676	TRUE	0.00028751
ENSG00000239503	283.44	17.326	4.03203	TRUE	5.37886e-18
ENSG00000287812	52.5185	3.212	4.03128	TRUE	2.50808e-05
ENSG00000196754	71.3527	4.37805	4.02661	TRUE	5.31832e-07
ENSG00000187479	95.694	5.91628	4.01567	TRUE	3.7209e-06
ENSG00000138670	4857.81	300.968	4.01262	TRUE	1.68027e-24
ENSG00000287620	36.7471	2.2984	3.99893	TRUE	0.000966385
ENSG00000259342	15.945	1	3.99503	TRUE	0.000388423
ENSG00000240457	20.1245	1.26283	3.99422	TRUE	0.0028781
ENSG00000234961	33.4606	2.1131	3.98503	TRUE	1.25445e-05
ENSG00000119986	1389.8	88.3844	3.97495	TRUE	8.92906e-18
ENSG00000268635	18.2641	1.1623	3.97396	TRUE	0.00421203
ENSG00000204103	39705.5	2546.2	3.96292	TRUE	3.71132e-58
ENSG00000167612	15.4808	1	3.95241	TRUE	0.000485799
ENSG00000222043	102.628	6.68206	3.94099	TRUE	1.51606e-08
ENSG00000187140	15.2293	1	3.92878	TRUE	0.000844731
ENSG00000253227	105.181	7.05581	3.89792	TRUE	1.20836e-09
ENSG00000258355	36.4418	2.4607	3.88846	TRUE	0.000579286
ENSG00000186431	25792.8	1755.95	3.87664	TRUE	1.08412e-40
ENSG00000278546	14.3547	1	3.84345	TRUE	0.00156256
ENSG00000205622	61.947	4.34272	3.83436	TRUE	4.17951e-08
ENSG00000266498	71.5307	5.03068	3.82974	TRUE	2.33969e-07
ENSG00000273980	27.1671	1.91203	3.82869	TRUE	0.000153566
ENSG00000266891	77.5558	5.45925	3.82846	TRUE	1.74428e-05
ENSG00000279198	911.266	64.583	3.81865	TRUE	1.34863e-18
ENSG00000171860	20773.6	1474.42	3.81652	TRUE	4.72259e-33
ENSG00000197279	147.11	10.5169	3.80612	TRUE	7.31494e-08
ENSG00000261592	56.867	4.0695	3.80467	TRUE	0.000197025
ENSG00000157423	13.9474	1	3.80193	TRUE	0.00479104
ENSG00000271614	1924.13	138.096	3.80047	TRUE	2.24823e-33
ENSG00000182759	280.247	20.1586	3.79723	TRUE	8.18471e-15
ENSG00000275202	655.032	47.6551	3.78086	TRUE	0.000144654
ENSG00000184557	31965.8	2328.75	3.7789	TRUE	3.06372e-26
ENSG00000276404	98.9144	7.31169	3.7579	TRUE	7.07825e-10
ENSG00000164399	13.4411	1	3.74857	TRUE	0.00281579
ENSG00000078804	29870.3	2233.99	3.74102	TRUE	1.93243e-26
ENSG00000235090	23.126	1.74973	3.72431	TRUE	0.000897368
ENSG00000145040	27.9273	2.1131	3.72425	TRUE	0.000143276
ENSG00000229719	263.642	20.2983	3.69915	TRUE	2.58378e-23
ENSG00000279859	19.2759	1.4869	3.69642	TRUE	0.00921876
ENSG00000254236	19.2683	1.4869	3.69585	TRUE	0.0063172
ENSG00000118094	12.7769	1	3.67547	TRUE	0.00575237
ENSG00000204099	49.0567	3.86463	3.66605	TRUE	3.83418e-05
ENSG00000216490	2528.18	200.735	3.65474	TRUE	9.65837e-22
ENSG00000276900	4714.27	374.514	3.65394	TRUE	7.19208e-16
ENSG00000254826	105.581	8.43554	3.64573	TRUE	2.37099e-07
ENSG00000124882	704.504	56.7648	3.63354	TRUE	0.00389161
ENSG00000225676	12.2888	1	3.61928	TRUE	0.00379307
ENSG00000267212	61.8785	5.06078	3.61201	TRUE	4.2782e-08
ENSG00000273129	135.654	11.1254	3.608	TRUE	4.50633e-14
ENSG00000087074	95451.8	7860.43	3.60209	TRUE	1.57398e-19
ENSG00000175197	3392.67	282.763	3.58476	TRUE	2.16348e-28
ENSG00000264675	39.5563	3.31096	3.57859	TRUE	0.000431303
ENSG00000286887	104.302	8.77396	3.5714	TRUE	6.30066e-08
ENSG00000155090	19797.2	1694.93	3.546	TRUE	9.19238e-21
ENSG00000006327	2648.55	232.176	3.51191	TRUE	8.89665e-26
ENSG00000279164	83.8381	7.3645	3.50895	TRUE	1.59491e-10
ENSG00000124145	1250.3	110.024	3.50638	TRUE	2.27549e-44
ENSG00000240163	16.8641	1.4869	3.50357	TRUE	0.00904888
ENSG00000124762	16332.3	1441.39	3.50219	TRUE	2.13635e-60
ENSG00000213386	74.4689	6.61491	3.49284	TRUE	1.95552e-06
ENSG00000267519	55053.8	4911.95	3.48647	TRUE	1.14271e-19
ENSG00000287192	25.3416	2.27002	3.48073	TRUE	0.0059271
ENSG00000118515	57378.4	5180.6	3.46932	TRUE	1.03443e-22
ENSG00000166482	141.431	12.8225	3.46335	TRUE	2.96555e-13
ENSG00000179447	13.7534	1.26283	3.44506	TRUE	0.00948873
ENSG00000258469	142.006	13.3871	3.40704	TRUE	6.30431e-12
ENSG00000263050	266.14	25.2866	3.39574	TRUE	1.95982e-11
ENSG00000179431	24.5966	2.33716	3.39563	TRUE	0.00160719
ENSG00000188396	344.606	32.7881	3.3937	TRUE	1.08693e-12
ENSG00000264769	141.136	13.5106	3.38492	TRUE	9.67793e-09
ENSG00000143067	1864.12	179.294	3.3781	TRUE	1.81822e-29
ENSG00000268240	569.313	54.8394	3.37594	TRUE	0.00305055
ENSG00000178997	21.9738	2.12191	3.37235	TRUE	0.0030321
ENSG00000266921	24.0581	2.33007	3.36808	TRUE	0.000966385
ENSG00000228264	188.109	18.2187	3.36808	TRUE	1.36194e-09
ENSG00000229931	329.686	31.971	3.36626	TRUE	3.399e-25
ENSG00000264773	146.01	14.1598	3.36619	TRUE	2.11447e-10
ENSG00000188290	1503.32	147.206	3.35224	TRUE	8.85495e-11
ENSG00000204020	1174.9	115.815	3.34264	TRUE	5.26299e-29
ENSG00000120129	227955	22491.4	3.3413	TRUE	1.24664e-23
ENSG00000253307	123.399	12.2035	3.33796	TRUE	2.65067e-07
ENSG00000114315	880.415	87.4381	3.33185	TRUE	8.54299e-41
ENSG00000197019	7007.76	698.631	3.32635	TRUE	1.25741e-29
ENSG00000138166	5405.44	541.29	3.31994	TRUE	2.03935e-21
ENSG00000229598	230.063	23.0446	3.31952	TRUE	5.14589e-20
ENSG00000268355	67.6944	6.84607	3.30569	TRUE	3.47605e-05
ENSG00000287535	24.3672	2.49946	3.28525	TRUE	0.00539373
ENSG00000251179	264.746	27.1715	3.28444	TRUE	2.0129e-07
ENSG00000166886	7823.45	806.668	3.27776	TRUE	5.99908e-32
ENSG00000229781	20.602	2.129	3.27454	TRUE	0.00878873
ENSG00000274008	310.417	32.2156	3.26838	TRUE	1.27449e-16
ENSG00000259950	20.844	2.16777	3.26535	TRUE	0.007151
ENSG00000199477	25.5211	2.65467	3.26509	TRUE	0.00134676
ENSG00000236567	44.5235	4.67112	3.25273	TRUE	0.0077665
ENSG00000186480	18236.4	1914.87	3.25151	TRUE	5.85819e-21
ENSG00000170425	622.538	65.8291	3.24136	TRUE	7.74289e-17
ENSG00000233791	267.855	28.4784	3.23351	TRUE	1.13886e-10
ENSG00000253372	76.2798	8.13566	3.22897	TRUE	1.77506e-05
ENSG00000215022	1004.94	107.191	3.22884	TRUE	3.08381e-17
ENSG00000248719	199.705	21.3834	3.22331	TRUE	9.1125e-10
ENSG00000262898	29.0795	3.11856	3.22105	TRUE	0.000478958
ENSG00000278330	1097.62	118.719	3.20876	TRUE	4.5595e-13
ENSG00000242113	41.254	4.46282	3.20851	TRUE	0.0020895
ENSG00000106178	33.8103	3.66185	3.20682	TRUE	0.000151207
ENSG00000140379	4348.6	471.121	3.20638	TRUE	5.43265e-21
ENSG00000177535	158.584	17.213	3.20367	TRUE	2.3173e-13
ENSG00000095794	2610.58	283.625	3.20231	TRUE	1.11742e-16
ENSG00000099860	21366.6	2325.39	3.19981	TRUE	4.45666e-18
ENSG00000268366	175.708	19.3105	3.18572	TRUE	4.83124e-14
ENSG00000101255	4289.44	471.733	3.18474	TRUE	6.30431e-12
ENSG00000178726	19240.9	2124.65	3.17888	TRUE	1.67955e-51
ENSG00000163421	34224.8	3783.34	3.17731	TRUE	6.63893e-12
ENSG00000260805	390.61	43.28	3.17396	TRUE	3.36173e-09
ENSG00000183578	37.6552	4.17699	3.17231	TRUE	0.000859773
ENSG00000134070	3866.38	432.917	3.15882	TRUE	4.76233e-23
ENSG00000124731	153214	17402	3.13822	TRUE	4.84659e-15
ENSG00000240211	23.7013	2.69343	3.13745	TRUE	0.00144616
ENSG00000285816	498.519	56.7237	3.13563	TRUE	2.582e-23
ENSG00000279520	2171.98	247.927	3.13102	TRUE	2.67557e-14
ENSG00000120705	19305.5	2213.17	3.12483	TRUE	4.87907e-21
ENSG00000128016	160481	18440.2	3.12148	TRUE	4.0042e-22
ENSG00000227591	35.1898	4.07989	3.10856	TRUE	0.000239494
ENSG00000228013	261.094	30.3952	3.10266	TRUE	6.55834e-11
ENSG00000279491	593.855	69.6689	3.09152	TRUE	4.67798e-13
ENSG00000188215	3354.58	396.555	3.08054	TRUE	2.03579e-23
ENSG00000253214	125.054	14.8316	3.0758	TRUE	1.6146e-05
ENSG00000258227	1999.89	237.731	3.07252	TRUE	2.19248e-33
ENSG00000170439	48.4961	5.76989	3.07125	TRUE	7.91803e-05
ENSG00000261124	31.8275	3.79234	3.06912	TRUE	0.0043826
ENSG00000139572	601.48	71.7673	3.06712	TRUE	4.98705e-19
ENSG00000287070	38.0804	4.55088	3.06483	TRUE	0.000383815
ENSG00000019144	503.937	60.4806	3.0587	TRUE	1.5705e-17
ENSG00000136689	26692.4	3217.18	3.05256	TRUE	1.3751e-17
ENSG00000273320	76.9548	9.29095	3.05011	TRUE	4.05618e-06
ENSG00000157557	25520.2	3108.34	3.03742	TRUE	2.34832e-23
ENSG00000167105	475.396	58.1538	3.03119	TRUE	0.00931147
ENSG00000128271	721.623	88.4579	3.02818	TRUE	1.42899e-22
ENSG00000268061	294.205	36.229	3.02161	TRUE	1.25065e-12
ENSG00000185972	20.9734	2.59999	3.01198	TRUE	0.00983644
ENSG00000183421	252.632	31.4471	3.00604	TRUE	1.81845e-10
ENSG00000279699	52.5039	6.54434	3.00411	TRUE	0.000358978
ENSG00000232487	49.2412	6.18635	2.99271	TRUE	0.00177573
ENSG00000185883	442.494	55.7944	2.98746	TRUE	6.10834e-11
ENSG00000205755	95.8421	12.1629	2.97817	TRUE	0.00477636
ENSG00000100221	19535.6	2486.26	2.97406	TRUE	5.74296e-17
ENSG00000170525	31157.8	4028.84	2.95116	TRUE	7.98288e-22
ENSG00000235897	172.174	22.4535	2.93885	TRUE	1.86157e-05
ENSG00000288007	23.4352	3.0727	2.93109	TRUE	0.0053996
ENSG00000264548	86.6956	11.5012	2.91417	TRUE	5.32954e-08
ENSG00000279861	1392.6	185.235	2.91035	TRUE	4.80222e-16
ENSG00000145107	155.687	20.8078	2.90345	TRUE	1.6227e-05
ENSG00000154099	105.619	14.1205	2.903	TRUE	4.2505e-06
ENSG00000270019	84.8089	11.3794	2.89779	TRUE	3.45116e-06
ENSG00000271064	52.565	7.08053	2.89217	TRUE	4.07032e-05
ENSG00000172548	155.055	20.9069	2.89073	TRUE	1.03501e-12
ENSG00000188886	158.409	21.4201	2.88662	TRUE	4.10203e-10
ENSG00000279602	59.9927	8.13738	2.88215	TRUE	0.00183398
ENSG00000102755	476.308	64.823	2.87732	TRUE	5.89449e-12
ENSG00000204421	75.0408	10.2383	2.8737	TRUE	3.49732e-05
ENSG00000266320	36.3437	4.96025	2.87322	TRUE	0.00550625
ENSG00000260467	848.251	115.937	2.87115	TRUE	1.12018e-17
ENSG00000130066	113518	15672.3	2.85663	TRUE	3.25913e-31
ENSG00000266970	60.4606	8.41059	2.84572	TRUE	0.000151207
ENSG00000101187	304.568	42.3802	2.8453	TRUE	3.40095e-08
ENSG00000266978	35.6615	4.97444	2.84176	TRUE	0.00303535
ENSG00000148926	12418.4	1733.24	2.84095	TRUE	3.25094e-13
ENSG00000203814	650.935	91.133	2.83647	TRUE	1.04202e-08
ENSG00000112658	25224	3583.11	2.81551	TRUE	1.3364e-17
ENSG00000102393	6158.35	881.024	2.80529	TRUE	7.66757e-12
ENSG00000203812	77.4457	11.2029	2.78931	TRUE	2.41047e-05
ENSG00000251194	191.691	27.7421	2.78863	TRUE	4.39372e-09
ENSG00000115956	110403	16001.3	2.78652	TRUE	2.8739e-16
ENSG00000165997	3805.22	553.498	2.78133	TRUE	1.42896e-13
ENSG00000198805	12085.2	1769.42	2.77189	TRUE	2.19248e-33
ENSG00000269019	40.4053	5.91642	2.77175	TRUE	0.00284449
ENSG00000287926	169.378	24.8273	2.77025	TRUE	2.44399e-05
ENSG00000168779	29.6267	4.34981	2.76787	TRUE	0.00205679
ENSG00000124091	402.726	59.4556	2.75991	TRUE	3.45679e-09
ENSG00000116679	63092.1	9348.32	2.75468	TRUE	2.9843e-20
ENSG00000168306	46.8483	7.01361	2.73977	TRUE	0.00441959
ENSG00000121101	56.7628	8.55699	2.72977	TRUE	1.79983e-05
ENSG00000229129	870.689	131.381	2.7284	TRUE	1.4018e-13
ENSG00000176845	18849.5	2851.28	2.72485	TRUE	9.8801e-21
ENSG00000169895	11223.3	1702.89	2.72044	TRUE	8.60222e-17
ENSG00000143367	1726	262.65	2.71622	TRUE	6.10834e-11
ENSG00000229473	70.0471	10.679	2.71355	TRUE	6.83774e-05
ENSG00000264270	50.4308	7.72972	2.70582	TRUE	0.000316751
ENSG00000089818	9192.89	1409.91	2.70491	TRUE	2.43157e-12
ENSG00000251161	137.455	21.1029	2.70345	TRUE	0.000118057
ENSG00000244451	29.7617	4.57388	2.70197	TRUE	0.0045526
ENSG00000253669	152.558	23.59	2.69311	TRUE	5.8616e-09
ENSG00000105509	312.402	48.4562	2.68865	TRUE	2.29041e-08
ENSG00000162878	127.955	19.9115	2.68396	TRUE	7.30278e-06
ENSG00000272669	1616.45	251.834	2.68228	TRUE	7.262e-11
ENSG00000213891	80.0172	12.498	2.67861	TRUE	1.98167e-05
ENSG00000125657	80.0417	12.5367	2.6746	TRUE	1.58792e-05
ENSG00000144802	17220.2	2706.04	2.66985	TRUE	1.14725e-27
ENSG00000237149	119.006	18.7111	2.66906	TRUE	1.86961e-05
ENSG00000135821	211576	33327.1	2.66641	TRUE	6.62856e-13
ENSG00000230844	770.523	121.411	2.66594	TRUE	2.33275e-13
ENSG00000285781	29.708	4.68151	2.66581	TRUE	0.00518337
ENSG00000233058	536.304	84.5945	2.66441	TRUE	1.15255e-20
ENSG00000177374	1710.06	270.465	2.66053	TRUE	7.45905e-25
ENSG00000163874	8683.77	1373.89	2.66005	TRUE	2.03579e-23
ENSG00000280138	4263.12	676.985	2.65472	TRUE	8.09926e-11
ENSG00000218809	1099.19	174.619	2.65416	TRUE	1.2962e-08
ENSG00000100604	106.704	17.0281	2.64763	TRUE	2.92828e-05
ENSG00000240767	54.7637	8.74767	2.64625	TRUE	0.000349819
ENSG00000237892	78.4471	12.6778	2.62941	TRUE	1.63955e-05
ENSG00000177606	4085.4	660.591	2.62865	TRUE	4.19245e-20
ENSG00000120875	342.995	55.8525	2.6185	TRUE	7.98169e-07
ENSG00000070495	9922.05	1619.89	2.61474	TRUE	4.91945e-26
ENSG00000173559	35228.3	5764.91	2.61136	TRUE	6.9017e-14
ENSG00000276753	52.9142	8.66805	2.60988	TRUE	0.00111046
ENSG00000108556	471.641	77.5266	2.60493	TRUE	5.88294e-10
ENSG00000184009	521855	86418.9	2.59423	TRUE	1.01453e-17
ENSG00000167460	45871.4	7614.58	2.59076	TRUE	1.00253e-19
ENSG00000100036	627.246	104.2	2.58968	TRUE	3.52064e-22
ENSG00000286608	45.2061	7.54809	2.58233	TRUE	0.00196802
ENSG00000121742	104.715	17.5763	2.57476	TRUE	0.00011137
ENSG00000234511	459.969	77.6455	2.56656	TRUE	2.89757e-09
ENSG00000264739	42.456	7.21983	2.55593	TRUE	0.000640817
ENSG00000139832	3780.86	645.704	2.54977	TRUE	2.34832e-23
ENSG00000187537	102.779	17.5681	2.54852	TRUE	0.00244623
ENSG00000237351	51.6198	8.84282	2.54535	TRUE	0.000101519
ENSG00000245293	34.4501	5.90566	2.54434	TRUE	0.00590908
ENSG00000235903	181.608	31.1415	2.54392	TRUE	3.70783e-08
ENSG00000226564	636.624	109.464	2.53998	TRUE	1.05791e-07
ENSG00000118785	638.639	110.267	2.534	TRUE	8.60824e-07
ENSG00000196611	70.0029	12.0904	2.53355	TRUE	0.0059854
ENSG00000189051	103.44	17.9152	2.52954	TRUE	0.00184953
ENSG00000224579	51.3016	9.0105	2.50933	TRUE	0.000581703
ENSG00000269959	43.9649	7.72972	2.50786	TRUE	0.0030321
ENSG00000158792	5519.04	972.416	2.50477	TRUE	9.6201e-10
ENSG00000139354	111.243	19.7317	2.49512	TRUE	2.11859e-05
ENSG00000136603	3478.39	618.301	2.49204	TRUE	5.1553e-10
ENSG00000090339	10855.5	1939.36	2.48478	TRUE	6.86904e-30
ENSG00000228109	82.2131	14.7522	2.47843	TRUE	1.36665e-05
ENSG00000118985	2820.44	506.241	2.47802	TRUE	1.42106e-08
ENSG00000251022	3516.43	633.825	2.47196	TRUE	3.39498e-12
ENSG00000104883	348.387	62.8008	2.47184	TRUE	1.50898e-07
ENSG00000278434	82.7084	14.9252	2.47029	TRUE	0.00066274
ENSG00000102265	28375.8	5129.99	2.46763	TRUE	6.46117e-13
ENSG00000116285	297.205	53.8805	2.46362	TRUE	3.259e-07
ENSG00000100906	35453.9	6442.81	2.46018	TRUE	1.26974e-18
ENSG00000165030	14344.1	2614.49	2.45585	TRUE	6.55236e-13
ENSG00000175556	845.18	155.155	2.44555	TRUE	9.41961e-13
ENSG00000261888	836.639	153.63	2.44514	TRUE	5.16515e-15
ENSG00000132475	168147	30887.2	2.44464	TRUE	1.72209e-10
ENSG00000118503	20163.1	3762.17	2.42208	TRUE	1.1343e-17
ENSG00000170345	44404	8300.42	2.41943	TRUE	6.47494e-11
ENSG00000228719	48.7088	9.13232	2.41513	TRUE	0.00622907
ENSG00000135047	1285.77	241.139	2.4147	TRUE	2.50773e-15
ENSG00000230149	466.675	88.5174	2.39838	TRUE	8.65051e-07
ENSG00000142178	136.172	25.8934	2.39477	TRUE	8.67843e-05
ENSG00000008056	99.8884	18.9946	2.39473	TRUE	0.000201911
ENSG00000248323	21488.2	4107.27	2.38729	TRUE	6.5158e-13
ENSG00000159885	562.929	108.457	2.37583	TRUE	1.2046e-15
ENSG00000229465	327.782	63.5924	2.36581	TRUE	1.49237e-06
ENSG00000229848	57.4602	11.1784	2.36186	TRUE	0.00202854
ENSG00000279996	92.6297	18.0474	2.35969	TRUE	8.40936e-05
ENSG00000227825	1334.1	260.629	2.3558	TRUE	1.96138e-16
ENSG00000248208	44.5256	8.71048	2.35381	TRUE	0.000474523
ENSG00000090104	163.721	32.221	2.34517	TRUE	3.61095e-05
ENSG00000143333	116.576	22.9759	2.34308	TRUE	5.08352e-06
ENSG00000165655	681.412	134.409	2.3419	TRUE	1.62258e-19
ENSG00000280046	324.271	64	2.34106	TRUE	1.00106e-14
ENSG00000173846	10728.5	2131.68	2.33138	TRUE	2.81204e-17
ENSG00000158402	45.1931	8.99631	2.3287	TRUE	0.00192908
ENSG00000279637	43.843	8.73348	2.32772	TRUE	0.00245517
ENSG00000253295	37.7658	7.53733	2.32496	TRUE	0.00446889
ENSG00000259687	82.1959	16.4233	2.32332	TRUE	0.00850443
ENSG00000102445	13153.8	2653.57	2.30947	TRUE	4.90989e-12
ENSG00000135094	59.2526	11.9809	2.30614	TRUE	0.000358055
ENSG00000141526	82189.2	16756.9	2.29419	TRUE	3.47606e-07
ENSG00000242048	74.2748	15.2021	2.2886	TRUE	0.00192908
ENSG00000228705	114.779	23.613	2.2812	TRUE	0.00735139
ENSG00000006118	142.15	29.3338	2.27678	TRUE	5.35812e-07
ENSG00000177426	4867.32	1005.61	2.27505	TRUE	1.03364e-09
ENSG00000238279	84.4448	17.4565	2.27424	TRUE	4.38056e-06
ENSG00000279433	99.432	20.5844	2.27216	TRUE	0.00449203
ENSG00000275993	125.451	25.9815	2.27157	TRUE	0.00119244
ENSG00000148841	34921.5	7236.08	2.27083	TRUE	3.67919e-09
ENSG00000258082	231.701	48.2081	2.26492	TRUE	0.000568281
ENSG00000196352	46230.5	9622.3	2.26439	TRUE	1.02081e-06
ENSG00000269066	65.4573	13.6674	2.25982	TRUE	0.00120488
ENSG00000179094	17440.8	3655.82	2.2542	TRUE	1.40871e-12
ENSG00000129226	93.1556	19.6789	2.24299	TRUE	2.3031e-05
ENSG00000273096	296.332	63.0751	2.23207	TRUE	2.64995e-10
ENSG00000263167	56.9775	12.2511	2.21748	TRUE	0.00551706
ENSG00000279766	55.7272	12.0728	2.20663	TRUE	0.00157977
ENSG00000254554	86.011	18.794	2.19425	TRUE	0.00936962
ENSG00000198355	20432.5	4470.77	2.19227	TRUE	1.19998e-13
ENSG00000188211	426.936	93.5225	2.19063	TRUE	3.7209e-06
ENSG00000279071	49.6983	10.9083	2.18777	TRUE	0.00154778
ENSG00000108106	1637.82	359.892	2.18614	TRUE	6.25112e-12
ENSG00000145979	1310.65	288.744	2.18241	TRUE	2.00415e-09
ENSG00000123562	6964.44	1534.45	2.18229	TRUE	8.7491e-10
ENSG00000117228	13739.6	3031.04	2.18046	TRUE	1.34144e-08
ENSG00000258302	121.838	27.0403	2.17178	TRUE	0.00194865
ENSG00000229331	61.0202	13.5495	2.17105	TRUE	0.00916461
ENSG00000008323	445.1	99.0913	2.1673	TRUE	2.78715e-05
ENSG00000183484	12494.9	2783.96	2.16613	TRUE	2.2691e-15
ENSG00000130052	2436.2	543.497	2.16429	TRUE	5.89449e-12
ENSG00000256060	159.928	35.7078	2.16311	TRUE	0.00114388
ENSG00000115590	19094.3	4290.55	2.15391	TRUE	8.46438e-06
ENSG00000268858	1814.71	409.375	2.14824	TRUE	6.68308e-10
ENSG00000069956	1641.03	370.355	2.14762	TRUE	2.91542e-12
ENSG00000242992	199.892	45.3583	2.13978	TRUE	9.45422e-07
ENSG00000262777	208.979	47.5884	2.13468	TRUE	0.000110287
ENSG00000162711	8680.77	1985.92	2.12802	TRUE	8.30453e-12
ENSG00000176183	70.3078	16.1811	2.11937	TRUE	0.000370758
ENSG00000172403	110.976	25.6715	2.11201	TRUE	9.50956e-06
ENSG00000163823	22161	5126.62	2.11195	TRUE	9.07405e-15
ENSG00000229512	152.185	35.3032	2.10795	TRUE	0.000756127
ENSG00000104142	10592	2460.08	2.1062	TRUE	4.80798e-06
ENSG00000167996	177792	41348.6	2.10428	TRUE	1.63024e-08
ENSG00000116044	14646.5	3412.41	2.10169	TRUE	7.63604e-11
ENSG00000164687	68.5015	15.9674	2.101	TRUE	0.000285639
ENSG00000122862	134717	31416.4	2.10034	TRUE	1.75192e-08
ENSG00000132510	123238	28814.5	2.09658	TRUE	1.35493e-07
ENSG00000226380	400.826	94.2055	2.08909	TRUE	3.99919e-05
ENSG00000173166	61.1975	14.41	2.0864	TRUE	0.00155707
ENSG00000152413	134.821	31.7768	2.08499	TRUE	0.000128942
ENSG00000167874	1351.72	319.916	2.07904	TRUE	1.60036e-07
ENSG00000154710	502.066	118.942	2.07762	TRUE	1.69703e-09
ENSG00000277452	239.414	56.786	2.0759	TRUE	9.1148e-05
ENSG00000147872	5809.77	1394.21	2.05904	TRUE	1.67987e-05
ENSG00000159625	180.085	43.2732	2.05713	TRUE	0.00124842
ENSG00000185897	66.9297	16.1899	2.04755	TRUE	0.00386616
ENSG00000221949	40.4383	9.79533	2.04556	TRUE	0.00767601
ENSG00000253981	751.801	182.463	2.04275	TRUE	0.000913048
ENSG00000076382	517.573	125.807	2.04055	TRUE	9.73985e-10
ENSG00000232671	40.1683	9.77233	2.03928	TRUE	0.00524805
ENSG00000155307	3066.32	746.64	2.03802	TRUE	1.55218e-17
ENSG00000258521	91.8057	22.3869	2.03593	TRUE	0.000203031
ENSG00000179564	44.2815	10.8062	2.03485	TRUE	0.00317514
ENSG00000232926	221.675	54.1472	2.03349	TRUE	0.000105215
ENSG00000245532	124941	30574.4	2.03085	TRUE	6.46697e-10
ENSG00000284930	525.851	128.69	2.03076	TRUE	4.33517e-06
ENSG00000260660	211.176	51.7171	2.02974	TRUE	0.00871348
ENSG00000160271	3891.04	952.958	2.02967	TRUE	8.66289e-07
ENSG00000285976	417.973	102.45	2.02849	TRUE	3.61088e-07
ENSG00000151929	3220.48	791.511	2.02459	TRUE	3.28518e-17
ENSG00000273702	39.5839	9.73185	2.02413	TRUE	0.00782299
ENSG00000233431	103.604	25.5326	2.02067	TRUE	0.00229378
ENSG00000173295	1197.14	295.362	2.01904	TRUE	1.49629e-05
ENSG00000265205	140.594	35.1071	2.00171	TRUE	4.58693e-05
ENSG00000279549	73.2596	18.3512	1.99714	TRUE	0.00670735
ENSG00000275888	1319.81	331.461	1.99342	TRUE	1.11948e-06
ENSG00000264553	178.76	45.0749	1.98763	TRUE	0.00868875
ENSG00000251393	336.738	85.017	1.9858	TRUE	8.10885e-06
ENSG00000114541	2886.19	728.755	1.98566	TRUE	0.00019384
ENSG00000243544	63.0991	16.0344	1.97644	TRUE	0.00417291
ENSG00000253276	5195.75	1324.44	1.97195	TRUE	1.23369e-08
ENSG00000067048	11579.5	2959.96	1.96792	TRUE	4.81117e-08
ENSG00000279196	65.0962	16.6592	1.96625	TRUE	0.00547333
ENSG00000121966	57879.4	14824.8	1.96504	TRUE	1.16846e-13
ENSG00000184260	76.951	19.7659	1.96093	TRUE	0.00340698
ENSG00000272625	173.322	44.6314	1.95732	TRUE	2.45702e-06
ENSG00000235888	67.7929	17.4706	1.95621	TRUE	0.000836417
ENSG00000160888	21269.3	5492.68	1.95319	TRUE	7.56566e-16
ENSG00000178723	44.6903	11.5663	1.95003	TRUE	0.00497987
ENSG00000278743	96.9982	25.1054	1.94996	TRUE	0.000228137
ENSG00000232187	460.157	119.388	1.94647	TRUE	8.09563e-12
ENSG00000101460	2380.01	619.779	1.94114	TRUE	9.43691e-09
ENSG00000134871	48.0119	12.5276	1.93828	TRUE	0.00667229
ENSG00000134107	11831.3	3094.75	1.93471	TRUE	1.36817e-09
ENSG00000197063	5876.51	1541.32	1.93079	TRUE	1.73839e-07
ENSG00000279608	50.8429	13.3499	1.92922	TRUE	0.00658274
ENSG00000273604	209.078	54.9662	1.92743	TRUE	4.23942e-08
ENSG00000187186	58.3515	15.3855	1.92319	TRUE	0.00280249
ENSG00000120709	33125.1	8757.27	1.91937	TRUE	3.32289e-07
ENSG00000233223	475.202	126.123	1.91371	TRUE	2.55278e-12
ENSG00000249042	106.542	28.2853	1.91329	TRUE	0.0093764
ENSG00000160408	305.256	81.353	1.90775	TRUE	5.80244e-08
ENSG00000253320	850.143	227.401	1.90247	TRUE	2.47226e-07
ENSG00000176014	1062.77	285.029	1.89865	TRUE	2.85174e-07
ENSG00000177173	75.3233	20.2244	1.897	TRUE	0.004408
ENSG00000273032	135.66	36.434	1.89664	TRUE	0.000463031
ENSG00000072682	100.89	27.2438	1.88878	TRUE	0.00477636
ENSG00000213694	2848.54	770.718	1.88595	TRUE	4.91783e-08
ENSG00000197780	830.12	224.95	1.88372	TRUE	2.7589e-07
ENSG00000090674	7650.73	2076.48	1.88146	TRUE	1.05788e-09
ENSG00000103257	4504.51	1224.95	1.87865	TRUE	2.97373e-09
ENSG00000232757	52.0857	14.1789	1.87715	TRUE	0.00715906
ENSG00000063015	107.322	29.3252	1.87173	TRUE	0.00114388
ENSG00000130164	3000.71	821.929	1.86822	TRUE	6.22999e-06
ENSG00000228886	49.3859	13.5527	1.86552	TRUE	0.00372599
ENSG00000156966	852.363	233.996	1.86498	TRUE	0.000525029
ENSG00000149798	254.481	69.9438	1.86329	TRUE	5.76761e-05
ENSG00000241473	60.2361	16.5833	1.8609	TRUE	0.00134541
ENSG00000173812	72758.7	20045.1	1.85987	TRUE	9.91852e-13
ENSG00000163814	182.262	50.2828	1.85788	TRUE	9.5881e-05
ENSG00000268433	134.347	37.1002	1.85647	TRUE	1.22861e-05
ENSG00000254777	60.8022	16.7916	1.85639	TRUE	0.00330559
ENSG00000161835	1384.17	383.065	1.85336	TRUE	2.31195e-06
ENSG00000100226	18878.4	5229.19	1.85208	TRUE	1.4566e-08
ENSG00000219507	715.183	198.812	1.84691	TRUE	2.16541e-09
ENSG00000132334	38937.1	10841.6	1.84457	TRUE	1.49629e-08
ENSG00000274653	62.6642	17.55	1.83617	TRUE	0.00297385
ENSG00000266980	66.4722	18.6436	1.83407	TRUE	0.00518337
ENSG00000134152	3586.55	1008.7	1.83009	TRUE	1.82086e-06
ENSG00000170458	75142	21271.8	1.82067	TRUE	5.01369e-08
ENSG00000180611	330.83	93.8142	1.81821	TRUE	6.54064e-07
ENSG00000182310	877.557	248.888	1.818	TRUE	2.46828e-07
ENSG00000137309	13726.2	3902.39	1.8145	TRUE	1.0152e-17
ENSG00000280407	716.664	203.948	1.8131	TRUE	0.000489071
ENSG00000227512	454.572	129.868	1.80746	TRUE	0.007151
ENSG00000141543	9726	2783.25	1.80508	TRUE	5.31621e-08
ENSG00000105835	106562	30753.5	1.79287	TRUE	4.29551e-07
ENSG00000213362	122.594	35.541	1.78634	TRUE	0.000116771
ENSG00000171786	111.925	32.6212	1.77865	TRUE	0.000217718
ENSG00000196428	4961.99	1453.93	1.77096	TRUE	2.56453e-06
ENSG00000179119	4617.45	1355.2	1.76859	TRUE	1.06849e-07
ENSG00000242960	444.082	130.339	1.76856	TRUE	4.89513e-07
ENSG00000182224	78.1493	22.9617	1.767	TRUE	0.00157977
ENSG00000115602	230.86	67.9399	1.76469	TRUE	0.000793633
ENSG00000203760	60.902	17.9238	1.76461	TRUE	0.00217728
ENSG00000280194	394.554	116.296	1.76242	TRUE	1.37579e-07
ENSG00000223552	96.9077	28.61	1.76009	TRUE	0.00225799
ENSG00000278881	90.3188	26.7035	1.758	TRUE	0.00531226
ENSG00000235908	122.84	36.3504	1.75673	TRUE	0.00634874
ENSG00000234518	513.482	151.964	1.75659	TRUE	1.14006e-06
ENSG00000237264	68.9246	20.5014	1.74929	TRUE	0.00974883
ENSG00000001630	118.237	35.2519	1.74591	TRUE	0.00366419
ENSG00000182885	35268.6	10522.6	1.74489	TRUE	3.0694e-05
ENSG00000165782	7844.97	2351.55	1.73816	TRUE	2.96167e-05
ENSG00000075426	47435.8	14231.7	1.73687	TRUE	1.0242e-06
ENSG00000261373	809.943	243.244	1.73542	TRUE	3.62427e-06
ENSG00000237513	453.01	136.378	1.73193	TRUE	2.01164e-05
ENSG00000203804	1703.86	513.092	1.73152	TRUE	0.00400149
ENSG00000274370	218.34	65.8147	1.73009	TRUE	0.0012329
ENSG00000104419	23504.6	7100.72	1.7269	TRUE	7.74747e-10
ENSG00000268670	180.541	54.5719	1.7261	TRUE	0.00012831
ENSG00000171223	54264.8	16405.3	1.72586	TRUE	3.31542e-07
ENSG00000123975	224.89	68.0893	1.72372	TRUE	0.00159428
ENSG00000101150	31968.7	9679.48	1.72366	TRUE	5.27987e-06
ENSG00000161960	1473.44	450.038	1.71107	TRUE	2.11447e-10
ENSG00000165312	5791.36	1768.96	1.711	TRUE	1.07889e-07
ENSG00000255438	58.8215	18.0457	1.70469	TRUE	0.00454854
ENSG00000176170	1533.61	471.03	1.70304	TRUE	2.77918e-08
ENSG00000271913	1008.71	310.475	1.69997	TRUE	0.00129132
ENSG00000241839	43069	13333.7	1.69157	TRUE	5.08352e-06
ENSG00000127666	4049.22	1259.91	1.68432	TRUE	2.82839e-12
ENSG00000272341	255.481	79.5468	1.68334	TRUE	9.81383e-06
ENSG00000196449	854.937	267.419	1.67672	TRUE	5.75395e-12
ENSG00000213453	225.872	70.6722	1.67629	TRUE	9.37539e-05
ENSG00000198682	870.667	273.307	1.6716	TRUE	2.3725e-10
ENSG00000140961	708.547	222.552	1.67072	TRUE	0.00541119
ENSG00000151689	1150.91	361.687	1.66996	TRUE	2.31275e-11
ENSG00000273174	120.791	38.0463	1.66668	TRUE	0.000571101
ENSG00000185338	1578.74	497.655	1.66556	TRUE	2.40139e-09
ENSG00000236255	420.558	132.831	1.66272	TRUE	8.68902e-05
ENSG00000262001	414.448	131.475	1.6564	TRUE	0.0003396
ENSG00000154359	1795.94	573.28	1.64743	TRUE	1.2158e-07
ENSG00000053524	166.175	53.091	1.64617	TRUE	0.000655654
ENSG00000287809	86.1552	27.6435	1.63999	TRUE	0.00785073
ENSG00000204569	14248.7	4580.85	1.63715	TRUE	1.52377e-07
ENSG00000186407	16217.3	5253.1	1.62629	TRUE	6.22996e-07
ENSG00000075624	1.3845e+06	448688	1.62557	TRUE	6.38626e-09
ENSG00000113811	1974.14	642.181	1.62017	TRUE	2.29041e-08
ENSG00000161921	16978.6	5523.17	1.62015	TRUE	0.000890224
ENSG00000198517	7352.07	2397.88	1.61639	TRUE	5.77712e-08
ENSG00000168374	7518.82	2457.17	1.61351	TRUE	2.41728e-08
ENSG00000117479	442.464	145.642	1.60314	TRUE	0.000610496
ENSG00000197405	94094.7	31099.7	1.59721	TRUE	9.88422e-06
ENSG00000218980	240.595	79.7404	1.59322	TRUE	1.44253e-05
ENSG00000044574	31092.3	10333	1.5893	TRUE	7.77919e-10
ENSG00000006016	80.2687	26.765	1.58449	TRUE	0.00288859
ENSG00000172216	39316.8	13186.8	1.57605	TRUE	3.66336e-08
ENSG00000167552	22000.2	7386.47	1.57456	TRUE	1.59708e-07
ENSG00000226763	73.4633	24.6834	1.57348	TRUE	0.00400753
ENSG00000183696	7978.02	2681.35	1.57307	TRUE	4.83124e-14
ENSG00000227376	161.234	54.3391	1.56909	TRUE	0.00182816
ENSG00000188375	105.393	35.557	1.56757	TRUE	0.00977068
ENSG00000105722	11402.6	3861.97	1.56195	TRUE	0.000106917
ENSG00000163376	554.227	187.934	1.56025	TRUE	8.07542e-05
ENSG00000168003	10206.9	3473.96	1.55489	TRUE	8.75223e-08
ENSG00000102119	5762.02	1967.54	1.55018	TRUE	1.54359e-07
ENSG00000069849	4470.68	1535.44	1.54184	TRUE	7.127e-12
ENSG00000143322	2231.25	770.983	1.53308	TRUE	0.00187912
ENSG00000106952	3315.38	1151.29	1.52592	TRUE	1.13669e-08
ENSG00000269318	140.408	48.792	1.52491	TRUE	0.00115623
ENSG00000163171	14902.1	5179.83	1.52453	TRUE	0.00112335
ENSG00000260196	124.802	43.426	1.52301	TRUE	0.00129506
ENSG00000109111	28814.9	10031.8	1.52224	TRUE	2.14583e-07
ENSG00000152784	2440.74	852.257	1.51796	TRUE	0.000361724
ENSG00000110848	766.674	269.838	1.50652	TRUE	0.0024643
ENSG00000059804	31486.4	11090.6	1.50539	TRUE	3.47605e-05
ENSG00000158019	2946.45	1038.01	1.50515	TRUE	1.0326e-05
ENSG00000143751	3091.93	1093.1	1.50009	TRUE	5.20081e-06
ENSG00000105514	4407.45	12482.8	-1.50193	TRUE	8.88528e-06
ENSG00000145416	647.469	1837.54	-1.50489	TRUE	3.259e-07
ENSG00000093134	871.654	2517.75	-1.53031	TRUE	1.3014e-06
ENSG00000111058	54.0756	156.902	-1.53682	TRUE	0.00621276
ENSG00000238113	82.3975	239.187	-1.53747	TRUE	0.000281482
ENSG00000132825	556.277	1618.99	-1.54122	TRUE	4.34849e-10
ENSG00000174125	1773.91	5180.79	-1.54624	TRUE	9.49821e-11
ENSG00000170365	37.6719	110.341	-1.55041	TRUE	0.00459911
ENSG00000145723	34.1227	100.246	-1.55474	TRUE	0.00259059
ENSG00000173281	1746.19	5156.97	-1.56231	TRUE	6.62554e-06
ENSG00000091106	638.989	1888.96	-1.56373	TRUE	3.51215e-09
ENSG00000178966	147.646	436.824	-1.56491	TRUE	2.75125e-06
ENSG00000120696	293.484	869.535	-1.56696	TRUE	4.53217e-06
ENSG00000259772	47.8341	141.967	-1.56945	TRUE	0.00610444
ENSG00000273837	85.7563	255.003	-1.5722	TRUE	0.000412892
ENSG00000245848	573.959	1727.15	-1.58938	TRUE	7.77717e-08
ENSG00000113369	1919.77	5798.89	-1.59484	TRUE	1.91933e-08
ENSG00000105327	700.5	2128.13	-1.60313	TRUE	1.71121e-06
ENSG00000173110	1527.81	4665.14	-1.61045	TRUE	0.000299063
ENSG00000260401	190.493	586.881	-1.62333	TRUE	0.00336075
ENSG00000183307	357.845	1113.31	-1.63745	TRUE	2.13774e-11
ENSG00000181631	3809.01	11971.3	-1.65209	TRUE	4.70673e-10
ENSG00000111087	243.6	766.489	-1.65375	TRUE	0.000332947
ENSG00000180539	541.29	1729.49	-1.67587	TRUE	4.40851e-06
ENSG00000150681	906.629	2964.93	-1.70941	TRUE	1.26324e-07
ENSG00000264937	22.8007	74.6953	-1.71194	TRUE	0.00303468
ENSG00000171940	2984.99	9817.34	-1.7176	TRUE	3.13246e-18
ENSG00000244055	27.9495	91.9312	-1.71773	TRUE	0.00613144
ENSG00000267940	20.5039	67.9351	-1.72826	TRUE	0.00646827
ENSG00000136630	567.547	1924.22	-1.76147	TRUE	5.21853e-06
ENSG00000225313	290.958	991.805	-1.76925	TRUE	4.43359e-05
ENSG00000259865	52.5629	179.499	-1.77186	TRUE	0.00558553
ENSG00000286555	240.458	828.531	-1.78477	TRUE	1.42106e-08
ENSG00000183779	268.361	937.181	-1.80415	TRUE	0.00120679
ENSG00000280027	53.5102	187.337	-1.80775	TRUE	0.00196547
ENSG00000181778	19.934	70.2181	-1.81661	TRUE	0.00585864
ENSG00000128604	995.82	3508.14	-1.81675	TRUE	3.97283e-13
ENSG00000279884	55.7273	199.101	-1.83705	TRUE	0.00180318
ENSG00000277978	41.5851	148.671	-1.83799	TRUE	1.63509e-05
ENSG00000178175	37.152	134.113	-1.85193	TRUE	2.05636e-05
ENSG00000205890	34.7978	130.738	-1.90961	TRUE	0.00196547
ENSG00000158473	593.147	2236.98	-1.91509	TRUE	4.40851e-06
ENSG00000279386	14.6486	55.7356	-1.92784	TRUE	0.00443882
ENSG00000188305	636.547	2433.4	-1.93463	TRUE	1.20026e-08
ENSG00000177125	764.935	3023.34	-1.98273	TRUE	3.28417e-15
ENSG00000152804	518.381	2099.39	-2.01789	TRUE	6.97322e-12
ENSG00000287387	14.8687	61.2645	-2.04277	TRUE	0.00322797
ENSG00000226491	20.0728	83.384	-2.05453	TRUE	0.000327089
ENSG00000272037	21.1861	89.8836	-2.08494	TRUE	0.00125038
ENSG00000230910	19.8397	86.1888	-2.11911	TRUE	0.000298526
ENSG00000181908	20.2984	89.1408	-2.13472	TRUE	3.85872e-05
ENSG00000246548	81.9628	362.678	-2.14565	TRUE	6.7095e-06
ENSG00000281162	276.886	1301.5	-2.23282	TRUE	2.29041e-08
ENSG00000163545	1625.29	7718	-2.24753	TRUE	1.10261e-13
ENSG00000181274	3360.71	16117.8	-2.26182	TRUE	2.15999e-09
ENSG00000119457	88.2125	428.18	-2.27916	TRUE	7.67126e-09
ENSG00000180953	72.4957	352.507	-2.28168	TRUE	1.05241e-07
ENSG00000231680	19.3571	97.0349	-2.32564	TRUE	0.000121121
ENSG00000165879	1544.19	8108.04	-2.3925	TRUE	2.06121e-09
ENSG00000206344	598.747	3227.44	-2.43037	TRUE	8.96201e-07
ENSG00000219607	7.58573	41.6562	-2.45717	TRUE	0.00882762
ENSG00000175538	615.354	3443	-2.48418	TRUE	1.19091e-16
ENSG00000187808	155.787	887.496	-2.51016	TRUE	4.78039e-14
ENSG00000234484	22.1236	134.882	-2.60804	TRUE	0.0020403
ENSG00000121807	716.718	4411.88	-2.62192	TRUE	1.43284e-26
ENSG00000267296	12.5995	78.109	-2.63212	TRUE	3.18883e-05
ENSG00000123700	413.214	2740.5	-2.72948	TRUE	1.00733e-10
ENSG00000183822	10.1119	67.3786	-2.73624	TRUE	0.000275524
ENSG00000173825	205.219	1402.14	-2.77239	TRUE	1.0723e-10
ENSG00000278090	14.2213	100.86	-2.82622	TRUE	1.99401e-05
ENSG00000255163	9.94376	74.3295	-2.90207	TRUE	9.0363e-06
ENSG00000213876	27.3001	209.992	-2.94336	TRUE	1.11018e-09
ENSG00000116990	169.494	1311.81	-2.95226	TRUE	3.44975e-25
ENSG00000259962	9.08554	79.2956	-3.1256	TRUE	0.00321379
ENSG00000269903	4.06078	36.5276	-3.16916	TRUE	0.0011981
ENSG00000159556	26.7768	269.838	-3.33304	TRUE	4.18586e-14
ENSG00000004799	58.4152	608.517	-3.38088	TRUE	7.4478e-11
ENSG00000180340	46.4915	511.817	-3.46059	TRUE	5.90765e-26
ENSG00000271821	3.21005	41.4133	-3.68943	TRUE	0.00028751
ENSG00000276842	4.14213	67.6841	-4.03037	TRUE	1.48655e-07
ENSG00000259514	2.29644	47.5932	-4.37329	TRUE	7.24662e-05

## Sheet: C.tropicalis DEGs 120mpi
id	mean_A_mrn	mean_B_mrn	log2_fc_mrn	DESeq2	DESeq2_adj_pval
ENSG00000115008	6269.27	1.77546	11.7859	TRUE	1.90857e-27
ENSG00000108688	3339.24	1	11.7053	TRUE	5.68728e-32
ENSG00000108691	13757.7	4.689	11.5187	TRUE	1.68976e-128
ENSG00000123689	118120	64.6399	10.8355	TRUE	6.34301e-256
ENSG00000122861	88621.8	53.1595	10.7031	TRUE	2.38432e-142
ENSG00000128342	15654.2	11.4661	10.415	TRUE	2.85885e-151
ENSG00000081041	13553.7	10.1829	10.3783	TRUE	7.53465e-189
ENSG00000119508	19493.6	15.9656	10.2538	TRUE	1.10505e-143
ENSG00000102794	1765.35	1.45702	10.2427	TRUE	5.70179e-33
ENSG00000165474	1148.96	1	10.1661	TRUE	1.02226e-25
ENSG00000181634	35407.3	31.3361	10.142	TRUE	3.26843e-142
ENSG00000117525	3553.66	3.75114	9.88776	TRUE	1.67205e-31
ENSG00000115009	2403.3	2.71168	9.79161	TRUE	5.80202e-62
ENSG00000277632	24417.8	30.2669	9.65597	TRUE	4.2501e-271
ENSG00000179388	54790.7	71.6304	9.57914	TRUE	4.49928e-256
ENSG00000276070	55822.4	73.1939	9.57491	TRUE	1.80431e-136
ENSG00000196878	28189.9	37.1846	9.56626	TRUE	3.63361e-223
ENSG00000276085	41639.2	56.0104	9.53803	TRUE	4.05518e-173
ENSG00000166920	2815.55	4.13688	9.41066	TRUE	1.37436e-85
ENSG00000115598	1052.94	1.60936	9.35372	TRUE	9.48233e-37
ENSG00000132170	5306.88	9.63103	9.10596	TRUE	7.6141e-158
ENSG00000287561	1483.06	2.80116	9.04834	TRUE	3.36584e-09
ENSG00000261026	1131.7	2.15616	9.03582	TRUE	1.12063e-47
ENSG00000163734	12624.7	25.468	8.95335	TRUE	2.92185e-154
ENSG00000222047	1206.63	2.67574	8.81682	TRUE	3.85358e-08
ENSG00000175352	11848.4	27.2883	8.76219	TRUE	3.75668e-112
ENSG00000166670	420.359	1	8.71548	TRUE	3.72819e-13
ENSG00000166592	4395.7	10.7967	8.66937	TRUE	5.39038e-132
ENSG00000008118	391.624	1	8.61333	TRUE	5.43906e-19
ENSG00000276600	6196.33	16.4131	8.56042	TRUE	1.14658e-120
ENSG00000196917	1800.66	5.10535	8.4623	TRUE	5.4707e-22
ENSG00000122877	7790.33	22.3758	8.4436	TRUE	1.80957e-106
ENSG00000128564	945.259	2.97229	8.31299	TRUE	5.31372e-52
ENSG00000196639	922.1	2.9538	8.28621	TRUE	1.85996e-50
ENSG00000078401	9233.74	29.7496	8.2779	TRUE	8.90128e-121
ENSG00000175592	6806.81	22.0556	8.26969	TRUE	8.16942e-184
ENSG00000169429	175656	604.6	8.18255	TRUE	1.46838e-25
ENSG00000164935	978.207	3.42428	8.1582	TRUE	4.94874e-47
ENSG00000123342	8645.92	32.3792	8.06081	TRUE	8.74096e-20
ENSG00000164949	2420.68	9.6871	7.96513	TRUE	9.18897e-87
ENSG00000197632	11065.6	49.246	7.81185	TRUE	4.84076e-177
ENSG00000270069	1651.86	7.4539	7.79188	TRUE	5.89341e-96
ENSG00000275302	81602.9	375.003	7.76557	TRUE	1.51729e-237
ENSG00000013588	258.108	1.24212	7.69903	TRUE	8.89448e-10
ENSG00000112149	51896.4	259.691	7.6427	TRUE	6.68233e-126
ENSG00000102962	1117	5.67094	7.62182	TRUE	8.40968e-17
ENSG00000099985	44887	229.428	7.61211	TRUE	2.13877e-116
ENSG00000167612	188.5	1	7.55842	TRUE	4.13183e-15
ENSG00000232810	54619.3	289.96	7.55741	TRUE	3.58974e-186
ENSG00000125538	297609	1705.65	7.44696	TRUE	2.91019e-93
ENSG00000122641	3182.12	18.8488	7.39937	TRUE	2.06277e-10
ENSG00000177464	288.415	1.72635	7.38427	TRUE	3.03136e-19
ENSG00000136244	1291.28	7.78387	7.3741	TRUE	1.10745e-58
ENSG00000140519	165.85	1	7.37374	TRUE	3.94162e-15
ENSG00000121797	26110	160.377	7.34699	TRUE	8.04265e-86
ENSG00000268812	196.293	1.24212	7.30406	TRUE	2.74142e-13
ENSG00000019144	8671.74	56.0876	7.2725	TRUE	7.9841e-198
ENSG00000207870	260.608	1.78892	7.18665	TRUE	2.40375e-23
ENSG00000173391	8079.34	55.7354	7.1795	TRUE	5.37312e-11
ENSG00000267200	141.956	1	7.1493	TRUE	3.74772e-14
ENSG00000259354	232.4	1.7617	7.0435	TRUE	1.14788e-23
ENSG00000162772	9296.43	72.6021	7.00052	TRUE	2.38031e-86
ENSG00000259342	127.542	1	6.99483	TRUE	1.06831e-13
ENSG00000251127	126.23	1	6.97991	TRUE	2.67622e-13
ENSG00000168334	212.282	1.72635	6.94211	TRUE	4.28378e-09
ENSG00000102755	7293.9	60.0127	6.92528	TRUE	2.85957e-138
ENSG00000181649	1685.76	14.3208	6.87915	TRUE	8.2538e-62
ENSG00000205710	2575.64	22.2276	6.85643	TRUE	1.77773e-92
ENSG00000120337	171.581	1.48424	6.85303	TRUE	8.73886e-14
ENSG00000268658	930.343	8.39516	6.79206	TRUE	2.71212e-44
ENSG00000250739	102.606	1	6.68097	TRUE	3.86081e-07
ENSG00000106178	352.066	3.45992	6.66896	TRUE	2.46673e-39
ENSG00000101187	3982.53	39.3322	6.66183	TRUE	4.84325e-63
ENSG00000139289	10691.8	106.701	6.64678	TRUE	3.78568e-131
ENSG00000134531	6589.88	65.9816	6.64204	TRUE	1.20268e-60
ENSG00000165606	99.3562	1	6.63454	TRUE	2.02422e-12
ENSG00000187479	550.668	5.54581	6.63364	TRUE	5.76334e-08
ENSG00000103855	410.511	4.1456	6.62969	TRUE	1.06152e-38
ENSG00000267195	96.6842	1	6.59521	TRUE	6.24701e-12
ENSG00000135094	1066.2	11.1564	6.57847	TRUE	9.71658e-56
ENSG00000112715	58663.2	633.57	6.53281	TRUE	5.66337e-19
ENSG00000232803	198.53	2.17834	6.50998	TRUE	1.37506e-08
ENSG00000164266	90.1533	1	6.49431	TRUE	3.11603e-11
ENSG00000108179	303841	3424.09	6.47145	TRUE	3.14462e-103
ENSG00000236700	206.102	2.41203	6.41696	TRUE	1.09777e-08
ENSG00000120738	11951.8	143.105	6.38401	TRUE	8.39612e-103
ENSG00000163975	3608.63	43.8683	6.36213	TRUE	7.61129e-66
ENSG00000112137	54081.5	663.098	6.34977	TRUE	6.29071e-72
ENSG00000113302	232.201	2.88251	6.3319	TRUE	1.89058e-20
ENSG00000136695	117.266	1.48424	6.30392	TRUE	2.40069e-10
ENSG00000001617	100.666	1.30468	6.26974	TRUE	2.62767e-10
ENSG00000118094	76.5657	1	6.25863	TRUE	1.64302e-11
ENSG00000113070	3956.68	51.8186	6.25467	TRUE	1.74925e-85
ENSG00000135047	16843.3	222.844	6.23999	TRUE	9.2385e-80
ENSG00000207725	92.7656	1.24212	6.22272	TRUE	3.22574e-10
ENSG00000253315	72.8797	1	6.18744	TRUE	1.82604e-05
ENSG00000118785	7267.49	102.123	6.15308	TRUE	7.28696e-54
ENSG00000250274	1786.81	25.3404	6.1398	TRUE	6.78974e-40
ENSG00000162407	2279.97	32.4538	6.13449	TRUE	3.41904e-15
ENSG00000185022	33301	479.028	6.11931	TRUE	1.52613e-55
ENSG00000163395	65.7712	1	6.03938	TRUE	1.03455e-09
ENSG00000176641	579.847	8.82496	6.03794	TRUE	2.34654e-59
ENSG00000287494	299.949	4.60795	6.02445	TRUE	5.16867e-34
ENSG00000253227	429.25	6.60213	6.02274	TRUE	1.28231e-25
ENSG00000204099	235.623	3.63445	6.0186	TRUE	4.91465e-06
ENSG00000143333	1359.47	21.3361	5.99361	TRUE	2.32783e-95
ENSG00000163661	6375.39	100.671	5.98479	TRUE	3.00166e-87
ENSG00000139572	4157.07	66.3374	5.9696	TRUE	2.07717e-63
ENSG00000239948	751.909	12.0769	5.96024	TRUE	3.3728e-52
ENSG00000136688	62.2465	1	5.95992	TRUE	1.457e-10
ENSG00000272512	341.192	5.48635	5.95859	TRUE	5.86385e-27
ENSG00000178803	2619.14	43.6104	5.90827	TRUE	3.99962e-87
ENSG00000276980	145.387	2.4561	5.88739	TRUE	0.00105214
ENSG00000272768	132.521	2.29504	5.85156	TRUE	1.06442e-18
ENSG00000259438	57.6925	1	5.85031	TRUE	5.45509e-10
ENSG00000109321	1488.12	25.9721	5.84038	TRUE	1.61329e-37
ENSG00000255398	66895.8	1171.97	5.8349	TRUE	1.27434e-08
ENSG00000197279	554.961	9.82539	5.81973	TRUE	3.75996e-08
ENSG00000283849	399.677	7.20276	5.79414	TRUE	7.59807e-41
ENSG00000175315	96.8759	1.77546	5.76988	TRUE	1.28806e-11
ENSG00000235172	878.189	16.2592	5.75521	TRUE	3.72854e-43
ENSG00000134070	21228.6	400.864	5.72675	TRUE	5.90195e-106
ENSG00000184371	47076.3	890.991	5.72345	TRUE	1.80852e-43
ENSG00000137331	54583.9	1060.82	5.68522	TRUE	1.90662e-74
ENSG00000137869	82.6038	1.63658	5.65746	TRUE	3.89287e-11
ENSG00000090104	1486.47	29.8809	5.63652	TRUE	6.08094e-88
ENSG00000278969	167.784	3.37518	5.6355	TRUE	6.11926e-23
ENSG00000267034	49.6238	1	5.63296	TRUE	4.32023e-09
ENSG00000259712	63.8817	1.30468	5.61363	TRUE	2.23911e-08
ENSG00000120875	2519.07	51.9114	5.6007	TRUE	9.53086e-38
ENSG00000258227	10556.5	220.093	5.58387	TRUE	1.59029e-111
ENSG00000011422	196758	4119.43	5.57783	TRUE	5.62602e-71
ENSG00000278546	47.6574	1	5.57463	TRUE	2.44918e-09
ENSG00000278607	608.038	12.7976	5.57021	TRUE	1.49872e-06
ENSG00000284669	1836.56	38.7243	5.56762	TRUE	3.18788e-47
ENSG00000136689	136194	2987.64	5.51052	TRUE	2.01816e-78
ENSG00000188211	3907.26	86.7151	5.49373	TRUE	3.21148e-43
ENSG00000235151	145.873	3.2851	5.47263	TRUE	0.00865111
ENSG00000153234	8178.89	184.791	5.46794	TRUE	5.90855e-51
ENSG00000099625	252.795	5.7675	5.45388	TRUE	3.85167e-22
ENSG00000205755	497.931	11.3841	5.45085	TRUE	1.67086e-06
ENSG00000173334	78379.8	1830.96	5.41981	TRUE	6.79184e-58
ENSG00000160886	81.4291	1.91404	5.41085	TRUE	1.09393e-11
ENSG00000165685	190.572	4.62481	5.3648	TRUE	2.06528e-24
ENSG00000163814	1884.34	46.6126	5.33719	TRUE	1.77377e-53
ENSG00000255921	59.2531	1.48424	5.3191	TRUE	6.36326e-08
ENSG00000176597	15542.8	390.169	5.316	TRUE	5.43525e-57
ENSG00000279269	38.9265	1	5.28268	TRUE	5.52752e-08
ENSG00000228261	350.477	9.00362	5.28267	TRUE	5.81693e-24
ENSG00000105290	191.048	4.91736	5.27991	TRUE	3.81783e-21
ENSG00000260135	764.638	19.7822	5.2725	TRUE	8.80331e-07
ENSG00000181577	49.3502	1.29122	5.25625	TRUE	1.34647e-07
ENSG00000138670	10610.1	278.108	5.25365	TRUE	2.12147e-42
ENSG00000145107	726.273	19.2866	5.23484	TRUE	3.86056e-07
ENSG00000271216	37.29	1	5.22072	TRUE	0.00455152
ENSG00000136158	1884.69	51.6997	5.18803	TRUE	5.88933e-34
ENSG00000182782	89409.6	2489.39	5.16657	TRUE	2.99665e-08
ENSG00000279393	35.6728	1	5.15675	TRUE	7.86828e-08
ENSG00000253320	7465.2	211.274	5.14299	TRUE	5.68917e-38
ENSG00000123358	12874.6	364.402	5.14285	TRUE	4.43245e-34
ENSG00000142910	76.3879	2.18337	5.12871	TRUE	2.68882e-11
ENSG00000163739	11616.8	334.017	5.12015	TRUE	2.86314e-56
ENSG00000222009	6809.78	195.956	5.11901	TRUE	2.74283e-67
ENSG00000263050	814.145	23.436	5.11849	TRUE	1.74725e-34
ENSG00000179148	196.54	5.66117	5.11758	TRUE	0.000233814
ENSG00000232873	34.6725	1	5.11572	TRUE	2.06283e-07
ENSG00000100302	34.6623	1	5.11529	TRUE	3.67653e-07
ENSG00000255874	572.649	16.6388	5.10503	TRUE	4.97967e-24
ENSG00000237732	169.991	4.93955	5.10493	TRUE	2.57979e-23
ENSG00000105825	39.2327	1.15234	5.08942	TRUE	2.25463e-06
ENSG00000255521	339.641	9.98615	5.08794	TRUE	1.76138e-33
ENSG00000229951	147.274	4.3605	5.07786	TRUE	6.92918e-14
ENSG00000177535	531.033	16.0249	5.05042	TRUE	3.15424e-32
ENSG00000166923	40.2646	1.24212	5.01864	TRUE	1.64909e-06
ENSG00000163874	40965.4	1273.51	5.00752	TRUE	2.31704e-70
ENSG00000226644	31.8778	1	4.99448	TRUE	2.50218e-06
ENSG00000172548	602.814	19.4414	4.95451	TRUE	5.25112e-38
ENSG00000152413	913.732	29.5347	4.95129	TRUE	1.84029e-31
ENSG00000149289	1618.69	52.4962	4.94647	TRUE	9.63452e-44
ENSG00000105697	39.5511	1.29122	4.93691	TRUE	1.41982e-06
ENSG00000198435	558.348	18.3066	4.93073	TRUE	2.17651e-07
ENSG00000255176	61.021	2.00382	4.92848	TRUE	2.17892e-10
ENSG00000179431	68.268	2.24594	4.92582	TRUE	6.52579e-11
ENSG00000170439	160.483	5.41536	4.88922	TRUE	2.49708e-21
ENSG00000286281	61.8534	2.0936	4.8848	TRUE	1.55587e-10
ENSG00000167604	30496.3	1034.41	4.88176	TRUE	2.50314e-94
ENSG00000279719	29.3516	1	4.87537	TRUE	3.30735e-07
ENSG00000125740	13300.9	455.286	4.86861	TRUE	6.14715e-29
ENSG00000155090	45369.4	1565.48	4.85704	TRUE	4.49695e-44
ENSG00000228044	28.8838	1	4.85219	TRUE	6.13348e-07
ENSG00000158050	20890.7	730.821	4.8372	TRUE	3.99937e-80
ENSG00000144655	62020.4	2231.47	4.79668	TRUE	7.93838e-66
ENSG00000172738	221.913	8.03575	4.78742	TRUE	7.26788e-27
ENSG00000274508	54.2351	1.96847	4.78408	TRUE	4.56543e-08
ENSG00000108342	31.4782	1.15234	4.77171	TRUE	1.03868e-05
ENSG00000124145	2781.37	101.94	4.77	TRUE	1.92565e-83
ENSG00000118503	94376.2	3486.76	4.75847	TRUE	5.10269e-63
ENSG00000154099	351.432	13.122	4.74319	TRUE	1.45704e-15
ENSG00000139354	482.804	18.2878	4.72248	TRUE	1.95068e-30
ENSG00000104140	77.7474	2.94507	4.72242	TRUE	2.1788e-10
ENSG00000250771	988.772	38.229	4.6929	TRUE	1.4063e-31
ENSG00000171174	1229.42	47.5967	4.69098	TRUE	3.94351e-37
ENSG00000256843	42.1891	1.63658	4.68812	TRUE	4.84507e-06
ENSG00000069956	8618.66	342.339	4.65397	TRUE	3.33749e-38
ENSG00000270640	112.522	4.4775	4.65137	TRUE	3.2144e-13
ENSG00000278598	25.1259	1	4.6511	TRUE	1.81326e-06
ENSG00000073756	32669.7	1305.25	4.64555	TRUE	3.83384e-89
ENSG00000253557	25.0059	1	4.6442	TRUE	8.92641e-06
ENSG00000286076	162.962	6.52018	4.64348	TRUE	7.94346e-14
ENSG00000269019	139.262	5.57583	4.64247	TRUE	5.64536e-17
ENSG00000143816	217.063	8.69111	4.64243	TRUE	1.89266e-19
ENSG00000231274	24.8694	1	4.6363	TRUE	8.48339e-06
ENSG00000243022	36.0621	1.45702	4.62939	TRUE	2.58149e-06
ENSG00000175445	1846.96	75.3934	4.61457	TRUE	4.81485e-32
ENSG00000259476	46.5037	1.90058	4.61283	TRUE	4.70511e-08
ENSG00000274528	86.8018	3.55443	4.61003	TRUE	8.96096e-11
ENSG00000100906	145866	5974.51	4.60967	TRUE	6.29415e-57
ENSG00000203446	37.4037	1.53334	4.60843	TRUE	3.90972e-06
ENSG00000101438	36.096	1.48424	4.60405	TRUE	8.31959e-06
ENSG00000188290	3303.06	136.701	4.5947	TRUE	5.887e-26
ENSG00000243968	37.9501	1.58244	4.58388	TRUE	3.8618e-06
ENSG00000272837	62.4715	2.64039	4.56437	TRUE	3.74544e-08
ENSG00000220378	114.174	4.84444	4.55876	TRUE	4.95102e-12
ENSG00000173166	316.284	13.423	4.55844	TRUE	2.18695e-36
ENSG00000095794	6172.42	262.942	4.55302	TRUE	2.89457e-40
ENSG00000099860	50567.9	2158.84	4.5499	TRUE	2.00727e-40
ENSG00000251194	602.636	25.7279	4.54988	TRUE	1.77069e-33
ENSG00000101255	10213.6	436.929	4.54695	TRUE	6.24024e-29
ENSG00000087074	168427	7305.26	4.52705	TRUE	6.1989e-37
ENSG00000274215	101.661	4.41434	4.52542	TRUE	4.38735e-13
ENSG00000171860	31438.5	1366.74	4.52372	TRUE	3.21148e-43
ENSG00000180251	22.6136	1	4.49912	TRUE	6.46576e-06
ENSG00000276753	182.511	8.08855	4.49596	TRUE	1.23049e-20
ENSG00000236182	22.5044	1	4.49214	TRUE	4.60492e-06
ENSG00000254236	32.6558	1.45702	4.48625	TRUE	9.40838e-06
ENSG00000280228	33.0415	1.48424	4.47649	TRUE	9.40838e-06
ENSG00000255355	52.2183	2.37136	4.46077	TRUE	2.59064e-08
ENSG00000128918	718.729	32.6465	4.46045	TRUE	4.73331e-24
ENSG00000283573	21.9684	1	4.45736	TRUE	9.94044e-06
ENSG00000260196	877.46	40.2522	4.44619	TRUE	3.83633e-43
ENSG00000275238	25.1049	1.15234	4.44533	TRUE	7.51192e-05
ENSG00000276900	7560.69	347.831	4.44206	TRUE	9.27019e-25
ENSG00000269952	91.4613	4.21349	4.44007	TRUE	1.72111e-11
ENSG00000105976	60.977	2.81492	4.4371	TRUE	2.82193e-09
ENSG00000259884	26.897	1.24212	4.43657	TRUE	2.95698e-05
ENSG00000187098	1759.56	81.5058	4.43216	TRUE	1.51263e-40
ENSG00000229781	44.2614	2.05292	4.4303	TRUE	1.61254e-07
ENSG00000177606	13126.5	612.222	4.42229	TRUE	1.12995e-70
ENSG00000179447	26.4669	1.24212	4.41332	TRUE	7.33151e-05
ENSG00000124762	28199.5	1334.75	4.40103	TRUE	9.68269e-88
ENSG00000124216	587.174	27.8095	4.40014	TRUE	1.87547e-37
ENSG00000186480	37344.3	1768.93	4.39994	TRUE	8.05592e-45
ENSG00000261024	36.8032	1.74824	4.39586	TRUE	1.22322e-06
ENSG00000143067	3489.54	166.19	4.39213	TRUE	6.79756e-66
ENSG00000204960	20.992	1	4.39177	TRUE	2.48065e-05
ENSG00000258907	36.9398	1.7617	4.39014	TRUE	4.19696e-05
ENSG00000196611	236.263	11.2846	4.38797	TRUE	6.8861e-12
ENSG00000186594	7718.92	369.933	4.38306	TRUE	1.42487e-40
ENSG00000164687	308.784	14.8303	4.37998	TRUE	2.19053e-27
ENSG00000170525	77665.1	3738.7	4.37666	TRUE	7.23263e-46
ENSG00000253372	157.493	7.65445	4.36285	TRUE	3.77017e-13
ENSG00000198576	90.741	4.4284	4.3569	TRUE	2.64821e-09
ENSG00000128271	1677.57	82.0102	4.35443	TRUE	2.78934e-49
ENSG00000177374	5097.83	250.061	4.34953	TRUE	3.46039e-72
ENSG00000253111	57.9487	2.84717	4.34718	TRUE	2.99665e-08
ENSG00000176170	8869.42	437.061	4.34293	TRUE	3.76791e-57
ENSG00000145040	41.1307	2.03103	4.33993	TRUE	3.88691e-07
ENSG00000215861	103.125	5.17634	4.31632	TRUE	1.93916e-12
ENSG00000271614	2544.21	128.089	4.31199	TRUE	8.81398e-45
ENSG00000255491	234.24	11.7932	4.31196	TRUE	4.7026e-20
ENSG00000262898	58.744	2.95883	4.31134	TRUE	1.11514e-09
ENSG00000090339	35580.2	1797.4	4.30709	TRUE	1.75584e-47
ENSG00000287192	42.8213	2.16488	4.30597	TRUE	2.39573e-06
ENSG00000257138	41.8753	2.12924	4.29769	TRUE	7.06817e-08
ENSG00000188396	601.09	30.571	4.29735	TRUE	3.0835e-25
ENSG00000171855	19.6166	1	4.294	TRUE	3.6401e-05
ENSG00000224596	513.255	26.3948	4.28135	TRUE	1.22966e-30
ENSG00000234191	19.4324	1	4.28039	TRUE	1.97925e-05
ENSG00000229931	576.137	29.7308	4.27638	TRUE	2.06553e-41
ENSG00000103257	21980.9	1135.83	4.27443	TRUE	7.03646e-68
ENSG00000273980	35.7142	1.85148	4.26975	TRUE	1.12596e-06
ENSG00000135625	49.4589	2.60844	4.24497	TRUE	2.60688e-06
ENSG00000225107	18.7529	1	4.22904	TRUE	2.51618e-05
ENSG00000166886	13889.4	747.831	4.21513	TRUE	3.01135e-44
ENSG00000254420	29.5565	1.5959	4.21103	TRUE	4.51966e-05
ENSG00000230638	126.627	6.87116	4.20388	TRUE	9.44549e-17
ENSG00000142319	23.9894	1.30468	4.20063	TRUE	0.000224108
ENSG00000244675	32.2564	1.77546	4.18332	TRUE	8.30807e-06
ENSG00000157557	52282	2881.13	4.18161	TRUE	2.14418e-54
ENSG00000140379	7896.5	436.241	4.17801	TRUE	1.18153e-40
ENSG00000227591	69.155	3.84092	4.17031	TRUE	7.65178e-11
ENSG00000138166	9009.57	501.063	4.16839	TRUE	1.79655e-44
ENSG00000170425	1095.95	61.0148	4.16688	TRUE	2.43642e-29
ENSG00000124882	932.949	52.4577	4.15257	TRUE	6.73466e-06
ENSG00000286225	17.7835	1	4.15246	TRUE	6.17262e-05
ENSG00000260805	711.846	40.1853	4.14682	TRUE	2.38998e-20
ENSG00000248187	17.7053	1	4.14611	TRUE	7.03313e-05
ENSG00000250148	17.6916	1	4.14499	TRUE	7.69963e-05
ENSG00000287620	38.8272	2.21872	4.12927	TRUE	7.27091e-06
ENSG00000118515	83729.2	4804.41	4.1233	TRUE	6.03852e-28
ENSG00000253307	198.485	11.4363	4.11733	TRUE	4.12459e-13
ENSG00000133657	28424.3	1648.96	4.1075	TRUE	9.99162e-43
ENSG00000111262	17.1965	1	4.10405	TRUE	4.91339e-05
ENSG00000251179	435.566	25.3602	4.10225	TRUE	9.59403e-15
ENSG00000198805	28054.3	1637.49	4.09867	TRUE	2.9046e-62
ENSG00000163421	59938.6	3503.08	4.09679	TRUE	3.12563e-27
ENSG00000279164	117.743	6.88492	4.09605	TRUE	1.53367e-10
ENSG00000235897	355.792	20.8118	4.09556	TRUE	2.99059e-12
ENSG00000255443	359.281	21.2756	4.07784	TRUE	6.60067e-17
ENSG00000267519	76627	4565.63	4.06897	TRUE	2.96912e-31
ENSG00000115594	17571.3	1051.02	4.06336	TRUE	7.72309e-28
ENSG00000186451	26.4467	1.58244	4.06287	TRUE	0.000258243
ENSG00000228022	92.9429	5.60674	4.05111	TRUE	8.79515e-12
ENSG00000259950	34.4273	2.08014	4.0488	TRUE	1.15741e-05
ENSG00000287626	82.4713	4.99205	4.04619	TRUE	1.29493e-08
ENSG00000254027	25.5011	1.5468	4.0432	TRUE	8.2096e-05
ENSG00000268240	842.246	51.2188	4.03949	TRUE	8.95346e-05
ENSG00000266891	83.8423	5.10401	4.03797	TRUE	2.28316e-08
ENSG00000130513	359.876	21.9127	4.03766	TRUE	0.000146518
ENSG00000164400	16.3842	1	4.03424	TRUE	9.30252e-05
ENSG00000236683	49.9445	3.0705	4.02378	TRUE	1.85071e-08
ENSG00000228705	356.48	21.9771	4.01975	TRUE	0.000219525
ENSG00000286887	132.923	8.19682	4.01939	TRUE	1.2098e-13
ENSG00000231047	40.9126	2.5234	4.01911	TRUE	8.35023e-06
ENSG00000175556	2327.04	143.756	4.0168	TRUE	6.70316e-33
ENSG00000273443	54.9887	3.39736	4.01665	TRUE	6.90199e-08
ENSG00000242048	228.475	14.1693	4.0112	TRUE	7.61177e-21
ENSG00000168243	19.9649	1.24212	4.00659	TRUE	0.000387522
ENSG00000106952	17147.7	1067.22	4.00608	TRUE	2.42282e-60
ENSG00000235385	16.0293	1	4.00264	TRUE	0.00025394
ENSG00000222898	20.5997	1.29122	3.99582	TRUE	0.000161381
ENSG00000147724	22.9106	1.44356	3.98831	TRUE	0.000417483
ENSG00000204103	37333.7	2354.06	3.98725	TRUE	2.09394e-51
ENSG00000161835	5587.77	354.787	3.97725	TRUE	1.04517e-33
ENSG00000279699	96.6632	6.14481	3.97553	TRUE	9.55788e-11
ENSG00000239218	30.9248	1.96847	3.97362	TRUE	0.000147062
ENSG00000182759	291.967	18.7037	3.96441	TRUE	3.62305e-14
ENSG00000205622	63.7176	4.08304	3.96398	TRUE	2.16285e-09
ENSG00000113657	68.1651	4.38432	3.95861	TRUE	1.36789e-09
ENSG00000159261	15.5272	1	3.95672	TRUE	0.000224566
ENSG00000104885	36633.4	2360.27	3.95613	TRUE	6.70305e-59
ENSG00000258860	22.5862	1.45702	3.95435	TRUE	0.000208404
ENSG00000137309	55924.5	3612.27	3.9525	TRUE	2.44752e-60
ENSG00000186431	24851.3	1629.13	3.93115	TRUE	1.44128e-46
ENSG00000236776	15.2441	1	3.93018	TRUE	0.000282579
ENSG00000288007	44.3741	2.91816	3.92659	TRUE	1.07788e-06
ENSG00000275202	672.013	44.3151	3.92262	TRUE	4.54665e-05
ENSG00000128422	26.1806	1.73478	3.91567	TRUE	4.15462e-05
ENSG00000285872	128.366	8.51186	3.91465	TRUE	7.13924e-14
ENSG00000216490	2793.17	185.954	3.90888	TRUE	6.73902e-20
ENSG00000123610	7997.08	535.242	3.90121	TRUE	1.99901e-06
ENSG00000140955	32.9424	2.21902	3.89195	TRUE	4.6002e-05
ENSG00000269902	20.6885	1.39446	3.89105	TRUE	0.000445248
ENSG00000276404	101.06	6.8608	3.8807	TRUE	2.18191e-11
ENSG00000184557	31761.3	2162.03	3.87681	TRUE	2.9809e-32
ENSG00000242113	61.6533	4.21823	3.86947	TRUE	3.86213e-06
ENSG00000105642	52.7159	3.61226	3.86726	TRUE	1.88592e-08
ENSG00000173846	28815.1	1975.98	3.86619	TRUE	2.48333e-44
ENSG00000236530	32.154	2.20526	3.86598	TRUE	6.9628e-05
ENSG00000224001	30.2357	2.08014	3.8615	TRUE	0.000114073
ENSG00000125780	14.5171	1	3.85968	TRUE	0.000590799
ENSG00000115956	215201	14833.2	3.85879	TRUE	1.47153e-37
ENSG00000180828	14.4556	1	3.85356	TRUE	0.000243952
ENSG00000148344	552.816	38.2561	3.85304	TRUE	0.000432241
ENSG00000278909	35.4513	2.4561	3.85139	TRUE	1.78247e-05
ENSG00000266498	68.0735	4.71962	3.85035	TRUE	1.18194e-08
ENSG00000207614	24.8732	1.72635	3.84879	TRUE	0.00016328
ENSG00000125735	44823.2	3114.02	3.8474	TRUE	4.70898e-20
ENSG00000204044	215.85	15.0048	3.84653	TRUE	3.09431e-19
ENSG00000285631	14.3837	1	3.84637	TRUE	0.000293974
ENSG00000171989	14.3803	1	3.84602	TRUE	0.000316933
ENSG00000215475	114.928	7.99731	3.84507	TRUE	1.62721e-07
ENSG00000239503	231.041	16.1466	3.83885	TRUE	1.15299e-14
ENSG00000253214	196.744	13.7975	3.83384	TRUE	1.4007e-11
ENSG00000225676	14.1926	1	3.82706	TRUE	0.000406982
ENSG00000273742	31.2668	2.20526	3.82561	TRUE	0.000274831
ENSG00000260466	18.4969	1.30468	3.82552	TRUE	0.000981969
ENSG00000214102	39.3632	2.7877	3.8197	TRUE	0.000138751
ENSG00000104951	1457.54	103.888	3.81043	TRUE	1.3535e-41
ENSG00000204020	1496.58	107.272	3.80233	TRUE	8.42189e-50
ENSG00000283876	13.9128	1	3.79834	TRUE	0.000705027
ENSG00000228109	190.513	13.7445	3.79296	TRUE	2.83898e-15
ENSG00000013619	527.47	38.0672	3.79247	TRUE	3.56756e-22
ENSG00000144802	34707	2506.76	3.79133	TRUE	4.16878e-57
ENSG00000259473	13.8343	1	3.79018	TRUE	0.000327721
ENSG00000168453	23.8458	1.72635	3.78793	TRUE	0.000659432
ENSG00000264769	174.319	12.6335	3.78641	TRUE	1.19286e-12
ENSG00000198355	56965.5	4146.81	3.78001	TRUE	1.37873e-42
ENSG00000214193	4116.83	300.24	3.77735	TRUE	1.56999e-19
ENSG00000236969	37.4169	2.73017	3.77663	TRUE	1.14925e-05
ENSG00000259883	22.2179	1.63658	3.76297	TRUE	0.000494121
ENSG00000171621	1637.07	120.778	3.76069	TRUE	2.37721e-35
ENSG00000287812	40.971	3.03515	3.75476	TRUE	6.78621e-06
ENSG00000100221	31055.9	2304.03	3.75264	TRUE	6.70988e-33
ENSG00000228013	379.378	28.1794	3.75092	TRUE	1.88718e-22
ENSG00000227383	23.6991	1.7617	3.74979	TRUE	0.000314744
ENSG00000165997	6851.4	511.034	3.74491	TRUE	2.89569e-29
ENSG00000230583	52.3545	3.90851	3.74362	TRUE	1.29444e-08
ENSG00000248719	266.23	19.9251	3.74001	TRUE	7.19131e-16
ENSG00000162433	235.734	17.6509	3.73934	TRUE	6.58247e-14
ENSG00000250644	337.243	25.2654	3.73855	TRUE	2.97867e-10
ENSG00000141682	2603.12	195.516	3.73488	TRUE	7.20697e-31
ENSG00000254285	13.3019	1	3.73356	TRUE	0.00064741
ENSG00000149633	15.3056	1.15234	3.73142	TRUE	0.00148363
ENSG00000102393	10836	816.413	3.73039	TRUE	1.87587e-28
ENSG00000229512	432.238	32.8104	3.7196	TRUE	3.21763e-17
ENSG00000230844	1480.57	112.536	3.7177	TRUE	6.14715e-29
ENSG00000026751	19652.5	1503.25	3.70855	TRUE	1.3227e-34
ENSG00000070961	51031.6	3918.34	3.70308	TRUE	4.57018e-44
ENSG00000253522	1063.77	82.0932	3.69578	TRUE	3.16839e-35
ENSG00000222043	81.4979	6.29685	3.69406	TRUE	5.95505e-08
ENSG00000265494	14.9095	1.15234	3.6936	TRUE	0.00166876
ENSG00000224116	48.2205	3.72866	3.69292	TRUE	0.000104536
ENSG00000203364	25.0712	1.94126	3.69097	TRUE	9.93797e-05
ENSG00000283828	72.7586	5.64372	3.6884	TRUE	4.72764e-07
ENSG00000169194	18.7086	1.45702	3.68261	TRUE	0.00168801
ENSG00000177426	11923.5	933.366	3.67522	TRUE	1.23296e-23
ENSG00000261055	216.563	16.9827	3.67265	TRUE	6.49322e-10
ENSG00000251161	249.299	19.6661	3.66409	TRUE	8.82282e-13
ENSG00000215022	1255.94	99.3195	3.66055	TRUE	1.52834e-20
ENSG00000099250	1180.66	93.4962	3.65855	TRUE	5.77053e-05
ENSG00000146232	13798.4	1095.25	3.65517	TRUE	5.65889e-34
ENSG00000175398	12.585	1	3.65363	TRUE	0.000854772
ENSG00000255808	20.5825	1.63658	3.65267	TRUE	0.000984756
ENSG00000102265	59800.9	4759.37	3.65132	TRUE	2.23892e-28
ENSG00000249870	27.2797	2.18337	3.6432	TRUE	0.000123236
ENSG00000208028	106.941	8.64038	3.62958	TRUE	1.90112e-09
ENSG00000184599	12.3632	1	3.62798	TRUE	0.000876209
ENSG00000253775	12.3598	1	3.62758	TRUE	0.000705456
ENSG00000236453	12.3356	1	3.62476	TRUE	0.00151029
ENSG00000100867	19.6812	1.5959	3.62438	TRUE	0.00109702
ENSG00000137936	614.941	49.8883	3.62367	TRUE	1.1662e-23
ENSG00000154252	12.3016	1	3.62078	TRUE	0.000835944
ENSG00000233058	963.324	78.3979	3.61913	TRUE	1.90882e-31
ENSG00000268635	13.9607	1.15234	3.59874	TRUE	0.00276355
ENSG00000142549	20.5346	1.69914	3.59518	TRUE	0.000636525
ENSG00000162711	22252	1843.1	3.59373	TRUE	7.25475e-30
ENSG00000166535	45.2854	3.75617	3.59171	TRUE	7.1221e-07
ENSG00000231830	50.9099	4.25357	3.5812	TRUE	5.09426e-05
ENSG00000166482	142.846	11.9669	3.57734	TRUE	6.97242e-14
ENSG00000242829	21.3268	1.78892	3.57551	TRUE	0.000336409
ENSG00000170893	43.6397	3.6667	3.57309	TRUE	1.55205e-05
ENSG00000134871	138.427	11.6474	3.57105	TRUE	1.62086e-08
ENSG00000171346	20.9239	1.7617	3.57011	TRUE	0.000984413
ENSG00000266978	55.8294	4.70556	3.56859	TRUE	1.69043e-06
ENSG00000258355	28.0375	2.37106	3.56375	TRUE	0.000515601
ENSG00000228923	74.9106	6.36001	3.55807	TRUE	1.71191e-09
ENSG00000179292	11.7315	1	3.55232	TRUE	0.00186871
ENSG00000106366	906.93	77.3236	3.55201	TRUE	1.80941e-14
ENSG00000228768	14.5101	1.24212	3.54619	TRUE	0.00194724
ENSG00000006327	2516.61	215.704	3.54436	TRUE	3.55854e-28
ENSG00000136603	6653.42	570.814	3.543	TRUE	6.70733e-33
ENSG00000156535	414.903	35.6172	3.54213	TRUE	4.15796e-16
ENSG00000239483	28.6008	2.46956	3.53373	TRUE	0.000170012
ENSG00000107104	2951.67	255.104	3.53237	TRUE	1.97267e-43
ENSG00000230417	22.8489	1.9769	3.53081	TRUE	0.000416818
ENSG00000286373	11.4587	1	3.51838	TRUE	0.00202854
ENSG00000136052	382.202	33.4998	3.51211	TRUE	2.53604e-17
ENSG00000135476	754.52	66.3423	3.50756	TRUE	1.15214e-22
ENSG00000105695	67.6084	5.94676	3.50703	TRUE	9.42833e-07
ENSG00000121742	185.213	16.3303	3.50356	TRUE	1.24018e-11
ENSG00000234961	22.9616	2.03103	3.49894	TRUE	0.000497728
ENSG00000235090	19.1797	1.69914	3.4967	TRUE	0.00209659
ENSG00000250796	39.3358	3.49187	3.49377	TRUE	8.49903e-05
ENSG00000145358	26.9724	2.41203	3.48316	TRUE	8.32736e-05
ENSG00000203782	16.2236	1.45702	3.47701	TRUE	0.0030169
ENSG00000188886	221.358	19.8937	3.476	TRUE	3.22684e-20
ENSG00000145685	7469.4	675.286	3.46742	TRUE	3.22478e-27
ENSG00000273604	563.11	50.9615	3.46594	TRUE	9.10911e-26
ENSG00000177469	557.448	50.4801	3.46505	TRUE	8.04813e-20
ENSG00000145979	2943.44	267.693	3.45885	TRUE	1.7111e-25
ENSG00000150893	10.9842	1	3.45736	TRUE	0.00425691
ENSG00000124225	2448.84	223.339	3.4548	TRUE	6.26418e-20
ENSG00000273004	81.3786	7.43955	3.45136	TRUE	1.05261e-07
ENSG00000130052	5502.89	503.099	3.45128	TRUE	1.28829e-32
ENSG00000231507	191.359	17.5252	3.44878	TRUE	1.29475e-08
ENSG00000135077	11499.9	1053.35	3.44857	TRUE	3.40779e-37
ENSG00000168389	3235.04	296.334	3.44849	TRUE	5.17626e-43
ENSG00000111981	10.9158	1	3.44834	TRUE	0.00196972
ENSG00000225026	10.8988	1	3.44609	TRUE	0.00181653
ENSG00000231971	20.4561	1.87869	3.44473	TRUE	0.0017902
ENSG00000278330	1197.86	110.313	3.44079	TRUE	5.42227e-15
ENSG00000151012	353.169	32.5849	3.43808	TRUE	1.00014e-10
ENSG00000160271	9572.36	883.339	3.43784	TRUE	4.03847e-19
ENSG00000167046	127.87	11.8414	3.43275	TRUE	1.19663e-07
ENSG00000237513	1364.32	126.622	3.42958	TRUE	3.8342e-32
ENSG00000149635	14.0425	1.30468	3.42803	TRUE	0.00606585
ENSG00000285639	13.9915	1.30468	3.42278	TRUE	0.00655464
ENSG00000233791	284.275	26.5273	3.42174	TRUE	2.63405e-13
ENSG00000114315	859.901	81.0255	3.40772	TRUE	1.97358e-24
ENSG00000167105	573.936	54.248	3.40325	TRUE	3.66053e-11
ENSG00000134107	30305.2	2866.81	3.40205	TRUE	7.89568e-28
ENSG00000137094	2829.38	268.009	3.40013	TRUE	9.15478e-16
ENSG00000287682	128.322	12.1624	3.39927	TRUE	1.91995e-06
ENSG00000120705	21557.3	2047.61	3.39616	TRUE	7.97025e-30
ENSG00000221949	95.8716	9.1465	3.38981	TRUE	1.19364e-10
ENSG00000125462	297.771	28.5399	3.38315	TRUE	3.15611e-20
ENSG00000261407	10.3834	1	3.37621	TRUE	0.00292945
ENSG00000244065	35.1479	3.38893	3.37453	TRUE	9.30252e-05
ENSG00000258082	465.086	45.0082	3.36924	TRUE	4.92313e-11
ENSG00000117009	1525.91	147.846	3.3675	TRUE	1.51703e-33
ENSG00000267432	39.2808	3.81061	3.36573	TRUE	0.000158969
ENSG00000077522	23.0703	2.24594	3.36065	TRUE	0.00519117
ENSG00000224187	10.2504	1	3.3576	TRUE	0.00537428
ENSG00000285448	74.0362	7.22465	3.35723	TRUE	2.28596e-08
ENSG00000125631	30.3754	2.96726	3.3557	TRUE	0.000143471
ENSG00000244491	41.1586	4.03364	3.35104	TRUE	1.92268e-05
ENSG00000244242	163.655	16.0582	3.34928	TRUE	6.16437e-09
ENSG00000248208	82.9484	8.13929	3.34924	TRUE	7.0844e-11
ENSG00000271098	10.1887	1	3.3489	TRUE	0.00329691
ENSG00000041982	80.5184	7.91003	3.34756	TRUE	6.76813e-07
ENSG00000189001	14.8003	1.45702	3.34453	TRUE	0.00600053
ENSG00000008294	43738.4	4306.65	3.34426	TRUE	7.9055e-20
ENSG00000233896	28.6414	2.82838	3.34006	TRUE	0.00122666
ENSG00000247925	49.3677	4.92579	3.32514	TRUE	1.17611e-06
ENSG00000147872	12877.5	1289.88	3.31954	TRUE	0.000378759
ENSG00000108556	716.919	71.971	3.31632	TRUE	2.33339e-19
ENSG00000232517	36.9125	3.7158	3.31236	TRUE	0.000153787
ENSG00000202502	12.3221	1.24212	3.31037	TRUE	0.00541987
ENSG00000279637	80.972	8.17463	3.3082	TRUE	6.51555e-10
ENSG00000228775	323.047	32.7172	3.30362	TRUE	1.1239e-08
ENSG00000118160	24.5561	2.48805	3.30299	TRUE	0.00613881
ENSG00000279859	14.3737	1.45702	3.30233	TRUE	0.00833964
ENSG00000123999	9.85099	1	3.30027	TRUE	0.00647962
ENSG00000138821	4967.82	507.186	3.29203	TRUE	6.21209e-37
ENSG00000287079	36.4209	3.72053	3.29118	TRUE	3.43469e-05
ENSG00000159208	117.722	12.0368	3.28986	TRUE	1.70765e-06
ENSG00000235027	1170.79	119.828	3.28845	TRUE	2.27094e-16
ENSG00000143341	40.2307	4.11838	3.28815	TRUE	0.00182446
ENSG00000234883	292.801	30.2104	3.2768	TRUE	1.49457e-15
ENSG00000233223	1123.61	116.976	3.26387	TRUE	1.3004e-25
ENSG00000177354	13.3667	1.39446	3.26087	TRUE	0.00643002
ENSG00000278057	9.57109	1	3.25868	TRUE	0.00519865
ENSG00000009950	17.1078	1.78892	3.2575	TRUE	0.00269077
ENSG00000255092	98.5279	10.308	3.25677	TRUE	1.63724e-10
ENSG00000145911	4043.6	423.615	3.25481	TRUE	1.24156e-38
ENSG00000286981	25.3202	2.66228	3.24955	TRUE	0.0014985
ENSG00000168306	62.519	6.58497	3.24705	TRUE	1.20597e-05
ENSG00000226380	828.796	87.4461	3.24455	TRUE	6.76185e-16
ENSG00000183421	277.118	29.2451	3.24423	TRUE	2.12574e-10
ENSG00000119986	776.25	82.0165	3.24254	TRUE	2.27094e-16
ENSG00000056558	28103.2	2972.8	3.24084	TRUE	9.89904e-36
ENSG00000008056	166.636	17.6506	3.2389	TRUE	6.29329e-10
ENSG00000147614	9.37645	1	3.22904	TRUE	0.00478272
ENSG00000229719	176.915	18.8843	3.2278	TRUE	1.43497e-12
ENSG00000124102	27737.9	2968.79	3.22391	TRUE	7.87354e-05
ENSG00000162924	7093.75	759.614	3.22321	TRUE	4.65418e-32
ENSG00000168746	9.26706	1	3.21211	TRUE	0.0078585
ENSG00000280303	96.1518	10.3843	3.21091	TRUE	1.37853e-10
ENSG00000196754	38.1134	4.12032	3.20947	TRUE	0.000358559
ENSG00000268173	9.25004	1	3.20946	TRUE	0.00602702
ENSG00000187642	11.4893	1.24212	3.20942	TRUE	0.00650722
ENSG00000104611	121.4	13.1545	3.20614	TRUE	3.59968e-09
ENSG00000264548	98.9198	10.7428	3.20289	TRUE	3.75874e-10
ENSG00000241155	65.4276	7.13014	3.1979	TRUE	5.70072e-08
ENSG00000274441	9.17172	1	3.19719	TRUE	0.00647793
ENSG00000273133	155.088	16.9423	3.19439	TRUE	1.03848e-07
ENSG00000176845	24211.2	2645.39	3.19412	TRUE	9.44375e-29
ENSG00000264757	52.7336	5.76351	3.1937	TRUE	4.42961e-05
ENSG00000267212	43.5512	4.76842	3.19113	TRUE	0.000153156
ENSG00000185070	16.3158	1.78892	3.18911	TRUE	0.00564951
ENSG00000266320	42.6639	4.67864	3.18886	TRUE	3.55409e-05
ENSG00000122711	9.09654	1	3.18532	TRUE	0.00586191
ENSG00000224609	41.749	4.62984	3.17271	TRUE	0.000100738
ENSG00000177173	169.922	18.8534	3.17198	TRUE	4.2124e-12
ENSG00000258469	112.594	12.5083	3.17016	TRUE	1.90446e-10
ENSG00000139832	5372.32	597.042	3.16964	TRUE	8.89291e-33
ENSG00000240132	26.8123	2.98072	3.16916	TRUE	0.000361099
ENSG00000284052	185.505	20.6454	3.16757	TRUE	4.9032e-13
ENSG00000173077	43.5139	4.85007	3.1654	TRUE	1.32278e-05
ENSG00000164626	313.842	35.0137	3.16405	TRUE	1.25403e-14
ENSG00000099377	274.768	30.674	3.16313	TRUE	6.60688e-10
ENSG00000125657	104.688	11.6894	3.16282	TRUE	1.01631e-09
ENSG00000183578	35.2908	3.94076	3.16275	TRUE	0.000857611
ENSG00000277969	755.494	84.5158	3.16013	TRUE	8.83901e-28
ENSG00000073712	67.5542	7.60285	3.15143	TRUE	1.24833e-05
ENSG00000197063	12693.5	1429.04	3.15097	TRUE	4.89741e-19
ENSG00000136235	169.572	19.1569	3.14597	TRUE	3.00358e-07
ENSG00000274280	22.5693	2.55062	3.14545	TRUE	0.00678203
ENSG00000279433	169.202	19.1953	3.13992	TRUE	6.5719e-07
ENSG00000257453	8.78589	1	3.13519	TRUE	0.00757036
ENSG00000168003	28216	3219.5	3.1316	TRUE	4.72312e-22
ENSG00000151689	2932.4	334.954	3.13005	TRUE	7.32304e-37
ENSG00000272669	2040.58	233.83	3.12545	TRUE	1.63221e-18
ENSG00000053524	428.039	49.203	3.12092	TRUE	2.78518e-19
ENSG00000204086	26.512	3.06207	3.11407	TRUE	0.00446903
ENSG00000254693	23.399	2.70296	3.11384	TRUE	0.00773254
ENSG00000131370	9140.54	1056.16	3.11345	TRUE	1.74818e-15
ENSG00000223552	229.359	26.5072	3.11315	TRUE	1.50158e-12
ENSG00000099937	118.26	13.6701	3.11287	TRUE	1.72225e-09
ENSG00000116679	74797.7	8656.03	3.11122	TRUE	2.88696e-30
ENSG00000283154	8.62892	1	3.10918	TRUE	0.0080418
ENSG00000271483	8.61191	1	3.10633	TRUE	0.00992947
ENSG00000076382	1003.35	116.526	3.1061	TRUE	4.10024e-23
ENSG00000287771	481.383	55.9084	3.10605	TRUE	0.00195274
ENSG00000228264	145.694	16.9863	3.1005	TRUE	3.91252e-08
ENSG00000229129	1045.67	121.919	3.10044	TRUE	3.96131e-17
ENSG00000198682	2170.98	253.239	3.09978	TRUE	6.56688e-24
ENSG00000132510	229325	26765.9	3.09893	TRUE	1.24109e-20
ENSG00000259626	24.8838	2.9044	3.09889	TRUE	0.00816955
ENSG00000114541	5771.56	675.367	3.09522	TRUE	8.05665e-26
ENSG00000169495	75.6403	8.85558	3.0945	TRUE	7.10687e-08
ENSG00000285630	8.52301	1	3.09136	TRUE	0.00962844
ENSG00000264675	26.9111	3.15998	3.09021	TRUE	0.00159411
ENSG00000266970	66.9428	7.86492	3.08943	TRUE	4.89192e-07
ENSG00000268858	3231.77	379.954	3.08843	TRUE	5.28202e-23
ENSG00000271984	13.022	1.53334	3.08621	TRUE	0.00962262
ENSG00000159388	82738.1	9794.27	3.07854	TRUE	9.10329e-32
ENSG00000171246	199.386	23.6625	3.07489	TRUE	2.89096e-12
ENSG00000285781	37.1988	4.41464	3.07489	TRUE	2.89361e-05
ENSG00000255446	18.2341	2.16488	3.07427	TRUE	0.00683713
ENSG00000261592	32.4033	3.86754	3.06665	TRUE	0.00361559
ENSG00000136160	41.9024	5.00211	3.06642	TRUE	0.000322065
ENSG00000139410	565.595	67.5318	3.06613	TRUE	1.25433e-13
ENSG00000104142	19112.6	2283.63	3.06512	TRUE	1.89091e-13
ENSG00000106266	7137.48	858.11	3.05618	TRUE	4.54835e-23
ENSG00000106236	31.7303	3.8322	3.04962	TRUE	0.000351012
ENSG00000103966	10218.7	1235.89	3.04759	TRUE	3.38789e-32
ENSG00000155307	5702.49	690.784	3.04529	TRUE	3.77061e-30
ENSG00000107130	210.553	25.5439	3.04313	TRUE	2.31414e-11
ENSG00000226564	838.797	101.952	3.04043	TRUE	2.97149e-13
ENSG00000280326	50.3203	6.11729	3.04017	TRUE	0.000243507
ENSG00000038945	1035.42	126.02	3.03848	TRUE	1.84083e-13
ENSG00000108821	88.7198	10.8001	3.03822	TRUE	1.09783e-06
ENSG00000109320	47102.1	5746.84	3.03495	TRUE	3.21365e-37
ENSG00000225968	29.3518	3.58195	3.03463	TRUE	0.000654482
ENSG00000188215	3006.84	367.535	3.0323	TRUE	1.04709e-30
ENSG00000287317	74.525	9.11425	3.03153	TRUE	0.000110167
ENSG00000149557	773.166	94.6982	3.02937	TRUE	1.21001e-17
ENSG00000197122	14583.7	1792.46	3.02434	TRUE	9.89904e-36
ENSG00000279196	126.013	15.5204	3.02133	TRUE	2.91839e-07
ENSG00000249992	1686.16	208.163	3.01796	TRUE	8.70561e-37
ENSG00000281420	50.3884	6.22586	3.01675	TRUE	9.53276e-05
ENSG00000158186	1450.32	179.612	3.01342	TRUE	1.51393e-18
ENSG00000253669	177.164	21.9417	3.01334	TRUE	2.90673e-14
ENSG00000284697	41.234	5.10874	3.01279	TRUE	0.000318092
ENSG00000234076	29.3516	3.63918	3.01175	TRUE	0.000404332
ENSG00000134802	5348.12	664.063	3.00964	TRUE	1.02821e-31
ENSG00000113552	8948.74	1112.13	3.00836	TRUE	9.29994e-14
ENSG00000197019	5214.56	648.273	3.00787	TRUE	1.75616e-26
ENSG00000267122	89.0312	11.0697	3.0077	TRUE	4.79039e-09
ENSG00000261124	28.5086	3.56849	2.99801	TRUE	0.00158167
ENSG00000259600	94.1283	11.8073	2.99495	TRUE	0.000117022
ENSG00000254826	63.1408	7.92882	2.99339	TRUE	9.26561e-05
ENSG00000155011	31.4375	3.97138	2.98478	TRUE	0.00126678
ENSG00000258667	80.1425	10.1341	2.98336	TRUE	1.1167e-07
ENSG00000279227	333.548	42.3685	2.97683	TRUE	0.00602021
ENSG00000165383	30.1607	3.8319	2.97654	TRUE	0.0058739
ENSG00000124731	127064	16180.5	2.97323	TRUE	2.59512e-16
ENSG00000245293	43.4592	5.53885	2.97201	TRUE	8.58081e-05
ENSG00000106341	61.8025	7.9016	2.96745	TRUE	0.000289069
ENSG00000154678	17.7189	2.26812	2.96572	TRUE	0.00370583
ENSG00000225057	24.9517	3.20095	2.96257	TRUE	0.00144521
ENSG00000115844	23.8661	3.08929	2.94962	TRUE	0.00543012
ENSG00000279520	1776.19	230.182	2.94794	TRUE	2.70618e-11
ENSG00000162692	31.113	4.03364	2.94736	TRUE	0.000507961
ENSG00000101665	5440.46	706.957	2.94403	TRUE	1.14061e-28
ENSG00000123562	10923.4	1419.91	2.94354	TRUE	3.36484e-19
ENSG00000152784	6062.14	790.668	2.93868	TRUE	1.13993e-22
ENSG00000130066	111206	14511.5	2.93797	TRUE	5.49199e-38
ENSG00000277443	65624.6	8567.48	2.93729	TRUE	5.9782e-20
ENSG00000275993	183.49	24.056	2.93123	TRUE	2.94987e-07
ENSG00000280594	19.6883	2.58626	2.9284	TRUE	0.00414333
ENSG00000124120	8880.07	1174.65	2.91833	TRUE	8.06961e-21
ENSG00000172403	180.315	23.8683	2.91735	TRUE	1.509e-14
ENSG00000136830	17724.4	2348.69	2.91581	TRUE	6.42154e-24
ENSG00000143322	5379.45	714.196	2.91307	TRUE	5.03813e-20
ENSG00000101384	1248.4	165.832	2.91229	TRUE	8.32027e-17
ENSG00000229473	74.8044	9.94414	2.9112	TRUE	1.03406e-06
ENSG00000273812	451.266	60.1479	2.90739	TRUE	2.01774e-07
ENSG00000128016	128306	17117.1	2.90608	TRUE	1.22304e-20
ENSG00000258872	31.4681	4.19944	2.90562	TRUE	0.00144305
ENSG00000136048	4848.91	647.901	2.90381	TRUE	4.03352e-21
ENSG00000203760	124.585	16.6668	2.90209	TRUE	1.9537e-11
ENSG00000279491	483.433	64.837	2.89842	TRUE	2.43651e-13
ENSG00000089818	9711.12	1305.22	2.89534	TRUE	2.04131e-17
ENSG00000279602	56.7674	7.64942	2.89164	TRUE	0.000911222
ENSG00000115590	29575.8	3988.37	2.89055	TRUE	2.38632e-13
ENSG00000286256	377.804	50.9706	2.8899	TRUE	1.41367e-07
ENSG00000140961	1528.81	207.076	2.88418	TRUE	4.6746e-09
ENSG00000285906	124.135	16.8366	2.88224	TRUE	4.42111e-08
ENSG00000129226	134.286	18.2637	2.87826	TRUE	1.2762e-09
ENSG00000100292	27687.8	3782.98	2.87166	TRUE	1.01471e-17
ENSG00000095383	13244.1	1818.36	2.86465	TRUE	1.38839e-11
ENSG00000160460	132.954	18.2684	2.86351	TRUE	6.00702e-10
ENSG00000237149	127.2	17.4918	2.86235	TRUE	3.25961e-07
ENSG00000175197	1901.7	262.171	2.85871	TRUE	4.59316e-17
ENSG00000168994	571.589	78.8839	2.85718	TRUE	6.94724e-17
ENSG00000043462	99645.8	13766.8	2.85561	TRUE	1.82135e-23
ENSG00000185947	6870.9	949.91	2.85464	TRUE	1.47787e-12
ENSG00000219891	65.1105	9.02301	2.85121	TRUE	0.000350986
ENSG00000287974	42.7424	5.92458	2.85088	TRUE	0.00117983
ENSG00000273341	33.7173	4.67525	2.85037	TRUE	0.00109404
ENSG00000243609	32.6388	4.53103	2.84867	TRUE	0.00596492
ENSG00000185883	373.838	51.8988	2.84864	TRUE	5.26547e-11
ENSG00000232487	41.9573	5.8314	2.84701	TRUE	0.00057656
ENSG00000090674	13847.9	1925.37	2.84646	TRUE	2.08091e-20
ENSG00000169895	11329.5	1576.69	2.84511	TRUE	1.57305e-26
ENSG00000151929	5246.15	732.177	2.841	TRUE	3.78761e-32
ENSG00000186827	2594.38	362.336	2.83999	TRUE	4.60077e-16
ENSG00000130340	7144.83	999.719	2.83731	TRUE	5.84161e-27
ENSG00000213386	44.0458	6.2158	2.82499	TRUE	0.000131684
ENSG00000231233	455.753	64.5478	2.81981	TRUE	7.63935e-07
ENSG00000286676	35.0998	4.9746	2.81881	TRUE	0.00277896
ENSG00000250069	37.3663	5.30709	2.81575	TRUE	0.00272844
ENSG00000100036	677.652	96.5099	2.8118	TRUE	7.13599e-17
ENSG00000255221	119.564	17.0648	2.80869	TRUE	0.000124212
ENSG00000164023	3530.1	506.441	2.80124	TRUE	2.29327e-22
ENSG00000107968	7239.06	1039.53	2.79987	TRUE	4.76989e-28
ENSG00000115602	437.548	63.1789	2.79193	TRUE	2.42392e-09
ENSG00000227076	95.0449	13.7652	2.78758	TRUE	1.32204e-06
ENSG00000186407	33572.9	4867.26	2.78611	TRUE	3.26728e-23
ENSG00000120129	143257	20898	2.77717	TRUE	3.3037e-16
ENSG00000254019	69.2235	10.1268	2.77309	TRUE	0.000304682
ENSG00000245522	24.7775	3.63075	2.77069	TRUE	0.00574555
ENSG00000205927	856.774	126.09	2.76446	TRUE	3.483e-08
ENSG00000137507	436.742	64.3203	2.76344	TRUE	2.02455e-17
ENSG00000285492	164.065	24.1783	2.76248	TRUE	1.20978e-07
ENSG00000110047	117647	17427.9	2.755	TRUE	2.66092e-17
ENSG00000168779	27.5664	4.0965	2.75045	TRUE	0.00060456
ENSG00000268355	43.3399	6.44416	2.74963	TRUE	0.00522569
ENSG00000284461	20.1082	3.00793	2.74094	TRUE	0.00355083
ENSG00000286608	47.1964	7.07764	2.73734	TRUE	0.000169523
ENSG00000196449	1647.24	247.571	2.73414	TRUE	3.18482e-20
ENSG00000198363	6275.86	943.249	2.7341	TRUE	1.91217e-15
ENSG00000233746	113.317	17.0326	2.73399	TRUE	3.9645e-07
ENSG00000274286	17.9712	2.70325	2.73292	TRUE	0.00876689
ENSG00000105509	297.286	44.8104	2.72995	TRUE	3.60418e-10
ENSG00000135241	6844.61	1033.93	2.72683	TRUE	1.7373e-17
ENSG00000127666	7722.7	1167.27	2.72597	TRUE	7.89568e-28
ENSG00000156966	1428.71	216.15	2.72461	TRUE	3.45486e-13
ENSG00000148841	44258.1	6721.5	2.71909	TRUE	1.61748e-16
ENSG00000148926	10597.4	1612.1	2.7167	TRUE	1.28878e-12
ENSG00000121101	52.3577	7.99537	2.71116	TRUE	5.20108e-06
ENSG00000176014	1714.7	264.126	2.69865	TRUE	1.24698e-17
ENSG00000188916	21.4492	3.30758	2.69708	TRUE	0.00975311
ENSG00000147488	26.2178	4.05582	2.69248	TRUE	0.00420092
ENSG00000167460	45575.7	7052.25	2.69211	TRUE	6.84402e-25
ENSG00000095951	7769.34	1203.58	2.69046	TRUE	3.61182e-21
ENSG00000228477	101.19	15.6955	2.68864	TRUE	1.47667e-08
ENSG00000230943	39.0422	6.06406	2.68668	TRUE	0.000366646
ENSG00000232259	66.5912	10.3487	2.68589	TRUE	1.91053e-06
ENSG00000133101	56.7609	8.82407	2.68538	TRUE	0.000557553
ENSG00000154710	706.697	110.277	2.67996	TRUE	4.57433e-15
ENSG00000258960	36.6494	5.73689	2.67545	TRUE	0.000144063
ENSG00000078804	13230.7	2073.17	2.67397	TRUE	2.42561e-18
ENSG00000102760	7842.64	1232.77	2.66943	TRUE	2.72447e-17
ENSG00000127124	5425.63	854.208	2.66713	TRUE	7.05026e-17
ENSG00000163823	30120.8	4743.26	2.66681	TRUE	2.03208e-29
ENSG00000178860	601.465	94.8181	2.66525	TRUE	9.3099e-14
ENSG00000261245	701.866	110.961	2.66114	TRUE	3.05953e-17
ENSG00000273320	55.0031	8.70264	2.65999	TRUE	0.00010669
ENSG00000234511	454.351	71.8889	2.65996	TRUE	2.79085e-11
ENSG00000167874	1876.29	297.213	2.65831	TRUE	3.72819e-13
ENSG00000204291	47.0298	7.45894	2.65653	TRUE	0.000727384
ENSG00000185668	24.2962	3.85438	2.65616	TRUE	0.0039043
ENSG00000027644	34.0172	5.39657	2.65615	TRUE	0.00135934
ENSG00000273129	65.0795	10.379	2.64854	TRUE	3.75896e-06
ENSG00000184009	501802	80051.2	2.64812	TRUE	7.81784e-24
ENSG00000143153	606.245	96.9728	2.64425	TRUE	6.02732e-09
ENSG00000229598	133.125	21.3821	2.6383	TRUE	6.42009e-10
ENSG00000235888	101.113	16.2521	2.63728	TRUE	1.29179e-05
ENSG00000178726	12236	1967.65	2.63659	TRUE	3.42375e-14
ENSG00000150782	882.732	142.066	2.63541	TRUE	2.72333e-23
ENSG00000121966	85208.9	13736	2.63304	TRUE	1.03768e-20
ENSG00000249884	27.8428	4.49066	2.63231	TRUE	0.00273349
ENSG00000075426	81642.9	13204	2.62835	TRUE	4.16903e-13
ENSG00000275178	82.2045	13.3026	2.62751	TRUE	6.39861e-06
ENSG00000259651	48.7738	7.90026	2.62613	TRUE	0.00129439
ENSG00000285816	324.245	52.6771	2.62184	TRUE	1.33906e-13
ENSG00000134152	5739.91	933.172	2.62081	TRUE	2.83898e-15
ENSG00000272636	383.023	62.3062	2.61998	TRUE	1.05653e-05
ENSG00000116044	19389.7	3159.96	2.61731	TRUE	3.05056e-17
ENSG00000230149	504.891	82.3266	2.61654	TRUE	3.62906e-10
ENSG00000118985	2861.81	468.169	2.61183	TRUE	2.33267e-21
ENSG00000183484	15739.1	2578.92	2.60951	TRUE	9.2812e-24
ENSG00000166922	29.3584	4.83098	2.60338	TRUE	0.00673728
ENSG00000174945	103.514	17.046	2.60232	TRUE	1.58331e-06
ENSG00000104804	46.9546	7.7361	2.60159	TRUE	0.000668128
ENSG00000262420	44.7049	7.36722	2.60124	TRUE	0.000419389
ENSG00000079215	129.798	21.414	2.59964	TRUE	2.58876e-09
ENSG00000283994	121.974	20.1277	2.59932	TRUE	1.10763e-05
ENSG00000266389	625.95	103.377	2.59813	TRUE	1.43836e-12
ENSG00000254528	88.0009	14.5637	2.59514	TRUE	6.31881e-06
ENSG00000181773	54.4059	9.03174	2.59069	TRUE	8.15701e-05
ENSG00000126259	62.6968	10.4182	2.58929	TRUE	0.000680638
ENSG00000274213	575.599	95.9257	2.58507	TRUE	1.64276e-06
ENSG00000287920	612.773	102.208	2.58384	TRUE	8.70972e-10
ENSG00000122862	174671	29136.7	2.58373	TRUE	1.25231e-15
ENSG00000167996	230173	38427.5	2.58251	TRUE	7.22302e-14
ENSG00000169136	3873.96	647.339	2.58122	TRUE	5.67109e-20
ENSG00000119326	662.431	110.871	2.57889	TRUE	2.51531e-08
ENSG00000277895	22.1596	3.72053	2.57435	TRUE	0.00880069
ENSG00000142178	142.785	23.9982	2.57285	TRUE	3.00024e-08
ENSG00000254554	104.221	17.5611	2.56918	TRUE	2.77276e-05
ENSG00000264829	23.8324	4.03394	2.56266	TRUE	0.00681833
ENSG00000251230	269.766	45.676	2.5622	TRUE	7.47482e-08
ENSG00000287070	25.2318	4.27606	2.56089	TRUE	0.00302362
ENSG00000106089	1043.72	178.414	2.54843	TRUE	1.78679e-13
ENSG00000183696	14499.8	2484.24	2.54516	TRUE	2.86422e-26
ENSG00000134321	2787.98	479.394	2.53994	TRUE	3.59552e-10
ENSG00000188786	13730.9	2362.34	2.53915	TRUE	3.93514e-16
ENSG00000232757	76.5314	13.1946	2.5361	TRUE	2.13069e-06
ENSG00000198829	222.058	38.3205	2.53475	TRUE	2.63483e-05
ENSG00000170442	57.4529	9.93735	2.53145	TRUE	0.00160496
ENSG00000272341	423.581	73.5827	2.5252	TRUE	6.54746e-13
ENSG00000232187	635.905	110.685	2.52235	TRUE	8.76674e-19
ENSG00000235066	35.7006	6.23459	2.51758	TRUE	0.00912231
ENSG00000165029	10870.9	1900.2	2.51625	TRUE	2.30902e-11
ENSG00000185338	2638.39	461.241	2.51606	TRUE	1.90385e-18
ENSG00000026508	108262	18934.8	2.51541	TRUE	4.25935e-21
ENSG00000237788	97.1386	16.9984	2.51465	TRUE	5.11389e-07
ENSG00000185897	86.1217	15.0802	2.51372	TRUE	5.16663e-05
ENSG00000196352	51010.9	8941.3	2.51225	TRUE	1.17619e-10
ENSG00000182676	27.1432	4.77345	2.50749	TRUE	0.00736995
ENSG00000154640	322.398	56.7245	2.5068	TRUE	9.22926e-12
ENSG00000116285	283.045	49.8236	2.50613	TRUE	2.99312e-08
ENSG00000105246	131.023	23.0945	2.50419	TRUE	1.87222e-08
ENSG00000234043	26.8736	4.73811	2.50381	TRUE	0.00337161
ENSG00000198369	761.738	134.452	2.5022	TRUE	8.133e-15
ENSG00000078081	363.619	64.2181	2.50138	TRUE	3.42728e-14
ENSG00000267529	29.2767	5.18137	2.49835	TRUE	0.00821944
ENSG00000104549	1419.85	251.429	2.49752	TRUE	1.56759e-16
ENSG00000006118	154.005	27.3012	2.49594	TRUE	2.88738e-08
ENSG00000135925	612.487	108.887	2.49184	TRUE	6.6161e-14
ENSG00000271064	37.2536	6.63244	2.48977	TRUE	0.00203198
ENSG00000141526	87353.2	15575	2.48763	TRUE	4.99772e-11
ENSG00000183914	44.0463	7.86432	2.48563	TRUE	0.00464136
ENSG00000280138	3508.65	628.189	2.48164	TRUE	4.78263e-10
ENSG00000263167	63.8199	11.472	2.47589	TRUE	0.000700738
ENSG00000136634	47.7461	8.61316	2.47077	TRUE	0.000219226
ENSG00000089558	40.7115	7.35406	2.46882	TRUE	0.00124365
ENSG00000147119	6034.98	1093.2	2.46479	TRUE	7.86035e-09
ENSG00000248323	20910.8	3805.37	2.45814	TRUE	6.70865e-17
ENSG00000180875	102.735	18.7042	2.4575	TRUE	3.53984e-05
ENSG00000175505	1333.71	242.965	2.45662	TRUE	5.62557e-14
ENSG00000121594	58.2224	10.6615	2.44917	TRUE	0.000102132
ENSG00000218980	402.303	73.9782	2.44311	TRUE	4.4739e-13
ENSG00000188522	1994.33	366.879	2.44253	TRUE	8.91891e-22
ENSG00000186891	1488.93	273.971	2.44218	TRUE	1.30203e-11
ENSG00000161921	27886	5136.32	2.44073	TRUE	5.72332e-10
ENSG00000274008	161.672	29.8588	2.43684	TRUE	8.15915e-09
ENSG00000100284	26804	4950.78	2.43672	TRUE	2.34461e-12
ENSG00000287593	28.6551	5.29363	2.43646	TRUE	0.00288417
ENSG00000198879	6608.89	1222.77	2.43425	TRUE	1.08423e-12
ENSG00000171729	240.167	44.4587	2.4335	TRUE	1.3077e-10
ENSG00000104856	12308.5	2280.05	2.43251	TRUE	9.8728e-18
ENSG00000235910	93.186	17.2837	2.4307	TRUE	0.000169055
ENSG00000259954	119.98	22.2699	2.42962	TRUE	3.24246e-06
ENSG00000268433	184.755	34.3909	2.42551	TRUE	4.51244e-08
ENSG00000151014	919.983	171.352	2.42464	TRUE	5.6468e-22
ENSG00000280587	28.3822	5.29836	2.42137	TRUE	0.00599783
ENSG00000234199	109.844	20.5072	2.42125	TRUE	1.55922e-05
ENSG00000242992	225.744	42.1784	2.42011	TRUE	1.97672e-09
ENSG00000163171	25588.4	4799.31	2.41459	TRUE	3.29432e-13
ENSG00000229465	313.277	58.9494	2.40989	TRUE	1.61794e-07
ENSG00000048342	363.002	68.3078	2.40985	TRUE	1.77559e-10
ENSG00000100226	25736.8	4847.79	2.40843	TRUE	4.68736e-18
ENSG00000001630	173.021	32.7248	2.40249	TRUE	4.88049e-07
ENSG00000226979	1298.93	245.81	2.40171	TRUE	2.46133e-17
ENSG00000145632	314.534	59.5249	2.40165	TRUE	2.38115e-09
ENSG00000272256	32.7819	6.22083	2.39772	TRUE	0.00313157
ENSG00000151247	2069.27	394.804	2.38991	TRUE	5.01418e-12
ENSG00000100024	598.922	114.41	2.38815	TRUE	5.98912e-13
ENSG00000258302	131.388	25.128	2.38646	TRUE	1.19967e-07
ENSG00000258011	36.9704	7.0766	2.38524	TRUE	0.00613881
ENSG00000214353	94.6734	18.1461	2.3833	TRUE	1.11451e-05
ENSG00000203812	54.3616	10.4334	2.38138	TRUE	4.60752e-05
ENSG00000115919	2552.71	491.38	2.37712	TRUE	8.96885e-20
ENSG00000089041	3006.87	580.138	2.37379	TRUE	4.61773e-13
ENSG00000172939	12883.4	2488.51	2.37216	TRUE	1.64956e-16
ENSG00000279071	52.4943	10.1475	2.37103	TRUE	0.000140766
ENSG00000237264	98.5892	19.1224	2.36616	TRUE	2.23501e-05
ENSG00000134780	1364.2	264.882	2.36463	TRUE	2.30544e-15
ENSG00000011566	945.812	183.818	2.36328	TRUE	6.37072e-16
ENSG00000272911	57.1437	11.1179	2.36171	TRUE	0.00255847
ENSG00000064270	266.761	52.1923	2.35364	TRUE	1.16293e-07
ENSG00000168264	21725.7	4265.99	2.34845	TRUE	6.19104e-19
ENSG00000052795	2718.92	534.561	2.34661	TRUE	4.18955e-12
ENSG00000165732	15404.3	3030.93	2.3455	TRUE	1.33433e-12
ENSG00000138069	15765.5	3106.56	2.34338	TRUE	3.48596e-14
ENSG00000103496	14893.1	2935.76	2.34284	TRUE	5.95082e-13
ENSG00000120306	4958.11	979.252	2.34004	TRUE	1.06099e-09
ENSG00000272255	32.7207	6.46634	2.33918	TRUE	0.0088776
ENSG00000286531	30.1366	5.95712	2.33883	TRUE	0.00421255
ENSG00000157654	3803.69	751.997	2.3386	TRUE	1.10584e-11
ENSG00000279161	160.9	31.8354	2.33746	TRUE	1.06938e-06
ENSG00000164211	1166.59	231.162	2.33532	TRUE	4.9643e-12
ENSG00000180316	965.815	191.506	2.33436	TRUE	1.75579e-09
ENSG00000067048	13789.2	2736.11	2.33334	TRUE	4.4864e-14
ENSG00000235313	125.306	24.8828	2.33223	TRUE	5.56352e-06
ENSG00000102119	9158.35	1823.78	2.32815	TRUE	3.43575e-15
ENSG00000262001	612.103	122.202	2.32451	TRUE	4.00883e-08
ENSG00000169245	107.735	21.546	2.32199	TRUE	0.00536733
ENSG00000179362	28.8874	5.78126	2.32099	TRUE	0.00738674
ENSG00000104368	130.876	26.2701	2.3167	TRUE	5.06679e-07
ENSG00000280181	75.5623	15.1691	2.31653	TRUE	0.00145768
ENSG00000138678	9205.96	1850.9	2.31434	TRUE	7.32878e-15
ENSG00000153395	53160.9	10697.1	2.31314	TRUE	1.11595e-10
ENSG00000127418	2192.26	441.228	2.31282	TRUE	1.8397e-13
ENSG00000070718	2894.14	583.385	2.31061	TRUE	2.97198e-16
ENSG00000139132	5705.84	1151.91	2.30842	TRUE	4.83102e-10
ENSG00000123975	311.148	62.9162	2.30609	TRUE	1.67774e-08
ENSG00000254477	285.425	57.7913	2.30419	TRUE	3.39557e-05
ENSG00000034152	62569.8	12685.6	2.30227	TRUE	1.02664e-16
ENSG00000077150	34943.3	7086.96	2.30178	TRUE	1.0487e-14
ENSG00000067334	3847.48	780.34	2.30174	TRUE	3.03318e-14
ENSG00000219507	909.029	184.402	2.30148	TRUE	7.64988e-14
ENSG00000101460	2831.16	575.004	2.29975	TRUE	2.34732e-11
ENSG00000187537	80.8324	16.442	2.29755	TRUE	0.000468456
ENSG00000204381	117.436	23.9009	2.29675	TRUE	1.20227e-06
ENSG00000287680	297.353	60.7016	2.29237	TRUE	0.00015947
ENSG00000180611	425.056	86.7852	2.29213	TRUE	1.18144e-09
ENSG00000255538	74.9276	15.3133	2.29071	TRUE	0.000915435
ENSG00000111817	6204.21	1268.42	2.29021	TRUE	1.34711e-09
ENSG00000227376	247.17	50.5462	2.28983	TRUE	1.15214e-08
ENSG00000170542	19144.8	3917.64	2.28889	TRUE	9.25106e-15
ENSG00000184588	15381.4	3150.3	2.28762	TRUE	1.29775e-19
ENSG00000134594	599.561	123.064	2.28449	TRUE	1.76785e-12
ENSG00000272449	1633.98	335.41	2.28439	TRUE	3.29456e-09
ENSG00000198814	6769.64	1392.27	2.28164	TRUE	1.46582e-10
ENSG00000279024	74.6167	15.3499	2.28127	TRUE	6.85055e-05
ENSG00000229331	61.5667	12.6907	2.27838	TRUE	0.00270311
ENSG00000061656	91.4304	18.921	2.27269	TRUE	2.21694e-05
ENSG00000251022	2812.74	585.59	2.26401	TRUE	6.43101e-14
ENSG00000110848	1193.99	249.04	2.26135	TRUE	1.38741e-10
ENSG00000101150	42977.4	8984.37	2.25809	TRUE	2.04576e-11
ENSG00000160999	9850.79	2060.35	2.25735	TRUE	1.24958e-13
ENSG00000279198	287.266	60.0918	2.25715	TRUE	3.2169e-06
ENSG00000213714	157.856	33.0308	2.25673	TRUE	6.96098e-06
ENSG00000254827	177.589	37.1605	2.2567	TRUE	2.48161e-07
ENSG00000171867	9834.61	2060.31	2.255	TRUE	1.61047e-18
ENSG00000108175	35329.4	7404.69	2.25436	TRUE	2.71499e-13
ENSG00000196460	42.0319	8.81624	2.25325	TRUE	0.00241816
ENSG00000162783	15110	3178.92	2.24889	TRUE	3.11689e-19
ENSG00000111344	77.7042	16.3596	2.24785	TRUE	0.00860615
ENSG00000171612	482.159	101.716	2.24497	TRUE	3.80408e-07
ENSG00000118257	200.85	42.3768	2.24477	TRUE	3.62269e-05
ENSG00000130449	7353.82	1552.31	2.24408	TRUE	2.64337e-11
ENSG00000197780	984.063	208.125	2.2413	TRUE	3.67581e-13
ENSG00000138386	3957.66	837.56	2.24038	TRUE	2.05026e-15
ENSG00000265871	39.1449	8.29472	2.23856	TRUE	0.00732174
ENSG00000160791	3965.4	841.713	2.23607	TRUE	4.71122e-12
ENSG00000285976	448.643	95.2438	2.23587	TRUE	9.89868e-09
ENSG00000166401	4258.3	907.449	2.23039	TRUE	2.72735e-19
ENSG00000184545	887.835	189.588	2.22742	TRUE	2.64876e-09
ENSG00000132334	46990.2	10050.5	2.2251	TRUE	1.15299e-14
ENSG00000279766	52.6787	11.2677	2.22502	TRUE	0.000300131
ENSG00000104419	30686.6	6579.06	2.22165	TRUE	1.50165e-20
ENSG00000168209	6189.42	1327.78	2.22079	TRUE	1.06227e-13
ENSG00000276317	445.821	96.0192	2.21507	TRUE	7.0795e-07
ENSG00000179094	15746.7	3392.11	2.2148	TRUE	1.37914e-11
ENSG00000132475	133069	28679	2.21411	TRUE	1.457e-10
ENSG00000109929	1965.09	424.11	2.21208	TRUE	1.39461e-11
ENSG00000111490	280.114	60.4638	2.21187	TRUE	4.30974e-08
ENSG00000280046	274.63	59.3799	2.20944	TRUE	9.37882e-12
ENSG00000130164	3520.89	761.364	2.20928	TRUE	1.09014e-11
ENSG00000239445	66.0008	14.2977	2.2067	TRUE	0.00808751
ENSG00000139926	68.2061	14.9094	2.19368	TRUE	5.41557e-05
ENSG00000261888	651.077	142.527	2.1916	TRUE	2.71393e-09
ENSG00000101405	36.5536	8.01356	2.1895	TRUE	0.0081115
ENSG00000214812	86.2256	18.9476	2.1861	TRUE	0.000454654
ENSG00000267551	78.6617	17.2971	2.18513	TRUE	0.000631659
ENSG00000116954	3384.27	744.638	2.18423	TRUE	5.44567e-07
ENSG00000167680	296.601	65.3263	2.18279	TRUE	1.47122e-07
ENSG00000257605	133.552	29.4183	2.18261	TRUE	7.82178e-08
ENSG00000204421	43.5341	9.5914	2.18233	TRUE	0.00372291
ENSG00000144597	4078.64	899.117	2.18151	TRUE	5.44878e-20
ENSG00000213453	297.319	65.7063	2.17791	TRUE	1.0291e-08
ENSG00000237499	685.546	151.628	2.17671	TRUE	2.19066e-12
ENSG00000249042	118.243	26.199	2.17417	TRUE	3.53819e-05
ENSG00000270019	47.893	10.6127	2.17403	TRUE	0.000748516
ENSG00000280161	40.4823	8.99046	2.17083	TRUE	0.00665717
ENSG00000070495	6748.19	1499.87	2.16966	TRUE	6.65562e-19
ENSG00000198517	10005.7	2224.51	2.16927	TRUE	1.33906e-13
ENSG00000147650	290.008	64.5436	2.16775	TRUE	4.01086e-07
ENSG00000238005	1124.55	250.466	2.16666	TRUE	9.28267e-06
ENSG00000111424	6816.08	1527.11	2.15814	TRUE	3.42837e-13
ENSG00000258987	30.942	6.94245	2.15605	TRUE	0.00586191
ENSG00000105835	127044	28508	2.15589	TRUE	2.45867e-12
ENSG00000242960	537.251	120.786	2.15315	TRUE	1.41977e-12
ENSG00000213362	146.715	32.9886	2.15297	TRUE	5.06225e-07
ENSG00000286681	272.978	61.4069	2.15231	TRUE	7.73439e-12
ENSG00000108582	36718.1	8268.39	2.15081	TRUE	9.37594e-10
ENSG00000280387	312.446	70.5678	2.14653	TRUE	1.00889e-06
ENSG00000050730	66.2231	15.0314	2.13935	TRUE	4.67964e-05
ENSG00000283525	152.64	34.6552	2.13899	TRUE	0.00337161
ENSG00000264773	58.3207	13.2428	2.1388	TRUE	0.00139331
ENSG00000116016	895.887	204.222	2.13318	TRUE	1.29147e-07
ENSG00000265975	476.949	108.968	2.12993	TRUE	1.95676e-08
ENSG00000287809	112.325	25.6667	2.12971	TRUE	0.000112646
ENSG00000237135	42.7903	9.77804	2.12967	TRUE	0.00541994
ENSG00000160408	329.851	75.5282	2.12673	TRUE	2.58933e-09
ENSG00000165782	9487.5	2179.49	2.12204	TRUE	1.1239e-08
ENSG00000279996	73.0572	16.7919	2.12126	TRUE	0.00134026
ENSG00000162413	36116.9	8304.7	2.12067	TRUE	7.60854e-07
ENSG00000171811	73.9614	17.0324	2.11849	TRUE	0.000522322
ENSG00000242265	206.975	47.6639	2.11849	TRUE	6.61295e-06
ENSG00000164111	26668.2	6144.3	2.1178	TRUE	9.00672e-17
ENSG00000237781	706.838	162.861	2.11774	TRUE	0.000115742
ENSG00000162066	4387.94	1011.04	2.1177	TRUE	1.4389e-06
ENSG00000069849	6167.76	1421.92	2.11691	TRUE	6.38914e-17
ENSG00000140406	11797.8	2720.5	2.11658	TRUE	9.48903e-13
ENSG00000132669	3198.94	737.654	2.11658	TRUE	2.5788e-16
ENSG00000107566	5695.95	1315.92	2.11387	TRUE	3.86693e-09
ENSG00000124103	164.936	38.1867	2.11076	TRUE	5.10609e-06
ENSG00000273218	101.709	23.553	2.11046	TRUE	1.93414e-05
ENSG00000151694	6987.42	1624.16	2.10506	TRUE	1.96811e-14
ENSG00000182902	97.8795	22.7719	2.10375	TRUE	0.000228893
ENSG00000143851	12813.5	2983.07	2.1028	TRUE	2.0317e-20
ENSG00000124091	236.821	55.1408	2.10261	TRUE	9.3196e-06
ENSG00000273319	153.319	35.7167	2.10187	TRUE	7.1753e-07
ENSG00000127561	217.768	50.8237	2.09922	TRUE	7.06441e-06
ENSG00000286379	70.8138	16.5436	2.09776	TRUE	0.000171196
ENSG00000015475	18451.8	4321.22	2.09425	TRUE	2.70618e-11
ENSG00000241839	52795.4	12377.1	2.09274	TRUE	3.3354e-10
ENSG00000007350	1326.87	311.542	2.09052	TRUE	2.94338e-07
ENSG00000035681	9410.56	2213.25	2.08811	TRUE	1.94157e-09
ENSG00000204388	2398.77	564.491	2.08727	TRUE	1.85071e-08
ENSG00000198018	1426.54	336.09	2.08561	TRUE	1.51904e-11
ENSG00000135404	31178	7358.72	2.083	TRUE	3.62e-09
ENSG00000277496	1557.55	368.029	2.08139	TRUE	2.95468e-07
ENSG00000157593	3883.85	918.517	2.08011	TRUE	4.00153e-09
ENSG00000105643	20647	4884.03	2.07979	TRUE	7.99399e-15
ENSG00000164741	58.8465	13.9241	2.07938	TRUE	0.00102704
ENSG00000268061	141.676	33.6252	2.07498	TRUE	9.39097e-05
ENSG00000158470	23711.2	5635.94	2.07284	TRUE	1.48196e-11
ENSG00000171522	9879.13	2349.96	2.07175	TRUE	5.53515e-10
ENSG00000277782	40.95	9.74743	2.07077	TRUE	0.00622547
ENSG00000228634	37.5028	8.9313	2.07006	TRUE	0.00611353
ENSG00000112658	13932.4	3324.17	2.06737	TRUE	4.71833e-12
ENSG00000267534	921.886	219.969	2.06728	TRUE	2.44796e-12
ENSG00000232671	38.1616	9.11115	2.06642	TRUE	0.00275581
ENSG00000198947	57.5667	13.7667	2.06405	TRUE	0.000412696
ENSG00000249138	39.295	9.39838	2.06386	TRUE	0.00863044
ENSG00000104883	243.803	58.3196	2.06366	TRUE	5.7514e-06
ENSG00000023445	10954.8	2620.75	2.06351	TRUE	5.13964e-14
ENSG00000173559	22320.3	5341.17	2.06313	TRUE	6.82116e-10
ENSG00000133169	89.8774	21.5441	2.06067	TRUE	0.00201657
ENSG00000211445	1199.95	287.915	2.05925	TRUE	8.49836e-07
ENSG00000278869	208.103	49.9573	2.05853	TRUE	6.76329e-05
ENSG00000037897	519.103	124.923	2.05498	TRUE	4.40187e-11
ENSG00000119139	111.236	26.7859	2.05408	TRUE	5.3054e-06
ENSG00000055483	12987.1	3134.33	2.05085	TRUE	1.91351e-11
ENSG00000055732	37.0691	8.95542	2.04938	TRUE	0.00664724
ENSG00000272084	146.196	35.3291	2.04897	TRUE	3.06271e-07
ENSG00000117143	1560.84	377.325	2.04844	TRUE	1.96067e-14
ENSG00000171988	25529.4	6174.37	2.04779	TRUE	7.91288e-09
ENSG00000204386	7628.51	1845.61	2.0473	TRUE	1.17261e-07
ENSG00000153922	11935.7	2896.26	2.04302	TRUE	1.09393e-11
ENSG00000143479	202.744	49.3459	2.03866	TRUE	5.08316e-07
ENSG00000204283	43.8788	10.7109	2.03445	TRUE	0.00179027
ENSG00000105855	65.7658	16.0672	2.03322	TRUE	0.000464649
ENSG00000260727	77.7638	19.0276	2.031	TRUE	0.000575693
ENSG00000101544	3815.25	938.408	2.02349	TRUE	5.59838e-10
ENSG00000175182	4717.67	1160.66	2.02312	TRUE	8.72926e-11
ENSG00000279861	696.923	172.059	2.0181	TRUE	2.70641e-06
ENSG00000105928	237.687	58.6985	2.01766	TRUE	9.95246e-08
ENSG00000169155	2968.15	733.083	2.01751	TRUE	2.17675e-11
ENSG00000279549	69.3295	17.1498	2.01527	TRUE	0.00421255
ENSG00000231105	396.083	98.0103	2.0148	TRUE	1.05717e-09
ENSG00000225931	234.825	58.1853	2.01286	TRUE	3.92537e-05
ENSG00000223722	158.063	39.173	2.01257	TRUE	2.91269e-05
ENSG00000197405	116240	28865.3	2.0097	TRUE	2.78137e-10
ENSG00000125730	716.404	178.554	2.00441	TRUE	7.40849e-10
ENSG00000107719	306.011	76.2985	2.00386	TRUE	2.63114e-05
ENSG00000130751	50.641	12.6553	2.00056	TRUE	0.00635197
ENSG00000255438	67.2098	16.7969	2.00047	TRUE	0.000536451
ENSG00000103569	109063	27288.5	1.9988	TRUE	4.68817e-08
ENSG00000173812	74261.2	18582.3	1.99868	TRUE	2.80255e-14
ENSG00000224660	5018.39	1256.9	1.99735	TRUE	6.31443e-09
ENSG00000109111	36997.3	9295.33	1.99284	TRUE	2.07897e-15
ENSG00000173621	956.722	240.882	1.98977	TRUE	1.15715e-11
ENSG00000135334	14334.6	3612.18	1.98856	TRUE	2.62828e-09
ENSG00000178184	164.034	41.3401	1.98838	TRUE	2.73585e-05
ENSG00000258512	63.0345	15.8863	1.98836	TRUE	0.000610615
ENSG00000161011	36004	9088.51	1.98604	TRUE	1.44833e-08
ENSG00000219665	341.976	86.342	1.98576	TRUE	2.13894e-05
ENSG00000060558	4057.91	1024.89	1.98527	TRUE	3.34658e-14
ENSG00000167378	3347.59	846.091	1.98424	TRUE	3.99996e-15
ENSG00000136026	17127.3	4330.5	1.98369	TRUE	3.18134e-10
ENSG00000103522	4903.68	1244.22	1.97863	TRUE	1.83727e-10
ENSG00000101367	16072.2	4080.39	1.97779	TRUE	1.80485e-17
ENSG00000110756	3315.52	841.856	1.97759	TRUE	1.31678e-07
ENSG00000162461	330.673	84.0249	1.97652	TRUE	2.43058e-06
ENSG00000233559	111.225	28.2934	1.97494	TRUE	0.00445229
ENSG00000276523	186.662	47.6005	1.97138	TRUE	0.00171004
ENSG00000102531	6271.06	1599.54	1.97105	TRUE	6.25656e-10
ENSG00000231305	123.609	31.5522	1.96997	TRUE	0.000131288
ENSG00000165030	9502.65	2427.62	1.96879	TRUE	1.36468e-09
ENSG00000143507	1446.68	370.659	1.96458	TRUE	7.12592e-14
ENSG00000287736	386.983	99.236	1.96333	TRUE	1.03265e-05
ENSG00000160282	40.5232	10.4031	1.96173	TRUE	0.00775053
ENSG00000197982	2065.06	531.136	1.95903	TRUE	1.72225e-09
ENSG00000077782	1142.49	294.071	1.95795	TRUE	1.88809e-09
ENSG00000143367	947.532	244.008	1.95725	TRUE	6.50791e-09
ENSG00000278434	53.9791	13.9038	1.95692	TRUE	0.00280983
ENSG00000044574	37150.9	9571.8	1.95654	TRUE	9.53211e-16
ENSG00000146070	1249.63	322.554	1.95389	TRUE	2.61939e-11
ENSG00000134108	7779.72	2010.78	1.95196	TRUE	9.29449e-10
ENSG00000245532	109266	28288.2	1.94956	TRUE	1.29412e-09
ENSG00000185561	150.194	38.9076	1.94871	TRUE	0.0030269
ENSG00000182253	597.457	155.169	1.94499	TRUE	0.000169012
ENSG00000168374	8739.22	2272.85	1.943	TRUE	7.13924e-14
ENSG00000131459	132.071	34.3804	1.94165	TRUE	6.00831e-05
ENSG00000260911	192.068	50.0422	1.9404	TRUE	2.39083e-05
ENSG00000113448	2748.12	716.649	1.9391	TRUE	4.48064e-09
ENSG00000125726	80.5042	21.0563	1.93481	TRUE	0.00125017
ENSG00000285106	584.738	153.075	1.93355	TRUE	0.000161433
ENSG00000057704	15655.9	4098.64	1.93349	TRUE	2.52046e-09
ENSG00000006747	46.2648	12.1282	1.93154	TRUE	0.00738275
ENSG00000271366	50.2073	13.1893	1.92853	TRUE	0.00140551
ENSG00000280194	409.013	107.812	1.92362	TRUE	1.831e-09
ENSG00000269066	48.2825	12.7373	1.92244	TRUE	0.00287963
ENSG00000182378	4650.61	1227.67	1.9215	TRUE	1.43058e-14
ENSG00000135124	4164.43	1100.39	1.9201	TRUE	5.63446e-11
ENSG00000260898	85.0241	22.5026	1.91778	TRUE	0.000136261
ENSG00000063015	103.234	27.3227	1.91774	TRUE	0.0004755
ENSG00000112096	175016	46441.8	1.91399	TRUE	3.88865e-10
ENSG00000137726	697.124	185.752	1.90803	TRUE	6.24559e-10
ENSG00000257790	139.546	37.1875	1.90785	TRUE	1.3371e-06
ENSG00000168993	90.5704	24.1455	1.90728	TRUE	0.000276859
ENSG00000267270	84.9011	22.6891	1.90378	TRUE	0.00105165
ENSG00000162889	33935.9	9078.46	1.90229	TRUE	3.11875e-09
ENSG00000181026	3230.89	864.59	1.90184	TRUE	6.69767e-16
ENSG00000168246	1132.24	303.005	1.90177	TRUE	1.2205e-07
ENSG00000060982	1400.23	374.786	1.90153	TRUE	3.45192e-06
ENSG00000257702	338.897	90.8464	1.89935	TRUE	3.33363e-06
ENSG00000183856	78.2346	20.9829	1.89859	TRUE	0.000590865
ENSG00000144136	15548.3	4171.41	1.89815	TRUE	9.03855e-07
ENSG00000287405	79.8148	21.4281	1.89716	TRUE	0.00458099
ENSG00000062582	108.436	29.2068	1.89247	TRUE	8.00619e-06
ENSG00000276649	441.499	119.352	1.88719	TRUE	2.9127e-07
ENSG00000131669	38128.7	10321.4	1.88524	TRUE	2.90771e-10
ENSG00000264553	155.279	42.0496	1.8847	TRUE	0.00254467
ENSG00000100644	18690.7	5063.42	1.88414	TRUE	2.74154e-13
ENSG00000286186	194.698	52.7682	1.8835	TRUE	6.96098e-06
ENSG00000139514	3351.05	908.389	1.88323	TRUE	6.47442e-14
ENSG00000154803	9531.88	2583.98	1.88317	TRUE	1.57958e-06
ENSG00000177150	886.569	240.443	1.88254	TRUE	1.22272e-05
ENSG00000204161	4914.58	1334.44	1.88084	TRUE	4.25689e-06
ENSG00000072274	3589.28	978.783	1.87463	TRUE	1.20159e-10
ENSG00000158321	3468.68	946.846	1.87318	TRUE	7.15536e-07
ENSG00000069399	20806.1	5686.91	1.87129	TRUE	4.95342e-08
ENSG00000065621	267.47	73.1385	1.87067	TRUE	6.89106e-05
ENSG00000178896	754.373	206.36	1.87012	TRUE	1.68928e-07
ENSG00000082153	6252.51	1718.6	1.8632	TRUE	3.2299e-12
ENSG00000286248	63.9973	17.6731	1.85645	TRUE	0.00165543
ENSG00000061337	114.62	31.668	1.85575	TRUE	0.00392073
ENSG00000182885	35349.3	9774.25	1.85462	TRUE	3.15487e-07
ENSG00000228363	44.6367	12.3563	1.85298	TRUE	0.0081115
ENSG00000181381	16826.9	4658.4	1.85286	TRUE	2.28712e-09
ENSG00000211455	5650.24	1574.87	1.84308	TRUE	1.0405e-11
ENSG00000104312	2872.23	800.78	1.84269	TRUE	1.37473e-15
ENSG00000222041	876.158	244.477	1.84149	TRUE	2.34191e-05
ENSG00000229848	37.3834	10.4331	1.84123	TRUE	0.00921213
ENSG00000196150	879.271	245.708	1.83937	TRUE	8.15794e-12
ENSG00000196083	11546.2	3230.22	1.83771	TRUE	3.72585e-05
ENSG00000131979	5018.64	1404.8	1.83694	TRUE	3.79548e-12
ENSG00000143514	5606.81	1569.51	1.83687	TRUE	5.46415e-16
ENSG00000124466	309.186	86.8338	1.83215	TRUE	4.04861e-06
ENSG00000172071	2275.17	639.559	1.83083	TRUE	8.78955e-06
ENSG00000260708	180.128	50.6715	1.82978	TRUE	1.81835e-06
ENSG00000164182	126.008	35.4887	1.82809	TRUE	9.22645e-05
ENSG00000138760	5541.53	1565.96	1.82324	TRUE	3.18907e-12
ENSG00000074660	8941.42	2526.99	1.82308	TRUE	1.72609e-05
ENSG00000253276	4348.24	1230.12	1.82164	TRUE	4.50614e-07
ENSG00000065809	17527.6	4965.42	1.81964	TRUE	2.11326e-07
ENSG00000159885	353.893	100.337	1.81846	TRUE	2.60723e-09
ENSG00000112972	1972.61	560.394	1.81559	TRUE	4.60073e-11
ENSG00000131981	10749.4	3057.79	1.81369	TRUE	6.78967e-08
ENSG00000107249	176.454	50.1961	1.81364	TRUE	1.45375e-05
ENSG00000258086	85.3651	24.285	1.81358	TRUE	0.000263489
ENSG00000073737	2210.18	628.974	1.81309	TRUE	3.0995e-08
ENSG00000130222	222.994	63.5219	1.81168	TRUE	4.71526e-05
ENSG00000158747	530.987	151.323	1.81104	TRUE	3.65004e-05
ENSG00000155097	5604.51	1597.65	1.81064	TRUE	1.64573e-05
ENSG00000101017	1926.76	549.283	1.81056	TRUE	8.92917e-08
ENSG00000126814	662.995	189.687	1.80537	TRUE	1.09851e-06
ENSG00000124107	1488.39	426.667	1.80257	TRUE	0.000133788
ENSG00000163399	30133.7	8640.81	1.80214	TRUE	2.09052e-15
ENSG00000198959	893.693	256.833	1.79895	TRUE	7.87268e-06
ENSG00000268670	176.52	50.7395	1.79865	TRUE	1.60867e-05
ENSG00000165006	16511	4751.08	1.7971	TRUE	7.71003e-11
ENSG00000039319	3960.48	1140.82	1.7956	TRUE	1.29409e-05
ENSG00000182175	83.6444	24.0945	1.79557	TRUE	0.00256573
ENSG00000237765	1731.31	498.936	1.79494	TRUE	4.16925e-05
ENSG00000135821	107172	30948.3	1.79199	TRUE	1.34354e-06
ENSG00000204569	14628.7	4245.3	1.78487	TRUE	6.18088e-09
ENSG00000173486	119.697	34.8248	1.7812	TRUE	7.20074e-05
ENSG00000167695	228.659	66.8537	1.77412	TRUE	3.96475e-06
ENSG00000188389	852.691	249.395	1.77359	TRUE	5.07333e-08
ENSG00000163082	551.284	161.44	1.77179	TRUE	2.67475e-06
ENSG00000106615	1463.22	429.445	1.7686	TRUE	1.35261e-08
ENSG00000104689	2528.73	742.469	1.76801	TRUE	3.1372e-08
ENSG00000237989	158.151	46.6663	1.76085	TRUE	1.69008e-05
ENSG00000246214	63.7034	18.8099	1.75988	TRUE	0.00261632
ENSG00000160213	9686.01	2861.67	1.75905	TRUE	7.91882e-09
ENSG00000101445	10802.5	3191.54	1.75904	TRUE	2.13721e-13
ENSG00000089195	1413.4	417.804	1.75827	TRUE	1.78512e-10
ENSG00000150347	3367.34	996.859	1.75615	TRUE	4.22574e-07
ENSG00000236670	57.519	17.0303	1.75593	TRUE	0.00352826
ENSG00000117298	43294.6	12827.6	1.75494	TRUE	7.28169e-10
ENSG00000143751	3410.23	1011.44	1.75346	TRUE	2.19664e-06
ENSG00000227543	324.374	96.4675	1.74954	TRUE	9.12291e-05
ENSG00000113712	10893.8	3240.76	1.74911	TRUE	1.8804e-10
ENSG00000050165	291.409	87.0696	1.7428	TRUE	0.00149116
ENSG00000157764	4544.89	1360.76	1.73984	TRUE	3.46787e-06
ENSG00000161960	1390.7	416.488	1.73947	TRUE	4.49629e-09
ENSG00000072364	7947.31	2382.77	1.73783	TRUE	2.98782e-06
ENSG00000158792	3002.28	903.562	1.73236	TRUE	1.36433e-06
ENSG00000213694	2373.73	715.044	1.73105	TRUE	2.34762e-07
ENSG00000244071	83.007	25.005	1.73102	TRUE	0.00253047
ENSG00000182224	70.7252	21.3092	1.73075	TRUE	0.000906031
ENSG00000111012	63.035	18.9998	1.73017	TRUE	0.00893517
ENSG00000109756	10372.1	3130.19	1.72838	TRUE	4.61627e-09
ENSG00000175130	10753.4	3252.55	1.72515	TRUE	2.55215e-06
ENSG00000272269	55.109	16.6755	1.72456	TRUE	0.00445492
ENSG00000171223	50319.2	15238.2	1.72342	TRUE	2.10448e-07
ENSG00000018280	93486.9	28330.6	1.7224	TRUE	5.11389e-07
ENSG00000117228	9267.65	2810.3	1.72148	TRUE	1.97739e-07
ENSG00000204574	11050.1	3351.25	1.72129	TRUE	6.29329e-10
ENSG00000203804	1573.22	477.482	1.7202	TRUE	0.000431453
ENSG00000110218	1378.44	418.809	1.71867	TRUE	1.94716e-11
ENSG00000100628	480.947	146.336	1.71659	TRUE	2.56847e-06
ENSG00000140941	12727.8	3873.83	1.71615	TRUE	7.90386e-07
ENSG00000108106	1095.93	333.951	1.71445	TRUE	1.51252e-08
ENSG00000151327	2059.44	627.791	1.7139	TRUE	1.6314e-09
ENSG00000026025	72993.8	22344.2	1.70788	TRUE	5.4855e-14
ENSG00000260467	350.38	107.398	1.70595	TRUE	1.97665e-07
ENSG00000146457	10794.4	3311.62	1.70467	TRUE	2.87115e-09
ENSG00000110046	25908.3	7952.59	1.70392	TRUE	6.07734e-07
ENSG00000107554	2742.08	842.346	1.70279	TRUE	1.19364e-10
ENSG00000197142	6526.63	2006.59	1.70159	TRUE	9.34674e-06
ENSG00000138621	4768.67	1467.87	1.69986	TRUE	6.49452e-07
ENSG00000150977	14694.3	4523.75	1.69966	TRUE	1.10414e-06
ENSG00000271303	618.169	190.415	1.69886	TRUE	2.01726e-09
ENSG00000161526	11307.7	3483.34	1.69876	TRUE	1.78986e-09
ENSG00000152503	98.2506	30.2689	1.69863	TRUE	0.00211745
ENSG00000138623	2241.8	691.144	1.6976	TRUE	4.28836e-06
ENSG00000028137	159303	49196.4	1.69515	TRUE	2.55504e-06
ENSG00000232748	72.565	22.4263	1.69408	TRUE	0.000818397
ENSG00000204590	6021.62	1862.24	1.69312	TRUE	1.02014e-10
ENSG00000091436	1336.49	414.448	1.68919	TRUE	3.47139e-11
ENSG00000174021	2485.11	773.414	1.68399	TRUE	3.4658e-08
ENSG00000178409	247.242	76.9848	1.68328	TRUE	2.22357e-07
ENSG00000213857	83.0204	25.9073	1.68011	TRUE	0.00494365
ENSG00000251136	293.431	91.6354	1.67904	TRUE	7.15536e-07
ENSG00000144824	476.198	148.875	1.67746	TRUE	2.04529e-05
ENSG00000197147	1229.55	384.493	1.6771	TRUE	1.98048e-05
ENSG00000258521	66.5165	20.8243	1.67544	TRUE	0.00384568
ENSG00000185650	61546.7	19302.1	1.67292	TRUE	2.77282e-05
ENSG00000271943	52.5082	16.4704	1.67267	TRUE	0.00554242
ENSG00000261460	100.313	31.4756	1.6722	TRUE	0.00162903
ENSG00000217801	250.014	78.5228	1.67083	TRUE	4.58332e-05
ENSG00000188313	4304.73	1352.65	1.67013	TRUE	2.20366e-07
ENSG00000140678	141529	44497.3	1.66931	TRUE	1.37065e-08
ENSG00000086061	9119.09	2868.63	1.66853	TRUE	1.25052e-11
ENSG00000204054	6289.56	1984.65	1.66407	TRUE	1.6437e-05
ENSG00000111266	6079.17	1920.02	1.66275	TRUE	6.35906e-11
ENSG00000233578	119.792	37.902	1.66019	TRUE	0.00217877
ENSG00000162496	3190.08	1011	1.65781	TRUE	8.50814e-10
ENSG00000231858	107.367	34.0303	1.65766	TRUE	0.000269471
ENSG00000213719	40291.8	12778.7	1.65675	TRUE	4.90741e-08
ENSG00000169554	13169.6	4178.03	1.65631	TRUE	3.26784e-10
ENSG00000143344	512.505	162.644	1.65585	TRUE	1.02726e-05
ENSG00000183621	2892.55	918.245	1.65539	TRUE	0.00105196
ENSG00000275832	115	36.5121	1.65518	TRUE	0.000117342
ENSG00000155926	51501.1	16373.5	1.65324	TRUE	1.10602e-09
ENSG00000283646	173.642	55.2939	1.65092	TRUE	0.00643825
ENSG00000100554	1924.98	613.294	1.65019	TRUE	1.38959e-06
ENSG00000113763	150.121	47.8705	1.64891	TRUE	2.2253e-05
ENSG00000277452	165.629	52.8597	1.64771	TRUE	0.00244883
ENSG00000140284	74.9921	23.9376	1.64746	TRUE	0.0042061
ENSG00000076706	101.527	32.4148	1.64714	TRUE	0.00602707
ENSG00000179750	303.736	97.0488	1.64604	TRUE	0.000195397
ENSG00000173083	5790.58	1852.33	1.64436	TRUE	2.34499e-07
ENSG00000170779	1069.3	342.326	1.64322	TRUE	1.35593e-08
ENSG00000139318	20260.6	6507.78	1.63844	TRUE	2.8882e-11
ENSG00000189067	168083	54038	1.63712	TRUE	1.74279e-06
ENSG00000123983	3317.17	1069.22	1.63339	TRUE	1.51918e-08
ENSG00000198142	230.814	74.4764	1.63188	TRUE	1.08855e-05
ENSG00000146376	1309.08	422.763	1.63063	TRUE	2.3091e-07
ENSG00000150457	3748.71	1211.18	1.62998	TRUE	8.23304e-06
ENSG00000126368	1729.21	558.756	1.62982	TRUE	3.50433e-05
ENSG00000141458	5644.83	1826.27	1.62803	TRUE	1.08022e-06
ENSG00000116701	148028	47906	1.62759	TRUE	5.3014e-06
ENSG00000165655	384.586	124.57	1.62635	TRUE	4.79446e-08
ENSG00000158874	97.2513	31.5307	1.62496	TRUE	0.005951
ENSG00000096384	42056.1	13657	1.62268	TRUE	7.49761e-10
ENSG00000111859	19979.4	6492.15	1.62174	TRUE	3.40827e-05
ENSG00000179630	246.328	80.054	1.62154	TRUE	0.00058643
ENSG00000159128	20784	6758.63	1.62067	TRUE	1.40683e-05
ENSG00000258315	236.769	77.0811	1.61903	TRUE	2.39093e-06
ENSG00000134460	1100.6	358.734	1.6173	TRUE	7.04702e-05
ENSG00000164691	53987.6	17609.4	1.61628	TRUE	1.00646e-05
ENSG00000116106	1221.88	398.746	1.61556	TRUE	3.07862e-07
ENSG00000115902	1483.47	484.142	1.61548	TRUE	1.94963e-07
ENSG00000143494	93.7138	30.6404	1.61283	TRUE	0.0060193
ENSG00000177337	856.135	280.196	1.6114	TRUE	0.000158969
ENSG00000101421	18172.7	5948.1	1.61127	TRUE	1.08734e-09
ENSG00000198900	11211.1	3678.99	1.60754	TRUE	1.13858e-09
ENSG00000141522	28181.3	9252.63	1.6068	TRUE	1.70459e-07
ENSG00000155096	9869.67	3243.46	1.60547	TRUE	3.18883e-07
ENSG00000143119	93460.2	30857.2	1.59875	TRUE	4.6688e-07
ENSG00000238058	68.636	22.6625	1.59866	TRUE	0.00599669
ENSG00000227741	109.484	36.1609	1.59822	TRUE	0.000464914
ENSG00000065989	3355.59	1110.81	1.59495	TRUE	1.10703e-07
ENSG00000143702	1888.78	628.133	1.58831	TRUE	2.97746e-07
ENSG00000169184	154.588	51.4186	1.58807	TRUE	8.90027e-05
ENSG00000141497	1023.71	340.831	1.58667	TRUE	9.94044e-06
ENSG00000080824	17046.9	5685.64	1.58412	TRUE	1.26162e-06
ENSG00000071127	79100.6	26389	1.58375	TRUE	6.07434e-07
ENSG00000203814	253.797	84.6786	1.5836	TRUE	0.00459995
ENSG00000034677	5009.71	1672.41	1.5828	TRUE	8.67667e-08
ENSG00000243055	311.056	103.915	1.58177	TRUE	0.00148226
ENSG00000131873	6741.19	2252.61	1.58141	TRUE	1.35393e-06
ENSG00000214846	329.382	110.139	1.58043	TRUE	0.000290146
ENSG00000110768	2993.62	1001.15	1.58023	TRUE	5.20386e-05
ENSG00000172183	19483.6	6520.06	1.57931	TRUE	1.12512e-06
ENSG00000095397	770.601	258.277	1.57706	TRUE	7.1778e-07
ENSG00000105699	2837.91	951.952	1.57587	TRUE	2.1853e-06
ENSG00000160888	15183.9	5093.94	1.57569	TRUE	9.53826e-09
ENSG00000153485	497.256	166.945	1.57461	TRUE	0.000130538
ENSG00000118200	351.423	118.204	1.57192	TRUE	1.57154e-05
ENSG00000126353	30739.4	10348.7	1.57064	TRUE	8.85904e-10
ENSG00000240184	62.0656	20.9211	1.56884	TRUE	0.00692528
ENSG00000284930	354.026	119.35	1.56866	TRUE	0.000559474
ENSG00000155850	1622.28	547.811	1.56627	TRUE	3.11806e-06
ENSG00000184985	222.762	75.2602	1.56555	TRUE	0.000120947
ENSG00000271780	216.908	73.3346	1.56451	TRUE	0.00501934
ENSG00000139722	11096.2	3756.16	1.56274	TRUE	8.78278e-06
ENSG00000111863	392.499	132.869	1.56268	TRUE	0.00298554
ENSG00000175866	1122.26	379.92	1.56265	TRUE	3.25421e-09
ENSG00000113615	2165.63	733.696	1.56154	TRUE	1.39096e-07
ENSG00000273096	172.423	58.4328	1.5611	TRUE	4.01835e-05
ENSG00000279166	93.5955	31.7408	1.5601	TRUE	0.00502209
ENSG00000260101	136.429	46.3394	1.55783	TRUE	0.00115121
ENSG00000183684	4053.78	1378.36	1.55631	TRUE	9.85041e-11
ENSG00000085831	147.489	50.1695	1.55573	TRUE	0.000244111
ENSG00000116717	1118.43	381.167	1.55298	TRUE	5.34102e-06
ENSG00000173276	1699.99	579.668	1.55223	TRUE	1.79599e-06
ENSG00000227512	354.294	120.816	1.55213	TRUE	0.00500711
ENSG00000115310	27171.2	9273.94	1.55082	TRUE	1.98457e-08
ENSG00000184916	151.034	51.6163	1.54898	TRUE	0.00334325
ENSG00000116260	15391.2	5260.27	1.5489	TRUE	3.69511e-06
ENSG00000102401	2340.62	800.271	1.54833	TRUE	7.64147e-08
ENSG00000105402	10721.5	3666.19	1.54815	TRUE	5.11588e-08
ENSG00000186352	151.425	51.7956	1.5477	TRUE	0.000207038
ENSG00000181588	568.205	194.644	1.54557	TRUE	2.71038e-05
ENSG00000163600	967.61	331.912	1.54363	TRUE	1.65059e-05
ENSG00000184216	18386.8	6339.3	1.53627	TRUE	3.4513e-07
ENSG00000067369	3022.15	1042.04	1.53616	TRUE	1.69043e-06
ENSG00000169826	5707	1967.88	1.53609	TRUE	6.7546e-06
ENSG00000198853	1419.28	490.36	1.53325	TRUE	1.09756e-05
ENSG00000112578	794.857	274.743	1.53261	TRUE	3.09369e-07
ENSG00000179134	10628.9	3680.8	1.5299	TRUE	1.37314e-08
ENSG00000237938	244.45	84.7285	1.52862	TRUE	0.000133551
ENSG00000164181	678.264	235.268	1.52754	TRUE	0.000396747
ENSG00000279838	198.68	68.9235	1.52738	TRUE	0.000340453
ENSG00000164056	121.829	42.2829	1.52672	TRUE	0.00111396
ENSG00000113811	1710.02	593.767	1.52605	TRUE	6.67048e-09
ENSG00000251393	227.417	78.9789	1.5258	TRUE	0.00159397
ENSG00000177706	1067.57	370.768	1.52574	TRUE	2.14615e-06
ENSG00000171914	76.4222	26.5538	1.52507	TRUE	0.00272175
ENSG00000075624	1.19723e+06	416014	1.52499	TRUE	3.765e-08
ENSG00000079263	4339.14	1508.05	1.52473	TRUE	9.52541e-07
ENSG00000115170	1888.71	656.466	1.52461	TRUE	1.67089e-07
ENSG00000113013	12323.4	4285.14	1.52398	TRUE	6.58461e-07
ENSG00000148339	2148.63	747.529	1.52321	TRUE	1.26167e-07
ENSG00000164733	63869.5	22228	1.52275	TRUE	1.18878e-08
ENSG00000120694	5983.19	2083.79	1.5217	TRUE	8.00619e-06
ENSG00000137877	529.525	184.58	1.52045	TRUE	1.85883e-07
ENSG00000132661	850.552	296.577	1.51999	TRUE	1.10531e-06
ENSG00000075785	42398.7	14785.4	1.51984	TRUE	5.55918e-05
ENSG00000186642	242.154	84.5926	1.51732	TRUE	0.000402941
ENSG00000126947	167.327	58.5177	1.51572	TRUE	0.000414812
ENSG00000170468	2166.02	758.627	1.51359	TRUE	1.21129e-05
ENSG00000242247	4838.91	1696.12	1.51245	TRUE	3.23511e-07
ENSG00000167850	3174.12	1113.13	1.51174	TRUE	1.03637e-07
ENSG00000179331	124.617	43.7097	1.51147	TRUE	0.0045938
ENSG00000265205	92.6972	32.5857	1.50829	TRUE	0.003486
ENSG00000131686	323.789	114.051	1.50537	TRUE	0.000192222
ENSG00000183323	465.505	1316.76	-1.50012	TRUE	1.02332e-07
ENSG00000164136	77.3332	219.011	-1.50185	TRUE	0.000141722
ENSG00000188906	6250.26	17718.9	-1.5033	TRUE	0.000252024
ENSG00000114450	428.319	1214.91	-1.5041	TRUE	4.45499e-07
ENSG00000110315	824.123	2339.13	-1.50504	TRUE	9.99121e-08
ENSG00000254685	80.4841	229.034	-1.50879	TRUE	0.000320449
ENSG00000115107	111.287	317.039	-1.51038	TRUE	0.000284372
ENSG00000174123	225.752	643.407	-1.51099	TRUE	2.89067e-05
ENSG00000128604	1139.36	3248.41	-1.51151	TRUE	5.22601e-10
ENSG00000129534	458.223	1307.07	-1.51222	TRUE	6.94093e-06
ENSG00000120262	55.7547	159.095	-1.51272	TRUE	0.00985491
ENSG00000124713	41.162	117.488	-1.51313	TRUE	0.00566064
ENSG00000118308	1359.85	3883.89	-1.51405	TRUE	2.48395e-07
ENSG00000100092	918.063	2622.31	-1.51418	TRUE	1.09341e-06
ENSG00000114346	38.4686	109.899	-1.51443	TRUE	0.00146644
ENSG00000228242	215.498	615.896	-1.51501	TRUE	0.00411369
ENSG00000137474	98.4556	281.451	-1.51534	TRUE	8.13713e-05
ENSG00000183773	99.6905	285.697	-1.51896	TRUE	0.000296525
ENSG00000163931	14226.2	40847.8	-1.52171	TRUE	1.69714e-06
ENSG00000109323	1142.63	3287.42	-1.5246	TRUE	1.70957e-09
ENSG00000172795	1612.47	4640.7	-1.52507	TRUE	1.65713e-08
ENSG00000273033	495.913	1429.7	-1.52756	TRUE	1.47544e-07
ENSG00000155465	2273.94	6560.96	-1.52871	TRUE	1.1487e-10
ENSG00000274272	329.114	950.455	-1.53003	TRUE	9.79309e-06
ENSG00000152207	130.833	378.505	-1.53259	TRUE	0.00335904
ENSG00000196659	27.9587	80.8875	-1.53262	TRUE	0.00876358
ENSG00000174007	408.594	1184.94	-1.53607	TRUE	0.000171989
ENSG00000282608	49.3396	143.329	-1.53851	TRUE	0.00870366
ENSG00000132514	181.254	527.278	-1.54055	TRUE	1.19996e-05
ENSG00000170190	828.534	2414.38	-1.54302	TRUE	2.13104e-05
ENSG00000140995	3756.54	10961.9	-1.54503	TRUE	2.25439e-06
ENSG00000163449	40.8003	119.202	-1.54676	TRUE	0.000622888
ENSG00000205133	140.198	409.767	-1.54734	TRUE	0.000124212
ENSG00000162073	64.6186	189.088	-1.54903	TRUE	0.000108332
ENSG00000139531	173.706	508.445	-1.54944	TRUE	9.99124e-06
ENSG00000159403	38.6049	113.019	-1.5497	TRUE	0.00599783
ENSG00000146192	2136.06	6253.78	-1.54978	TRUE	3.9808e-09
ENSG00000146373	39.0863	114.528	-1.55097	TRUE	0.00361806
ENSG00000204410	31.3174	91.7905	-1.55138	TRUE	0.00604634
ENSG00000204305	771.802	2264.47	-1.55287	TRUE	8.37758e-06
ENSG00000172375	896.628	2632.15	-1.55366	TRUE	1.75896e-08
ENSG00000167566	707.374	2077.57	-1.55435	TRUE	3.77718e-09
ENSG00000197329	2358.3	6927.47	-1.55458	TRUE	1.5219e-07
ENSG00000165626	62.7516	184.385	-1.555	TRUE	0.00136881
ENSG00000250510	496.247	1465.29	-1.56205	TRUE	0.000102987
ENSG00000113303	473.26	1397.85	-1.56251	TRUE	0.00058905
ENSG00000213390	483.533	1432.32	-1.56667	TRUE	3.31327e-08
ENSG00000103490	880.388	2609.99	-1.56783	TRUE	2.57323e-09
ENSG00000111052	423.486	1256.6	-1.56914	TRUE	1.07936e-07
ENSG00000233369	96.0974	285.229	-1.56955	TRUE	0.00059112
ENSG00000171596	207.223	616.879	-1.5738	TRUE	9.05944e-07
ENSG00000159714	40.721	121.226	-1.57386	TRUE	0.00906899
ENSG00000103196	2549.83	7592.45	-1.57417	TRUE	1.72124e-10
ENSG00000129993	1222.46	3641.59	-1.57478	TRUE	7.0805e-11
ENSG00000102524	675.245	2015.83	-1.57789	TRUE	5.12472e-08
ENSG00000162747	18678.1	55843.4	-1.58004	TRUE	3.55779e-06
ENSG00000139970	563.036	1695	-1.58998	TRUE	2.75316e-08
ENSG00000143554	793.54	2390.58	-1.59099	TRUE	1.32639e-07
ENSG00000273179	95.1406	287.825	-1.59706	TRUE	0.000500017
ENSG00000142733	116.4	352.511	-1.59858	TRUE	2.58149e-06
ENSG00000041353	128.395	389.409	-1.6007	TRUE	0.000450445
ENSG00000186074	1329.76	4036.43	-1.60192	TRUE	2.32944e-08
ENSG00000109458	242.638	737.072	-1.603	TRUE	7.13578e-06
ENSG00000155744	860.637	2617.16	-1.60453	TRUE	5.67179e-06
ENSG00000279283	36.4275	110.819	-1.60511	TRUE	0.00267777
ENSG00000245848	526.273	1602.12	-1.6061	TRUE	9.69265e-06
ENSG00000117115	2568.17	7821.25	-1.60666	TRUE	1.00158e-05
ENSG00000212916	30.9868	94.6129	-1.61038	TRUE	0.00319051
ENSG00000100364	2235.01	6833.68	-1.61238	TRUE	3.16569e-10
ENSG00000176595	443.276	1356.3	-1.6134	TRUE	7.75966e-09
ENSG00000196189	3735.35	11445.2	-1.61543	TRUE	4.00153e-09
ENSG00000178996	1157.24	3547.06	-1.61593	TRUE	1.0257e-11
ENSG00000231711	56.8463	174.871	-1.62115	TRUE	3.6401e-05
ENSG00000139890	422.302	1301.68	-1.62403	TRUE	0.000144096
ENSG00000259772	42.6331	131.929	-1.62971	TRUE	0.0016405
ENSG00000050130	305.973	947.161	-1.6302	TRUE	2.04266e-08
ENSG00000124313	240.178	743.87	-1.63095	TRUE	1.48631e-05
ENSG00000279019	21.2004	65.775	-1.63345	TRUE	0.00588828
ENSG00000185432	851.965	2656.19	-1.64049	TRUE	7.44613e-10
ENSG00000010704	105.157	327.957	-1.64096	TRUE	2.60155e-05
ENSG00000248712	48.2615	150.551	-1.64131	TRUE	0.000514694
ENSG00000241399	315.33	983.897	-1.64165	TRUE	1.04642e-06
ENSG00000119922	2085.9	6512.47	-1.64254	TRUE	4.4733e-05
ENSG00000160113	51.0161	159.307	-1.64278	TRUE	0.000125365
ENSG00000100034	5425.04	16949.2	-1.64351	TRUE	9.90347e-07
ENSG00000048392	534.078	1668.83	-1.64371	TRUE	3.82872e-09
ENSG00000261222	135.399	425.052	-1.65042	TRUE	1.45987e-06
ENSG00000236449	61.386	192.722	-1.65054	TRUE	0.00193324
ENSG00000215126	32.7378	102.911	-1.65236	TRUE	0.0069197
ENSG00000112053	109.676	344.968	-1.65322	TRUE	0.000375963
ENSG00000069943	252.072	794.5	-1.65621	TRUE	2.01774e-07
ENSG00000171115	1865.17	5896.36	-1.66052	TRUE	7.04412e-11
ENSG00000158156	1337.66	4230.73	-1.6612	TRUE	9.71577e-06
ENSG00000169994	285.142	902.348	-1.66201	TRUE	0.000181994
ENSG00000171940	2868.69	9088.38	-1.66363	TRUE	3.82494e-13
ENSG00000130363	128.964	409.004	-1.66515	TRUE	2.28393e-07
ENSG00000173281	1503.08	4785.29	-1.67069	TRUE	2.84267e-07
ENSG00000262370	347.087	1106.14	-1.67217	TRUE	7.55367e-09
ENSG00000280832	83.7613	268.522	-1.68068	TRUE	2.42194e-05
ENSG00000198598	144.45	464.099	-1.68386	TRUE	8.52148e-05
ENSG00000103707	159.839	514.05	-1.68529	TRUE	1.3785e-07
ENSG00000162383	40.1886	129.502	-1.68811	TRUE	0.00701148
ENSG00000091262	82.2936	265.553	-1.69015	TRUE	5.393e-06
ENSG00000012232	1840.18	5940.85	-1.69082	TRUE	1.53239e-07
ENSG00000104081	672.46	2172.27	-1.69168	TRUE	1.61906e-11
ENSG00000277978	42.5306	137.577	-1.69367	TRUE	0.000112424
ENSG00000142552	681.596	2207.33	-1.69531	TRUE	3.37212e-05
ENSG00000178458	73.9308	239.994	-1.69875	TRUE	0.00175094
ENSG00000182923	769.203	2497.93	-1.6993	TRUE	2.12974e-09
ENSG00000273855	29.4641	95.7211	-1.69988	TRUE	0.00128251
ENSG00000134698	2695.97	8760.6	-1.70023	TRUE	3.11846e-10
ENSG00000165178	1054.39	3426.91	-1.70049	TRUE	4.27641e-08
ENSG00000161653	31.5939	102.758	-1.70154	TRUE	0.00266608
ENSG00000181481	437.479	1424.84	-1.70351	TRUE	3.15196e-09
ENSG00000267344	119.974	391.155	-1.70502	TRUE	0.000123106
ENSG00000281106	81.8497	267.247	-1.70712	TRUE	6.40562e-06
ENSG00000254760	19.4971	63.9022	-1.7126	TRUE	0.00469808
ENSG00000170837	490.391	1609.36	-1.71448	TRUE	2.07815e-05
ENSG00000170448	202.025	663.252	-1.71502	TRUE	1.44361e-06
ENSG00000161533	2424.56	7961.85	-1.71538	TRUE	1.47122e-07
ENSG00000176659	27.054	89.0614	-1.71896	TRUE	0.00683713
ENSG00000104915	1427.3	4715.42	-1.7241	TRUE	2.33202e-07
ENSG00000105352	887.777	2933.53	-1.72437	TRUE	3.82114e-05
ENSG00000262823	51.5756	170.94	-1.72872	TRUE	0.000259922
ENSG00000048052	195.42	648.168	-1.72979	TRUE	5.98963e-06
ENSG00000257285	63.6051	211.524	-1.73361	TRUE	1.89958e-06
ENSG00000167536	248.259	825.787	-1.73393	TRUE	3.34509e-06
ENSG00000104974	2113.15	7033.5	-1.73484	TRUE	5.47899e-12
ENSG00000261468	33.2802	110.855	-1.73594	TRUE	0.000195366
ENSG00000107738	21124.8	70524.2	-1.73918	TRUE	5.51929e-08
ENSG00000131471	277.479	927.953	-1.74167	TRUE	0.000170012
ENSG00000256751	60.3083	201.732	-1.74201	TRUE	0.00462319
ENSG00000178226	38.8783	130.252	-1.74427	TRUE	0.000218958
ENSG00000244055	25.3237	84.9124	-1.74549	TRUE	0.00268483
ENSG00000122642	38.1823	128.12	-1.74652	TRUE	0.00104449
ENSG00000181220	1970.51	6659.83	-1.75692	TRUE	2.30588e-08
ENSG00000115841	25.4466	86.3315	-1.76242	TRUE	0.0029072
ENSG00000073464	140.318	476.43	-1.76357	TRUE	0.000234279
ENSG00000204315	59.652	202.659	-1.76441	TRUE	8.48692e-06
ENSG00000261471	100.357	341.866	-1.76829	TRUE	0.000254669
ENSG00000127951	5348.98	18228.8	-1.76889	TRUE	6.17132e-10
ENSG00000120913	1479.48	5047.47	-1.77047	TRUE	2.9591e-09
ENSG00000143847	48.951	167.123	-1.7715	TRUE	4.93042e-05
ENSG00000264112	257.877	883.399	-1.77638	TRUE	3.45961e-10
ENSG00000262714	89.3077	306.175	-1.7775	TRUE	0.000176527
ENSG00000266236	27.4094	94.0532	-1.77881	TRUE	0.000689596
ENSG00000102886	211.176	725.191	-1.77992	TRUE	7.93205e-08
ENSG00000107954	211.798	729.14	-1.78351	TRUE	0.000262797
ENSG00000171777	3757.01	12945.1	-1.78475	TRUE	5.39178e-07
ENSG00000124074	117.577	405.226	-1.78512	TRUE	1.74231e-06
ENSG00000100596	1549.94	5345.98	-1.78624	TRUE	1.94434e-12
ENSG00000166546	28.4369	98.2361	-1.78849	TRUE	0.000396837
ENSG00000235568	11067.1	38265.5	-1.78977	TRUE	7.71921e-08
ENSG00000160703	535.192	1851.33	-1.79043	TRUE	1.09848e-08
ENSG00000196668	175.333	607.116	-1.79187	TRUE	0.000104211
ENSG00000119121	276.318	959.503	-1.79596	TRUE	1.06276e-09
ENSG00000072954	59.3349	206.258	-1.7975	TRUE	2.51618e-05
ENSG00000181982	179.316	623.766	-1.7985	TRUE	3.75996e-08
ENSG00000113532	1402.57	4884.14	-1.80003	TRUE	1.6071e-12
ENSG00000148660	2092.66	7298.93	-1.80235	TRUE	5.04867e-09
ENSG00000123405	3971.7	13947.1	-1.81213	TRUE	7.36748e-07
ENSG00000134256	242.326	853.075	-1.81572	TRUE	8.8951e-09
ENSG00000131944	31.4919	111.049	-1.81814	TRUE	0.000887742
ENSG00000284526	58.8365	207.925	-1.82128	TRUE	0.000285953
ENSG00000185033	1940.14	6859.1	-1.82186	TRUE	9.18057e-08
ENSG00000168229	123.182	436.967	-1.82673	TRUE	1.08848e-06
ENSG00000128311	301.426	1075.22	-1.83475	TRUE	2.78274e-07
ENSG00000214787	29.437	105.018	-1.83493	TRUE	0.000317866
ENSG00000233429	53.9623	193.036	-1.83885	TRUE	1.00158e-05
ENSG00000150540	69.5678	249.293	-1.84135	TRUE	1.14636e-06
ENSG00000110057	1470.15	5272.11	-1.84242	TRUE	1.51349e-10
ENSG00000167600	104.432	375.078	-1.84463	TRUE	0.000631659
ENSG00000168329	1954.18	7023.49	-1.84562	TRUE	6.00702e-10
ENSG00000106034	37.7381	135.77	-1.84707	TRUE	1.92827e-05
ENSG00000183822	17.3672	62.6202	-1.85026	TRUE	0.00515082
ENSG00000138172	641.788	2315.82	-1.85135	TRUE	2.14883e-09
ENSG00000268027	104.781	379.999	-1.85862	TRUE	6.46576e-06
ENSG00000164403	79.7574	289.742	-1.86108	TRUE	3.84437e-05
ENSG00000134755	317.182	1153.05	-1.86207	TRUE	1.91711e-11
ENSG00000259865	45.4903	165.539	-1.86354	TRUE	0.000705456
ENSG00000070731	253.956	925.703	-1.86597	TRUE	4.465e-06
ENSG00000161929	580.849	2117.53	-1.86615	TRUE	1.18658e-10
ENSG00000068489	68.6329	250.357	-1.86701	TRUE	2.96635e-06
ENSG00000020181	118.274	431.691	-1.86786	TRUE	1.2833e-06
ENSG00000183779	237.005	866.546	-1.87036	TRUE	3.52688e-05
ENSG00000213347	496.634	1819.43	-1.87323	TRUE	8.73173e-06
ENSG00000254789	16.7048	61.515	-1.88068	TRUE	0.00354534
ENSG00000184702	16.2749	60.0578	-1.88371	TRUE	0.00586191
ENSG00000168010	11404.3	42213	-1.8881	TRUE	7.95429e-08
ENSG00000132825	405.046	1500.76	-1.88954	TRUE	1.61649e-11
ENSG00000213085	72.4392	268.642	-1.89084	TRUE	0.00341831
ENSG00000237886	29.3617	108.94	-1.89153	TRUE	0.00109547
ENSG00000102010	51.8558	192.872	-1.89506	TRUE	1.85993e-06
ENSG00000273824	28.0309	104.591	-1.89967	TRUE	0.00270993
ENSG00000006534	961.255	3588.07	-1.90022	TRUE	3.17508e-12
ENSG00000256229	154.746	581.279	-1.90933	TRUE	7.44226e-07
ENSG00000135407	258.711	977.282	-1.91743	TRUE	9.47491e-07
ENSG00000188305	595.207	2260.21	-1.925	TRUE	1.99248e-08
ENSG00000183723	73.7049	280.492	-1.92812	TRUE	1.00807e-08
ENSG00000111837	143.185	545.534	-1.92979	TRUE	1.09308e-08
ENSG00000165115	91.3251	348.478	-1.93198	TRUE	8.86774e-08
ENSG00000134686	5649.37	21561.7	-1.93231	TRUE	2.43862e-07
ENSG00000143387	74.3089	284.701	-1.93784	TRUE	3.59639e-06
ENSG00000243364	76.9649	295.23	-1.93957	TRUE	2.87371e-08
ENSG00000225313	239.429	921.61	-1.94456	TRUE	1.7512e-06
ENSG00000150681	711.005	2738.38	-1.94539	TRUE	1.47353e-07
ENSG00000186496	26.2625	101.265	-1.94706	TRUE	0.00117508
ENSG00000238260	27.8019	107.28	-1.94813	TRUE	0.000470843
ENSG00000197965	1235.97	4779.26	-1.95115	TRUE	3.53586e-10
ENSG00000138413	317.595	1230.3	-1.95375	TRUE	3.14004e-15
ENSG00000139117	77.0331	299.475	-1.95888	TRUE	2.21063e-08
ENSG00000171812	57.1743	222.405	-1.95975	TRUE	3.05061e-05
ENSG00000175262	12.0116	46.7892	-1.96174	TRUE	0.00469367
ENSG00000100228	86.857	342.647	-1.98001	TRUE	0.000109742
ENSG00000183134	149.051	588.403	-1.981	TRUE	9.10898e-06
ENSG00000273486	12.3905	48.9396	-1.98177	TRUE	0.00683345
ENSG00000174791	145.943	576.576	-1.98211	TRUE	5.59838e-10
ENSG00000260078	111.085	439.465	-1.98408	TRUE	5.66923e-08
ENSG00000213373	32.2463	127.878	-1.98756	TRUE	0.00194447
ENSG00000243566	35.0144	138.874	-1.98775	TRUE	0.00780863
ENSG00000186204	33.2226	132.114	-1.99154	TRUE	6.02216e-05
ENSG00000070371	153.699	611.342	-1.99188	TRUE	1.1318e-06
ENSG00000138764	842.733	3355.1	-1.99321	TRUE	5.09534e-13
ENSG00000181444	1869.41	7483.47	-2.00112	TRUE	3.31165e-07
ENSG00000099866	30.4711	122.011	-2.00149	TRUE	0.000116094
ENSG00000134463	89.2837	358.52	-2.00558	TRUE	1.27785e-07
ENSG00000249863	33.6902	135.41	-2.00693	TRUE	1.82935e-05
ENSG00000173928	35.7346	144.108	-2.01175	TRUE	1.27537e-06
ENSG00000138061	301.606	1219.9	-2.01603	TRUE	5.66234e-07
ENSG00000234678	47.0843	190.839	-2.01904	TRUE	8.13108e-07
ENSG00000189127	15.1896	61.6857	-2.02185	TRUE	0.00239581
ENSG00000250616	123.139	502.035	-2.0275	TRUE	8.2096e-05
ENSG00000114853	149.315	610.264	-2.03107	TRUE	1.10658e-09
ENSG00000164850	32.5635	133.345	-2.03384	TRUE	0.000209748
ENSG00000149573	74.5828	305.433	-2.03394	TRUE	1.8786e-07
ENSG00000246130	11.684	47.975	-2.03775	TRUE	0.00603752
ENSG00000204131	2093.63	8597.51	-2.03791	TRUE	2.15574e-11
ENSG00000179604	122.418	503.248	-2.03946	TRUE	2.10598e-10
ENSG00000140044	722.495	2976.97	-2.04279	TRUE	1.39623e-08
ENSG00000224745	11.2334	46.297	-2.04313	TRUE	0.00664724
ENSG00000260401	131.452	542.036	-2.04385	TRUE	9.29848e-08
ENSG00000110203	212.659	880.922	-2.05047	TRUE	5.72641e-05
ENSG00000134247	16.8415	69.877	-2.0528	TRUE	0.00220118
ENSG00000196664	127.187	529.676	-2.05816	TRUE	1.04181e-08
ENSG00000170892	1232.78	5138.9	-2.05955	TRUE	4.37209e-11
ENSG00000077157	1130.43	4744.17	-2.06929	TRUE	2.59041e-12
ENSG00000165490	34.2465	144.284	-2.07488	TRUE	1.9719e-06
ENSG00000119900	2006.92	8472.54	-2.07781	TRUE	6.07068e-16
ENSG00000214402	22.4426	95.1284	-2.08364	TRUE	0.000421662
ENSG00000177125	661.102	2802.64	-2.08384	TRUE	7.99168e-14
ENSG00000246082	72.1006	305.766	-2.08435	TRUE	7.99136e-08
ENSG00000280332	151.906	646.007	-2.08837	TRUE	1.67329e-08
ENSG00000287091	38.7452	165.147	-2.09166	TRUE	1.85883e-07
ENSG00000236345	32.5365	139.361	-2.09869	TRUE	0.000108286
ENSG00000284874	13.3768	57.3734	-2.10065	TRUE	0.00855226
ENSG00000280027	40.2404	173.399	-2.10738	TRUE	1.34648e-05
ENSG00000174885	847.221	3655.55	-2.10928	TRUE	1.6661e-09
ENSG00000279884	42.8036	185.045	-2.11207	TRUE	5.29883e-06
ENSG00000187554	237.38	1032.18	-2.12043	TRUE	4.03789e-13
ENSG00000166145	346.453	1510.65	-2.12444	TRUE	2.30095e-12
ENSG00000136161	653.906	2864.59	-2.13117	TRUE	4.26991e-18
ENSG00000225850	11.3016	49.594	-2.13364	TRUE	0.00514608
ENSG00000225177	11.4482	50.4443	-2.13957	TRUE	0.00678203
ENSG00000135766	503.918	2223.68	-2.14169	TRUE	1.37065e-08
ENSG00000154856	15.7355	69.9567	-2.15244	TRUE	0.000246622
ENSG00000169220	2930.62	13038.1	-2.15346	TRUE	1.18376e-11
ENSG00000158517	1493.53	6658.81	-2.15654	TRUE	1.99961e-11
ENSG00000110077	812.224	3621.27	-2.15654	TRUE	2.2528e-16
ENSG00000105011	339.283	1520.06	-2.16356	TRUE	8.4952e-13
ENSG00000137414	862.357	3886.47	-2.1721	TRUE	6.11308e-14
ENSG00000183307	228.414	1031.62	-2.17519	TRUE	9.39669e-16
ENSG00000164124	32.7582	148.435	-2.1799	TRUE	5.38117e-05
ENSG00000196542	12.7591	57.8423	-2.18059	TRUE	0.00132344
ENSG00000232815	40.8138	185.555	-2.18471	TRUE	1.11296e-07
ENSG00000156675	3072.74	13977.6	-2.18552	TRUE	5.45509e-10
ENSG00000165801	1871.75	8522.74	-2.18693	TRUE	1.37204e-06
ENSG00000129757	249.059	1134.39	-2.18736	TRUE	1.39936e-06
ENSG00000138449	1176.74	5377.61	-2.19217	TRUE	2.83898e-15
ENSG00000277053	118.048	539.778	-2.19299	TRUE	3.18148e-07
ENSG00000162745	10.7248	49.2199	-2.19829	TRUE	0.00879845
ENSG00000141505	96.274	441.906	-2.19852	TRUE	6.85502e-10
ENSG00000259162	9.77582	44.9083	-2.19969	TRUE	0.00279222
ENSG00000284735	9.15123	42.0954	-2.20163	TRUE	0.00597284
ENSG00000091106	380.146	1748.67	-2.20163	TRUE	5.63772e-12
ENSG00000180549	274.862	1267.04	-2.20468	TRUE	3.64556e-11
ENSG00000178966	87.1366	404.143	-2.21351	TRUE	4.17334e-13
ENSG00000284690	65.4106	303.988	-2.21642	TRUE	1.07127e-05
ENSG00000173110	925.273	4337.59	-2.22894	TRUE	4.82115e-09
ENSG00000173535	2955.84	13882.1	-2.23158	TRUE	3.98098e-07
ENSG00000245750	38.5645	183.612	-2.25131	TRUE	4.55119e-06
ENSG00000135083	794.174	3785.63	-2.25301	TRUE	1.66024e-14
ENSG00000163464	10875.8	51915.6	-2.25505	TRUE	3.51649e-09
ENSG00000182580	19.1113	91.5673	-2.26041	TRUE	0.000181805
ENSG00000111261	558.219	2679.25	-2.26292	TRUE	1.55887e-12
ENSG00000116990	252.347	1215.18	-2.26769	TRUE	1.59953e-15
ENSG00000242498	183.134	884.12	-2.27134	TRUE	4.67423e-15
ENSG00000130881	152.695	738.166	-2.27329	TRUE	1.93591e-08
ENSG00000250138	68.783	332.946	-2.27516	TRUE	1.31569e-05
ENSG00000224183	6.3761	30.8757	-2.27573	TRUE	0.00920816
ENSG00000163545	1476.58	7165.58	-2.27882	TRUE	4.71849e-13
ENSG00000092200	96.551	470.478	-2.28476	TRUE	2.8903e-10
ENSG00000237169	9.11702	44.6694	-2.29265	TRUE	0.00539744
ENSG00000143409	1402.04	6884.65	-2.29585	TRUE	4.3538e-11
ENSG00000140090	721.736	3566.5	-2.30497	TRUE	4.579e-16
ENSG00000179542	13.4315	66.8962	-2.3163	TRUE	0.000123559
ENSG00000004809	16.8962	85.1463	-2.33325	TRUE	0.000179802
ENSG00000111087	141.276	712.621	-2.33462	TRUE	1.03562e-08
ENSG00000196872	49.661	251.543	-2.34062	TRUE	5.97946e-07
ENSG00000171643	46.8963	238.924	-2.34901	TRUE	4.4217e-11
ENSG00000285632	7.29085	37.211	-2.35157	TRUE	0.00704429
ENSG00000256660	24.0951	125.391	-2.37962	TRUE	0.000695324
ENSG00000146592	1143.75	5953.86	-2.38005	TRUE	7.23024e-13
ENSG00000196209	1645.57	8586.79	-2.38353	TRUE	5.94838e-18
ENSG00000133216	27.1908	143.963	-2.40451	TRUE	1.14982e-05
ENSG00000249936	11.1242	59.0615	-2.40852	TRUE	0.00485941
ENSG00000237984	15.5173	82.7334	-2.4146	TRUE	0.00361559
ENSG00000181826	525.316	2807.76	-2.41816	TRUE	8.39715e-13
ENSG00000148411	1065.37	5782.52	-2.44035	TRUE	3.76702e-18
ENSG00000224307	70.599	383.738	-2.4424	TRUE	4.50712e-13
ENSG00000152804	357.128	1948.59	-2.44792	TRUE	4.40617e-16
ENSG00000141401	840.728	4595.37	-2.45047	TRUE	1.26475e-16
ENSG00000180953	59.4615	326.579	-2.45741	TRUE	7.43865e-09
ENSG00000205269	362.118	1990.55	-2.45864	TRUE	5.28285e-16
ENSG00000111058	26.3993	145.588	-2.46332	TRUE	1.8433e-05
ENSG00000118898	69.4727	383.589	-2.46504	TRUE	1.84947e-08
ENSG00000174130	733.692	4073.59	-2.47306	TRUE	1.404e-18
ENSG00000163154	477.947	2655	-2.47379	TRUE	5.60663e-15
ENSG00000164105	52.6551	292.605	-2.47431	TRUE	1.70203e-09
ENSG00000287255	22.412	126.003	-2.49111	TRUE	4.24786e-06
ENSG00000143452	6.18839	35.0158	-2.50037	TRUE	0.00865111
ENSG00000224152	138.594	786.68	-2.50491	TRUE	3.94987e-09
ENSG00000261971	1280.04	7270.03	-2.50577	TRUE	4.09679e-10
ENSG00000259351	5.87081	33.511	-2.513	TRUE	0.00827135
ENSG00000181778	11.3051	65.1608	-2.52703	TRUE	0.000242341
ENSG00000136630	309.296	1788.6	-2.53177	TRUE	1.51405e-11
ENSG00000182511	1227.65	7110	-2.53395	TRUE	2.27134e-15
ENSG00000155099	246.331	1428.01	-2.53533	TRUE	4.96818e-18
ENSG00000253616	65.6979	381	-2.53587	TRUE	7.44198e-07
ENSG00000130167	38.7148	224.558	-2.53613	TRUE	1.00896e-05
ENSG00000179593	19.7465	114.845	-2.54002	TRUE	2.70377e-07
ENSG00000187796	281.89	1640.23	-2.5407	TRUE	6.49421e-16
ENSG00000228113	5.30092	30.8718	-2.54198	TRUE	0.00470467
ENSG00000248429	12.2403	71.507	-2.54645	TRUE	4.49243e-05
ENSG00000126822	2315.58	13549.8	-2.54882	TRUE	3.0345e-15
ENSG00000093134	398.384	2333.61	-2.55033	TRUE	1.0023e-17
ENSG00000133246	1435.39	8449.23	-2.55738	TRUE	6.21361e-28
ENSG00000111186	11.9161	70.312	-2.56086	TRUE	0.00219032
ENSG00000186205	232.149	1372.63	-2.56382	TRUE	8.02863e-11
ENSG00000143412	158.934	951.488	-2.58176	TRUE	1.69067e-13
ENSG00000072952	506.232	3035.58	-2.5841	TRUE	2.57658e-12
ENSG00000155254	174.683	1057.33	-2.59761	TRUE	2.395e-14
ENSG00000124019	6.32141	38.3204	-2.59979	TRUE	0.00133361
ENSG00000138738	24.9314	151.368	-2.60202	TRUE	3.04926e-06
ENSG00000262877	14.1891	86.8611	-2.61393	TRUE	2.46779e-05
ENSG00000174132	102.65	631.803	-2.62174	TRUE	2.19832e-15
ENSG00000255801	21.279	131.307	-2.62544	TRUE	4.30604e-06
ENSG00000283036	5.90502	36.7119	-2.63623	TRUE	0.00543012
ENSG00000198585	460.166	2861.26	-2.63643	TRUE	5.55522e-25
ENSG00000122025	78.5249	489.063	-2.6388	TRUE	3.02522e-14
ENSG00000125510	28.7064	179.925	-2.64796	TRUE	1.87056e-10
ENSG00000174125	760.106	4796.04	-2.65757	TRUE	3.59836e-24
ENSG00000166816	15.5308	98.0526	-2.65842	TRUE	3.01494e-05
ENSG00000229671	4.51919	28.5842	-2.66108	TRUE	0.00371052
ENSG00000162881	131.087	829.282	-2.66134	TRUE	4.89552e-16
ENSG00000180871	12421.5	78818.6	-2.6657	TRUE	1.4994e-13
ENSG00000229990	5.31793	33.7654	-2.66661	TRUE	0.00176202
ENSG00000234648	12.0252	76.6244	-2.67175	TRUE	0.00385856
ENSG00000101236	1974.1	12648.3	-2.67967	TRUE	1.80334e-15
ENSG00000154736	8.26359	52.9953	-2.68103	TRUE	0.000317457
ENSG00000238113	34.1472	220.975	-2.69404	TRUE	1.59651e-10
ENSG00000258819	100.06	648.539	-2.69633	TRUE	3.25217e-13
ENSG00000179044	11.6123	75.6202	-2.70312	TRUE	6.38156e-06
ENSG00000184611	13.9573	92.5929	-2.72989	TRUE	5.25706e-06
ENSG00000180061	71.6478	481.885	-2.7497	TRUE	2.19472e-08
ENSG00000275371	19.3881	132.167	-2.76912	TRUE	8.04265e-07
ENSG00000164938	748.808	5110.77	-2.77087	TRUE	1.26514e-31
ENSG00000178175	18.1794	124.375	-2.77433	TRUE	1.03848e-07
ENSG00000164764	5.50911	37.7684	-2.77729	TRUE	0.00233249
ENSG00000215458	191.789	1324.95	-2.78835	TRUE	1.67522e-20
ENSG00000128594	386.212	2706.45	-2.80894	TRUE	8.08651e-15
ENSG00000145416	240.951	1697.4	-2.81652	TRUE	1.23827e-22
ENSG00000165879	1053.21	7541.24	-2.84001	TRUE	1.11506e-13
ENSG00000277150	4.11981	29.5186	-2.84097	TRUE	0.00749449
ENSG00000267296	10.1069	72.5364	-2.84336	TRUE	8.02752e-06
ENSG00000175538	443.824	3195.18	-2.84784	TRUE	5.95256e-17
ENSG00000232912	22.3645	162.834	-2.86412	TRUE	7.16115e-09
ENSG00000114268	754.183	5495.29	-2.86521	TRUE	8.76674e-19
ENSG00000226281	6.11321	44.5932	-2.86682	TRUE	0.000210131
ENSG00000279692	5.22921	38.1859	-2.86838	TRUE	0.000996954
ENSG00000204882	4.69335	34.6919	-2.88591	TRUE	0.00353551
ENSG00000119915	4.37923	32.9574	-2.91185	TRUE	0.0016514
ENSG00000281162	159.809	1210.33	-2.92098	TRUE	5.30802e-13
ENSG00000164125	158.259	1200.02	-2.9227	TRUE	4.02569e-18
ENSG00000133800	5.78208	44.0976	-2.93104	TRUE	0.00105268
ENSG00000205890	15.8894	121.594	-2.93594	TRUE	8.93877e-06
ENSG00000134222	46.6133	356.85	-2.93651	TRUE	1.8194e-11
ENSG00000106780	1891.3	14479.2	-2.93653	TRUE	4.819e-29
ENSG00000198483	4.77861	36.9076	-2.94926	TRUE	0.00104449
ENSG00000170509	6.63552	51.3879	-2.95315	TRUE	6.425e-05
ENSG00000105383	250.335	1964.29	-2.97207	TRUE	2.59368e-23
ENSG00000154734	27.1502	213.336	-2.9741	TRUE	1.12063e-08
ENSG00000127954	1074.48	8494.75	-2.98293	TRUE	7.01886e-23
ENSG00000221869	2113.04	16716.3	-2.98387	TRUE	1.85846e-16
ENSG00000214688	35.0762	281.93	-3.00677	TRUE	8.15383e-10
ENSG00000143858	21.6204	174.056	-3.00909	TRUE	1.61214e-08
ENSG00000268170	6.17137	49.6984	-3.00954	TRUE	0.000659432
ENSG00000135378	189.454	1527.82	-3.01155	TRUE	2.94788e-14
ENSG00000198736	2041.01	16465	-3.01205	TRUE	5.13581e-14
ENSG00000163563	7677.54	62847.1	-3.03313	TRUE	8.86521e-28
ENSG00000121858	520.019	4260.77	-3.03448	TRUE	3.03428e-21
ENSG00000164251	134.348	1103.5	-3.03805	TRUE	3.27643e-15
ENSG00000261655	6.75499	56.0179	-3.05186	TRUE	0.000119899
ENSG00000181274	1801.21	14973.6	-3.05538	TRUE	7.55769e-18
ENSG00000109819	3.13335	26.2715	-3.06772	TRUE	0.00713258
ENSG00000238160	49.7876	424.994	-3.09358	TRUE	2.28192e-11
ENSG00000131969	14.046	120.325	-3.09871	TRUE	1.6825e-06
ENSG00000276842	7.13371	62.6308	-3.13415	TRUE	2.30987e-05
ENSG00000179921	140.194	1266.56	-3.17542	TRUE	1.66433e-20
ENSG00000224195	7.72773	70.4968	-3.18944	TRUE	1.65368e-06
ENSG00000257715	2.99687	27.7356	-3.21021	TRUE	0.00425691
ENSG00000267480	5.10974	50.0762	-3.2928	TRUE	1.05653e-05
ENSG00000246430	3.79215	37.5782	-3.30881	TRUE	0.000156376
ENSG00000278090	9.38338	93.6884	-3.31969	TRUE	1.62137e-05
ENSG00000091181	40.7181	407.986	-3.32478	TRUE	4.71849e-13
ENSG00000158473	205.568	2067.57	-3.33025	TRUE	4.4101e-21
ENSG00000287586	17.1348	175.076	-3.35299	TRUE	2.14027e-09
ENSG00000101916	642.067	6943.43	-3.43485	TRUE	9.01843e-43
ENSG00000259235	2.87047	32.299	-3.49213	TRUE	0.00846644
ENSG00000180539	140.26	1605.25	-3.51662	TRUE	8.53771e-26
ENSG00000180767	53.853	620.329	-3.52593	TRUE	2.59186e-14
ENSG00000197852	1063.32	12411.5	-3.54503	TRUE	6.33818e-21
ENSG00000235033	2.31759	27.0828	-3.54668	TRUE	0.00367969
ENSG00000226491	6.58083	77.2298	-3.55282	TRUE	9.95246e-08
ENSG00000121933	4.5362	53.2714	-3.5538	TRUE	2.12829e-05
ENSG00000246548	28.1297	336.694	-3.58127	TRUE	3.75933e-14
ENSG00000240972	4.5362	54.5259	-3.58738	TRUE	0.000236396
ENSG00000115507	19.1148	241.429	-3.65884	TRUE	9.76949e-17
ENSG00000224852	1.79875	22.7515	-3.6609	TRUE	0.00492955
ENSG00000105514	915.716	11590.3	-3.66188	TRUE	4.11973e-35
ENSG00000255163	5.38618	68.8647	-3.67643	TRUE	1.21585e-07
ENSG00000004799	43.5134	561.788	-3.69049	TRUE	2.96427e-17
ENSG00000206344	230.435	3003.14	-3.70404	TRUE	1.12747e-17
ENSG00000157445	17.1724	224.891	-3.71106	TRUE	6.70865e-17
ENSG00000113749	754.674	10050.4	-3.73526	TRUE	1.63536e-33
ENSG00000251158	2.19812	29.5857	-3.75056	TRUE	0.00176864
ENSG00000226862	2.59403	36.015	-3.79533	TRUE	0.000243507
ENSG00000270001	1	13.9704	-3.8043	TRUE	0.00384879
ENSG00000133105	1.93523	27.8034	-3.84468	TRUE	0.00138481
ENSG00000254952	1.46762	21.3777	-3.86456	TRUE	0.00289572
ENSG00000255838	1	14.9147	-3.89867	TRUE	0.00241078
ENSG00000224067	1.39937	21.8054	-3.96183	TRUE	0.00287809
ENSG00000230910	5.04149	79.8303	-3.98501	TRUE	1.00749e-08
ENSG00000137962	2.31759	36.8868	-3.99241	TRUE	0.000234279
ENSG00000259514	2.73398	44.2454	-4.01645	TRUE	6.36803e-05
ENSG00000119457	24.2726	397.299	-4.03283	TRUE	3.71346e-22
ENSG00000187808	49.0128	823.767	-4.07101	TRUE	2.12036e-30
ENSG00000170231	2.52578	42.6673	-4.07833	TRUE	3.08e-05
ENSG00000181631	640.769	11083.1	-4.11241	TRUE	4.44163e-58
ENSG00000234484	6.92898	125.236	-4.17587	TRUE	1.18994e-10
ENSG00000181908	4.57041	82.6884	-4.17729	TRUE	8.63821e-09
ENSG00000121807	206.349	4091.49	-4.30947	TRUE	1.77512e-40
ENSG00000271821	1.65879	38.4245	-4.53382	TRUE	0.000104536
ENSG00000159556	9.58464	250.556	-4.70826	TRUE	1.84235e-19
ENSG00000173825	46.9474	1303.11	-4.79477	TRUE	8.36442e-35
ENSG00000180340	15.7255	474.199	-4.91432	TRUE	1.57818e-34
ENSG00000259962	2.19812	73.8771	-5.07079	TRUE	1.6825e-06
ENSG00000213876	4.46449	194.487	-5.44503	TRUE	6.01971e-17
ENSG00000231680	1	90.0733	-6.49303	TRUE	2.89508e-09

## Sheet: C.tropicalis DEGs 240mpi
id	mean_A_mrn	mean_B_mrn	log2_fc_mrn	DESeq2	DESeq2_adj_pval
ENSG00000115008	37334.6	2.02818	14.168	TRUE	5.31176e-23
ENSG00000108691	73238.3	5.90658	13.598	TRUE	6.21896e-188
ENSG00000108688	10021.8	1	13.2908	TRUE	4.79352e-36
ENSG00000115009	14758.9	3.25934	12.1447	TRUE	5.29015e-26
ENSG00000166920	21696.7	5.16377	12.0368	TRUE	2.02207e-106
ENSG00000181634	86195.1	41.2474	11.0291	TRUE	3.77856e-211
ENSG00000102794	3030.6	1.60751	10.8806	TRUE	2.70304e-14
ENSG00000165474	1797.82	1	10.812	TRUE	3.54735e-25
ENSG00000122861	114610	70.2543	10.6719	TRUE	4.33479e-109
ENSG00000081041	17080.1	13.1715	10.3407	TRUE	5.62068e-159
ENSG00000117525	5774.42	4.63271	10.2836	TRUE	1.25917e-19
ENSG00000137869	2203.09	1.84775	10.2195	TRUE	5.79038e-35
ENSG00000196878	53857.7	48.9331	10.1041	TRUE	1.37916e-160
ENSG00000102962	7574.36	7.21915	10.0351	TRUE	1.99084e-20
ENSG00000123689	83878.5	85.2991	9.94155	TRUE	3.74072e-168
ENSG00000008118	902.298	1	9.81746	TRUE	3.23368e-21
ENSG00000277632	34329	39.8382	9.75106	TRUE	1.14762e-186
ENSG00000276070	69691.1	96.924	9.4899	TRUE	3.36532e-132
ENSG00000196639	2443.56	3.58197	9.41402	TRUE	4.05592e-46
ENSG00000113302	2207.14	3.50552	9.29833	TRUE	4.68879e-12
ENSG00000119508	12641.1	20.896	9.24067	TRUE	2.60354e-113
ENSG00000123342	24919.7	42.568	9.1933	TRUE	1.15381e-56
ENSG00000164266	578.424	1	9.17598	TRUE	3.95889e-19
ENSG00000167612	547.463	1	9.09662	TRUE	1.03807e-11
ENSG00000163734	17256.2	33.4372	9.01144	TRUE	6.71416e-105
ENSG00000197632	32793.4	64.932	8.98026	TRUE	5.83438e-90
ENSG00000115598	899.294	1.81002	8.95665	TRUE	2.67695e-28
ENSG00000287561	1641.59	3.38589	8.92134	TRUE	4.2064e-08
ENSG00000140519	481.552	1	8.91155	TRUE	6.44136e-19
ENSG00000175352	17046.6	35.854	8.89314	TRUE	7.55815e-90
ENSG00000163395	475.001	1	8.89179	TRUE	1.38072e-17
ENSG00000276085	35014.5	74.0008	8.8862	TRUE	9.07706e-142
ENSG00000136695	772.22	1.64525	8.87456	TRUE	7.33652e-19
ENSG00000164949	5653.55	12.5405	8.81642	TRUE	3.78755e-82
ENSG00000136244	4324.24	9.96141	8.76188	TRUE	1.41546e-12
ENSG00000222047	1296.14	3.22754	8.64957	TRUE	1.12893e-06
ENSG00000166670	400.542	1	8.64581	TRUE	1.62301e-09
ENSG00000136688	371.251	1	8.53625	TRUE	7.86869e-17
ENSG00000259354	744.519	2.01252	8.53116	TRUE	4.73137e-32
ENSG00000103855	1899.96	5.15784	8.52499	TRUE	8.27417e-45
ENSG00000122877	10171.5	29.2993	8.43946	TRUE	3.66052e-80
ENSG00000196917	2232.06	6.45427	8.43391	TRUE	3.72295e-49
ENSG00000162407	14691.8	42.7299	8.42555	TRUE	2.04815e-50
ENSG00000235385	342.622	1	8.42048	TRUE	9.30829e-16
ENSG00000169429	273765	801.8	8.41548	TRUE	4.70285e-64
ENSG00000259342	322.065	1	8.33121	TRUE	1.04831e-16
ENSG00000236700	866.54	2.87593	8.2351	TRUE	4.60009e-28
ENSG00000122641	7399.28	24.5701	8.23434	TRUE	7.37182e-17
ENSG00000270069	2865.94	9.55494	8.22855	TRUE	2.48496e-71
ENSG00000261026	734.929	2.53765	8.17797	TRUE	3.51731e-35
ENSG00000169245	7978.54	28.1957	8.14451	TRUE	7.54587e-12
ENSG00000267034	279.934	1	8.12894	TRUE	1.19552e-15
ENSG00000128342	3942.38	14.9102	8.04663	TRUE	5.62463e-85
ENSG00000132170	3197.99	12.4223	8.00809	TRUE	1.7063e-67
ENSG00000101187	13234.3	51.8647	7.99531	TRUE	6.2887e-58
ENSG00000121797	53192.7	212.515	7.96752	TRUE	1.2039e-80
ENSG00000275302	123520	496.9	7.95757	TRUE	4.04886e-133
ENSG00000106178	1031.19	4.24978	7.92271	TRUE	1.79274e-47
ENSG00000118785	31961.2	134.704	7.89039	TRUE	1.00963e-68
ENSG00000166923	302.65	1.32262	7.8381	TRUE	1.14842e-07
ENSG00000105976	775.262	3.40154	7.83235	TRUE	2.32198e-31
ENSG00000276980	661.467	2.91464	7.82621	TRUE	1.62693e-06
ENSG00000253315	220.282	1	7.78321	TRUE	2.95478e-14
ENSG00000135047	62469.7	295.094	7.72584	TRUE	1.23988e-79
ENSG00000112149	72373.7	344.102	7.71649	TRUE	1.22595e-107
ENSG00000108342	235.707	1.2025	7.61481	TRUE	2.31112e-12
ENSG00000181649	3657.09	18.6787	7.61316	TRUE	3.21877e-85
ENSG00000255921	314.548	1.64525	7.57883	TRUE	2.16567e-15
ENSG00000173391	13701.8	73.2943	7.54645	TRUE	1.35729e-11
ENSG00000090104	7199.19	39.3135	7.51667	TRUE	1.82922e-74
ENSG00000151012	7734.87	42.8969	7.49436	TRUE	5.50317e-97
ENSG00000105825	215.729	1.2025	7.48704	TRUE	4.09888e-11
ENSG00000179388	16602.8	94.6197	7.45507	TRUE	7.13106e-135
ENSG00000128564	626.708	3.62564	7.43341	TRUE	5.52674e-29
ENSG00000207870	349.423	2.05026	7.41303	TRUE	7.79196e-23
ENSG00000232810	65344.4	384.006	7.41079	TRUE	6.40739e-72
ENSG00000120337	270.415	1.64525	7.36073	TRUE	8.37899e-06
ENSG00000135094	2332.07	14.4836	7.33105	TRUE	3.12777e-52
ENSG00000148344	7917.76	50.4228	7.29487	TRUE	5.74907e-12
ENSG00000001617	210.351	1.40501	7.22608	TRUE	2.57608e-12
ENSG00000108700	531.136	3.58099	7.21258	TRUE	0.0019302
ENSG00000187479	1034.34	7.05438	7.19598	TRUE	1.39155e-10
ENSG00000234191	143.604	1	7.16596	TRUE	3.10103e-13
ENSG00000013588	189.054	1.32262	7.15925	TRUE	2.34275e-11
ENSG00000203446	238.616	1.70555	7.12831	TRUE	9.7184e-13
ENSG00000162772	13160.5	95.9704	7.09941	TRUE	2.94462e-96
ENSG00000125538	301091	2261.14	7.05701	TRUE	1.57491e-41
ENSG00000175592	3722.97	28.9425	7.00712	TRUE	5.55242e-73
ENSG00000181577	172.514	1.38293	6.96285	TRUE	9.42717e-12
ENSG00000139572	10414.3	87.4492	6.89591	TRUE	7.15529e-44
ENSG00000177464	232.631	1.96787	6.88527	TRUE	1.67475e-16
ENSG00000163975	6554.45	57.8694	6.82353	TRUE	7.09144e-47
ENSG00000232803	284.968	2.55379	6.80202	TRUE	1.06919e-15
ENSG00000078401	4220.34	39.1529	6.7521	TRUE	6.36278e-65
ENSG00000267195	104.372	1	6.7056	TRUE	2.58272e-10
ENSG00000204099	464.526	4.46843	6.69985	TRUE	5.69859e-08
ENSG00000113657	559.287	5.50157	6.6676	TRUE	4.84455e-29
ENSG00000225107	101.045	1	6.65886	TRUE	1.14979e-11
ENSG00000251127	100.615	1	6.6527	TRUE	1.47095e-10
ENSG00000287626	620.667	6.26889	6.62947	TRUE	1.41576e-08
ENSG00000139289	13772	141.118	6.60869	TRUE	1.42103e-97
ENSG00000134070	51627.4	531.1	6.60301	TRUE	1.13859e-100
ENSG00000112715	81490.5	839.926	6.60023	TRUE	3.67539e-34
ENSG00000276600	2040.09	21.4475	6.57168	TRUE	5.47857e-46
ENSG00000134531	8198.39	87.2606	6.55387	TRUE	3.65738e-39
ENSG00000105855	1924.7	20.9955	6.51841	TRUE	4.01104e-44
ENSG00000164935	376.895	4.21156	6.48366	TRUE	1.64117e-20
ENSG00000168243	118.248	1.32262	6.48227	TRUE	5.08219e-10
ENSG00000230417	196.931	2.29098	6.42558	TRUE	3.35175e-15
ENSG00000149289	5908	69.2811	6.41406	TRUE	3.11844e-99
ENSG00000272512	589.892	6.95732	6.40578	TRUE	2.11603e-22
ENSG00000271216	84.2169	1	6.39604	TRUE	5.28848e-10
ENSG00000250274	2782.23	33.249	6.38678	TRUE	2.89296e-38
ENSG00000185022	52909.3	635.657	6.37913	TRUE	2.14647e-37
ENSG00000136235	2080.18	25.1353	6.37085	TRUE	7.03441e-25
ENSG00000159166	82.3665	1	6.36399	TRUE	2.1488e-10
ENSG00000286225	81.7151	1	6.35253	TRUE	9.61369e-11
ENSG00000137673	81.0851	1	6.34136	TRUE	2.16939e-09
ENSG00000175445	8000.61	99.545	6.32862	TRUE	9.28897e-34
ENSG00000104140	287.823	3.5879	6.3259	TRUE	1.65913e-21
ENSG00000287494	450.471	5.78052	6.28409	TRUE	2.82598e-26
ENSG00000267200	76.4144	1	6.25577	TRUE	5.39995e-09
ENSG00000237732	472.939	6.22969	6.24635	TRUE	7.94186e-40
ENSG00000165606	74.7256	1	6.22353	TRUE	2.76645e-09
ENSG00000188211	8461.49	114.785	6.20391	TRUE	1.13145e-70
ENSG00000207725	96.304	1.32262	6.18612	TRUE	2.68664e-09
ENSG00000102755	5734.24	79.0998	6.17978	TRUE	3.68467e-51
ENSG00000215861	473.064	6.53714	6.17723	TRUE	6.57187e-31
ENSG00000162433	1661.23	23.0984	6.16832	TRUE	6.96473e-62
ENSG00000142319	100.928	1.40501	6.16661	TRUE	3.7174e-08
ENSG00000120875	4729.79	68.5919	6.10759	TRUE	6.08988e-39
ENSG00000258227	20054.4	291.148	6.10602	TRUE	1.64411e-79
ENSG00000250929	68.4962	1	6.09795	TRUE	1.07872e-09
ENSG00000268658	739.644	10.8077	6.0967	TRUE	3.46809e-30
ENSG00000205755	1010.75	14.8034	6.09335	TRUE	5.09586e-23
ENSG00000204960	67.8366	1	6.08399	TRUE	8.35664e-10
ENSG00000019144	4938.32	74.0543	6.05929	TRUE	2.17538e-90
ENSG00000163814	4072.71	61.5444	6.04822	TRUE	5.24005e-74
ENSG00000250033	66.0196	1	6.04482	TRUE	2.93348e-09
ENSG00000136689	259038	3962.46	6.03062	TRUE	1.21899e-72
ENSG00000089558	611.621	9.39164	6.02512	TRUE	1.54875e-31
ENSG00000250739	64.976	1	6.02184	TRUE	4.00251e-09
ENSG00000224596	2232.59	34.6124	6.01128	TRUE	1.3038e-40
ENSG00000235151	254.992	4.03756	5.98083	TRUE	0.000987512
ENSG00000163661	8363.85	132.868	5.97611	TRUE	1.58852e-49
ENSG00000283573	61.8535	1	5.95078	TRUE	5.95236e-08
ENSG00000275385	60.7812	1	5.92555	TRUE	7.24293e-09
ENSG00000227145	136.587	2.31306	5.88388	TRUE	1.21259e-15
ENSG00000244675	118.897	2.02818	5.87338	TRUE	1.89796e-12
ENSG00000184371	69045.4	1182.12	5.8681	TRUE	7.39759e-28
ENSG00000166592	814.736	14.016	5.86119	TRUE	7.5919e-26
ENSG00000180251	57.0626	1	5.83447	TRUE	6.67688e-09
ENSG00000105697	78.7022	1.38293	5.83061	TRUE	1.00724e-08
ENSG00000232873	56.4505	1	5.81891	TRUE	5.39995e-09
ENSG00000118257	3072.66	55.9102	5.78023	TRUE	3.47187e-51
ENSG00000107130	1820.49	33.4669	5.76545	TRUE	2.24265e-45
ENSG00000154252	54.0473	1	5.75615	TRUE	4.00731e-08
ENSG00000175315	107.895	2.02818	5.7333	TRUE	9.40077e-10
ENSG00000278546	52.9623	1	5.7269	TRUE	1.06698e-08
ENSG00000143333	1438.27	27.9324	5.68626	TRUE	1.82432e-55
ENSG00000112137	45055.3	879.633	5.67865	TRUE	3.4132e-42
ENSG00000099985	15512.6	303.902	5.67368	TRUE	3.63821e-45
ENSG00000253227	425.695	8.42873	5.65836	TRUE	4.55818e-37
ENSG00000179431	134.055	2.65777	5.65647	TRUE	8.20717e-16
ENSG00000078081	4190.21	84.8175	5.62652	TRUE	6.99147e-35
ENSG00000203364	110.566	2.25276	5.61707	TRUE	1.10929e-11
ENSG00000164687	927.989	19.3254	5.58554	TRUE	4.98734e-35
ENSG00000164400	47.6248	1	5.57364	TRUE	7.11174e-08
ENSG00000126266	224.389	4.78133	5.55244	TRUE	5.63797e-16
ENSG00000260542	46.1449	1	5.5281	TRUE	2.58903e-07
ENSG00000197279	586.681	12.7337	5.52585	TRUE	5.68471e-20
ENSG00000145107	1162.18	25.2532	5.52422	TRUE	2.64486e-17
ENSG00000250771	2312.25	50.2786	5.52321	TRUE	7.46347e-42
ENSG00000157150	45.6396	1	5.51222	TRUE	1.19229e-07
ENSG00000260196	2374.2	53.082	5.48308	TRUE	1.86128e-57
ENSG00000269952	233.201	5.25539	5.47163	TRUE	6.12519e-19
ENSG00000136052	1953.11	44.118	5.46827	TRUE	1.724e-42
ENSG00000123999	44.2083	1	5.46625	TRUE	1.45447e-07
ENSG00000163739	19395.7	442.358	5.45438	TRUE	3.09411e-28
ENSG00000108179	196715	4541.58	5.43677	TRUE	2.14243e-34
ENSG00000134321	27157.8	634.694	5.41916	TRUE	6.09979e-36
ENSG00000278607	705.806	16.622	5.40811	TRUE	1.1275e-05
ENSG00000138670	15574.9	368.874	5.39995	TRUE	4.13588e-44
ENSG00000236776	41.8088	1	5.38573	TRUE	2.46021e-07
ENSG00000259438	41.7627	1	5.38414	TRUE	1.92945e-06
ENSG00000137936	2738.44	65.8633	5.37774	TRUE	2.78051e-46
ENSG00000179362	303.984	7.31272	5.37745	TRUE	8.09606e-24
ENSG00000125462	1552.87	37.5205	5.37111	TRUE	2.92126e-58
ENSG00000168334	81.3912	1.96787	5.37016	TRUE	9.64782e-10
ENSG00000104951	5601.58	137.49	5.34844	TRUE	5.2397e-79
ENSG00000260135	1057.67	25.9908	5.34675	TRUE	1.5619e-18
ENSG00000259712	57.0887	1.40501	5.34456	TRUE	6.61468e-07
ENSG00000188290	7270.36	181.112	5.32707	TRUE	1.95869e-20
ENSG00000278969	165.824	4.15126	5.31996	TRUE	1.49615e-18
ENSG00000124762	70657.3	1768.86	5.31995	TRUE	2.47441e-41
ENSG00000268812	52.6155	1.32262	5.31401	TRUE	6.76922e-07
ENSG00000113070	2720.04	68.4053	5.31337	TRUE	1.03144e-63
ENSG00000176170	22805.5	579.587	5.29822	TRUE	1.30416e-29
ENSG00000255355	109.881	2.81611	5.2861	TRUE	4.64328e-13
ENSG00000138135	38.941	1	5.28322	TRUE	5.66945e-07
ENSG00000253557	38.5221	1	5.26762	TRUE	1.75166e-07
ENSG00000135914	82.7691	2.14878	5.2675	TRUE	3.1906e-09
ENSG00000275238	45.5479	1.2025	5.24327	TRUE	2.07571e-06
ENSG00000167680	3254.83	86.2186	5.23844	TRUE	1.84144e-26
ENSG00000143839	49.5778	1.32262	5.22822	TRUE	1.39247e-06
ENSG00000134871	553.156	15.0866	5.19634	TRUE	1.78594e-22
ENSG00000234883	1447.19	39.6516	5.18973	TRUE	2.37694e-24
ENSG00000255398	56700.2	1554.06	5.18924	TRUE	1.48921e-06
ENSG00000250148	36.3224	1	5.18279	TRUE	8.98403e-07
ENSG00000223956	65.5579	1.81002	5.1787	TRUE	1.41322e-06
ENSG00000079215	1012.52	28.0731	5.17262	TRUE	8.90942e-51
ENSG00000123610	25507.1	710.053	5.16683	TRUE	4.84043e-21
ENSG00000136696	35.8395	1	5.16348	TRUE	4.32352e-06
ENSG00000253256	35.8367	1	5.16337	TRUE	8.81556e-07
ENSG00000222009	9262.18	259.522	5.15742	TRUE	1.33577e-52
ENSG00000114251	91.069	2.55379	5.15625	TRUE	4.31719e-11
ENSG00000170439	244.98	6.87445	5.15528	TRUE	1.19014e-12
ENSG00000105290	219.389	6.21354	5.14193	TRUE	2.40163e-16
ENSG00000147614	34.9363	1	5.12665	TRUE	1.09877e-06
ENSG00000253320	9762.63	279.884	5.12437	TRUE	1.57358e-32
ENSG00000259912	34.7823	1	5.12028	TRUE	4.46756e-07
ENSG00000178803	1996.47	57.4949	5.11787	TRUE	1.81201e-64
ENSG00000156535	1610.3	46.8694	5.10254	TRUE	7.39158e-33
ENSG00000026751	68281.5	1992.39	5.09892	TRUE	8.21144e-55
ENSG00000133657	74372.4	2184.5	5.08939	TRUE	1.13012e-62
ENSG00000137331	47742.2	1407.64	5.08391	TRUE	2.13126e-47
ENSG00000229781	81.2437	2.39545	5.08389	TRUE	3.25429e-10
ENSG00000147724	53.4707	1.58543	5.0758	TRUE	5.47819e-07
ENSG00000258907	67.7919	2.01252	5.07404	TRUE	6.38185e-07
ENSG00000130513	967.751	28.7707	5.07196	TRUE	4.29266e-06
ENSG00000180828	33.5281	1	5.0673	TRUE	1.62541e-06
ENSG00000128918	1424.68	42.9986	5.0502	TRUE	3.54449e-32
ENSG00000100867	58.5712	1.78794	5.03382	TRUE	5.58404e-08
ENSG00000205710	944.776	29.1377	5.01901	TRUE	2.29069e-36
ENSG00000105246	976.284	30.3287	5.00855	TRUE	1.78394e-34
ENSG00000261024	62.5472	1.99044	4.97379	TRUE	4.1678e-08
ENSG00000145555	3845.71	123.31	4.96289	TRUE	3.25755e-31
ENSG00000154099	530.915	17.045	4.96106	TRUE	3.21556e-14
ENSG00000130368	72.8315	2.35129	4.95304	TRUE	1.8967e-09
ENSG00000228318	389.58	12.5875	4.95185	TRUE	2.93264e-15
ENSG00000124145	4163.26	134.785	4.94898	TRUE	1.64212e-58
ENSG00000286281	75.5128	2.45526	4.94277	TRUE	1.86715e-10
ENSG00000227502	328.521	10.8405	4.92149	TRUE	5.17268e-05
ENSG00000013619	1511.5	50.1761	4.91283	TRUE	5.25474e-48
ENSG00000109321	1027.45	34.2005	4.9089	TRUE	2.69245e-24
ENSG00000214193	11738.4	398.105	4.88195	TRUE	1.35008e-18
ENSG00000223949	44.9523	1.52513	4.88139	TRUE	5.67597e-06
ENSG00000139354	697.944	23.9397	4.86563	TRUE	4.43904e-22
ENSG00000142910	74.4473	2.57538	4.85336	TRUE	6.18127e-10
ENSG00000274508	66.1768	2.2905	4.85259	TRUE	1.2826e-07
ENSG00000095794	10030.9	348.455	4.84734	TRUE	3.42156e-70
ENSG00000099250	3550.13	123.78	4.84203	TRUE	2.15713e-24
ENSG00000151892	28.4506	1	4.83039	TRUE	6.76335e-06
ENSG00000272768	76.3142	2.71807	4.8113	TRUE	6.29146e-09
ENSG00000280228	45.6237	1.64525	4.79341	TRUE	6.00231e-05
ENSG00000270980	27.6953	1	4.79157	TRUE	2.36312e-05
ENSG00000176597	14278.9	516.826	4.78806	TRUE	1.98962e-66
ENSG00000163874	46639.8	1688.89	4.78742	TRUE	5.13239e-44
ENSG00000236841	27.4951	1	4.7811	TRUE	1.4978e-05
ENSG00000118503	125780	4621.65	4.76635	TRUE	1.85686e-58
ENSG00000279719	27.1573	1	4.76327	TRUE	3.17266e-06
ENSG00000285906	591.016	21.9466	4.75113	TRUE	1.7583e-15
ENSG00000127074	35.5619	1.32262	4.74886	TRUE	0.000112986
ENSG00000177606	21333.8	811.177	4.71698	TRUE	6.99147e-35
ENSG00000250644	871.953	33.2001	4.71499	TRUE	1.77864e-13
ENSG00000270640	145.869	5.60058	4.70295	TRUE	2.14822e-14
ENSG00000258667	339.977	13.1048	4.69727	TRUE	5.10145e-19
ENSG00000255867	25.9378	1	4.69698	TRUE	9.38682e-06
ENSG00000041982	263.709	10.1817	4.69489	TRUE	2.62203e-10
ENSG00000253522	2811.49	108.626	4.69389	TRUE	7.14317e-33
ENSG00000254027	44.5683	1.72763	4.68915	TRUE	1.11595e-05
ENSG00000073712	252.027	9.77855	4.68781	TRUE	3.10128e-13
ENSG00000269902	39.2036	1.52513	4.68398	TRUE	1.30928e-05
ENSG00000256843	47.3629	1.84775	4.67991	TRUE	1.2408e-05
ENSG00000101438	42.0777	1.64525	4.67668	TRUE	1.04962e-05
ENSG00000269019	181.1	7.08386	4.67611	TRUE	1.94543e-13
ENSG00000182704	25.5511	1	4.67531	TRUE	2.53471e-05
ENSG00000163082	5462.09	213.928	4.67425	TRUE	3.37326e-54
ENSG00000125730	5968.65	236.279	4.65884	TRUE	6.41175e-26
ENSG00000156234	30.3062	1.2025	4.6555	TRUE	6.86378e-05
ENSG00000274528	110.101	4.39792	4.64586	TRUE	1.15242e-11
ENSG00000140379	14310.2	577.187	4.63186	TRUE	1.7011e-22
ENSG00000108821	344.462	13.9949	4.62137	TRUE	3.84193e-16
ENSG00000066629	24.5603	1	4.61826	TRUE	1.14992e-05
ENSG00000099377	991.643	40.4046	4.61723	TRUE	3.7828e-17
ENSG00000229951	133.234	5.44273	4.61349	TRUE	2.30803e-12
ENSG00000255521	314.775	12.9367	4.60478	TRUE	5.71644e-25
ENSG00000235897	655.322	27.2145	4.58976	TRUE	3.07806e-13
ENSG00000172738	248.474	10.3336	4.58768	TRUE	2.97966e-22
ENSG00000285639	33.6218	1.40501	4.58075	TRUE	3.14112e-05
ENSG00000227591	112.846	4.75283	4.56942	TRUE	1.24411e-12
ENSG00000185070	48.5971	2.05026	4.56699	TRUE	6.39025e-06
ENSG00000145879	31.3086	1.32262	4.56508	TRUE	6.46341e-05
ENSG00000243968	41.6525	1.76586	4.55996	TRUE	1.67168e-05
ENSG00000165685	135.21	5.7815	4.54761	TRUE	2.19098e-12
ENSG00000099860	66708.3	2862.51	4.54251	TRUE	6.94062e-22
ENSG00000171860	42159.2	1812.17	4.54006	TRUE	1.09187e-26
ENSG00000099625	169.709	7.29706	4.5396	TRUE	1.19402e-10
ENSG00000221955	233.278	10.0777	4.53281	TRUE	2.88473e-12
ENSG00000283849	213.425	9.24468	4.52896	TRUE	1.41308e-13
ENSG00000148053	62.2017	2.6955	4.52833	TRUE	8.09631e-08
ENSG00000180113	890.673	38.6195	4.52749	TRUE	1.50135e-13
ENSG00000283215	32.2203	1.40501	4.51932	TRUE	0.00031634
ENSG00000069956	10364.4	453.237	4.51522	TRUE	3.26873e-46
ENSG00000197083	62.3352	2.73422	4.51085	TRUE	1.68833e-05
ENSG00000239948	355.184	15.6628	4.50315	TRUE	1.46201e-26
ENSG00000149633	27.0122	1.2025	4.4895	TRUE	0.000158969
ENSG00000118160	66.7129	2.98039	4.48439	TRUE	1.14195e-05
ENSG00000253775	22.2465	1	4.47551	TRUE	0.000167494
ENSG00000136603	16811.5	755.729	4.47543	TRUE	2.27529e-33
ENSG00000160460	525.858	23.9153	4.45867	TRUE	9.46483e-12
ENSG00000186451	38.8004	1.76586	4.45763	TRUE	1.10558e-05
ENSG00000266877	29.038	1.32262	4.45647	TRUE	4.26997e-05
ENSG00000006283	29.0274	1.32262	4.45594	TRUE	4.87687e-05
ENSG00000236939	48.78	2.25276	4.43652	TRUE	1.64181e-06
ENSG00000161133	47.2782	2.19294	4.43023	TRUE	2.50128e-05
ENSG00000069482	54.3058	2.53171	4.42292	TRUE	1.69747e-05
ENSG00000136634	234.56	11.0779	4.4042	TRUE	2.66858e-18
ENSG00000120738	4006.64	189.626	4.40116	TRUE	2.73767e-34
ENSG00000227392	67.7002	3.20546	4.40056	TRUE	2.74974e-06
ENSG00000179148	151.382	7.16954	4.40017	TRUE	0.00545307
ENSG00000124882	1464.17	69.4082	4.39883	TRUE	0.000103119
ENSG00000273443	87.6697	4.1674	4.39486	TRUE	8.32471e-10
ENSG00000115594	29249.8	1392.57	4.39261	TRUE	7.6861e-31
ENSG00000229512	907.208	43.2122	4.39192	TRUE	1.58525e-15
ENSG00000258083	20.963	1	4.38977	TRUE	3.00273e-05
ENSG00000253372	205.811	9.83702	4.38696	TRUE	5.89107e-15
ENSG00000261618	116.348	5.58493	4.38077	TRUE	4.55476e-10
ENSG00000124102	81420	3932.33	4.37193	TRUE	1.32432e-21
ENSG00000255443	574.921	27.7798	4.37126	TRUE	2.42379e-17
ENSG00000236683	77.4295	3.74625	4.36936	TRUE	1.79972e-09
ENSG00000253663	20.4475	1	4.35385	TRUE	6.95309e-05
ENSG00000128271	2210.97	108.464	4.3494	TRUE	1.16557e-27
ENSG00000273004	194.433	9.55213	4.34731	TRUE	3.56692e-12
ENSG00000132872	20.3027	1	4.3436	TRUE	3.68441e-05
ENSG00000165997	13738.7	676.776	4.34342	TRUE	4.70478e-21
ENSG00000272837	64.4399	3.1829	4.33954	TRUE	2.47941e-06
ENSG00000228923	163.247	8.1061	4.33191	TRUE	2.88795e-16
ENSG00000276753	208.119	10.3664	4.32742	TRUE	1.52124e-08
ENSG00000184454	35.4441	1.76586	4.3271	TRUE	0.000101713
ENSG00000196611	293.476	14.6337	4.32588	TRUE	0.000620487
ENSG00000235172	425.169	21.2023	4.32574	TRUE	8.58814e-22
ENSG00000205927	3351.96	167.215	4.32523	TRUE	4.885e-05
ENSG00000273980	42.4505	2.13264	4.31507	TRUE	1.65734e-06
ENSG00000187098	2128.16	107.682	4.30476	TRUE	1.80105e-25
ENSG00000168389	7751.53	392.347	4.30428	TRUE	1.35243e-53
ENSG00000220378	119.902	6.0944	4.29822	TRUE	4.01555e-10
ENSG00000164825	19.5709	1	4.29064	TRUE	5.61078e-05
ENSG00000140961	5375.18	274.687	4.29045	TRUE	7.36154e-05
ENSG00000170442	251.152	12.87	4.28648	TRUE	1.56611e-13
ENSG00000060982	9679.31	497.237	4.2829	TRUE	2.02557e-25
ENSG00000121594	268.402	13.808	4.28082	TRUE	9.44309e-19
ENSG00000090339	46296.5	2382.87	4.28013	TRUE	5.59101e-44
ENSG00000171989	19.3847	1	4.27684	TRUE	0.000136401
ENSG00000052795	13713.1	708.441	4.27476	TRUE	1.33384e-32
ENSG00000233834	135.138	6.99058	4.27288	TRUE	8.33864e-09
ENSG00000173334	46664.9	2428.74	4.26406	TRUE	6.30366e-29
ENSG00000251194	646.96	33.7416	4.26108	TRUE	5.22279e-38
ENSG00000138166	12665.5	664.867	4.25169	TRUE	9.02127e-36
ENSG00000284669	968.184	50.9973	4.24679	TRUE	8.14067e-28
ENSG00000100906	150297	7921.95	4.24582	TRUE	5.4885e-42
ENSG00000152413	735.397	38.868	4.24187	TRUE	2.68583e-32
ENSG00000163735	4514.12	239.38	4.23707	TRUE	1.42247e-20
ENSG00000178860	2358.44	125.491	4.23217	TRUE	1.67275e-28
ENSG00000182782	61561.6	3302.17	4.22055	TRUE	3.79562e-05
ENSG00000273877	24.6296	1.32262	4.21892	TRUE	0.000133233
ENSG00000149043	18.6161	1	4.21848	TRUE	7.64251e-05
ENSG00000050730	364.762	19.5946	4.21843	TRUE	5.32264e-20
ENSG00000254632	22.3428	1.2025	4.2157	TRUE	0.000824851
ENSG00000224272	37.3403	2.01252	4.21366	TRUE	4.54724e-05
ENSG00000237596	22.306	1.2025	4.21332	TRUE	0.000404408
ENSG00000076716	412.576	22.2433	4.21322	TRUE	1.37877e-11
ENSG00000236120	18.3718	1	4.19942	TRUE	0.000692001
ENSG00000279400	79.1678	4.32574	4.19389	TRUE	2.18492e-08
ENSG00000215475	188.507	10.3037	4.19339	TRUE	5.48116e-14
ENSG00000124225	5406.8	295.651	4.19281	TRUE	1.47945e-38
ENSG00000153234	4437.92	244.958	4.17928	TRUE	1.03541e-22
ENSG00000146070	7721.72	426.873	4.17704	TRUE	3.53258e-39
ENSG00000107104	6098.06	337.674	4.17465	TRUE	8.69426e-51
ENSG00000236182	18.0543	1	4.17427	TRUE	0.000141078
ENSG00000228768	23.815	1.32262	4.17039	TRUE	0.000153889
ENSG00000088320	17.9714	1	4.16763	TRUE	0.000443393
ENSG00000242113	94.6843	5.28341	4.16358	TRUE	2.95547e-07
ENSG00000284686	21.5252	1.2025	4.16191	TRUE	0.000959416
ENSG00000253111	61.6513	3.46087	4.15492	TRUE	1.48921e-06
ENSG00000172548	452.458	25.4539	4.15182	TRUE	6.60523e-22
ENSG00000166535	82.5398	4.6543	4.14845	TRUE	1.64491e-06
ENSG00000117009	3460.51	195.48	4.14589	TRUE	3.44279e-33
ENSG00000188396	712.145	40.2308	4.1458	TRUE	5.60019e-19
ENSG00000283914	24.8354	1.40501	4.14375	TRUE	0.00038707
ENSG00000124479	17.642	1	4.14094	TRUE	0.000187262
ENSG00000230834	17.6123	1	4.13852	TRUE	0.000478997
ENSG00000244242	368.827	21.0079	4.13394	TRUE	2.7037e-08
ENSG00000103257	26411.9	1505.96	4.13243	TRUE	1.68221e-46
ENSG00000105642	77.5863	4.45229	4.12318	TRUE	2.53548e-10
ENSG00000180383	17.3081	1	4.11338	TRUE	0.000389735
ENSG00000259950	42.0107	2.43318	4.10984	TRUE	5.57316e-06
ENSG00000254102	17.1322	1	4.09864	TRUE	0.0001703
ENSG00000115592	48.5674	2.83819	4.09694	TRUE	1.12532e-07
ENSG00000124157	17.1094	1	4.09671	TRUE	0.000746274
ENSG00000120217	5256.27	307.688	4.0945	TRUE	5.16973e-18
ENSG00000236453	17.053	1	4.09195	TRUE	0.000213402
ENSG00000249934	46.2522	2.71807	4.08887	TRUE	3.0281e-05
ENSG00000174945	377.903	22.3228	4.08143	TRUE	9.40077e-10
ENSG00000279886	23.361	1.38293	4.07831	TRUE	0.000193588
ENSG00000169439	4132.78	245.374	4.07406	TRUE	3.96141e-25
ENSG00000110848	5535.73	329.267	4.07144	TRUE	1.76778e-11
ENSG00000167157	16.7286	1	4.06425	TRUE	0.000204408
ENSG00000287192	42.303	2.53171	4.06257	TRUE	1.00313e-05
ENSG00000184979	1498.72	90.1513	4.05524	TRUE	4.79258e-17
ENSG00000137948	29.8428	1.81002	4.04331	TRUE	0.000174633
ENSG00000038945	2745.48	166.768	4.04115	TRUE	2.14243e-34
ENSG00000160886	36.4583	2.21502	4.04085	TRUE	5.05025e-05
ENSG00000173320	217.083	13.2974	4.02903	TRUE	0.00838027
ENSG00000224001	39.7159	2.43318	4.0288	TRUE	8.37812e-06
ENSG00000279269	16.3136	1	4.02801	TRUE	0.000236531
ENSG00000230943	125.472	7.69516	4.02727	TRUE	1.18687e-08
ENSG00000259626	57.4405	3.52809	4.02511	TRUE	2.67819e-06
ENSG00000147650	1379.01	85.1895	4.01681	TRUE	3.03686e-20
ENSG00000138821	10842	672.003	4.01203	TRUE	2.21102e-26
ENSG00000254420	28.732	1.78794	4.00629	TRUE	0.000897874
ENSG00000286256	1080.9	67.2758	4.006	TRUE	1.3779e-12
ENSG00000271614	2721.75	169.44	4.00569	TRUE	7.41393e-35
ENSG00000253214	289.229	18.0163	4.00483	TRUE	1.89246e-13
ENSG00000243469	16.0383	1	4.00345	TRUE	0.000563318
ENSG00000186594	7855.62	490.25	4.00214	TRUE	2.80792e-18
ENSG00000232679	25.6183	1.60751	3.99428	TRUE	0.000243026
ENSG00000168746	15.9131	1	3.99214	TRUE	0.000441231
ENSG00000225886	467.185	29.4199	3.98913	TRUE	1.53932e-11
ENSG00000111981	15.8627	1	3.98756	TRUE	0.000260188
ENSG00000173166	276.601	17.4775	3.98424	TRUE	2.65312e-22
ENSG00000186417	113.865	7.21322	3.98053	TRUE	8.67886e-10
ENSG00000134326	8271.58	524.099	3.98025	TRUE	9.76769e-19
ENSG00000177535	328.133	20.893	3.97319	TRUE	7.98648e-12
ENSG00000224609	91.0976	5.80309	3.97252	TRUE	8.00008e-09
ENSG00000242048	288.497	18.4317	3.9683	TRUE	2.20734e-18
ENSG00000105707	222.973	14.2508	3.96776	TRUE	2.39372e-11
ENSG00000235782	18.787	1.2025	3.96562	TRUE	0.000697491
ENSG00000279393	15.5354	1	3.95748	TRUE	0.000608472
ENSG00000251230	935.388	60.2691	3.95608	TRUE	2.04581e-13
ENSG00000255491	237.602	15.3249	3.95459	TRUE	8.03938e-12
ENSG00000164181	4806.48	310.695	3.95141	TRUE	1.26245e-18
ENSG00000253593	18.5755	1.2025	3.94929	TRUE	0.000736959
ENSG00000162493	15.3983	1	3.9447	TRUE	0.000503031
ENSG00000102393	16619.1	1082.29	3.94068	TRUE	5.22539e-28
ENSG00000145685	13674.5	895.342	3.93291	TRUE	2.48247e-29
ENSG00000011422	83433.6	5466.62	3.93191	TRUE	3.33073e-27
ENSG00000287299	62.3273	4.09095	3.92936	TRUE	9.58853e-06
ENSG00000260805	807.509	53.04	3.92833	TRUE	1.23264e-12
ENSG00000254236	24.4255	1.60751	3.92549	TRUE	0.00246818
ENSG00000222898	20.8937	1.38293	3.91727	TRUE	0.000405356
ENSG00000225216	15.0344	1	3.9102	TRUE	0.000415793
ENSG00000143067	3302.7	219.905	3.90869	TRUE	5.65306e-44
ENSG00000134802	13109.1	880.013	3.8969	TRUE	2.4907e-33
ENSG00000173918	45.6229	3.06278	3.89685	TRUE	3.22957e-06
ENSG00000234043	88.3517	5.96688	3.88821	TRUE	8.65209e-10
ENSG00000095383	35649.2	2411.06	3.88613	TRUE	1.50969e-11
ENSG00000235027	2335.5	158.553	3.88069	TRUE	3.04416e-11
ENSG00000163145	25.9979	1.76586	3.87995	TRUE	0.000310246
ENSG00000166922	89.3948	6.07232	3.87987	TRUE	1.28577e-05
ENSG00000155090	30459.6	2075.68	3.87524	TRUE	3.85202e-25
ENSG00000087074	142115	9696.52	3.87345	TRUE	1.54874e-17
ENSG00000136158	999.317	68.2111	3.87286	TRUE	6.32087e-13
ENSG00000169495	166.34	11.3941	3.86778	TRUE	7.43698e-14
ENSG00000137959	8054.52	554.426	3.86073	TRUE	1.15072e-10
ENSG00000144655	42757.9	2959.69	3.85267	TRUE	5.94883e-30
ENSG00000118094	14.4253	1	3.85053	TRUE	0.000679713
ENSG00000123358	6956.26	483.584	3.84647	TRUE	5.76197e-15
ENSG00000260971	23.1201	1.60751	3.84624	TRUE	0.00132576
ENSG00000170893	65.086	4.52776	3.84548	TRUE	3.12461e-05
ENSG00000125740	8658.03	604.974	3.83909	TRUE	2.64445e-13
ENSG00000243022	22.9964	1.60751	3.83851	TRUE	0.00142342
ENSG00000139410	1275.59	89.254	3.8371	TRUE	1.12087e-12
ENSG00000160271	16732.9	1171.08	3.83677	TRUE	5.98383e-16
ENSG00000267432	67.5384	4.72978	3.83586	TRUE	2.39016e-06
ENSG00000240457	18.7794	1.32262	3.82767	TRUE	0.00099514
ENSG00000278598	14.1926	1	3.82707	TRUE	0.000804405
ENSG00000175556	2696.73	190.121	3.82622	TRUE	1.36532e-17
ENSG00000121380	153.366	10.867	3.81895	TRUE	6.1248e-08
ENSG00000258860	22.6585	1.60751	3.81715	TRUE	0.00107619
ENSG00000230638	123.824	8.79551	3.81538	TRUE	8.2472e-14
ENSG00000215218	34.529	2.45526	3.81386	TRUE	3.08158e-05
ENSG00000155307	12857.9	914.984	3.81277	TRUE	8.75876e-14
ENSG00000263050	431.554	30.7462	3.81106	TRUE	3.55897e-17
ENSG00000233058	1452.07	103.649	3.80834	TRUE	1.78749e-36
ENSG00000207613	13.9736	1	3.80463	TRUE	0.00228865
ENSG00000173846	36600.7	2619.69	3.8044	TRUE	8.54946e-25
ENSG00000231971	30.2968	2.17038	3.80315	TRUE	0.000110116
ENSG00000248187	13.908	1	3.79784	TRUE	0.00257331
ENSG00000112115	13.8825	1	3.79519	TRUE	0.00148618
ENSG00000158186	3291.59	237.998	3.78976	TRUE	9.37443e-19
ENSG00000273604	929.725	67.2639	3.7889	TRUE	4.22358e-37
ENSG00000185745	13142.3	952.023	3.78708	TRUE	0.00105892
ENSG00000157654	13742.1	996.862	3.78507	TRUE	1.36717e-25
ENSG00000106952	19498.9	1414.51	3.78502	TRUE	2.02306e-24
ENSG00000145358	39.608	2.87593	3.78369	TRUE	4.48117e-05
ENSG00000039560	367.342	26.7209	3.78109	TRUE	1.69525e-07
ENSG00000242062	16.4711	1.2025	3.77582	TRUE	0.00318999
ENSG00000264769	224.878	16.4401	3.77386	TRUE	4.34676e-10
ENSG00000286887	143.546	10.5302	3.76891	TRUE	1.45237e-13
ENSG00000275997	22.2654	1.64525	3.75843	TRUE	0.000866354
ENSG00000223552	470.488	34.8423	3.75525	TRUE	6.69128e-13
ENSG00000228022	95.3168	7.09407	3.74804	TRUE	3.40632e-10
ENSG00000285630	13.4144	1	3.74571	TRUE	0.0015121
ENSG00000259150	23.1245	1.72763	3.74256	TRUE	0.000513576
ENSG00000138755	420.251	31.3994	3.74244	TRUE	3.32596e-08
ENSG00000167604	18338	1371.57	3.74093	TRUE	4.93993e-36
ENSG00000234964	18.3803	1.38293	3.73236	TRUE	0.00185604
ENSG00000266978	78.2677	5.91397	3.72622	TRUE	4.93029e-06
ENSG00000184557	37879.5	2865.64	3.72449	TRUE	9.0734e-25
ENSG00000105695	99.4451	7.54373	3.72055	TRUE	3.88294e-10
ENSG00000125631	47.1749	3.60405	3.71033	TRUE	1.34535e-05
ENSG00000233237	13.0659	1	3.70773	TRUE	0.00552099
ENSG00000277494	13.0504	1	3.70602	TRUE	0.00359465
ENSG00000259476	28.5659	2.19294	3.70335	TRUE	0.000166039
ENSG00000243089	13.007	1	3.70121	TRUE	0.00129427
ENSG00000101384	2855.72	219.662	3.7005	TRUE	2.13357e-29
ENSG00000137309	62260.5	4789.8	3.70028	TRUE	4.83187e-21
ENSG00000222043	104.463	8.03657	3.70027	TRUE	1.28776e-06
ENSG00000162692	65.2606	5.02157	3.7	TRUE	2.61865e-06
ENSG00000106341	132.22	10.1812	3.69895	TRUE	1.42127e-06
ENSG00000154640	965.997	74.9209	3.68858	TRUE	4.08721e-18
ENSG00000188886	335.663	26.0334	3.68858	TRUE	2.19551e-21
ENSG00000064270	886.842	68.8316	3.68753	TRUE	4.1271e-13
ENSG00000198355	70851.5	5500.54	3.68715	TRUE	5.40591e-22
ENSG00000102265	81350.9	6319.49	3.68628	TRUE	3.68553e-25
ENSG00000276900	5881.55	460.957	3.67349	TRUE	3.01527e-12
ENSG00000100024	1926.34	151.474	3.66872	TRUE	3.9762e-17
ENSG00000158050	12308.3	969.272	3.66659	TRUE	4.1476e-32
ENSG00000027644	86.6891	6.8372	3.66437	TRUE	3.00815e-10
ENSG00000143816	141.768	11.2186	3.65956	TRUE	5.70623e-12
ENSG00000115919	8206.5	650.907	3.65624	TRUE	8.89433e-32
ENSG00000056558	49642.3	3942.25	3.65448	TRUE	6.78212e-31
ENSG00000285448	116.462	9.26725	3.65158	TRUE	1.86715e-10
ENSG00000168003	53428.4	4269.63	3.64542	TRUE	1.06443e-14
ENSG00000167046	192.312	15.4045	3.64202	TRUE	4.3388e-07
ENSG00000241155	113.751	9.11911	3.64085	TRUE	9.82791e-12
ENSG00000197587	17.4963	1.40501	3.6384	TRUE	0.00754515
ENSG00000171729	728.292	58.5421	3.63697	TRUE	5.18957e-25
ENSG00000207614	24.4541	1.96787	3.63537	TRUE	0.000959147
ENSG00000253123	29.4827	2.37288	3.63516	TRUE	0.00109573
ENSG00000106701	1010.49	81.3835	3.63417	TRUE	5.35401e-13
ENSG00000144802	41132.7	3322.74	3.62984	TRUE	7.46634e-26
ENSG00000198435	296.251	23.9769	3.6271	TRUE	1.67821e-08
ENSG00000226380	1424.41	115.549	3.62379	TRUE	7.90292e-23
ENSG00000175121	34.6736	2.82253	3.61877	TRUE	0.00236409
ENSG00000146232	17819.5	1452.45	3.6169	TRUE	8.12732e-22
ENSG00000279859	19.6889	1.60751	3.61448	TRUE	0.00382145
ENSG00000251648	12.2366	1	3.61313	TRUE	0.00157819
ENSG00000145979	4323.77	354.758	3.60738	TRUE	1.91923e-21
ENSG00000288568	124.622	10.2453	3.60452	TRUE	1.80004e-10
ENSG00000271991	14.6136	1.2025	3.6032	TRUE	0.00627018
ENSG00000249884	68.3581	5.62909	3.60214	TRUE	4.39316e-06
ENSG00000268635	14.5962	1.2025	3.60148	TRUE	0.00404515
ENSG00000215179	29.9876	2.47141	3.60096	TRUE	0.000265221
ENSG00000187556	64.8059	5.35062	3.59835	TRUE	0.000307297
ENSG00000275410	19.4309	1.60751	3.59545	TRUE	0.00229068
ENSG00000171658	132.19	10.9715	3.59078	TRUE	2.44785e-11
ENSG00000143344	2595.18	215.515	3.58997	TRUE	1.25671e-23
ENSG00000133101	136.787	11.3967	3.58524	TRUE	6.39162e-08
ENSG00000177426	14822	1238.32	3.58128	TRUE	1.17539e-16
ENSG00000188959	26.505	2.21502	3.58087	TRUE	0.00505465
ENSG00000087245	43.7751	3.66338	3.57887	TRUE	2.34276e-05
ENSG00000277969	1332.37	111.769	3.5754	TRUE	2.75883e-23
ENSG00000279024	238.094	20.0153	3.57236	TRUE	5.6123e-20
ENSG00000077522	31.5112	2.65777	3.56758	TRUE	0.000172577
ENSG00000237398	11.8204	1	3.56321	TRUE	0.00444072
ENSG00000187608	15768.6	1334.08	3.56313	TRUE	2.41868e-15
ENSG00000171621	1889.19	159.963	3.56196	TRUE	6.9281e-19
ENSG00000286076	98.2692	8.32194	3.56175	TRUE	2.69457e-06
ENSG00000279227	657.193	55.9592	3.55387	TRUE	0.00217131
ENSG00000277443	133264	11361.9	3.55201	TRUE	6.63924e-24
ENSG00000186480	27463	2343.93	3.55048	TRUE	3.5198e-31
ENSG00000260256	83.2369	7.10643	3.55003	TRUE	1.33203e-07
ENSG00000255176	27.3116	2.33514	3.54793	TRUE	0.000320279
ENSG00000259379	258.424	22.1009	3.54756	TRUE	6.65091e-07
ENSG00000198142	1149.71	98.3942	3.54655	TRUE	7.24431e-24
ENSG00000275894	11.6825	1	3.54627	TRUE	0.00212922
ENSG00000135476	1021.86	87.552	3.54491	TRUE	1.08436e-21
ENSG00000004864	5962.79	512.014	3.54173	TRUE	1.75017e-12
ENSG00000122254	23.4135	2.01252	3.54027	TRUE	0.00395784
ENSG00000118515	74029.3	6369.53	3.53884	TRUE	8.57813e-20
ENSG00000176641	132.063	11.3775	3.53697	TRUE	2.13829e-11
ENSG00000121742	247.948	21.3852	3.53535	TRUE	1.0084e-09
ENSG00000279699	90.6345	7.82764	3.53341	TRUE	3.61097e-09
ENSG00000105928	894.546	77.4827	3.52921	TRUE	1.4806e-16
ENSG00000252172	20.378	1.76586	3.52857	TRUE	0.00147191
ENSG00000130208	41.7711	3.62019	3.52837	TRUE	0.000337063
ENSG00000253307	171.312	14.849	3.52818	TRUE	2.38519e-06
ENSG00000215022	1514.33	131.332	3.52738	TRUE	5.36308e-23
ENSG00000234084	27.1111	2.37288	3.51417	TRUE	0.00139888
ENSG00000198829	574.696	50.3349	3.51317	TRUE	2.5379e-10
ENSG00000249077	11.3676	1	3.50686	TRUE	0.00354377
ENSG00000170525	56337.4	4956.97	3.50656	TRUE	1.67577e-25
ENSG00000274719	14.9937	1.32262	3.50288	TRUE	0.00337019
ENSG00000136048	9712.76	858.19	3.50051	TRUE	4.64491e-25
ENSG00000249870	29.0631	2.57538	3.49633	TRUE	0.000246118
ENSG00000188643	11.2819	1	3.49594	TRUE	0.00496625
ENSG00000169436	49.0331	4.34782	3.49539	TRUE	6.16329e-05
ENSG00000271098	11.2654	1	3.49382	TRUE	0.00261623
ENSG00000255221	251.409	22.3348	3.49267	TRUE	3.87596e-08
ENSG00000100292	56395.2	5022.56	3.48908	TRUE	2.03118e-11
ENSG00000283959	57.2055	5.10347	3.4866	TRUE	4.1798e-06
ENSG00000141682	2901.72	258.91	3.48639	TRUE	5.75931e-19
ENSG00000280780	24.0484	2.14878	3.48435	TRUE	0.00172096
ENSG00000204086	41.85	3.74576	3.4819	TRUE	2.12921e-05
ENSG00000225968	49.3027	4.42923	3.47654	TRUE	5.39441e-05
ENSG00000139832	8789.12	790.316	3.47522	TRUE	4.34887e-23
ENSG00000138646	10539	949.397	3.47259	TRUE	8.70652e-11
ENSG00000100234	275.053	24.787	3.47206	TRUE	6.86185e-07
ENSG00000278909	32.2507	2.91464	3.46794	TRUE	0.000539902
ENSG00000287575	15.5315	1.40501	3.46654	TRUE	0.00691649
ENSG00000128965	104.701	9.50155	3.46197	TRUE	1.27147e-07
ENSG00000157601	58890.9	5352.7	3.45971	TRUE	1.50636e-13
ENSG00000177374	3629.36	330.941	3.45507	TRUE	4.39655e-19
ENSG00000280594	33.9278	3.101	3.45166	TRUE	5.96274e-05
ENSG00000272449	4864.59	444.724	3.45134	TRUE	5.65778e-09
ENSG00000216490	2694.14	246.341	3.4511	TRUE	8.32179e-11
ENSG00000243609	62.2834	5.69533	3.451	TRUE	7.61191e-05
ENSG00000236969	36.1084	3.30302	3.45048	TRUE	0.000548003
ENSG00000125657	166.099	15.1956	3.45032	TRUE	1.14658e-11
ENSG00000161011	131414	12057.1	3.44616	TRUE	1.41861e-11
ENSG00000106366	1109.83	102.011	3.44354	TRUE	7.51498e-16
ENSG00000171533	51.762	4.75925	3.44309	TRUE	9.29699e-06
ENSG00000171551	19.1587	1.76586	3.43956	TRUE	0.00752232
ENSG00000147872	18547.8	1710.36	3.43887	TRUE	1.0129e-16
ENSG00000251179	360.701	33.3418	3.4354	TRUE	3.83464e-09
ENSG00000197063	20490	1895.01	3.43465	TRUE	2.82226e-13
ENSG00000172379	160.469	14.8532	3.43345	TRUE	2.82198e-07
ENSG00000197121	1207.51	111.893	3.43184	TRUE	8.21672e-15
ENSG00000104885	33733.4	3129.71	3.43007	TRUE	3.6137e-27
ENSG00000006704	257.859	24.2163	3.41253	TRUE	8.1663e-09
ENSG00000251161	274.583	25.7884	3.41245	TRUE	1.62387e-07
ENSG00000179447	14.0623	1.32262	3.41036	TRUE	0.00666809
ENSG00000240023	27.5871	2.59795	3.40855	TRUE	0.0010852
ENSG00000225676	10.6156	1	3.40812	TRUE	0.00396596
ENSG00000162924	10668.4	1006.21	3.40635	TRUE	6.54258e-34
ENSG00000249992	2922.95	275.735	3.40607	TRUE	1.39474e-24
ENSG00000164626	486.851	46.0617	3.40184	TRUE	4.03389e-10
ENSG00000115956	207674	19667.7	3.40042	TRUE	5.96509e-30
ENSG00000279296	220.404	20.9486	3.39523	TRUE	2.02883e-10
ENSG00000177173	258.316	24.6793	3.38776	TRUE	7.98648e-12
ENSG00000134107	39754.3	3800.98	3.38667	TRUE	3.14976e-16
ENSG00000259671	180.525	17.2618	3.38654	TRUE	1.75053e-06
ENSG00000230628	15.9244	1.52513	3.38424	TRUE	0.00459937
ENSG00000205502	16.4815	1.58543	3.3779	TRUE	0.00363544
ENSG00000242829	21.2778	2.05026	3.37547	TRUE	0.00111464
ENSG00000089041	7958.55	768.499	3.37239	TRUE	2.41953e-17
ENSG00000106266	11778.4	1138.32	3.37117	TRUE	5.77231e-13
ENSG00000198576	57.3024	5.54028	3.37057	TRUE	3.288e-05
ENSG00000228261	119.796	11.637	3.3638	TRUE	1.97771e-06
ENSG00000131981	41647.8	4046.75	3.3634	TRUE	8.62998e-14
ENSG00000224187	10.2759	1	3.3612	TRUE	0.0078228
ENSG00000186652	26.8235	2.61361	3.35939	TRUE	0.0011768
ENSG00000185668	48.9778	4.77491	3.35858	TRUE	1.17055e-06
ENSG00000205622	52.0266	5.07546	3.35764	TRUE	2.21821e-05
ENSG00000275801	23.9076	2.33514	3.35589	TRUE	0.00117896
ENSG00000221949	120.612	11.7835	3.35554	TRUE	2.23021e-11
ENSG00000233896	35.0252	3.42362	3.3548	TRUE	0.00166424
ENSG00000147119	14834.8	1450.58	3.35429	TRUE	1.48183e-09
ENSG00000168994	1067.75	104.411	3.35423	TRUE	8.23125e-16
ENSG00000264757	74.7029	7.33101	3.34908	TRUE	1.28773e-05
ENSG00000233223	1572.42	154.789	3.34461	TRUE	6.61962e-14
ENSG00000279946	19.9843	1.96836	3.3438	TRUE	0.00515539
ENSG00000255808	18.7011	1.84775	3.33928	TRUE	0.00280379
ENSG00000171951	16.639	1.64525	3.33819	TRUE	0.00627967
ENSG00000171174	633.007	62.6802	3.33614	TRUE	8.0427e-17
ENSG00000163121	245.635	24.3329	3.33553	TRUE	1.22094e-09
ENSG00000256268	10.0721	1	3.33229	TRUE	0.00663508
ENSG00000113552	14849.3	1474.7	3.3319	TRUE	3.25915e-12
ENSG00000109320	76419.4	7618.27	3.3264	TRUE	9.96835e-43
ENSG00000140955	26.2157	2.61361	3.32632	TRUE	0.00230299
ENSG00000204381	314.278	31.3671	3.32472	TRUE	3.52698e-19
ENSG00000115602	836.774	83.5937	3.32337	TRUE	4.7876e-14
ENSG00000204103	31189.1	3121.43	3.32076	TRUE	2.97587e-30
ENSG00000279862	36.8327	3.68643	3.32069	TRUE	0.000112984
ENSG00000149557	1251.83	125.317	3.32038	TRUE	2.91669e-14
ENSG00000267607	53.3077	5.35888	3.31434	TRUE	0.000379104
ENSG00000070961	51351.4	5193.82	3.30554	TRUE	1.8817e-37
ENSG00000170579	74.7033	7.56581	3.30361	TRUE	1.71917e-05
ENSG00000175841	77.0819	7.81975	3.3012	TRUE	0.00017872
ENSG00000111331	40942.5	4156.91	3.30001	TRUE	2.38374e-15
ENSG00000239503	207.604	21.0789	3.29997	TRUE	5.35526e-10
ENSG00000140279	49.1476	4.99852	3.29755	TRUE	5.59758e-05
ENSG00000273341	57.8955	5.89092	3.29689	TRUE	1.17842e-05
ENSG00000053524	638.497	64.9741	3.29674	TRUE	3.49272e-19
ENSG00000273812	780.72	79.4638	3.29643	TRUE	6.67959e-09
ENSG00000023608	877.359	89.3874	3.29502	TRUE	4.57301e-12
ENSG00000274286	31.9805	3.25886	3.29476	TRUE	0.000101234
ENSG00000272138	9.80469	1	3.29347	TRUE	0.00609621
ENSG00000261407	9.7941	1	3.29191	TRUE	0.00666178
ENSG00000233791	341.17	34.9034	3.28905	TRUE	1.61716e-11
ENSG00000237513	1636.17	167.614	3.2871	TRUE	2.73483e-21
ENSG00000104055	35.3774	3.63255	3.28377	TRUE	0.00847249
ENSG00000228109	174.087	17.8835	3.28311	TRUE	2.19478e-11
ENSG00000107249	644.621	66.2789	3.28183	TRUE	4.15036e-11
ENSG00000073756	16786.8	1728.82	3.27947	TRUE	2.88473e-12
ENSG00000013297	46.7807	4.84066	3.27264	TRUE	8.70949e-05
ENSG00000287620	25.1432	2.62003	3.26251	TRUE	0.00451976
ENSG00000171246	297.523	31.0169	3.26187	TRUE	3.35849e-14
ENSG00000185947	12018.2	1257.38	3.25673	TRUE	1.6954e-22
ENSG00000288007	33.8669	3.54374	3.25653	TRUE	0.000710575
ENSG00000259883	17.6208	1.84775	3.25344	TRUE	0.00440306
ENSG00000135625	29.7194	3.11714	3.25311	TRUE	0.000837385
ENSG00000166886	9410.53	992.129	3.24568	TRUE	3.7896e-11
ENSG00000173077	57.8764	6.10314	3.24535	TRUE	3.57316e-06
ENSG00000117594	99.6541	10.5126	3.24481	TRUE	6.35007e-06
ENSG00000285492	300.431	31.7343	3.24291	TRUE	6.13893e-14
ENSG00000006747	148.745	15.753	3.23914	TRUE	2.64215e-09
ENSG00000074416	11973	1270.4	3.23643	TRUE	9.56237e-17
ENSG00000169194	15.1406	1.60751	3.23552	TRUE	0.00989734
ENSG00000119917	36680.1	3898.64	3.23395	TRUE	0.00243853
ENSG00000250796	40.5335	4.31554	3.2315	TRUE	0.000350559
ENSG00000170054	22.6351	2.4111	3.2308	TRUE	0.00151332
ENSG00000160213	35592.7	3796.9	3.22869	TRUE	1.67989e-12
ENSG00000137965	4587.69	489.483	3.22844	TRUE	4.86839e-08
ENSG00000253824	9.35673	1	3.226	TRUE	0.00808487
ENSG00000287543	352.116	37.7271	3.22238	TRUE	1.5285e-09
ENSG00000240132	33.8267	3.62613	3.22166	TRUE	0.000268297
ENSG00000111817	15663.5	1682.41	3.2188	TRUE	7.28191e-17
ENSG00000281420	74.0475	7.95369	3.21875	TRUE	5.39441e-05
ENSG00000115267	18323.8	1969.41	3.21788	TRUE	8.34071e-16
ENSG00000206113	158.806	17.0735	3.21744	TRUE	8.59803e-06
ENSG00000274215	51.4194	5.53105	3.21669	TRUE	8.80727e-05
ENSG00000160791	10361.7	1115.45	3.21556	TRUE	9.69221e-21
ENSG00000075391	496.259	53.6046	3.21066	TRUE	1.28101e-13
ENSG00000142549	17.8669	1.93014	3.21051	TRUE	0.00434679
ENSG00000287535	26.463	2.86027	3.20975	TRUE	0.00137784
ENSG00000122824	94.8779	10.2605	3.20897	TRUE	3.28766e-05
ENSG00000224116	42.7207	4.62299	3.20804	TRUE	0.00168632
ENSG00000061656	228.332	24.7833	3.2037	TRUE	1.15072e-10
ENSG00000252019	22.5656	2.45526	3.20018	TRUE	0.00731028
ENSG00000241280	17.5329	1.90806	3.19989	TRUE	0.00396738
ENSG00000130340	12162.8	1325.08	3.19832	TRUE	7.36471e-27
ENSG00000255874	198.687	21.6562	3.19764	TRUE	2.93676e-07
ENSG00000170542	47582.3	5192.85	3.19583	TRUE	5.65215e-12
ENSG00000249502	225.143	24.6508	3.19114	TRUE	2.52708e-07
ENSG00000067334	9428.28	1033.47	3.1895	TRUE	7.5919e-26
ENSG00000104213	17.5946	1.93014	3.18836	TRUE	0.00713746
ENSG00000143195	184.798	20.3193	3.18502	TRUE	7.43302e-06
ENSG00000185338	5549.63	611.515	3.18193	TRUE	1.41028e-30
ENSG00000116016	2453.47	270.4	3.18166	TRUE	1.18386e-15
ENSG00000171517	82.197	9.07544	3.17905	TRUE	8.6191e-05
ENSG00000259600	138.535	15.3089	3.17781	TRUE	2.14867e-05
ENSG00000197122	21486.2	2377.24	3.17605	TRUE	1.51086e-29
ENSG00000255446	22.6478	2.53171	3.16118	TRUE	0.00924538
ENSG00000087842	39.5222	4.43614	3.15528	TRUE	0.00366645
ENSG00000164111	72592	8149.7	3.15499	TRUE	4.35836e-27
ENSG00000112096	547671	61524.1	3.15408	TRUE	5.73822e-20
ENSG00000283646	647.632	72.82	3.15277	TRUE	1.61173e-07
ENSG00000267519	53780.8	6056.87	3.15045	TRUE	3.10561e-11
ENSG00000288064	44.0905	4.98335	3.14528	TRUE	0.00013789
ENSG00000123213	4501.05	509.42	3.14333	TRUE	1.25235e-16
ENSG00000075420	32584.5	3687.95	3.14329	TRUE	1.02335e-20
ENSG00000170017	8645.76	979.324	3.14213	TRUE	9.07236e-29
ENSG00000026508	221423	25103.2	3.14087	TRUE	1.40532e-29
ENSG00000259293	99.1952	11.2491	3.14046	TRUE	5.62813e-05
ENSG00000228010	120.49	13.6741	3.13939	TRUE	6.02474e-08
ENSG00000116679	101023	11472.1	3.13848	TRUE	1.96077e-26
ENSG00000256249	233.434	26.5985	3.1336	TRUE	1.73104e-05
ENSG00000055732	101.235	11.5574	3.13081	TRUE	2.09596e-08
ENSG00000283445	87.9049	10.0736	3.12536	TRUE	0.000543283
ENSG00000138741	32.4555	3.72417	3.12347	TRUE	0.000104539
ENSG00000180316	2204.14	253.584	3.11968	TRUE	7.48608e-16
ENSG00000287682	137.536	15.8486	3.11738	TRUE	8.22892e-05
ENSG00000134278	782.562	90.2413	3.11635	TRUE	2.74369e-15
ENSG00000125735	35786.2	4129.36	3.11541	TRUE	3.99439e-09
ENSG00000152503	345.376	39.8744	3.11463	TRUE	2.58688e-09
ENSG00000123094	119.172	13.778	3.11261	TRUE	4.93029e-06
ENSG00000135678	4649.24	538.307	3.11049	TRUE	5.20219e-21
ENSG00000101255	5002.88	579.648	3.10951	TRUE	4.31735e-11
ENSG00000104067	58.9772	6.84643	3.10673	TRUE	0.000480377
ENSG00000186827	4135.91	480.77	3.10479	TRUE	1.32825e-16
ENSG00000228477	175.499	20.4737	3.09962	TRUE	4.66306e-13
ENSG00000232517	39.2819	4.58806	3.09791	TRUE	0.000699455
ENSG00000159208	133.28	15.5902	3.09575	TRUE	5.41347e-05
ENSG00000270300	43.5965	5.1201	3.08997	TRUE	0.000141654
ENSG00000092445	64.3279	7.57174	3.08675	TRUE	5.31487e-05
ENSG00000238025	42.8282	5.04317	3.08616	TRUE	0.00114003
ENSG00000143217	34.8355	4.10758	3.0842	TRUE	0.000756744
ENSG00000250069	56.8607	6.71066	3.08291	TRUE	2.48802e-06
ENSG00000234076	38.0909	4.49645	3.08259	TRUE	0.00154832
ENSG00000284052	228.305	27.0027	3.07979	TRUE	7.29542e-13
ENSG00000287771	618.661	73.8319	3.06683	TRUE	1.82892e-07
ENSG00000186891	3045.16	363.526	3.06638	TRUE	2.10486e-14
ENSG00000100644	56108.2	6708.63	3.06412	TRUE	5.95493e-28
ENSG00000230709	38.109	4.56269	3.06218	TRUE	0.0036728
ENSG00000286276	176.787	21.1746	3.06161	TRUE	2.63142e-06
ENSG00000232702	110.343	13.2406	3.05896	TRUE	0.000651509
ENSG00000198431	42457.3	5105.56	3.05587	TRUE	2.55728e-12
ENSG00000188215	4048.92	486.921	3.05578	TRUE	1.83045e-15
ENSG00000196754	42.8698	5.15638	3.05553	TRUE	0.00132576
ENSG00000205426	100.813	12.1336	3.0546	TRUE	3.68493e-06
ENSG00000165029	20916.7	2517.77	3.05444	TRUE	3.23998e-15
ENSG00000187079	22.843	2.7563	3.05095	TRUE	0.00499653
ENSG00000285872	90.5941	10.972	3.04559	TRUE	4.26019e-06
ENSG00000164684	155.372	18.8453	3.04345	TRUE	0.000448198
ENSG00000156011	586.066	71.122	3.0427	TRUE	9.74283e-16
ENSG00000287974	61.7684	7.52758	3.03661	TRUE	0.00160606
ENSG00000258597	17.7985	2.17086	3.03541	TRUE	0.00470352
ENSG00000008294	46750.2	5708.78	3.03372	TRUE	3.9643e-17
ENSG00000198805	17770.2	2170.88	3.03311	TRUE	9.49449e-18
ENSG00000287937	38.5569	4.72054	3.02996	TRUE	0.00105546
ENSG00000157557	31181.6	3819.09	3.02939	TRUE	4.89577e-24
ENSG00000229931	318.964	39.1156	3.02758	TRUE	2.43457e-14
ENSG00000249175	22.8282	2.80046	3.02709	TRUE	0.00743116
ENSG00000161835	3831.55	470.648	3.02521	TRUE	4.5679e-15
ENSG00000286248	187.568	23.1145	3.02055	TRUE	1.4213e-08
ENSG00000187634	27.959	3.4457	3.02044	TRUE	0.00626687
ENSG00000233427	17.611	2.17086	3.02014	TRUE	0.00582549
ENSG00000074660	27188	3351.94	3.0199	TRUE	8.35539e-10
ENSG00000231233	691.429	85.2547	3.01973	TRUE	1.29715e-06
ENSG00000135114	14899.2	1837.18	3.01967	TRUE	6.18703e-10
ENSG00000260583	50.1554	6.18553	3.01944	TRUE	0.000445656
ENSG00000137094	2877.01	355.396	3.01707	TRUE	3.04355e-09
ENSG00000284697	52.0369	6.43317	3.01593	TRUE	0.00135013
ENSG00000134152	9998.06	1236.09	3.01586	TRUE	3.86599e-30
ENSG00000286981	25.8954	3.20546	3.01409	TRUE	0.00387171
ENSG00000143153	1036.68	128.399	3.01327	TRUE	1.74089e-16
ENSG00000204388	6035.53	749.041	3.01036	TRUE	5.31899e-10
ENSG00000185483	66.4368	8.27136	3.00579	TRUE	1.55199e-05
ENSG00000183742	224.244	27.9922	3.00197	TRUE	2.11818e-10
ENSG00000104320	20007.2	2501.43	2.9997	TRUE	2.88942e-14
ENSG00000169136	6862.26	858.701	2.99846	TRUE	1.10563e-23
ENSG00000199477	24.2668	3.0407	2.99651	TRUE	0.00128635
ENSG00000244065	33.2454	4.16691	2.9961	TRUE	0.000337759
ENSG00000258404	38.2859	4.80341	2.99468	TRUE	0.00430546
ENSG00000254528	150.537	18.9568	2.98933	TRUE	3.30809e-07
ENSG00000075213	78.1206	9.83886	2.98914	TRUE	6.77949e-06
ENSG00000095951	12649.8	1594.96	2.98753	TRUE	4.77184e-29
ENSG00000259651	80.3031	10.1321	2.98652	TRUE	5.3405e-05
ENSG00000133612	18522	2343.61	2.98243	TRUE	9.49042e-13
ENSG00000277895	36.3503	4.61608	2.97723	TRUE	0.000538506
ENSG00000240750	22.5201	2.86027	2.97699	TRUE	0.00562049
ENSG00000260033	34.3197	4.3699	2.97336	TRUE	0.00238095
ENSG00000111012	195.309	24.9048	2.97127	TRUE	1.37877e-11
ENSG00000218980	765.872	97.8145	2.96898	TRUE	3.52698e-19
ENSG00000266498	46.3697	5.92321	2.96873	TRUE	0.00571344
ENSG00000261592	37.5716	4.80341	2.96751	TRUE	0.00415929
ENSG00000127124	8838.39	1132.08	2.9648	TRUE	4.18849e-19
ENSG00000118242	1374.26	176.343	2.96219	TRUE	4.2927e-18
ENSG00000198580	82.0542	10.5302	2.96204	TRUE	4.1623e-05
ENSG00000168246	3126.28	401.23	2.96195	TRUE	1.88327e-19
ENSG00000101955	82.2402	10.6489	2.94914	TRUE	1.83035e-06
ENSG00000137726	1893.31	245.671	2.94611	TRUE	4.70478e-21
ENSG00000101017	5605.04	727.682	2.94534	TRUE	4.05133e-22
ENSG00000280303	103.45	13.4343	2.94494	TRUE	4.09708e-08
ENSG00000228705	221.771	28.8146	2.9442	TRUE	7.34337e-05
ENSG00000198363	9622.17	1250.29	2.9441	TRUE	7.35153e-17
ENSG00000258872	40.3025	5.24616	2.94154	TRUE	0.00612209
ENSG00000187474	845.239	110.48	2.93557	TRUE	5.08118e-08
ENSG00000197860	10982.6	1440.24	2.93084	TRUE	7.8746e-24
ENSG00000104368	262.732	34.516	2.92825	TRUE	8.73984e-12
ENSG00000168062	2245.57	295.205	2.9273	TRUE	4.70461e-06
ENSG00000228436	92.669	12.188	2.92663	TRUE	3.15525e-05
ENSG00000285106	1535.22	202.399	2.92317	TRUE	9.06195e-11
ENSG00000176049	1521.06	200.553	2.92302	TRUE	1.85614e-10
ENSG00000053747	15.9824	2.11056	2.92079	TRUE	0.00634926
ENSG00000256001	30.3335	4.00906	2.91958	TRUE	0.00800533
ENSG00000254271	34.6314	4.58806	2.91612	TRUE	0.00868668
ENSG00000182687	79.0971	10.4818	2.91574	TRUE	0.000164014
ENSG00000164741	136.704	18.1237	2.91511	TRUE	1.16382e-08
ENSG00000135077	10477.2	1396	2.90789	TRUE	9.82585e-19
ENSG00000150782	1406.57	188.035	2.90311	TRUE	9.11519e-11
ENSG00000139926	145.192	19.4152	2.90271	TRUE	2.71734e-08
ENSG00000248161	17.4769	2.3508	2.89423	TRUE	0.00838798
ENSG00000258521	201.778	27.2558	2.88813	TRUE	1.2143e-10
ENSG00000065911	5056.11	683.532	2.88695	TRUE	2.19551e-21
ENSG00000164211	2263.4	306.036	2.88672	TRUE	8.53437e-10
ENSG00000131979	13730.5	1860.94	2.88328	TRUE	5.0175e-09
ENSG00000169181	24.6973	3.34766	2.88313	TRUE	0.0098383
ENSG00000270000	20.8704	2.83819	2.87841	TRUE	0.00275543
ENSG00000179630	777.047	105.727	2.87765	TRUE	1.4028e-10
ENSG00000071205	1844.73	251.22	2.87639	TRUE	1.26329e-11
ENSG00000135541	738.371	100.6	2.87572	TRUE	1.43311e-07
ENSG00000267676	29.2089	4.00906	2.86507	TRUE	0.000823441
ENSG00000100221	22157.8	3055.95	2.85812	TRUE	5.64336e-15
ENSG00000185436	2266.79	313.301	2.85503	TRUE	5.11766e-17
ENSG00000152778	7690.66	1065.39	2.85173	TRUE	4.74272e-10
ENSG00000170425	582.475	80.7054	2.85146	TRUE	2.43465e-09
ENSG00000254827	352.437	48.906	2.84928	TRUE	1.46064e-07
ENSG00000158470	53822.1	7469.12	2.84919	TRUE	4.65708e-20
ENSG00000122862	277601	38597.6	2.84643	TRUE	8.35595e-12
ENSG00000230583	34.8922	4.85681	2.84482	TRUE	0.000166564
ENSG00000076706	306.643	42.7127	2.84382	TRUE	3.8842e-08
ENSG00000262898	25.8703	3.60356	2.8438	TRUE	0.00280872
ENSG00000115902	4599.04	641.607	2.84157	TRUE	4.22989e-12
ENSG00000279433	179.991	25.1652	2.83842	TRUE	1.25646e-06
ENSG00000278330	1040.11	146.002	2.83268	TRUE	8.58042e-09
ENSG00000255299	59.8733	8.4121	2.83138	TRUE	9.81405e-05
ENSG00000112818	22.8986	3.22063	2.82984	TRUE	0.00724082
ENSG00000181381	43569.7	6171.15	2.81971	TRUE	4.26914e-12
ENSG00000280161	81.7955	11.6085	2.81684	TRUE	2.66342e-05
ENSG00000219891	81.9904	11.6614	2.81371	TRUE	0.000255861
ENSG00000258011	63.4348	9.02437	2.81338	TRUE	0.000244203
ENSG00000143322	6645.41	946.715	2.81136	TRUE	1.15734e-21
ENSG00000235531	164.793	23.516	2.80894	TRUE	1.229e-05
ENSG00000140807	2670.81	381.848	2.8062	TRUE	1.7314e-17
ENSG00000064989	418.464	60.3508	2.79366	TRUE	3.13653e-07
ENSG00000047634	1916.58	276.709	2.7921	TRUE	3.16454e-17
ENSG00000248208	72.4996	10.4694	2.79179	TRUE	1.13246e-05
ENSG00000143479	450.935	65.1206	2.79173	TRUE	6.04308e-13
ENSG00000187583	262.953	37.9742	2.79171	TRUE	2.89302e-11
ENSG00000102531	14654.2	2119.42	2.78957	TRUE	1.52408e-15
ENSG00000167996	352389	50984.3	2.78904	TRUE	5.4936e-10
ENSG00000124120	10751.2	1557.13	2.78753	TRUE	1.05234e-15
ENSG00000279196	139.872	20.2679	2.78684	TRUE	8.35305e-05
ENSG00000285781	38.1173	5.52462	2.7865	TRUE	0.00304892
ENSG00000118985	4274.95	619.922	2.78575	TRUE	3.83187e-20
ENSG00000155011	33.9809	4.93277	2.78425	TRUE	0.00760832
ENSG00000101665	6446.93	937.409	2.78186	TRUE	1.49939e-18
ENSG00000130052	4583.13	667.317	2.77989	TRUE	1.87352e-11
ENSG00000043462	125340	18255	2.77949	TRUE	4.71353e-18
ENSG00000117228	25525	3724.58	2.77676	TRUE	5.36416e-07
ENSG00000107968	9434.96	1377.61	2.77585	TRUE	2.18728e-20
ENSG00000261245	1003.17	146.63	2.77432	TRUE	1.11562e-10
ENSG00000169184	463.55	67.8714	2.77185	TRUE	2.06898e-13
ENSG00000151929	6628.34	970.616	2.77168	TRUE	9.13864e-21
ENSG00000283828	48.7016	7.18142	2.76163	TRUE	0.000761374
ENSG00000124216	246.414	36.5865	2.7517	TRUE	9.21838e-11
ENSG00000278982	19.4917	2.89801	2.74973	TRUE	0.00855677
ENSG00000163827	60.8004	9.05881	2.74669	TRUE	6.72492e-05
ENSG00000232187	982.374	146.455	2.74582	TRUE	1.06248e-17
ENSG00000127666	10379.5	1548.32	2.74496	TRUE	8.6215e-20
ENSG00000104142	20277.5	3029.88	2.74255	TRUE	2.4206e-06
ENSG00000001084	5721.28	855.466	2.74156	TRUE	4.151e-14
ENSG00000072274	8663.19	1296.93	2.7398	TRUE	1.71537e-14
ENSG00000237263	20.5217	3.07892	2.73666	TRUE	0.00544067
ENSG00000213453	577.336	86.8474	2.73286	TRUE	3.02429e-12
ENSG00000023909	3808.63	573.014	2.73263	TRUE	1.25302e-11
ENSG00000116031	43.078	6.4925	2.73011	TRUE	7.47333e-05
ENSG00000268240	448.587	67.6756	2.72868	TRUE	0.000242857
ENSG00000143507	3240.07	491.331	2.72126	TRUE	1.5197e-18
ENSG00000206559	24.8875	3.78398	2.71744	TRUE	0.00453884
ENSG00000121966	119742	18214.5	2.71677	TRUE	1.31856e-12
ENSG00000242960	1048.32	159.713	2.71452	TRUE	1.77475e-16
ENSG00000154678	17.5214	2.67391	2.71209	TRUE	0.0092096
ENSG00000225931	503.261	76.8383	2.71141	TRUE	7.65127e-08
ENSG00000102471	507.526	77.5322	2.71061	TRUE	1.32727e-11
ENSG00000237264	163.606	25.0461	2.70757	TRUE	1.49985e-06
ENSG00000163823	41042.4	6283.32	2.70752	TRUE	1.05557e-22
ENSG00000154608	82.4118	12.635	2.70543	TRUE	0.000552296
ENSG00000155097	13762.6	2116.24	2.70118	TRUE	3.85199e-17
ENSG00000219507	1584.69	244.191	2.69812	TRUE	1.17286e-15
ENSG00000178965	54.2952	8.37436	2.69677	TRUE	0.00815424
ENSG00000164929	214.229	33.0806	2.6951	TRUE	3.79468e-07
ENSG00000246100	97.4728	15.0621	2.69407	TRUE	3.70717e-05
ENSG00000138642	5657.47	874.565	2.69352	TRUE	1.28296e-11
ENSG00000261055	143.1	22.1532	2.69144	TRUE	0.00111029
ENSG00000077150	60654.2	9397.44	2.69027	TRUE	2.09635e-14
ENSG00000234511	612.087	94.8497	2.69002	TRUE	3.00035e-14
ENSG00000266389	882.093	136.825	2.6886	TRUE	9.04467e-11
ENSG00000225492	189.915	29.4842	2.68734	TRUE	0.000821908
ENSG00000120705	17468.6	2713.56	2.68651	TRUE	4.84841e-26
ENSG00000118200	1006.16	156.371	2.68581	TRUE	5.21926e-20
ENSG00000204291	61.4779	9.57654	2.68249	TRUE	0.00196939
ENSG00000167105	459.874	71.6627	2.68194	TRUE	2.81923e-06
ENSG00000104312	6806.08	1061.41	2.68084	TRUE	4.21138e-14
ENSG00000188522	3115.55	486.256	2.6797	TRUE	2.20372e-07
ENSG00000124107	3613.1	564.096	2.67923	TRUE	1.96158e-06
ENSG00000188313	11432.5	1791.75	2.67371	TRUE	5.87397e-12
ENSG00000037897	1054.51	165.352	2.67296	TRUE	7.33249e-14
ENSG00000122778	60.7654	9.52908	2.67284	TRUE	0.0013241
ENSG00000197142	16960.6	2660.45	2.67244	TRUE	1.71561e-14
ENSG00000137819	42.0106	6.59647	2.67099	TRUE	0.00307274
ENSG00000165591	719.688	113.078	2.67006	TRUE	3.95889e-19
ENSG00000227032	34.0022	5.34371	2.66971	TRUE	0.00138343
ENSG00000226564	858.788	134.976	2.6696	TRUE	2.5883e-06
ENSG00000120051	711.604	112.009	2.66746	TRUE	9.43719e-07
ENSG00000006118	226.855	35.8889	2.66016	TRUE	3.64614e-07
ENSG00000039319	9533.24	1510.94	2.65752	TRUE	1.66946e-22
ENSG00000141384	2441.91	387.574	2.65547	TRUE	2.25066e-12
ENSG00000011566	1529.69	243.164	2.65323	TRUE	5.94158e-18
ENSG00000275993	198.572	31.5866	2.65228	TRUE	7.7073e-06
ENSG00000109929	3527.19	561.896	2.65014	TRUE	7.43652e-14
ENSG00000186105	74.8419	11.9247	2.64989	TRUE	6.15218e-06
ENSG00000121101	64.3879	10.2674	2.64872	TRUE	2.81946e-06
ENSG00000260271	83.4394	13.3088	2.64835	TRUE	7.26129e-06
ENSG00000262655	691.341	110.279	2.64824	TRUE	9.34618e-13
ENSG00000133106	7393.2	1181.22	2.64592	TRUE	3.46326e-10
ENSG00000095397	2140.25	342.213	2.64481	TRUE	1.92961e-09
ENSG00000165732	25116.2	4017.28	2.64433	TRUE	2.17424e-13
ENSG00000198947	111.505	17.8996	2.63911	TRUE	1.07089e-07
ENSG00000279320	386.899	62.1536	2.63805	TRUE	8.39339e-06
ENSG00000248719	162.475	26.112	2.63743	TRUE	1.72519e-07
ENSG00000147488	31.3142	5.03772	2.63598	TRUE	0.00183094
ENSG00000153395	88097.4	14187.7	2.63446	TRUE	4.91055e-08
ENSG00000255097	46.7412	7.52758	2.63444	TRUE	0.00562017
ENSG00000272256	49.2365	7.9321	2.63395	TRUE	0.000362233
ENSG00000174939	45.7549	7.37254	2.63369	TRUE	0.00637089
ENSG00000003436	211.367	34.095	2.63212	TRUE	8.47263e-08
ENSG00000128512	5202.52	840.169	2.63046	TRUE	2.83771e-13
ENSG00000247925	38.4664	6.21403	2.63	TRUE	0.00121484
ENSG00000277511	207.933	33.6108	2.62913	TRUE	9.06684e-07
ENSG00000126368	4574.94	741.02	2.62617	TRUE	1.09021e-06
ENSG00000196449	2022.2	327.686	2.62554	TRUE	7.18916e-18
ENSG00000178184	336.013	54.5033	2.6241	TRUE	3.16624e-09
ENSG00000162783	25981	4216.39	2.62338	TRUE	6.82906e-14
ENSG00000108175	60460.6	9814.25	2.62304	TRUE	1.21151e-09
ENSG00000090674	15727.6	2553.91	2.62252	TRUE	3.33432e-07
ENSG00000129226	146.902	23.8873	2.62054	TRUE	1.65429e-06
ENSG00000224687	23.9347	3.9041	2.61604	TRUE	0.00695334
ENSG00000244267	28.7774	4.69895	2.61452	TRUE	0.00751869
ENSG00000227376	408.737	66.7465	2.61441	TRUE	5.59342e-09
ENSG00000242992	339.892	55.6074	2.61173	TRUE	3.87596e-08
ENSG00000234975	910.448	149.043	2.61085	TRUE	1.11673e-14
ENSG00000181019	338.498	55.5007	2.60857	TRUE	4.05744e-07
ENSG00000258512	126.279	20.7062	2.60849	TRUE	3.54984e-08
ENSG00000266970	61.512	10.0875	2.6083	TRUE	8.20386e-05
ENSG00000182175	192.747	31.6165	2.60796	TRUE	1.63891e-10
ENSG00000208028	67.6714	11.1156	2.60595	TRUE	0.00280872
ENSG00000137507	516.546	84.8789	2.60542	TRUE	5.71567e-13
ENSG00000204044	118.696	19.544	2.60247	TRUE	2.23143e-05
ENSG00000229419	100.231	16.5188	2.60114	TRUE	9.64562e-06
ENSG00000023445	20950.8	3471.88	2.59322	TRUE	4.09053e-13
ENSG00000244491	30.2804	5.02157	2.59217	TRUE	0.00213038
ENSG00000267529	39.5217	6.55873	2.59116	TRUE	0.00270991
ENSG00000169607	132.748	22.057	2.58939	TRUE	8.49397e-05
ENSG00000130066	115627	19227.5	2.58823	TRUE	2.28022e-14
ENSG00000235066	47.7831	7.94776	2.58788	TRUE	0.0031762
ENSG00000176014	2101.79	350.25	2.58517	TRUE	2.83417e-09
ENSG00000100600	2162.73	360.646	2.5842	TRUE	1.24769e-11
ENSG00000120254	1305.32	217.757	2.58361	TRUE	1.58178e-11
ENSG00000103569	216404	36164.9	2.58107	TRUE	5.89231e-11
ENSG00000167889	113.293	18.942	2.58041	TRUE	7.46181e-08
ENSG00000180875	146.45	24.4874	2.5803	TRUE	4.60296e-07
ENSG00000185897	117.544	19.6614	2.57977	TRUE	3.03147e-07
ENSG00000008056	137.769	23.1048	2.57599	TRUE	5.98835e-07
ENSG00000102760	9742.34	1634.01	2.57585	TRUE	3.79947e-10
ENSG00000104804	59.2313	9.95023	2.57356	TRUE	0.00241698
ENSG00000262001	962.498	161.793	2.57264	TRUE	1.87465e-09
ENSG00000153485	1311.89	220.829	2.57064	TRUE	4.78792e-10
ENSG00000031081	8636.85	1453.99	2.57049	TRUE	5.47178e-18
ENSG00000125148	5040.77	850.378	2.56747	TRUE	8.58338e-15
ENSG00000138760	12299.1	2074.91	2.56743	TRUE	1.07949e-19
ENSG00000135404	57718.1	9762	2.56378	TRUE	4.00866e-06
ENSG00000151136	6440.2	1089.47	2.56348	TRUE	8.4772e-19
ENSG00000137628	8709.91	1477.48	2.55952	TRUE	2.74818e-08
ENSG00000114554	5168.17	877.721	2.55782	TRUE	3.52698e-19
ENSG00000198825	2991.32	508.309	2.55701	TRUE	2.36474e-19
ENSG00000229473	75.4542	12.8278	2.55633	TRUE	8.10044e-05
ENSG00000113448	5573.93	949.492	2.55347	TRUE	3.99353e-09
ENSG00000134108	15634.5	2664.26	2.55293	TRUE	1.17263e-15
ENSG00000072133	47.4048	8.08305	2.55206	TRUE	0.000928415
ENSG00000135124	8545.76	1459.64	2.5496	TRUE	3.89882e-10
ENSG00000120306	7594.53	1297.79	2.54891	TRUE	1.75965e-07
ENSG00000116044	24482.7	4189.1	2.54705	TRUE	1.31866e-21
ENSG00000197696	443.514	75.9108	2.54661	TRUE	6.8873e-13
ENSG00000142178	184.133	31.5322	2.54585	TRUE	1.56519e-06
ENSG00000181790	994.695	170.488	2.54459	TRUE	1.39692e-06
ENSG00000131203	925.134	158.596	2.54431	TRUE	1.45895e-08
ENSG00000272555	96.4424	16.536	2.54406	TRUE	1.8807e-05
ENSG00000163362	90.4967	15.5249	2.54328	TRUE	0.000756744
ENSG00000196460	66.1349	11.3834	2.53848	TRUE	0.000561007
ENSG00000264548	80.6982	13.9276	2.53459	TRUE	0.000877911
ENSG00000236754	25.2816	4.36942	2.53258	TRUE	0.00682262
ENSG00000228775	248.259	42.9318	2.53172	TRUE	1.98493e-05
ENSG00000243742	28.84	4.9995	2.52822	TRUE	0.00257984
ENSG00000235677	48.7028	8.45129	2.52676	TRUE	0.000123365
ENSG00000099937	102.507	17.8217	2.52402	TRUE	3.10598e-06
ENSG00000255092	76.6288	13.3363	2.52253	TRUE	3.76349e-06
ENSG00000197982	4042.08	703.884	2.52169	TRUE	9.22899e-12
ENSG00000132669	5610.78	977.971	2.52034	TRUE	2.81517e-09
ENSG00000229719	141.11	24.6895	2.51485	TRUE	1.03355e-06
ENSG00000111879	357.462	62.551	2.51469	TRUE	3.53795e-06
ENSG00000198369	1018.01	178.157	2.51452	TRUE	6.49141e-11
ENSG00000106615	3246.4	568.937	2.5125	TRUE	1.16251e-13
ENSG00000258623	55.2113	9.67604	2.51247	TRUE	0.00906164
ENSG00000238005	1886.15	331.637	2.50777	TRUE	1.30102e-07
ENSG00000185883	388.971	68.5253	2.50495	TRUE	4.54724e-05
ENSG00000224950	1242.07	218.825	2.5049	TRUE	1.64812e-07
ENSG00000015475	32487.1	5727.71	2.50384	TRUE	3.77465e-12
ENSG00000065833	495.111	87.3283	2.50323	TRUE	1.49271e-11
ENSG00000111537	102.717	18.126	2.50254	TRUE	0.00269879
ENSG00000143702	4713.4	831.867	2.50234	TRUE	7.59566e-17
ENSG00000213362	245.755	43.4033	2.50135	TRUE	5.74816e-08
ENSG00000036672	39.4901	6.97989	2.50022	TRUE	0.00742678
ENSG00000187510	81.4922	14.4178	2.49881	TRUE	0.000195961
ENSG00000255538	112.971	19.9963	2.49814	TRUE	0.00148875
ENSG00000146457	24761.6	4389.99	2.49582	TRUE	3.12655e-15
ENSG00000178146	96.1755	17.0552	2.49546	TRUE	0.00359443
ENSG00000204161	9959	1769.17	2.49292	TRUE	1.56748e-06
ENSG00000182253	1154.39	205.548	2.48959	TRUE	2.08062e-06
ENSG00000197780	1543.87	275.511	2.48637	TRUE	3.7712e-13
ENSG00000111266	14257.7	2544.54	2.48626	TRUE	3.01018e-20
ENSG00000283525	256.106	45.7244	2.4857	TRUE	0.000748738
ENSG00000198682	1877.22	335.57	2.48391	TRUE	5.87397e-12
ENSG00000029153	257.845	46.0993	2.48368	TRUE	8.57323e-08
ENSG00000131370	7835.12	1401.37	2.48312	TRUE	1.23395e-05
ENSG00000111490	445.594	79.8863	2.47971	TRUE	4.86779e-10
ENSG00000254554	127.957	22.953	2.47891	TRUE	0.000321471
ENSG00000137710	2821.08	506.712	2.47701	TRUE	1.19147e-09
ENSG00000239445	103.99	18.6818	2.47673	TRUE	0.000761551
ENSG00000180616	69.3191	12.5042	2.47084	TRUE	2.28131e-05
ENSG00000261267	69.1958	12.4949	2.46934	TRUE	0.000143782
ENSG00000279520	1685.42	304.914	2.46663	TRUE	8.58916e-06
ENSG00000198959	1876.76	339.848	2.46529	TRUE	6.98476e-10
ENSG00000242247	12408.8	2248.06	2.46462	TRUE	1.96836e-17
ENSG00000258082	326.945	59.4176	2.46009	TRUE	0.000111879
ENSG00000185222	99.2765	18.058	2.45882	TRUE	4.43753e-06
ENSG00000258960	39.9715	7.28043	2.45687	TRUE	0.000861005
ENSG00000113615	5320.89	971.7	2.45308	TRUE	1.49598e-13
ENSG00000055332	16113.8	2946.89	2.45103	TRUE	5.51256e-08
ENSG00000186431	11787.9	2160.38	2.44795	TRUE	7.54587e-12
ENSG00000231507	124.871	22.9212	2.44568	TRUE	0.000951811
ENSG00000176845	19120.4	3509.74	2.44568	TRUE	4.53038e-09
ENSG00000144597	6490.49	1191.63	2.44539	TRUE	6.47983e-20
ENSG00000183696	17924.9	3293.21	2.4444	TRUE	6.32881e-19
ENSG00000237352	55.5994	10.2346	2.44161	TRUE	0.00231913
ENSG00000232618	258.412	47.5997	2.44065	TRUE	3.8721e-08
ENSG00000171811	120.506	22.2006	2.44043	TRUE	1.1334e-05
ENSG00000138035	3408.37	628.566	2.43895	TRUE	1.16227e-06
ENSG00000132530	7742.1	1430.9	2.4358	TRUE	1.23447e-10
ENSG00000106853	91.1849	16.8543	2.43568	TRUE	0.000683143
ENSG00000201988	82.4263	15.2402	2.43522	TRUE	2.80851e-05
ENSG00000070718	4174.56	772.717	2.43361	TRUE	2.88795e-16
ENSG00000164236	2830.78	524.149	2.43315	TRUE	1.91819e-16
ENSG00000286341	57.6235	10.6734	2.43264	TRUE	0.00132887
ENSG00000198400	319.808	59.3332	2.43029	TRUE	3.57519e-05
ENSG00000125144	175.932	32.7017	2.42758	TRUE	1.98256e-05
ENSG00000173926	928.738	172.865	2.42562	TRUE	6.45833e-11
ENSG00000119986	583.543	108.641	2.42527	TRUE	9.39591e-05
ENSG00000145901	123537	23006	2.42486	TRUE	3.57114e-14
ENSG00000120549	65.9428	12.2846	2.42437	TRUE	0.000330329
ENSG00000276404	46.9959	8.75875	2.42374	TRUE	0.00169781
ENSG00000268433	240.464	45.2296	2.41048	TRUE	9.79335e-06
ENSG00000237135	66.9257	12.6096	2.40803	TRUE	0.00090285
ENSG00000203812	71.5807	13.4946	2.40719	TRUE	7.5988e-05
ENSG00000198018	2356.4	445.037	2.40459	TRUE	1.17385e-16
ENSG00000106236	25.1868	4.75877	2.40401	TRUE	0.009143
ENSG00000188786	16568.9	3131.61	2.4035	TRUE	3.82765e-12
ENSG00000184292	836.873	158.192	2.40333	TRUE	1.02384e-05
ENSG00000161921	36053.9	6817.32	2.40288	TRUE	7.5152e-07
ENSG00000285888	32.8311	6.21403	2.40146	TRUE	0.00526484
ENSG00000254477	401.526	76.2498	2.39669	TRUE	1.36491e-05
ENSG00000158747	1056.38	200.693	2.39607	TRUE	1.6943e-06
ENSG00000076382	810.803	154.159	2.39494	TRUE	5.78521e-13
ENSG00000104856	15899.6	3024.01	2.39445	TRUE	2.60006e-11
ENSG00000157927	90.8341	17.2764	2.39443	TRUE	0.000390371
ENSG00000167601	168.315	32.0807	2.39139	TRUE	9.15784e-05
ENSG00000170801	363.646	69.4327	2.38885	TRUE	0.000408838
ENSG00000111335	31372.5	5991.83	2.38843	TRUE	9.97319e-09
ENSG00000152784	5483.92	1048.23	2.38725	TRUE	4.08159e-11
ENSG00000163870	8533.16	1633.25	2.38534	TRUE	8.02912e-06
ENSG00000105643	33846.5	6478.97	2.38517	TRUE	3.83822e-09
ENSG00000151689	2316.34	443.998	2.38322	TRUE	3.52752e-17
ENSG00000267655	45.3861	8.70768	2.38189	TRUE	0.00101632
ENSG00000100284	34192.5	6566.2	2.38055	TRUE	8.1928e-07
ENSG00000148926	11112.4	2137.92	2.37789	TRUE	3.7055e-07
ENSG00000236352	36.7816	7.07744	2.37768	TRUE	0.00496625
ENSG00000233154	121.497	23.3791	2.37763	TRUE	0.000166589
ENSG00000153291	147.468	28.3789	2.37751	TRUE	8.53827e-06
ENSG00000151694	11177.5	2153.37	2.37593	TRUE	2.40163e-16
ENSG00000265975	747.951	144.18	2.37507	TRUE	5.81352e-12
ENSG00000288393	70.4822	13.606	2.37302	TRUE	0.00107847
ENSG00000258302	170.782	32.9876	2.37216	TRUE	7.22683e-09
ENSG00000235978	59.1797	11.4318	2.37204	TRUE	0.000203482
ENSG00000128805	640.886	123.872	2.37122	TRUE	3.50329e-08
ENSG00000286153	34.4387	6.67243	2.36775	TRUE	0.00337019
ENSG00000234199	138.624	26.8843	2.36635	TRUE	1.02692e-05
ENSG00000160161	64.3898	12.4945	2.36554	TRUE	0.000109792
ENSG00000182759	125.644	24.3937	2.36476	TRUE	0.00208487
ENSG00000253167	48.9239	9.51818	2.36178	TRUE	0.00195745
ENSG00000095209	875.28	170.464	2.36028	TRUE	3.56692e-12
ENSG00000251136	622.119	121.197	2.35984	TRUE	2.94035e-09
ENSG00000275202	300.21	58.515	2.35909	TRUE	2.33685e-05
ENSG00000131669	70213.3	13688.1	2.35882	TRUE	3.96609e-09
ENSG00000186407	33122.7	6460.21	2.35817	TRUE	7.01395e-11
ENSG00000184588	21346.2	4176.98	2.35345	TRUE	5.98043e-13
ENSG00000010818	21298.3	4186.77	2.34683	TRUE	3.46825e-17
ENSG00000237879	65.9267	12.9607	2.34671	TRUE	0.0016328
ENSG00000244124	65.31	12.8479	2.34577	TRUE	0.00386153
ENSG00000231858	226.825	44.8065	2.3398	TRUE	3.08093e-07
ENSG00000232757	86.9152	17.1705	2.33967	TRUE	2.12004e-06
ENSG00000286886	44.2212	8.73618	2.33966	TRUE	0.00248508
ENSG00000258303	30.5768	6.04382	2.33891	TRUE	0.00809268
ENSG00000171522	15745.3	3113.8	2.33817	TRUE	4.35097e-12
ENSG00000155096	21727.8	4297.63	2.33793	TRUE	1.2804e-09
ENSG00000132003	1804.75	357.293	2.33661	TRUE	3.04775e-09
ENSG00000169504	4815.46	954.095	2.33547	TRUE	7.41739e-10
ENSG00000103496	19631.5	3893.44	2.33405	TRUE	1.39153e-06
ENSG00000279491	431.298	85.7331	2.33076	TRUE	1.72825e-05
ENSG00000204020	712.802	141.804	2.3296	TRUE	7.85494e-14
ENSG00000077585	3173.41	631.488	2.32921	TRUE	9.62188e-09
ENSG00000187627	56.4189	11.2455	2.32683	TRUE	0.00989986
ENSG00000174697	131.575	26.2583	2.32504	TRUE	0.00670666
ENSG00000174946	2411.07	481.707	2.32345	TRUE	4.54432e-07
ENSG00000241135	34.0881	6.83769	2.31769	TRUE	0.0032181
ENSG00000214353	118.307	23.7423	2.317	TRUE	0.000102604
ENSG00000205413	14835.1	2977.6	2.3168	TRUE	9.35147e-06
ENSG00000287593	33.2788	6.68858	2.31483	TRUE	0.00689645
ENSG00000038210	2366.43	476.567	2.31196	TRUE	2.26056e-05
ENSG00000077782	1933.07	389.72	2.31039	TRUE	5.66945e-07
ENSG00000125733	1518.8	306.266	2.31008	TRUE	3.46888e-11
ENSG00000237927	279.356	56.4686	2.30658	TRUE	0.000821908
ENSG00000232259	66.2145	13.3961	2.30533	TRUE	0.00143048
ENSG00000141458	11964.4	2420.76	2.30522	TRUE	4.53907e-08
ENSG00000276649	780.699	157.971	2.30511	TRUE	3.44082e-08
ENSG00000181656	121.323	24.5516	2.30497	TRUE	0.00179256
ENSG00000230844	735.128	148.794	2.30468	TRUE	2.87452e-10
ENSG00000148516	5051.36	1024.37	2.30193	TRUE	6.88342e-14
ENSG00000175471	6435.79	1305.73	2.30126	TRUE	6.70075e-11
ENSG00000278962	274.674	55.7516	2.30063	TRUE	7.52911e-09
ENSG00000164056	274.488	55.7239	2.30038	TRUE	1.73193e-09
ENSG00000111863	863.897	175.648	2.29817	TRUE	3.19307e-05
ENSG00000267270	146.417	29.7796	2.29768	TRUE	0.00100731
ENSG00000152766	472.851	96.1749	2.29765	TRUE	0.000748126
ENSG00000146376	2750.24	559.524	2.29728	TRUE	1.35554e-13
ENSG00000007350	2030.54	413.235	2.29683	TRUE	2.32902e-06
ENSG00000184216	41319.6	8409.25	2.29678	TRUE	3.92035e-06
ENSG00000054598	50.1922	10.2287	2.29484	TRUE	0.000321154
ENSG00000280587	32.8909	6.71659	2.29189	TRUE	0.00797826
ENSG00000158714	398.761	81.5251	2.29021	TRUE	0.000236053
ENSG00000183735	5081.8	1039.63	2.28927	TRUE	4.73018e-10
ENSG00000124466	561.062	114.879	2.28805	TRUE	5.98389e-10
ENSG00000116815	4262.74	874.053	2.28599	TRUE	1.68043e-12
ENSG00000228037	286.449	58.7412	2.28583	TRUE	1.38346e-07
ENSG00000198879	7895.57	1620.4	2.28469	TRUE	6.889e-12
ENSG00000110330	10636.7	2188.45	2.28107	TRUE	2.19872e-11
ENSG00000182379	433.22	89.1535	2.28074	TRUE	6.14245e-07
ENSG00000158321	6100.98	1256.19	2.27999	TRUE	2.56544e-08
ENSG00000089127	11853.7	2441.67	2.2794	TRUE	2.24639e-09
ENSG00000249042	166.626	34.3583	2.27788	TRUE	2.58498e-06
ENSG00000050165	558.311	115.181	2.27716	TRUE	1.07018e-05
ENSG00000107719	488.397	101.003	2.27365	TRUE	1.84748e-07
ENSG00000228363	77.6771	16.0664	2.27345	TRUE	0.000151252
ENSG00000143494	194.916	40.3215	2.27323	TRUE	7.00815e-05
ENSG00000166401	5804.24	1202.84	2.27066	TRUE	8.73984e-12
ENSG00000240057	252.849	52.4366	2.26963	TRUE	1.29079e-06
ENSG00000141753	1339.93	278.092	2.26853	TRUE	5.54358e-10
ENSG00000156831	905.62	188.38	2.26526	TRUE	1.35958e-10
ENSG00000130589	52635.6	10949.3	2.2652	TRUE	1.03555e-07
ENSG00000217801	498.253	103.739	2.26393	TRUE	4.35533e-09
ENSG00000248323	24201.8	5040.43	2.26349	TRUE	4.04135e-12
ENSG00000163600	2108.93	439.301	2.26323	TRUE	1.67821e-08
ENSG00000156966	1373.36	286.285	2.26219	TRUE	2.85296e-09
ENSG00000135925	690.148	144.154	2.2593	TRUE	1.38777e-08
ENSG00000271303	1206.27	252.103	2.25847	TRUE	4.83553e-07
ENSG00000025039	6523.69	1364.33	2.25749	TRUE	7.17309e-08
ENSG00000161791	15198.8	3179.7	2.257	TRUE	4.96206e-15
ENSG00000157483	2700.95	565.433	2.25604	TRUE	1.2904e-06
ENSG00000286379	103.287	21.6274	2.25572	TRUE	9.77468e-05
ENSG00000162734	14887.1	3118.61	2.25509	TRUE	2.81128e-12
ENSG00000157227	1645.68	345.442	2.25217	TRUE	1.38123e-13
ENSG00000111344	101.632	21.3528	2.25086	TRUE	0.00368377
ENSG00000267122	68.273	14.3488	2.25039	TRUE	8.01269e-05
ENSG00000138448	2013.19	423.359	2.24953	TRUE	2.81087e-14
ENSG00000143061	44.784	9.41917	2.24931	TRUE	0.000447191
ENSG00000103888	550.717	116.459	2.24149	TRUE	8.66379e-05
ENSG00000262420	44.5416	9.42014	2.24133	TRUE	0.00202032
ENSG00000143924	23663.7	5020.23	2.23685	TRUE	5.9839e-18
ENSG00000181359	113.624	24.1196	2.23599	TRUE	0.000268224
ENSG00000164683	632.96	134.401	2.23557	TRUE	3.4758e-06
ENSG00000215417	254.604	54.076	2.23519	TRUE	3.34636e-05
ENSG00000177150	1495.3	318.297	2.23199	TRUE	3.12011e-10
ENSG00000175197	1629.17	347.161	2.23046	TRUE	5.62914e-08
ENSG00000132510	166474	35502.4	2.22931	TRUE	2.67557e-08
ENSG00000137877	1143.05	244.326	2.22601	TRUE	8.14455e-14
ENSG00000230204	77.5432	16.5851	2.22511	TRUE	0.00017325
ENSG00000177706	2296.07	491.578	2.22368	TRUE	1.87401e-05
ENSG00000131323	14379.5	3083.43	2.2214	TRUE	5.57706e-12
ENSG00000169155	4527.83	971.297	2.22084	TRUE	8.1078e-14
ENSG00000131773	52.9303	11.378	2.21785	TRUE	0.000681698
ENSG00000258987	41.2687	8.87196	2.21772	TRUE	0.00131291
ENSG00000204186	408.493	87.8209	2.21768	TRUE	5.49587e-07
ENSG00000134780	1633.06	351.204	2.2172	TRUE	3.248e-05
ENSG00000235001	119.241	25.6891	2.21465	TRUE	0.000754918
ENSG00000151491	502.416	108.249	2.21453	TRUE	0.000203482
ENSG00000075426	81230.3	17512.3	2.21365	TRUE	4.74044e-07
ENSG00000227076	83.2682	17.957	2.21322	TRUE	0.00111464
ENSG00000183621	5638.11	1217.04	2.21184	TRUE	2.4163e-05
ENSG00000223446	75.4651	16.3017	2.21079	TRUE	0.00205385
ENSG00000108582	50653	10955.6	2.20898	TRUE	3.10494e-11
ENSG00000133169	130.061	28.1847	2.2062	TRUE	0.000341905
ENSG00000229331	76.1661	16.5073	2.20605	TRUE	0.00207651
ENSG00000164182	215.704	46.751	2.20598	TRUE	4.7311e-06
ENSG00000123453	1023.92	222.124	2.20466	TRUE	2.75716e-08
ENSG00000177469	306.758	66.6356	2.20274	TRUE	1.73928e-07
ENSG00000272669	1425.06	309.573	2.20267	TRUE	1.46252e-08
ENSG00000182902	137.317	29.8672	2.20087	TRUE	0.000206579
ENSG00000150938	1060.45	231.068	2.19829	TRUE	3.38334e-09
ENSG00000157593	5583.19	1217.9	2.1967	TRUE	1.50747e-06
ENSG00000231566	38.2789	8.35277	2.19622	TRUE	0.0031361
ENSG00000080371	15497.3	3381.75	2.19617	TRUE	1.88541e-16
ENSG00000177409	17059.4	3724.28	2.19554	TRUE	8.37579e-05
ENSG00000118432	336.323	73.4328	2.19535	TRUE	6.18904e-08
ENSG00000168615	4241.43	926.316	2.19497	TRUE	9.3639e-12
ENSG00000160214	5510.04	1205.26	2.19272	TRUE	1.6604e-05
ENSG00000164733	134698	29480.1	2.19192	TRUE	9.38929e-08
ENSG00000287920	616.37	135.039	2.19042	TRUE	1.78248e-06
ENSG00000144152	948.378	207.866	2.18981	TRUE	9.25385e-10
ENSG00000235724	32.8195	7.19853	2.18878	TRUE	0.0069745
ENSG00000285427	29.7398	6.53023	2.18719	TRUE	0.00553067
ENSG00000112394	1212.77	266.783	2.18456	TRUE	8.30691e-05
ENSG00000138069	18714.8	4118.3	2.18406	TRUE	1.63968e-09
ENSG00000272341	440.287	97.0525	2.18161	TRUE	3.62315e-07
ENSG00000117143	2266.5	499.693	2.18135	TRUE	3.5698e-15
ENSG00000127561	304.378	67.1137	2.18118	TRUE	8.47107e-05
ENSG00000035681	13294.9	2934.06	2.1799	TRUE	2.60567e-11
ENSG00000118156	183.381	40.5129	2.17839	TRUE	3.03037e-06
ENSG00000286545	233.188	51.5732	2.1768	TRUE	8.32411e-06
ENSG00000286531	34.2242	7.58049	2.17466	TRUE	0.00416197
ENSG00000162616	576.681	127.746	2.1745	TRUE	3.87823e-09
ENSG00000159128	40420.7	8958.49	2.17377	TRUE	1.29473e-08
ENSG00000159388	58467.6	12988.3	2.17042	TRUE	1.39394e-15
ENSG00000104154	1122.35	249.462	2.16964	TRUE	3.86113e-06
ENSG00000219665	512.126	114.032	2.16705	TRUE	9.37269e-08
ENSG00000198814	8247.92	1844.17	2.16106	TRUE	2.11818e-10
ENSG00000233559	166.257	37.213	2.15954	TRUE	0.00188638
ENSG00000228264	99.2716	22.2321	2.15873	TRUE	0.00162376
ENSG00000273702	52.0282	11.7227	2.14999	TRUE	0.00905314
ENSG00000135424	508.849	114.71	2.14925	TRUE	0.00114011
ENSG00000115762	35525.1	8012.56	2.14851	TRUE	8.08225e-08
ENSG00000112782	982.965	221.923	2.14708	TRUE	1.72513e-10
ENSG00000089818	7649.76	1729.31	2.14522	TRUE	7.30901e-11
ENSG00000253958	332.106	75.0852	2.14504	TRUE	1.8219e-06
ENSG00000162711	10788.9	2445.53	2.14133	TRUE	4.42892e-06
ENSG00000274717	185.448	42.1031	2.13902	TRUE	2.85587e-06
ENSG00000046604	37.8405	8.59301	2.1387	TRUE	0.00361546
ENSG00000136810	3195.62	727.309	2.13546	TRUE	2.2967e-09
ENSG00000116954	4331.88	987.222	2.13355	TRUE	3.10239e-08
ENSG00000265808	6427.68	1465.58	2.13283	TRUE	1.21151e-09
ENSG00000140284	137.723	31.4608	2.13014	TRUE	1.25959e-05
ENSG00000112378	419.183	95.7888	2.12965	TRUE	1.34154e-10
ENSG00000143514	9102.8	2080.38	2.12946	TRUE	7.47324e-12
ENSG00000235313	142.922	32.6796	2.12876	TRUE	0.000648586
ENSG00000110047	101047	23112.9	2.12825	TRUE	2.66755e-12
ENSG00000197019	3757.62	859.751	2.12783	TRUE	2.79577e-06
ENSG00000067048	15833.8	3623.22	2.12766	TRUE	1.17805e-11
ENSG00000143622	14335.8	3281.91	2.12701	TRUE	3.75707e-09
ENSG00000227688	205.82	47.1502	2.12604	TRUE	2.20421e-06
ENSG00000203867	98.6479	22.6228	2.12451	TRUE	0.00415601
ENSG00000205903	36929.3	8469.02	2.1245	TRUE	0.000161622
ENSG00000196141	838.039	192.318	2.12352	TRUE	1.96015e-07
ENSG00000124233	94.5087	21.6907	2.12337	TRUE	0.000478433
ENSG00000153201	18063.3	4153.89	2.12053	TRUE	2.2377e-12
ENSG00000174373	2094.97	481.855	2.12025	TRUE	4.25207e-13
ENSG00000150977	26055.5	5998.81	2.11884	TRUE	9.08516e-07
ENSG00000102119	10494.7	2418.27	2.11762	TRUE	9.24525e-07
ENSG00000279861	987.162	227.94	2.11463	TRUE	3.71661e-06
ENSG00000167874	1704.13	393.746	2.11369	TRUE	2.34966e-07
ENSG00000169554	23954.8	5538.21	2.11283	TRUE	4.85907e-16
ENSG00000267387	67.6932	15.673	2.11073	TRUE	0.00903035
ENSG00000274008	169.194	39.1909	2.11009	TRUE	7.22499e-05
ENSG00000091436	2367.62	549.037	2.10846	TRUE	1.4296e-11
ENSG00000168209	7585.29	1759.54	2.10801	TRUE	3.18006e-14
ENSG00000162461	478.351	111.06	2.10673	TRUE	7.88471e-07
ENSG00000231305	178.749	41.5066	2.10652	TRUE	9.94381e-07
ENSG00000050628	59.1078	13.7795	2.10083	TRUE	0.00185899
ENSG00000286672	44.9595	10.491	2.09947	TRUE	0.00336531
ENSG00000171867	11709	2732.82	2.09915	TRUE	2.33506e-11
ENSG00000273199	60.1447	14.0404	2.09886	TRUE	0.00186953
ENSG00000101544	5316.98	1243.85	2.0958	TRUE	1.31959e-10
ENSG00000080824	32096	7531.08	2.09147	TRUE	9.11609e-11
ENSG00000164342	201.092	47.226	2.0902	TRUE	0.00193057
ENSG00000140948	4634.3	1090.99	2.08672	TRUE	1.19496e-12
ENSG00000279412	239.061	56.3718	2.08433	TRUE	3.32299e-05
ENSG00000184916	289.029	68.1617	2.08418	TRUE	7.95539e-05
ENSG00000237499	849.522	200.697	2.08163	TRUE	1.37877e-11
ENSG00000133104	7751.24	1832.06	2.08096	TRUE	4.65998e-12
ENSG00000237781	912.425	215.778	2.08016	TRUE	0.00178918
ENSG00000198517	12447.8	2950.48	2.07687	TRUE	7.40096e-06
ENSG00000105967	3321.6	788.739	2.07426	TRUE	1.34482e-08
ENSG00000110660	768.376	182.467	2.07417	TRUE	9.76952e-13
ENSG00000286314	65.3807	15.5472	2.07221	TRUE	0.00219281
ENSG00000152056	300.628	71.5361	2.07124	TRUE	9.5129e-07
ENSG00000232934	270.452	64.4614	2.06887	TRUE	3.9052e-07
ENSG00000124788	17411.6	4151.97	2.06818	TRUE	2.85016e-12
ENSG00000124334	122.156	29.1776	2.0658	TRUE	0.00205943
ENSG00000151014	947.216	226.753	2.06257	TRUE	1.10929e-11
ENSG00000139514	5031.98	1204.66	2.0625	TRUE	3.0171e-12
ENSG00000145911	2343.4	561.338	2.06166	TRUE	3.52358e-09
ENSG00000229598	116.814	28.0074	2.06034	TRUE	1.91949e-05
ENSG00000136379	373.011	89.8253	2.05403	TRUE	8.50838e-06
ENSG00000131831	292.029	70.3296	2.05391	TRUE	1.33809e-05
ENSG00000237520	85.7037	20.6675	2.052	TRUE	0.000640536
ENSG00000276523	260.633	62.8835	2.05126	TRUE	0.000919569
ENSG00000162654	15053.1	3633.23	2.05073	TRUE	4.06191e-06
ENSG00000151327	3444.12	831.743	2.04992	TRUE	1.82035e-14
ENSG00000165868	295.817	71.5228	2.04823	TRUE	1.12513e-05
ENSG00000260708	275.671	66.83	2.04438	TRUE	5.57032e-06
ENSG00000130222	345.832	83.9286	2.04284	TRUE	1.75864e-05
ENSG00000101421	32464.9	7886.48	2.04143	TRUE	1.32669e-07
ENSG00000077264	47.851	11.6393	2.03954	TRUE	0.00905314
ENSG00000179750	525.222	128.141	2.03519	TRUE	9.22281e-06
ENSG00000146453	36.2031	8.83422	2.03494	TRUE	0.00730665
ENSG00000183484	13988	3419.95	2.03214	TRUE	4.7277e-14
ENSG00000249096	529.657	129.657	2.03035	TRUE	0.00597879
ENSG00000103966	6694.27	1639.02	2.03009	TRUE	1.25009e-10
ENSG00000257702	491.094	120.277	2.02964	TRUE	0.000109101
ENSG00000229132	192.284	47.2602	2.02454	TRUE	0.00592144
ENSG00000178104	3631.68	892.994	2.02391	TRUE	1.15571e-09
ENSG00000125633	13144	3243.94	2.01858	TRUE	3.8578e-07
ENSG00000125726	111.974	27.6418	2.01824	TRUE	0.000918434
ENSG00000278869	266.908	66.0417	2.01489	TRUE	0.000196634
ENSG00000152484	3780.73	936.74	2.01294	TRUE	3.03432e-06
ENSG00000271734	65.2647	16.1806	2.01204	TRUE	0.00048764
ENSG00000247595	47.5353	11.7884	2.01163	TRUE	0.00502064
ENSG00000092068	866.436	214.92	2.0113	TRUE	0.00438103
ENSG00000267534	1174.5	291.577	2.0101	TRUE	1.81507e-09
ENSG00000168993	127.554	31.7131	2.00795	TRUE	0.00059543
ENSG00000163660	30473.2	7581.57	2.00697	TRUE	6.79998e-09
ENSG00000069849	7562.33	1885.57	2.00383	TRUE	4.11055e-09
ENSG00000152689	1675.81	418.25	2.00242	TRUE	1.25009e-10
ENSG00000110911	5392.51	1346.01	2.00226	TRUE	4.54064e-14
ENSG00000184838	65.2751	16.3007	2.0016	TRUE	0.000706958
ENSG00000108556	380.409	95.006	2.00146	TRUE	3.60656e-05
ENSG00000182985	188.908	47.2649	1.99884	TRUE	0.00110917
ENSG00000230061	107.091	26.8057	1.99823	TRUE	0.000690562
ENSG00000165434	1504.04	377.8	1.99315	TRUE	7.2865e-07
ENSG00000270504	133.256	33.501	1.99192	TRUE	0.000657058
ENSG00000072364	12547.6	3156.32	1.9911	TRUE	7.47324e-12
ENSG00000177337	1476.17	371.348	1.99102	TRUE	7.89426e-06
ENSG00000102921	36295.1	9133.79	1.99049	TRUE	1.79417e-08
ENSG00000126814	997.723	251.18	1.98991	TRUE	2.15733e-07
ENSG00000039068	125.858	31.7395	1.98745	TRUE	0.000785309
ENSG00000270019	54.3908	13.7413	1.98485	TRUE	0.00137784
ENSG00000156127	2430.39	614.464	1.98378	TRUE	2.40475e-10
ENSG00000149489	417.09	105.526	1.98276	TRUE	1.32584e-08
ENSG00000198719	809.887	205.077	1.98156	TRUE	5.9297e-09
ENSG00000175130	17027.6	4315.61	1.98024	TRUE	2.26468e-09
ENSG00000213714	171.104	43.4057	1.97891	TRUE	4.0217e-05
ENSG00000179331	227.269	57.6963	1.97785	TRUE	7.34197e-06
ENSG00000171612	528.475	134.394	1.97536	TRUE	9.82186e-07
ENSG00000064787	359.942	91.6306	1.97386	TRUE	6.96866e-05
ENSG00000268061	173.784	44.251	1.97351	TRUE	4.6404e-05
ENSG00000126709	9000.71	2292.52	1.9731	TRUE	0.000197702
ENSG00000133805	12767.2	3256.93	1.97086	TRUE	1.97237e-09
ENSG00000114315	419.874	107.159	1.9702	TRUE	3.48763e-07
ENSG00000268858	1973.22	503.632	1.97011	TRUE	5.68723e-07
ENSG00000110756	4369.03	1115.16	1.97006	TRUE	4.15623e-12
ENSG00000253669	112.326	28.7699	1.96505	TRUE	0.000439088
ENSG00000100554	3165.51	812.468	1.96206	TRUE	4.681e-10
ENSG00000104131	4890.01	1256.04	1.96096	TRUE	6.65886e-09
ENSG00000110079	445.329	114.496	1.95958	TRUE	0.000758869
ENSG00000259330	10275.7	2645.04	1.95788	TRUE	9.71923e-06
ENSG00000162413	42721.6	11017.8	1.95513	TRUE	0.00116641
ENSG00000136367	184.56	47.6646	1.9531	TRUE	2.61531e-07
ENSG00000240563	85.4445	22.1049	1.95062	TRUE	0.000916869
ENSG00000205189	1274.97	330.218	1.94898	TRUE	2.02483e-06
ENSG00000187775	4797.09	1243.72	1.94749	TRUE	0.000501771
ENSG00000188001	245.251	63.599	1.94718	TRUE	2.11087e-05
ENSG00000235831	175.457	45.5964	1.94413	TRUE	8.88481e-07
ENSG00000234456	245.229	63.7284	1.94412	TRUE	0.000304497
ENSG00000185507	20939.4	5445.44	1.9431	TRUE	1.89964e-06
ENSG00000144136	21245.9	5527.48	1.94249	TRUE	7.89426e-06
ENSG00000071054	59304.7	15430	1.94241	TRUE	3.62509e-05
ENSG00000248124	1153.87	300.438	1.94135	TRUE	1.19316e-07
ENSG00000175505	1236	322.167	1.93979	TRUE	1.56401e-08
ENSG00000184014	62915.2	16432.9	1.93682	TRUE	4.32449e-08
ENSG00000103642	4803.4	1255.08	1.93628	TRUE	7.98648e-12
ENSG00000138386	4245.14	1109.68	1.93567	TRUE	5.52674e-12
ENSG00000126353	52459.4	13718.7	1.93505	TRUE	3.63982e-12
ENSG00000160209	28553.8	7475.2	1.9335	TRUE	3.28663e-06
ENSG00000154127	8373.19	2194.81	1.93168	TRUE	3.23461e-09
ENSG00000154447	528.084	138.53	1.93057	TRUE	2.80739e-06
ENSG00000123562	7171.58	1882.06	1.92998	TRUE	2.54674e-12
ENSG00000181045	6243.73	1639.08	1.92952	TRUE	1.57665e-05
ENSG00000274423	45.9358	12.0614	1.92922	TRUE	0.00290206
ENSG00000112851	25736.7	6762.75	1.92815	TRUE	8.95453e-13
ENSG00000239351	37.5076	9.86142	1.92732	TRUE	0.00910062
ENSG00000169756	10405	2736.49	1.92689	TRUE	3.91856e-12
ENSG00000150593	27833.1	7325.45	1.92581	TRUE	5.03255e-09
ENSG00000103222	17812.8	4699.35	1.92238	TRUE	1.28207e-09
ENSG00000261308	244.338	64.476	1.92204	TRUE	0.00901228
ENSG00000131459	171.351	45.2741	1.9202	TRUE	0.000123297
ENSG00000163840	26003.2	6882.95	1.91759	TRUE	7.82956e-07
ENSG00000085231	277.757	73.5431	1.91716	TRUE	1.39988e-07
ENSG00000287733	470.706	124.658	1.91685	TRUE	0.00227092
ENSG00000085117	30147.8	7996.19	1.91467	TRUE	3.11497e-05
ENSG00000101188	923.904	245.393	1.91265	TRUE	0.00639876
ENSG00000233922	66.6109	17.7187	1.91048	TRUE	0.00389024
ENSG00000150347	4964.73	1320.73	1.91037	TRUE	7.35616e-13
ENSG00000055483	15608.6	4155.6	1.90921	TRUE	5.36416e-07
ENSG00000269899	81.8184	21.797	1.9083	TRUE	0.00195491
ENSG00000082153	8548	2277.38	1.90821	TRUE	2.55094e-11
ENSG00000135241	5136.8	1369.39	1.90734	TRUE	3.23829e-11
ENSG00000112972	2774.2	742.199	1.9022	TRUE	6.96395e-09
ENSG00000110446	29575.7	7918.9	1.90104	TRUE	3.12143e-06
ENSG00000138378	8114.82	2173.33	1.90065	TRUE	3.52207e-08
ENSG00000211445	1424.16	381.509	1.90032	TRUE	5.90805e-05
ENSG00000184221	4723.69	1267.56	1.89786	TRUE	0.000480759
ENSG00000140406	13449.1	3609.14	1.89778	TRUE	3.57236e-06
ENSG00000099814	1083.18	290.808	1.89714	TRUE	0.00237985
ENSG00000128016	84447.3	22705.2	1.89503	TRUE	3.33165e-06
ENSG00000010030	829.442	223.269	1.89336	TRUE	0.000530427
ENSG00000214900	2287.86	617.747	1.88891	TRUE	2.38788e-09
ENSG00000168675	4684.75	1267.69	1.88577	TRUE	8.97336e-11
ENSG00000167772	80.1594	21.7123	1.88436	TRUE	0.00245911
ENSG00000204386	9033.22	2447.57	1.88389	TRUE	0.00103613
ENSG00000100036	471.205	127.683	1.88379	TRUE	0.000398804
ENSG00000286638	89.9554	24.3776	1.88365	TRUE	0.00344845
ENSG00000144488	132.068	35.8037	1.8831	TRUE	0.000797143
ENSG00000243055	506.525	137.358	1.88269	TRUE	0.00028852
ENSG00000163644	9476.7	2583.64	1.87498	TRUE	9.52407e-05
ENSG00000239305	3773.07	1028.84	1.87472	TRUE	9.34478e-07
ENSG00000101460	2794.79	762.266	1.87437	TRUE	0.000303707
ENSG00000237989	225.103	61.5326	1.87116	TRUE	2.93727e-05
ENSG00000180611	419.54	114.731	1.87056	TRUE	0.0020918
ENSG00000006327	1044.22	285.723	1.86973	TRUE	0.00456556
ENSG00000113494	175.306	48.0647	1.86682	TRUE	1.49985e-06
ENSG00000187134	76.6369	21.0159	1.86655	TRUE	0.00300048
ENSG00000074181	313.677	86.0677	1.86573	TRUE	0.000710575
ENSG00000105499	204.624	56.1675	1.86517	TRUE	0.00727055
ENSG00000134594	592.828	162.731	1.86513	TRUE	3.73503e-08
ENSG00000274213	461.329	126.774	1.86354	TRUE	0.00680779
ENSG00000173706	4030.94	1108.6	1.86238	TRUE	1.79972e-09
ENSG00000172183	31408.6	8647.87	1.86074	TRUE	1.16406e-06
ENSG00000136514	1079.08	297.724	1.85775	TRUE	3.2119e-05
ENSG00000104549	1207.98	333.291	1.85774	TRUE	4.68201e-07
ENSG00000155629	36234.2	10003.4	1.85685	TRUE	3.97633e-13
ENSG00000069399	27194.1	7542.78	1.85013	TRUE	7.78687e-07
ENSG00000135127	5194.53	1442.88	1.84804	TRUE	2.57374e-11
ENSG00000155304	2366.99	658.005	1.84688	TRUE	4.18527e-06
ENSG00000137460	1049.46	291.937	1.84591	TRUE	0.000256796
ENSG00000123130	7300.45	2032.7	1.84458	TRUE	4.87658e-12
ENSG00000280138	2990.94	832.971	1.84426	TRUE	1.23957e-07
ENSG00000246363	148.635	41.3947	1.84425	TRUE	0.00139963
ENSG00000232133	90.7793	25.2932	1.84361	TRUE	0.00472521
ENSG00000102172	4099.57	1142.65	1.84309	TRUE	3.10494e-11
ENSG00000267293	72.3579	20.1898	1.84153	TRUE	0.00653029
ENSG00000198604	22311.8	6229.87	1.84053	TRUE	1.16083e-05
ENSG00000145365	2216.86	619.566	1.83919	TRUE	0.000458931
ENSG00000225422	320.087	89.4574	1.83919	TRUE	7.61858e-05
ENSG00000261888	674.299	188.752	1.8369	TRUE	1.49674e-07
ENSG00000173728	46.6074	13.0514	1.83636	TRUE	0.00509813
ENSG00000166128	19401.7	5443.84	1.83349	TRUE	2.49736e-08
ENSG00000154803	12201.6	3425.42	1.83272	TRUE	8.96801e-05
ENSG00000251022	2762.22	775.566	1.83251	TRUE	2.762e-07
ENSG00000142185	7906.7	2220.11	1.83245	TRUE	0.00187178
ENSG00000163624	86.8271	24.4727	1.82697	TRUE	0.000310067
ENSG00000276317	450.24	127.023	1.8256	TRUE	0.00111022
ENSG00000143257	145.811	41.1528	1.82504	TRUE	0.00316286
ENSG00000257790	173.249	48.9502	1.82346	TRUE	1.11296e-05
ENSG00000103249	22293.2	6304.01	1.82226	TRUE	0.00155114
ENSG00000144824	695.633	196.948	1.82051	TRUE	0.000144007
ENSG00000135503	6706.51	1901.56	1.81838	TRUE	1.25297e-05
ENSG00000123975	292.334	82.9603	1.81713	TRUE	0.000185993
ENSG00000255150	490.7	139.318	1.81646	TRUE	1.75294e-05
ENSG00000106105	7195	2044.92	1.81495	TRUE	3.45105e-08
ENSG00000105711	1247.54	354.811	1.81396	TRUE	0.00039572
ENSG00000223711	42.5508	12.1046	1.81363	TRUE	0.00853244
ENSG00000245060	1240.36	353.177	1.81229	TRUE	6.61537e-06
ENSG00000148834	7222.19	2062.89	1.80777	TRUE	3.52654e-09
ENSG00000273841	1672.16	477.625	1.80776	TRUE	2.96455e-07
ENSG00000169621	235.572	67.4628	1.80401	TRUE	0.00011634
ENSG00000173530	2507.09	718.041	1.80387	TRUE	0.00013136
ENSG00000176871	6877.83	1973.85	1.80094	TRUE	1.54337e-05
ENSG00000257605	134.709	38.6973	1.79954	TRUE	0.000103119
ENSG00000049249	2088.85	600.728	1.79793	TRUE	3.88439e-05
ENSG00000146250	55.919	16.1115	1.79525	TRUE	0.00546468
ENSG00000126698	6550.9	1887.57	1.79517	TRUE	4.49294e-09
ENSG00000128524	5962.75	1721.01	1.79272	TRUE	1.32576e-05
ENSG00000267123	77.4342	22.363	1.79186	TRUE	0.00251808
ENSG00000273319	162.552	47.0391	1.78897	TRUE	0.000202742
ENSG00000154710	503.774	145.814	1.78865	TRUE	7.39749e-06
ENSG00000105509	203.279	58.8964	1.78721	TRUE	0.00456255
ENSG00000016391	52.2437	15.1578	1.78519	TRUE	0.00778223
ENSG00000128578	158.313	45.9582	1.78439	TRUE	0.000141882
ENSG00000109270	3142.34	912.477	1.78398	TRUE	1.49189e-07
ENSG00000186352	235.409	68.4084	1.78292	TRUE	4.82403e-06
ENSG00000026025	101811	29630.1	1.78076	TRUE	1.22283e-09
ENSG00000139835	207.832	60.5262	1.77978	TRUE	0.00416833
ENSG00000111859	29563.1	8610.93	1.77956	TRUE	1.92792e-05
ENSG00000223722	177.23	51.6791	1.77797	TRUE	0.00526234
ENSG00000174607	103.275	30.1198	1.7777	TRUE	0.00221485
ENSG00000060558	4659.8	1359.37	1.77733	TRUE	3.75544e-06
ENSG00000083937	4830.51	1409.6	1.77689	TRUE	5.38149e-09
ENSG00000120539	1015.36	296.325	1.77674	TRUE	0.000327106
ENSG00000100902	1112.45	324.945	1.77548	TRUE	1.84421e-05
ENSG00000117298	58204.7	17003.8	1.77527	TRUE	1.05795e-06
ENSG00000092439	6669.27	1949.88	1.77414	TRUE	5.51256e-08
ENSG00000155252	3316.5	970.38	1.77304	TRUE	1.07784e-05
ENSG00000197498	905.722	265.033	1.77289	TRUE	3.45367e-05
ENSG00000260898	100.723	29.5068	1.77127	TRUE	0.00166079
ENSG00000260464	76.0571	22.3257	1.76838	TRUE	0.00267316
ENSG00000136560	8938.56	2624.57	1.76796	TRUE	1.42549e-06
ENSG00000104497	665.747	195.542	1.76749	TRUE	1.13199e-06
ENSG00000197599	644.249	189.235	1.76744	TRUE	0.000381278
ENSG00000196843	22925.4	6745.11	1.76503	TRUE	4.63022e-08
ENSG00000143545	124.989	36.7758	1.76497	TRUE	0.000320696
ENSG00000271855	42.215	12.4287	1.76408	TRUE	0.00879478
ENSG00000164934	1574.44	463.809	1.76324	TRUE	6.51386e-08
ENSG00000135931	106.384	31.3597	1.7623	TRUE	0.00277613
ENSG00000102908	8706.57	2567.28	1.76186	TRUE	8.60707e-07
ENSG00000279838	308.301	90.9192	1.76168	TRUE	0.000162072
ENSG00000086061	12888.6	3801.68	1.76139	TRUE	5.97176e-07
ENSG00000107201	8826.49	2603.59	1.76134	TRUE	0.00176718
ENSG00000166793	403.903	119.199	1.76063	TRUE	1.39906e-06
ENSG00000153071	3222.49	951.179	1.76039	TRUE	0.000135821
ENSG00000075785	66416.6	19604.9	1.76033	TRUE	3.99431e-05
ENSG00000129673	103.22	30.4748	1.76004	TRUE	0.00570773
ENSG00000145632	266.062	78.5569	1.75995	TRUE	0.000231243
ENSG00000110768	4486.08	1326.24	1.75812	TRUE	4.9974e-09
ENSG00000245532	126535	37457.6	1.7562	TRUE	4.23423e-08
ENSG00000273691	100.375	29.7637	1.75378	TRUE	0.00133421
ENSG00000204569	18976.1	5629.98	1.75298	TRUE	8.07949e-06
ENSG00000110721	1984.81	589.701	1.75095	TRUE	0.000163833
ENSG00000285865	113.883	33.8579	1.74998	TRUE	0.00866269
ENSG00000143079	462.245	137.428	1.74998	TRUE	3.23535e-05
ENSG00000123454	349.282	103.928	1.74881	TRUE	2.98833e-05
ENSG00000259116	62.8112	18.7146	1.74686	TRUE	0.00307121
ENSG00000184545	843.242	251.423	1.74583	TRUE	6.2192e-05
ENSG00000116329	66.8147	19.9393	1.74455	TRUE	0.00924991
ENSG00000140859	2252.43	672.579	1.74371	TRUE	2.56809e-05
ENSG00000184384	8750.42	2613.66	1.74328	TRUE	2.16279e-08
ENSG00000117475	1273.2	380.482	1.74256	TRUE	7.45826e-05
ENSG00000279166	139.044	41.7092	1.7371	TRUE	0.000293456
ENSG00000154319	471.414	141.519	1.73599	TRUE	0.00992154
ENSG00000151247	1738.92	522.721	1.73408	TRUE	8.32784e-08
ENSG00000286162	123.131	37.0174	1.73391	TRUE	0.00334615
ENSG00000188389	1097.84	330.606	1.73148	TRUE	1.00217e-05
ENSG00000236194	63.4814	19.1353	1.7301	TRUE	0.00211157
ENSG00000169826	8651.48	2607.83	1.7301	TRUE	1.36644e-08
ENSG00000101445	14015.3	4232.26	1.72751	TRUE	2.85465e-10
ENSG00000137462	55872.8	16901.9	1.72496	TRUE	1.86732e-06
ENSG00000108010	2235.13	676.231	1.72477	TRUE	1.82398e-10
ENSG00000168264	18691.3	5655.54	1.72463	TRUE	1.36534e-07
ENSG00000259954	96.6134	29.2402	1.72427	TRUE	0.00218929
ENSG00000084733	21629.7	6546.95	1.72412	TRUE	1.71211e-08
ENSG00000185561	168.865	51.21	1.72137	TRUE	0.00658636
ENSG00000151718	855.948	259.62	1.72112	TRUE	2.04433e-05
ENSG00000140678	194271	58944.1	1.72065	TRUE	3.66437e-05
ENSG00000225756	848.775	257.795	1.71916	TRUE	1.30491e-05
ENSG00000261460	136.318	41.415	1.71875	TRUE	0.00378911
ENSG00000231721	1052.21	320.037	1.7171	TRUE	2.5606e-06
ENSG00000182117	6180.68	1881.08	1.7162	TRUE	1.45712e-06
ENSG00000197647	169.112	51.485	1.71575	TRUE	0.000119088
ENSG00000224531	970.223	295.677	1.71429	TRUE	3.40699e-06
ENSG00000278000	95.9243	29.2744	1.71226	TRUE	0.0071205
ENSG00000126262	47276.2	14437.6	1.71128	TRUE	0.00550262
ENSG00000203804	2072.27	632.994	1.71095	TRUE	0.00207531
ENSG00000121749	4763.96	1456.52	1.70963	TRUE	6.31773e-09
ENSG00000283199	637.723	195.088	1.7088	TRUE	4.4116e-09
ENSG00000272269	71.0804	21.75	1.70844	TRUE	0.00207698
ENSG00000241839	53641.7	16417.1	1.70816	TRUE	0.000166039
ENSG00000285976	411.53	126.07	1.70678	TRUE	0.000111988
ENSG00000107263	51990.2	15937.3	1.70583	TRUE	1.23941e-06
ENSG00000253882	55.2579	16.9809	1.70227	TRUE	0.00825415
ENSG00000221866	649.806	199.949	1.70037	TRUE	0.000125345
ENSG00000286681	263.292	81.1006	1.69888	TRUE	1.21596e-05
ENSG00000065621	314.061	96.793	1.69807	TRUE	0.00425122
ENSG00000105767	916.879	282.661	1.69766	TRUE	0.00110917
ENSG00000085563	2323.42	716.624	1.69696	TRUE	7.57483e-08
ENSG00000178896	885.12	273.281	1.69548	TRUE	3.1715e-07
ENSG00000181026	3709.7	1145.78	1.69498	TRUE	5.48952e-09
ENSG00000236255	526.259	162.571	1.6947	TRUE	1.73297e-07
ENSG00000140511	7720.74	2390.5	1.69143	TRUE	5.07476e-08
ENSG00000177432	235.751	73.1652	1.68803	TRUE	4.95478e-05
ENSG00000116514	28655.4	8893.95	1.68791	TRUE	3.42332e-05
ENSG00000164164	5215.49	1619.19	1.68753	TRUE	1.50775e-06
ENSG00000197548	7906.62	2456.26	1.68659	TRUE	6.28708e-06
ENSG00000122733	740.093	230.005	1.68605	TRUE	0.000166894
ENSG00000237522	294.178	91.5315	1.68435	TRUE	2.84595e-06
ENSG00000242258	399.326	124.249	1.68434	TRUE	0.000344663
ENSG00000124731	68976.5	21465.7	1.68407	TRUE	0.000307797
ENSG00000279161	134.136	41.7762	1.68295	TRUE	0.00113513
ENSG00000173193	38126.3	11891.8	1.68082	TRUE	6.30123e-05
ENSG00000272899	262.28	81.8221	1.68055	TRUE	0.00150017
ENSG00000244071	104.975	32.7526	1.68037	TRUE	0.0024408
ENSG00000170379	1429.34	446.796	1.67766	TRUE	2.11806e-06
ENSG00000238164	2121.39	663.131	1.67765	TRUE	0.00180311
ENSG00000130202	812.004	254.177	1.67565	TRUE	1.68815e-05
ENSG00000204574	14167.7	4443.79	1.67275	TRUE	8.13197e-06
ENSG00000221963	18980.2	5953.77	1.67262	TRUE	0.000821908
ENSG00000255139	140.63	44.1474	1.6715	TRUE	0.000275711
ENSG00000260911	210.194	66.0337	1.67045	TRUE	0.000156859
ENSG00000117226	4088.67	1284.66	1.67025	TRUE	0.00143048
ENSG00000138119	4321.8	1358.41	1.66971	TRUE	0.000307297
ENSG00000254750	148.093	46.5552	1.66949	TRUE	0.00999748
ENSG00000120694	8782.16	2763	1.66834	TRUE	5.9762e-06
ENSG00000117020	3263.85	1026.96	1.6682	TRUE	9.91178e-07
ENSG00000117984	42068.3	13245.6	1.66722	TRUE	0.00378697
ENSG00000163697	141.721	44.6251	1.66713	TRUE	0.00131862
ENSG00000163584	359.714	113.376	1.66574	TRUE	0.00330308
ENSG00000165169	1047.38	330.155	1.66557	TRUE	0.000324811
ENSG00000173083	7787.58	2455.72	1.66503	TRUE	1.97342e-06
ENSG00000080345	6007.76	1894.66	1.66489	TRUE	0.000282251
ENSG00000173621	1010.44	319.222	1.66235	TRUE	0.00759817
ENSG00000173276	2424.5	767.598	1.65926	TRUE	2.74132e-08
ENSG00000128590	1969.59	624.255	1.65769	TRUE	3.50641e-05
ENSG00000172939	10406.5	3298.63	1.65755	TRUE	1.18057e-09
ENSG00000170142	3744.84	1187.89	1.6565	TRUE	1.00054e-05
ENSG00000111424	6382.68	2025.56	1.65584	TRUE	1.8302e-06
ENSG00000260314	154.277	48.9722	1.65549	TRUE	0.00199679
ENSG00000185291	3277.4	1041.12	1.65442	TRUE	0.000227958
ENSG00000171631	200.337	63.6413	1.65439	TRUE	0.00100896
ENSG00000107937	3814.67	1213.18	1.65277	TRUE	5.12037e-10
ENSG00000116786	21492.3	6835.2	1.65276	TRUE	0.000321049
ENSG00000163995	154.832	49.2929	1.65125	TRUE	0.000163324
ENSG00000234807	110.194	35.095	1.65071	TRUE	0.000594228
ENSG00000101150	37410.2	11916	1.65053	TRUE	0.000128325
ENSG00000141506	63614.9	20273.8	1.64975	TRUE	4.26298e-05
ENSG00000254415	17286.9	5515.37	1.64815	TRUE	0.000112771
ENSG00000059378	11538.4	3684.91	1.64674	TRUE	6.63707e-07
ENSG00000109762	1027.71	328.294	1.64637	TRUE	7.88471e-07
ENSG00000178773	113.222	36.1995	1.64511	TRUE	0.00332386
ENSG00000144566	6824.38	2182.29	1.64486	TRUE	1.43568e-08
ENSG00000233578	156.071	49.9134	1.6447	TRUE	0.00399908
ENSG00000069869	659.235	210.986	1.64364	TRUE	0.00212124
ENSG00000273218	96.3329	30.9041	1.64023	TRUE	0.00182636
ENSG00000136830	9710.96	3116.34	1.63976	TRUE	3.23535e-05
ENSG00000158615	17685.4	5680.02	1.63859	TRUE	2.47058e-09
ENSG00000100226	19993.8	6428.27	1.63705	TRUE	4.92365e-08
ENSG00000166451	261.061	83.9427	1.63691	TRUE	5.76768e-06
ENSG00000115816	2213.9	712.275	1.63608	TRUE	6.38854e-05
ENSG00000170468	3127.35	1006.51	1.63558	TRUE	0.000968985
ENSG00000182534	1108.7	357.132	1.63434	TRUE	0.00276532
ENSG00000135334	14850.1	4790.16	1.63232	TRUE	0.00133711
ENSG00000275180	97.4538	31.4666	1.6309	TRUE	0.00197626
ENSG00000277496	1510.73	487.91	1.63056	TRUE	0.00369651
ENSG00000034152	52043.2	16811.5	1.63026	TRUE	5.6764e-05
ENSG00000165617	218.397	70.7616	1.62592	TRUE	0.00269769
ENSG00000279133	234.638	76.1284	1.62393	TRUE	0.000206579
ENSG00000230551	1626.13	528.269	1.6221	TRUE	1.21059e-05
ENSG00000130830	37385.4	12149.6	1.62157	TRUE	8.19013e-05
ENSG00000183337	8267.5	2689.26	1.62024	TRUE	2.47058e-09
ENSG00000186583	109.324	35.5738	1.61972	TRUE	0.00132444
ENSG00000229056	108.981	35.4627	1.6197	TRUE	0.00976893
ENSG00000172301	603.395	196.441	1.619	TRUE	0.00128246
ENSG00000004468	3198.13	1041.86	1.61807	TRUE	0.0043817
ENSG00000089048	726.124	236.939	1.6157	TRUE	0.00225288
ENSG00000123908	20340.4	6642.24	1.61461	TRUE	5.71986e-07
ENSG00000115415	52674.4	17205.4	1.61424	TRUE	1.45882e-05
ENSG00000065989	4510.39	1473.33	1.61417	TRUE	4.27248e-05
ENSG00000002549	8299.26	2711.51	1.61389	TRUE	7.00782e-05
ENSG00000125618	453.033	148.022	1.61381	TRUE	8.68594e-05
ENSG00000028137	199644	65266.3	1.61302	TRUE	0.000666959
ENSG00000160408	305.34	99.8901	1.612	TRUE	6.47154e-05
ENSG00000085063	5286.33	1730.05	1.61145	TRUE	5.55972e-06
ENSG00000157764	5508.81	1803.35	1.61106	TRUE	1.12112e-09
ENSG00000154582	1155.84	378.504	1.61056	TRUE	7.24003e-07
ENSG00000127311	2166.84	710.48	1.60873	TRUE	0.000384744
ENSG00000137312	40590.3	13321.2	1.60741	TRUE	0.00270064
ENSG00000015479	463.855	152.234	1.60738	TRUE	0.000101406
ENSG00000117500	8278.32	2716.95	1.60735	TRUE	4.75666e-05
ENSG00000090520	2788.87	915.325	1.60733	TRUE	1.07066e-08
ENSG00000134508	151.66	49.8007	1.6066	TRUE	0.00151277
ENSG00000115756	21353.9	7016.88	1.6056	TRUE	0.000887588
ENSG00000142621	60.8436	19.9982	1.60524	TRUE	0.00904434
ENSG00000110931	37395.5	12298.7	1.60436	TRUE	0.00113266
ENSG00000183977	91.5662	30.1295	1.60364	TRUE	0.00880143
ENSG00000152409	2823.17	929.874	1.60221	TRUE	3.37756e-07
ENSG00000048342	273.826	90.2198	1.60174	TRUE	1.78786e-05
ENSG00000141526	62649.6	20664.3	1.60017	TRUE	0.00532514
ENSG00000186818	4727.22	1559.55	1.59987	TRUE	1.00693e-07
ENSG00000272914	173.87	57.3798	1.59939	TRUE	0.00638125
ENSG00000096384	54885.3	18114.4	1.59928	TRUE	1.40689e-07
ENSG00000177707	110.084	36.3593	1.5982	TRUE	0.00269468
ENSG00000112667	1185.09	392.008	1.59604	TRUE	4.13744e-07
ENSG00000077147	14694.7	4864.61	1.5949	TRUE	2.77927e-06
ENSG00000154548	92.5552	30.6589	1.59401	TRUE	0.00577726
ENSG00000261744	64.0993	21.2358	1.59381	TRUE	0.00629786
ENSG00000179841	615.96	204.103	1.59354	TRUE	0.00334787
ENSG00000237788	66.9611	22.2051	1.59243	TRUE	0.0094742
ENSG00000138496	19019.9	6308.16	1.59222	TRUE	9.87073e-05
ENSG00000165704	1195.84	396.805	1.59152	TRUE	2.09028e-06
ENSG00000171914	104.7	34.8792	1.58583	TRUE	0.0099186
ENSG00000197885	175.038	58.3896	1.58388	TRUE	9.31954e-05
ENSG00000119326	437.749	146.128	1.58287	TRUE	0.00604349
ENSG00000155329	698.561	233.266	1.58241	TRUE	0.00176311
ENSG00000213585	5761.52	1924.86	1.5817	TRUE	4.03286e-07
ENSG00000172216	48517	16216.1	1.58106	TRUE	0.00114666
ENSG00000075651	1481.9	495.52	1.58043	TRUE	1.4932e-06
ENSG00000262089	395.565	132.29	1.58021	TRUE	0.00323143
ENSG00000140941	15334.1	5137.43	1.57763	TRUE	4.36353e-05
ENSG00000140470	364.463	122.348	1.57479	TRUE	1.63475e-05
ENSG00000258181	72.9482	24.4953	1.57437	TRUE	0.00436974
ENSG00000165782	8602.69	2889.58	1.57393	TRUE	0.00357518
ENSG00000176928	1553.55	522.132	1.57309	TRUE	0.000583319
ENSG00000257122	755.211	254.47	1.56939	TRUE	6.91685e-05
ENSG00000136888	6409.56	2160.71	1.56872	TRUE	8.73702e-06
ENSG00000222041	959.988	323.897	1.56748	TRUE	0.00628369
ENSG00000286223	87.9352	29.7342	1.56432	TRUE	0.00757637
ENSG00000105402	14367.5	4859.17	1.56403	TRUE	0.000119192
ENSG00000102401	3128.33	1060.1	1.56119	TRUE	2.62265e-07
ENSG00000241886	334.867	113.569	1.56001	TRUE	0.00089449
ENSG00000134460	1401.36	475.472	1.55939	TRUE	3.14875e-06
ENSG00000186522	324.268	110.147	1.55776	TRUE	3.90801e-06
ENSG00000172403	92.1631	31.3142	1.55737	TRUE	0.00143789
ENSG00000089195	1627.22	553.133	1.55671	TRUE	3.80063e-06
ENSG00000120278	931.992	316.835	1.55659	TRUE	3.4758e-06
ENSG00000119844	10831.5	3682.32	1.55655	TRUE	2.32124e-07
ENSG00000144426	285.434	97.184	1.55437	TRUE	0.000160653
ENSG00000111961	1194.03	406.594	1.55418	TRUE	0.00101484
ENSG00000163171	18655.9	6359.1	1.55274	TRUE	2.10982e-07
ENSG00000159200	1556.47	531.028	1.55142	TRUE	5.53787e-05
ENSG00000104064	2282.36	779.069	1.5507	TRUE	1.03094e-06
ENSG00000168175	9466.85	3234.75	1.54923	TRUE	4.27041e-07
ENSG00000133703	6703.57	2295.09	1.54638	TRUE	1.31536e-08
ENSG00000080608	1327.63	454.631	1.54609	TRUE	4.97792e-05
ENSG00000070495	5804.94	1988.95	1.54527	TRUE	4.1153e-05
ENSG00000135046	19354.3	6632.21	1.54509	TRUE	9.07381e-09
ENSG00000167378	3271.4	1121.85	1.54403	TRUE	1.60707e-07
ENSG00000125744	1733.02	596.001	1.5399	TRUE	0.00395505
ENSG00000105835	109570	37777.8	1.53625	TRUE	2.58915e-05
ENSG00000001630	125.074	43.1582	1.53508	TRUE	0.00882013
ENSG00000145247	1317.91	454.849	1.53479	TRUE	6.65137e-07
ENSG00000143751	3882.46	1340.14	1.53458	TRUE	1.51638e-08
ENSG00000106617	5962.04	2059.35	1.53362	TRUE	4.1047e-07
ENSG00000132475	110066	38032.5	1.53307	TRUE	0.000692504
ENSG00000219200	1422.91	491.781	1.53276	TRUE	0.00611789
ENSG00000126804	6356.45	2200.1	1.53065	TRUE	1.3751e-07
ENSG00000287809	97.3247	33.7083	1.5297	TRUE	0.00360808
ENSG00000120526	502.052	173.912	1.52948	TRUE	0.0016182
ENSG00000166881	3283.12	1137.56	1.52912	TRUE	2.02542e-06
ENSG00000232748	84.8206	29.4088	1.52817	TRUE	0.00543179
ENSG00000205339	6624.01	2297.36	1.52773	TRUE	7.59883e-06
ENSG00000171408	91.8125	31.8599	1.52695	TRUE	0.00732512
ENSG00000115738	9507.3	3301.8	1.52578	TRUE	1.66639e-07
ENSG00000196116	3635.99	1263.79	1.52459	TRUE	0.000266526
ENSG00000151612	1308.81	454.944	1.52449	TRUE	1.40689e-07
ENSG00000131378	7658.14	2665.01	1.52285	TRUE	5.8046e-07
ENSG00000126777	6183.92	2156.57	1.51979	TRUE	1.56618e-05
ENSG00000183813	4127.7	1440.07	1.5192	TRUE	0.000448198
ENSG00000163399	32806.6	11457.5	1.51769	TRUE	5.8836e-08
ENSG00000126947	221.022	77.2429	1.51672	TRUE	0.000277957
ENSG00000169895	5980.15	2089.99	1.51669	TRUE	1.0399e-06
ENSG00000247400	471.434	164.776	1.51655	TRUE	1.31897e-05
ENSG00000115310	35184.7	12299.8	1.51632	TRUE	8.55166e-07
ENSG00000152270	12497.9	4383.11	1.51166	TRUE	2.97992e-07
ENSG00000055044	2592.49	909.505	1.51118	TRUE	0.000115254
ENSG00000242802	17551.2	6163.87	1.50966	TRUE	0.00520562
ENSG00000154153	1865.98	655.794	1.50862	TRUE	6.98441e-05
ENSG00000117450	5095.7	1791.6	1.50803	TRUE	7.35768e-06
ENSG00000130164	2874.22	1010.68	1.50784	TRUE	0.000926723
ENSG00000135535	30755.4	10817.4	1.50749	TRUE	1.55979e-06
ENSG00000148841	25289.5	8915.45	1.50416	TRUE	0.00079134
ENSG00000160360	1194.64	421.164	1.50412	TRUE	5.9762e-06
ENSG00000139974	404.602	142.765	1.50286	TRUE	0.000165305
ENSG00000141380	5082.98	1794.64	1.50198	TRUE	2.57283e-06
ENSG00000102554	662.335	233.872	1.50184	TRUE	0.00146846
ENSG00000237938	317.193	112.05	1.50122	TRUE	0.00240377
ENSG00000123728	7171.49	2534.33	1.50067	TRUE	1.01626e-06
ENSG00000138744	1848.84	5237.6	-1.50229	TRUE	4.08585e-06
ENSG00000049323	165.762	469.603	-1.50233	TRUE	0.00110917
ENSG00000099991	5108.62	14481	-1.50316	TRUE	1.8807e-05
ENSG00000123329	13772.5	39050.1	-1.50353	TRUE	8.6005e-05
ENSG00000064012	3625.43	10287.2	-1.50463	TRUE	4.09655e-07
ENSG00000177674	2885.05	8189.98	-1.50526	TRUE	0.000948951
ENSG00000145649	363.211	1031.08	-1.50527	TRUE	0.00480384
ENSG00000114770	1464.33	4159.85	-1.5063	TRUE	1.13821e-06
ENSG00000139537	100.335	285.179	-1.50705	TRUE	0.00010179
ENSG00000169129	68.0004	193.661	-1.50992	TRUE	9.52407e-05
ENSG00000113721	134.633	383.485	-1.51014	TRUE	0.00177606
ENSG00000235621	64.7516	184.655	-1.51184	TRUE	0.00140313
ENSG00000106012	848.72	2423.11	-1.5135	TRUE	5.37562e-05
ENSG00000064763	496.498	1418	-1.514	TRUE	2.35433e-05
ENSG00000150681	1268.18	3624.16	-1.51488	TRUE	0.00686827
ENSG00000266074	168.02	480.183	-1.51496	TRUE	0.000294131
ENSG00000186815	1727.74	4939.08	-1.51536	TRUE	6.69056e-09
ENSG00000138080	49.6084	141.843	-1.51564	TRUE	0.00176499
ENSG00000165457	69.4749	198.801	-1.51676	TRUE	0.000652307
ENSG00000124098	2782.07	7968.15	-1.51809	TRUE	0.000641619
ENSG00000183250	160.399	459.587	-1.51868	TRUE	2.02398e-05
ENSG00000108405	1636.05	4688.5	-1.51891	TRUE	0.000620805
ENSG00000161911	556.775	1596.1	-1.51939	TRUE	0.00302093
ENSG00000119535	101494	291108	-1.52016	TRUE	0.00472178
ENSG00000225889	1237.33	3550.14	-1.52065	TRUE	0.00096388
ENSG00000141298	11186.7	32120.1	-1.52169	TRUE	1.59512e-06
ENSG00000072422	93.9074	269.772	-1.52243	TRUE	0.000196917
ENSG00000133027	97.8816	281.216	-1.52257	TRUE	8.50835e-05
ENSG00000129521	58.7583	168.96	-1.52382	TRUE	0.00170345
ENSG00000088833	2563.47	7373.02	-1.52416	TRUE	7.26777e-05
ENSG00000204815	27.3321	78.7339	-1.52639	TRUE	0.0093003
ENSG00000205309	247.241	712.703	-1.52738	TRUE	0.00485598
ENSG00000176454	787.242	2269.85	-1.52772	TRUE	5.62813e-05
ENSG00000213906	146.189	421.644	-1.52819	TRUE	6.32413e-06
ENSG00000128266	474.432	1368.47	-1.52829	TRUE	0.00152683
ENSG00000164086	1144.92	3303.82	-1.52889	TRUE	0.000109613
ENSG00000178038	516.686	1492.37	-1.53024	TRUE	7.42809e-07
ENSG00000241360	43.6663	126.182	-1.53092	TRUE	0.00866983
ENSG00000122359	11204.6	32399.8	-1.5319	TRUE	1.56836e-05
ENSG00000151502	1698.55	4916.03	-1.53319	TRUE	1.21558e-06
ENSG00000166947	518.159	1499.92	-1.53342	TRUE	0.000783435
ENSG00000143297	265.606	769.797	-1.53519	TRUE	0.000386131
ENSG00000187800	212.195	615.14	-1.53552	TRUE	0.00888857
ENSG00000108387	42.9228	124.587	-1.53734	TRUE	0.00227602
ENSG00000133069	573.673	1667.04	-1.53899	TRUE	3.13374e-06
ENSG00000111325	46.9373	136.428	-1.53934	TRUE	0.00945907
ENSG00000169692	871.211	2532.67	-1.53956	TRUE	0.00230798
ENSG00000197256	100.674	293.122	-1.54181	TRUE	0.00601585
ENSG00000235750	3418.68	9972.28	-1.54448	TRUE	0.000146388
ENSG00000242110	35.6722	104.137	-1.5456	TRUE	0.0091735
ENSG00000181192	822.333	2401.87	-1.54636	TRUE	1.50562e-06
ENSG00000135365	3075.5	8985.82	-1.54683	TRUE	2.04993e-05
ENSG00000205726	172.747	504.852	-1.5472	TRUE	1.08486e-05
ENSG00000165702	375.99	1098.92	-1.54731	TRUE	1.90697e-06
ENSG00000140950	160.527	469.25	-1.54754	TRUE	2.92941e-05
ENSG00000198771	6155.25	17998.4	-1.54798	TRUE	6.93203e-08
ENSG00000251002	27.7017	81.0208	-1.54832	TRUE	0.00446442
ENSG00000175137	2589.44	7574.86	-1.54858	TRUE	0.000107013
ENSG00000112561	2624.06	7693.23	-1.55179	TRUE	0.000609053
ENSG00000261253	53.3645	156.588	-1.55302	TRUE	0.00248514
ENSG00000100359	130.444	382.779	-1.55309	TRUE	2.95046e-05
ENSG00000068976	275.355	809.222	-1.55525	TRUE	0.000237297
ENSG00000168916	49.3449	145.06	-1.55568	TRUE	0.00174342
ENSG00000100296	1268.54	3731.16	-1.55646	TRUE	3.91701e-06
ENSG00000184992	453.767	1334.92	-1.55673	TRUE	5.80619e-08
ENSG00000003147	53.4591	157.386	-1.5578	TRUE	0.000566219
ENSG00000188186	2277.12	6708.97	-1.55888	TRUE	2.6647e-05
ENSG00000198189	2270.06	6692.13	-1.55973	TRUE	2.70589e-07
ENSG00000225217	356.962	1053.47	-1.5613	TRUE	0.00213794
ENSG00000213398	194.28	573.562	-1.56182	TRUE	6.23989e-05
ENSG00000239697	676.527	1999.02	-1.56307	TRUE	1.2303e-05
ENSG00000231113	259.106	766.65	-1.56502	TRUE	3.61112e-05
ENSG00000197070	1847.83	5472.32	-1.56632	TRUE	1.87703e-05
ENSG00000007129	326.867	968.225	-1.56664	TRUE	0.000165749
ENSG00000101335	716.639	2122.91	-1.56673	TRUE	0.00498833
ENSG00000125434	114.763	340.356	-1.56839	TRUE	7.98224e-06
ENSG00000175463	6684.74	19829.9	-1.56873	TRUE	9.58853e-06
ENSG00000143994	24.1568	71.8032	-1.57162	TRUE	0.00619099
ENSG00000170448	295.487	878.925	-1.57264	TRUE	1.04962e-05
ENSG00000197385	26.0905	77.6514	-1.57349	TRUE	0.00414262
ENSG00000132825	668.382	1989.47	-1.57364	TRUE	1.94778e-07
ENSG00000211584	589.349	1757.22	-1.5761	TRUE	1.1231e-06
ENSG00000174123	285.51	851.778	-1.57694	TRUE	3.37809e-06
ENSG00000123191	54.5511	163.095	-1.58004	TRUE	0.000244688
ENSG00000226328	358.299	1071.81	-1.58081	TRUE	0.000426665
ENSG00000160781	194.092	580.675	-1.58099	TRUE	0.00121892
ENSG00000137161	5318.66	15922.6	-1.58195	TRUE	9.42784e-05
ENSG00000114650	3992.3	11970.5	-1.5842	TRUE	0.000246951
ENSG00000244459	57.1657	171.415	-1.58427	TRUE	0.000156859
ENSG00000100364	3016.26	9065.65	-1.58765	TRUE	0.000211098
ENSG00000107960	428.049	1287.17	-1.58835	TRUE	9.65188e-08
ENSG00000148450	228.737	688.499	-1.58977	TRUE	5.39441e-05
ENSG00000197043	6621.37	19948.9	-1.5911	TRUE	4.76206e-07
ENSG00000228594	121.465	366.112	-1.59174	TRUE	0.000908655
ENSG00000116819	88.5344	267.136	-1.59327	TRUE	0.000127309
ENSG00000228242	270.569	817.002	-1.59435	TRUE	0.00242086
ENSG00000184489	1044.58	3155.81	-1.59509	TRUE	1.97342e-06
ENSG00000148600	54.2044	164.073	-1.59786	TRUE	0.000524372
ENSG00000204010	154.969	469.71	-1.59979	TRUE	0.00176499
ENSG00000112576	9113.8	27628.7	-1.60004	TRUE	6.77803e-06
ENSG00000204839	421.838	1279.18	-1.60046	TRUE	2.04718e-07
ENSG00000171385	22.1804	67.2754	-1.60079	TRUE	0.00590608
ENSG00000076662	3621.49	10988.7	-1.60136	TRUE	0.000786041
ENSG00000156453	86.1378	261.467	-1.60191	TRUE	0.00212553
ENSG00000099282	51.4049	156.06	-1.60212	TRUE	0.000514936
ENSG00000242324	24.7381	75.2371	-1.60471	TRUE	0.00904545
ENSG00000114026	476.793	1450.33	-1.60495	TRUE	2.7546e-07
ENSG00000072135	4124.53	12567	-1.60734	TRUE	2.98392e-09
ENSG00000109323	1430.54	4358.73	-1.60734	TRUE	2.16775e-07
ENSG00000137642	26769.9	81585.9	-1.60771	TRUE	3.45085e-06
ENSG00000125827	2603.34	7939.84	-1.60874	TRUE	4.92697e-08
ENSG00000282608	62.2135	189.9	-1.60994	TRUE	0.000770529
ENSG00000064666	16089.6	49112	-1.60994	TRUE	5.35863e-06
ENSG00000116014	44.6093	136.225	-1.61058	TRUE	0.00321452
ENSG00000017797	3172.47	9690.57	-1.61097	TRUE	1.24086e-05
ENSG00000213088	37.3115	113.984	-1.61113	TRUE	0.00604893
ENSG00000197992	35.7851	109.416	-1.61239	TRUE	0.00102692
ENSG00000256269	251.492	769.491	-1.61339	TRUE	0.000110577
ENSG00000088726	132.018	403.941	-1.61341	TRUE	0.000448692
ENSG00000111144	3980.03	12187.7	-1.61458	TRUE	1.43889e-07
ENSG00000274180	2271.72	6962.33	-1.61579	TRUE	0.00213038
ENSG00000243660	109.417	335.89	-1.61815	TRUE	5.55925e-05
ENSG00000101439	8591.56	26413.2	-1.62027	TRUE	8.64278e-06
ENSG00000133318	6728.56	20707.7	-1.62179	TRUE	3.53126e-08
ENSG00000074855	387.946	1193.99	-1.62187	TRUE	2.01565e-06
ENSG00000108797	135.479	417.091	-1.62229	TRUE	4.39397e-05
ENSG00000167676	665.333	2049.05	-1.6228	TRUE	0.00475911
ENSG00000100300	3317.42	10228.2	-1.62441	TRUE	0.000330811
ENSG00000198178	80.9841	249.768	-1.62488	TRUE	0.00610918
ENSG00000167600	161.222	497.331	-1.62516	TRUE	0.0054681
ENSG00000215458	568.591	1756.71	-1.62741	TRUE	0.00947923
ENSG00000274425	22.4169	69.4863	-1.63214	TRUE	0.00678186
ENSG00000130475	2343.17	7277.64	-1.63501	TRUE	2.90441e-05
ENSG00000170684	182.999	568.496	-1.63531	TRUE	3.04421e-05
ENSG00000118900	5884.42	18294.4	-1.63643	TRUE	1.64243e-05
ENSG00000072818	6691.77	20807.5	-1.63664	TRUE	2.89009e-07
ENSG00000185100	36.6967	114.308	-1.63921	TRUE	0.00181802
ENSG00000204396	47.8444	149.079	-1.63965	TRUE	0.00371218
ENSG00000103313	6329.34	19738.7	-1.6409	TRUE	0.000293292
ENSG00000234678	80.9395	252.626	-1.64209	TRUE	0.00050532
ENSG00000167107	255.291	797.723	-1.64375	TRUE	1.11394e-05
ENSG00000130313	1222.83	3822.2	-1.64418	TRUE	3.1213e-08
ENSG00000082146	1827.8	5713.23	-1.6442	TRUE	9.30723e-05
ENSG00000085185	631.446	1974.02	-1.6444	TRUE	5.4737e-09
ENSG00000099785	1991.46	6226.09	-1.6445	TRUE	4.78661e-06
ENSG00000011105	184.373	576.687	-1.64516	TRUE	0.000192835
ENSG00000129474	33.9026	106.215	-1.64752	TRUE	0.00628369
ENSG00000112799	417.861	1312.3	-1.651	TRUE	1.13039e-06
ENSG00000091106	737.317	2317.76	-1.65237	TRUE	5.2793e-06
ENSG00000215039	165.369	520.091	-1.65308	TRUE	1.81378e-07
ENSG00000125900	25.631	80.68	-1.65432	TRUE	0.00368833
ENSG00000158856	9572	30145.4	-1.65504	TRUE	2.20287e-05
ENSG00000088992	1064.27	3358.37	-1.6579	TRUE	2.50703e-06
ENSG00000134830	3095.69	9790.11	-1.66107	TRUE	0.00440539
ENSG00000135636	8766.36	27744.6	-1.66216	TRUE	0.000442628
ENSG00000143387	119.198	377.293	-1.66232	TRUE	0.000235978
ENSG00000186529	4273.97	13541.2	-1.6637	TRUE	8.96801e-05
ENSG00000279283	46.2345	146.556	-1.66441	TRUE	0.00930131
ENSG00000143502	82.0711	260.257	-1.66499	TRUE	0.000518881
ENSG00000087589	1493.23	4736.32	-1.66533	TRUE	8.17821e-06
ENSG00000284948	26.7769	84.9356	-1.66538	TRUE	0.00659029
ENSG00000197705	58.9425	186.985	-1.66554	TRUE	0.00124998
ENSG00000137098	21.2951	67.6425	-1.66741	TRUE	0.00548661
ENSG00000151702	4312.8	13701.2	-1.66761	TRUE	1.15872e-07
ENSG00000160746	334.691	1063.44	-1.66783	TRUE	9.41637e-07
[truncated: 1,048 more rows]
