# Supplementary material for: From environmental adaptation to host survival: Attributes that mediate pathogenicity of Candida auris
Source: Virulence. 2022 Feb 10;13(1):191–214. doi: 10.1080/21505594.2022.2026037 (PMC8837256; doi:10.1080/21505594.2022.2026037)
Supplement: Supplemental Material [file KVIR_A_2026037_SM8193.zip › supplementary/Table S1 E_Cparapsilosis_human DEGs.xlsx]

## Sheet: C.parapsilosis DEGs 15mpi
id	mean_A_mrn	mean_B_mrn	log2_fc_mrn	DESeq2	DESeq2_adj_pval
ENSG00000120738	68063.2	186.077	8.51483	TRUE	1.83724e-45		Table S1: Differentially expressed genes of the human side during Candida – whole blood infection.
ENSG00000122877	4639.77	32.0963	7.1755	TRUE	4.45614e-20		Following data are given for (A) C. parapsilosis infections in different sheets:
ENSG00000123689	2962.88	44.5608	6.05508	TRUE	3.39966e-22		for each gene (Ensemble ID), the mean MRN value for 0 min and the compared time point,
ENSG00000179388	3155.54	47.9463	6.04032	TRUE	1.26094e-12		the log2FC vs. 0 min (abs(log2FC) ≥ 1.5), and the p-value calculated by DESeq2 (adjusted p-value ≤ 0.01)
ENSG00000259884	56.3303	1.61145	5.12748	TRUE	1.28056e-06
ENSG00000170345	150497	5065.47	4.8929	TRUE	9.98616e-15
ENSG00000125740	4316.4	177.229	4.60614	TRUE	2.58368e-35
ENSG00000108691	47.2508	2.01868	4.54885	TRUE	1.13545e-05
ENSG00000099985	3961.92	185.968	4.41308	TRUE	2.50319e-08
ENSG00000276085	469.287	30.5591	3.9408	TRUE	6.78176e-27
ENSG00000169429	4097.32	266.859	3.94053	TRUE	0.00107608
ENSG00000274008	227.866	17.2172	3.72626	TRUE	6.55289e-14
ENSG00000073756	9361.07	838.84	3.48021	TRUE	1.72998e-05
ENSG00000277632	202.177	23.5372	3.1026	TRUE	3.2005e-09
ENSG00000163739	1926.65	228.476	3.07598	TRUE	4.56268e-19
ENSG00000120129	108495	13209.1	3.03802	TRUE	8.11239e-19
ENSG00000159388	57721.7	7068.07	3.02973	TRUE	1.62968e-21
ENSG00000284669	331.382	41.961	2.98137	TRUE	3.28451e-17
ENSG00000276070	453.108	57.6213	2.97518	TRUE	7.0177e-10
ENSG00000286076	45.2762	8.01555	2.49788	TRUE	0.00114844
ENSG00000231507	64.7836	12.1146	2.41888	TRUE	0.00892397
ENSG00000160888	20773.7	3952.08	2.39407	TRUE	9.8278e-17
ENSG00000171223	55259.4	10843.9	2.34934	TRUE	3.37544e-17
ENSG00000128016	62099.1	12856.5	2.27207	TRUE	2.01932e-13
ENSG00000123358	1633.58	359.497	2.18399	TRUE	1.9323e-07
ENSG00000177606	2297.68	512.218	2.16535	TRUE	1.4565e-08
ENSG00000232810	859.745	210.196	2.03217	TRUE	2.65968e-05
ENSG00000184557	6762.72	1758.68	1.94311	TRUE	9.51074e-07
ENSG00000153234	361.3	94.7701	1.93069	TRUE	8.9876e-06
ENSG00000258017	62.7149	16.5903	1.91847	TRUE	0.00125643
ENSG00000137331	2528.06	717.177	1.81763	TRUE	7.98911e-06
ENSG00000141682	502.859	158.911	1.66193	TRUE	3.69211e-05
ENSG00000125538	3989.36	1392.93	1.51804	TRUE	5.32582e-05

## Sheet: C.parapsilosis DEGs 30mpi
id	mean_A_mrn	mean_B_mrn	log2_fc_mrn	DESeq2	DESeq2_adj_pval
ENSG00000120738	284789	195.53	10.5083	TRUE	0
ENSG00000179388	57325.9	50.352	10.1529	TRUE	0
ENSG00000122877	30355.1	33.6951	9.81518	TRUE	0
ENSG00000123689	27421	46.788	9.19492	TRUE	1.38697e-231
ENSG00000125740	34838.3	186.277	7.54708	TRUE	4.75962e-150
ENSG00000099985	28511.8	195.422	7.18882	TRUE	1.42631e-155
ENSG00000276085	3271.94	32.0826	6.67221	TRUE	7.00711e-106
ENSG00000073756	77198.7	881.634	6.45225	TRUE	1.15231e-254
ENSG00000135625	105.334	1.21457	6.43837	TRUE	4.19874e-09
ENSG00000261026	244.949	2.8296	6.43574	TRUE	2.0013e-20
ENSG00000277632	1888.82	24.687	6.25759	TRUE	1.26964e-89
ENSG00000169429	16363.3	280.531	5.86616	TRUE	1.27575e-11
ENSG00000170345	310452	5324.97	5.86546	TRUE	1.29216e-83
ENSG00000081041	267.454	4.76075	5.81196	TRUE	2.14798e-27
ENSG00000259884	90.8672	1.64371	5.78873	TRUE	2.33373e-10
ENSG00000108691	113.319	2.07159	5.77351	TRUE	4.51787e-12
ENSG00000115008	81.9456	1.85828	5.46262	TRUE	1.88079e-09
ENSG00000276070	2477.22	60.5483	5.35449	TRUE	4.71865e-15
ENSG00000123358	14705.7	377.823	5.28252	TRUE	2.22178e-134
ENSG00000159388	272066	7430.3	5.19439	TRUE	4.55351e-213
ENSG00000162772	2621.78	77.2804	5.0843	TRUE	1.28451e-74
ENSG00000153234	3277.89	99.5794	5.04078	TRUE	5.43058e-73
ENSG00000274008	569.971	18.0541	4.98049	TRUE	3.32857e-42
ENSG00000232810	6514.35	220.873	4.88233	TRUE	1.06193e-76
ENSG00000125538	38380.6	1464.21	4.71219	TRUE	7.81771e-81
ENSG00000113070	1117.49	44.9444	4.63597	TRUE	9.14626e-85
ENSG00000112149	5470.21	231.593	4.56193	TRUE	5.85768e-76
ENSG00000239948	226.348	9.66427	4.54974	TRUE	2.83151e-24
ENSG00000163739	5286.85	240.103	4.46068	TRUE	1.29343e-67
ENSG00000268658	151.819	7.72163	4.2973	TRUE	1.60174e-20
ENSG00000284669	834.906	44.0608	4.24405	TRUE	1.2013e-65
ENSG00000120337	40.5869	2.14396	4.24267	TRUE	0.000192015
ENSG00000120129	225052	13885.4	4.01862	TRUE	3.69269e-53
ENSG00000231507	176.795	12.691	3.8002	TRUE	2.5569e-15
ENSG00000175592	345.684	25.1783	3.7792	TRUE	9.31001e-27
ENSG00000119508	159.63	11.6945	3.77083	TRUE	4.84041e-13
ENSG00000199477	31.4841	2.34458	3.74722	TRUE	0.000385701
ENSG00000109321	162.289	12.4612	3.70305	TRUE	1.92992e-09
ENSG00000141682	2169.59	166.975	3.69972	TRUE	2.03067e-40
ENSG00000128016	168935	13515.2	3.64382	TRUE	4.58061e-72
ENSG00000283849	97.2272	7.89046	3.62318	TRUE	4.80944e-13
ENSG00000160888	48722.9	4154.5	3.55185	TRUE	1.34828e-85
ENSG00000158050	7136.21	629.949	3.50185	TRUE	6.5423e-49
ENSG00000208028	101.401	9.34943	3.43905	TRUE	2.10053e-07
ENSG00000268366	157.881	14.8063	3.41456	TRUE	1.22531e-12
ENSG00000250069	39.0843	3.68789	3.40572	TRUE	0.00019907
ENSG00000171223	119181	11400.4	3.386	TRUE	2.37631e-58
ENSG00000275302	3284.91	316.062	3.37758	TRUE	3.23984e-20
ENSG00000274215	24.4869	2.35726	3.37683	TRUE	0.00300569
ENSG00000163734	213.464	20.8882	3.35323	TRUE	2.98296e-11
ENSG00000267519	34081.8	3434.26	3.31093	TRUE	2.29083e-21
ENSG00000144655	16213.3	1692.43	3.26001	TRUE	1.31287e-42
ENSG00000185022	3428.67	361.311	3.24634	TRUE	1.33022e-19
ENSG00000270640	30.5122	3.28791	3.21414	TRUE	0.00258998
ENSG00000171174	247.827	27.0484	3.19572	TRUE	2.77757e-15
ENSG00000286076	76.4385	8.37548	3.19005	TRUE	1.03591e-07
ENSG00000173334	13107.2	1440.25	3.18596	TRUE	9.45755e-38
ENSG00000177606	4829.28	538.252	3.16546	TRUE	6.04281e-40
ENSG00000138670	1644.6	188.013	3.12883	TRUE	1.45627e-28
ENSG00000128342	67.5121	8.47702	2.99352	TRUE	0.000546085
ENSG00000203812	48.8701	6.58908	2.8908	TRUE	0.000307599
ENSG00000272512	38.6542	5.34731	2.85374	TRUE	0.00294929
ENSG00000186594	2016.49	284.503	2.82533	TRUE	8.44651e-33
ENSG00000137331	5121.46	753.974	2.76397	TRUE	7.16851e-16
ENSG00000184557	12394.2	1848.84	2.74497	TRUE	1.86868e-28
ENSG00000228261	77.3721	11.5941	2.73842	TRUE	1.77119e-08
ENSG00000273129	77.1609	11.8253	2.70599	TRUE	1.27691e-06
ENSG00000163661	400.404	61.4581	2.70378	TRUE	3.95663e-09
ENSG00000144802	12476.5	2000.24	2.64097	TRUE	1.07845e-59
ENSG00000271614	586.216	94.0437	2.64003	TRUE	1.31562e-32
ENSG00000181649	48.2138	7.74825	2.6375	TRUE	0.000114882
ENSG00000222009	1076.57	174.415	2.62585	TRUE	4.62895e-14
ENSG00000276533	58.7516	9.79243	2.58489	TRUE	3.95101e-06
ENSG00000216490	952.08	160.104	2.57207	TRUE	2.48432e-38
ENSG00000218809	653.503	114.103	2.51785	TRUE	2.91922e-10
ENSG00000112137	2921.75	524.328	2.47829	TRUE	3.48606e-25
ENSG00000203814	368.749	67.1865	2.4564	TRUE	1.18373e-17
ENSG00000087074	29106.9	5509.15	2.40146	TRUE	4.39569e-12
ENSG00000124882	103.01	19.598	2.39401	TRUE	9.39405e-07
ENSG00000178803	254.562	49.0431	2.37589	TRUE	1.94503e-10
ENSG00000268355	38.4828	7.46131	2.36671	TRUE	0.00294929
ENSG00000279198	278.347	54.8136	2.34428	TRUE	6.88505e-07
ENSG00000172803	418.672	83.8216	2.32043	TRUE	6.0266e-22
ENSG00000167604	3877.56	786.836	2.30101	TRUE	3.56265e-15
ENSG00000233791	99.392	20.4145	2.28354	TRUE	1.09462e-07
ENSG00000116741	66458	14340.5	2.21235	TRUE	2.78707e-15
ENSG00000259671	34.2718	7.64799	2.16387	TRUE	0.0052682
ENSG00000279491	241.036	53.8765	2.16152	TRUE	2.92028e-09
ENSG00000130066	48500	11093.4	2.12828	TRUE	4.7169e-30
ENSG00000078804	7634.81	1796.42	2.08747	TRUE	2.55952e-17
ENSG00000118515	15106.5	3597.97	2.06991	TRUE	7.61267e-32
ENSG00000185883	159.225	38.1275	2.06217	TRUE	2.55664e-07
ENSG00000175197	825.509	201.983	2.03105	TRUE	1.94758e-12
ENSG00000124731	50555.5	12698.6	1.9932	TRUE	3.25757e-12
ENSG00000140379	1250.85	317.626	1.97751	TRUE	2.10053e-07
ENSG00000264773	55.2657	14.2946	1.95091	TRUE	0.00841986
ENSG00000171860	4836.14	1252.29	1.94928	TRUE	7.44245e-11
ENSG00000108179	11014.9	2865.4	1.94265	TRUE	2.68293e-10
ENSG00000186431	4675.54	1225.8	1.93141	TRUE	2.51614e-16
ENSG00000148926	4850.32	1283.09	1.91846	TRUE	2.32164e-07
ENSG00000274213	134.692	35.8943	1.90784	TRUE	0.000126857
ENSG00000205710	86.0283	23.1036	1.89669	TRUE	0.00117237
ENSG00000110848	518.278	143.909	1.84857	TRUE	3.24381e-14
ENSG00000135821	90290.6	25377.2	1.83105	TRUE	7.26973e-12
ENSG00000011422	10768.4	3029.65	1.82958	TRUE	3.16797e-15
ENSG00000204103	8063.84	2299.49	1.81015	TRUE	6.71898e-12
ENSG00000245532	76610.8	22629.9	1.75932	TRUE	7.12964e-24
ENSG00000188396	117.114	34.8404	1.74909	TRUE	0.000239617
ENSG00000285816	149.053	45.1617	1.72266	TRUE	3.78023e-05
ENSG00000276900	784.471	239.573	1.71125	TRUE	2.87241e-05
ENSG00000229598	62.8997	19.6286	1.6801	TRUE	0.00361195
ENSG00000114315	186.713	58.719	1.66892	TRUE	1.86049e-05
ENSG00000279520	644.089	203.244	1.66405	TRUE	8.73156e-12
ENSG00000121797	433.152	142.036	1.60862	TRUE	2.63328e-08
ENSG00000215022	243.784	80.7147	1.5947	TRUE	4.56513e-06
ENSG00000176597	777.701	265.643	1.54973	TRUE	7.47902e-08
ENSG00000165997	963.544	334.761	1.52522	TRUE	1.10174e-08
ENSG00000070495	3475.3	1213.91	1.51747	TRUE	1.65632e-17
ENSG00000090339	4779.86	1681.62	1.50712	TRUE	2.00632e-06
ENSG00000188483	121.355	397.185	-1.71058	TRUE	1.68807e-09

## Sheet: C.parapsilosis DEGs 60mpi
id	mean_A_mrn	mean_B_mrn	log2_fc_mrn	DESeq2	DESeq2_adj_pval
ENSG00000179388	96245.8	47.3361	10.9896	TRUE	0
ENSG00000123689	77018.2	44.0048	10.7733	TRUE	0
ENSG00000081041	5745.99	4.52816	10.3094	TRUE	9.73576e-133
ENSG00000117525	1080.4	2.00486	9.07385	TRUE	1.34302e-41
ENSG00000128342	3929.22	8.01924	8.93656	TRUE	8.09631e-47
ENSG00000119508	5001.13	11.0409	8.82325	TRUE	6.75169e-168
ENSG00000276085	12602.7	30.175	8.70616	TRUE	4.29702e-200
ENSG00000166592	2659.5	6.82729	8.60563	TRUE	2.04841e-110
ENSG00000120738	68770.1	183.713	8.54818	TRUE	3.30472e-246
ENSG00000277632	7931.2	23.2493	8.4142	TRUE	6.73662e-195
ENSG00000108691	611.283	2.0081	8.24986	TRUE	1.47548e-31
ENSG00000115008	511.25	1.80389	8.14677	TRUE	1.01976e-25
ENSG00000261026	768.724	2.7194	8.14303	TRUE	1.32771e-36
ENSG00000163734	5367.78	19.6698	8.0922	TRUE	4.77223e-245
ENSG00000122877	8382.77	31.6999	8.0468	TRUE	5.05012e-300
ENSG00000175592	5764.02	23.6925	7.9265	TRUE	5.61958e-228
ENSG00000102794	625.893	2.61102	7.90516	TRUE	1.29201e-42
ENSG00000108688	227.691	1	7.83094	TRUE	5.34649e-16
ENSG00000276070	11177	56.9405	7.61686	TRUE	4.8889e-44
ENSG00000125740	32268.5	174.974	7.52684	TRUE	1.40547e-133
ENSG00000099985	32084.2	183.588	7.44924	TRUE	0
ENSG00000169429	43481.9	263.851	7.36455	TRUE	9.48952e-20
ENSG00000287561	318.732	2.20908	7.17276	TRUE	2.06982e-11
ENSG00000165474	173.117	1.20097	7.1714	TRUE	3.67222e-12
ENSG00000232810	29661.9	207.385	7.16016	TRUE	1.21775e-145
ENSG00000164935	323.132	2.39617	7.07525	TRUE	7.29534e-24
ENSG00000122861	5126.68	43.4427	6.88277	TRUE	2.87021e-185
ENSG00000198576	464.367	4.39201	6.72424	TRUE	2.06296e-42
ENSG00000181649	751.268	7.33437	6.67851	TRUE	3.68708e-66
ENSG00000198435	1102.92	12.4055	6.4742	TRUE	1.61676e-49
ENSG00000176641	461.415	5.21302	6.4678	TRUE	4.70373e-50
ENSG00000163661	4913.11	57.731	6.41115	TRUE	1.90164e-113
ENSG00000135625	101.806	1.20097	6.40548	TRUE	8.64863e-10
ENSG00000196878	2105.3	24.953	6.39867	TRUE	4.93536e-162
ENSG00000222047	146.683	1.73906	6.39825	TRUE	4.37087e-15
ENSG00000125538	114495	1375.51	6.37918	TRUE	3.25148e-163
ENSG00000112149	18085.1	217.531	6.37744	TRUE	9.54506e-222
ENSG00000270069	552.216	7.13016	6.27516	TRUE	4.57277e-49
ENSG00000115009	292.426	3.81686	6.25954	TRUE	2.28794e-29
ENSG00000239948	658.816	9.1344	6.17242	TRUE	2.92576e-60
ENSG00000120337	144.32	2.07293	6.12145	TRUE	3.73825e-17
ENSG00000109321	782.919	11.7752	6.05504	TRUE	4.49712e-15
ENSG00000181634	1638.66	25.241	6.02061	TRUE	5.2521e-19
ENSG00000113070	2680.88	42.2696	5.98694	TRUE	2.88238e-136
ENSG00000164949	279.012	4.55592	5.93644	TRUE	1.6827e-28
ENSG00000275302	17598.5	296.984	5.88893	TRUE	2.18709e-103
ENSG00000168334	100.324	1.73906	5.85022	TRUE	1.51672e-12
ENSG00000128564	178.123	3.11811	5.83606	TRUE	6.52025e-25
ENSG00000078401	1237.34	21.8258	5.82507	TRUE	1.55213e-53
ENSG00000205710	1194.73	21.749	5.7796	TRUE	2.94271e-99
ENSG00000279393	53.3652	1	5.73783	TRUE	8.15154e-09
ENSG00000284669	2187.11	41.4315	5.72216	TRUE	4.8745e-96
ENSG00000073756	42857.9	827.89	5.69398	TRUE	3.44797e-195
ENSG00000162772	3719.4	72.6427	5.67811	TRUE	8.16913e-145
ENSG00000251127	49.9265	1	5.64174	TRUE	1.36706e-08
ENSG00000115598	61.6544	1.26904	5.60239	TRUE	6.20941e-08
ENSG00000283849	354.957	7.47052	5.57029	TRUE	4.34195e-47
ENSG00000177464	97.4456	2.05905	5.56454	TRUE	2.54298e-13
ENSG00000139289	3393.36	71.7539	5.56351	TRUE	5.57384e-161
ENSG00000187479	110.866	2.461	5.49343	TRUE	3.2235e-16
ENSG00000124216	571.484	12.8265	5.47752	TRUE	2.55268e-54
ENSG00000123358	15713.3	354.834	5.46869	TRUE	2.45857e-217
ENSG00000173334	58600.9	1352.72	5.43699	TRUE	2.13343e-175
ENSG00000166670	43.0468	1	5.42783	TRUE	2.8048e-08
ENSG00000112137	21086.6	492.178	5.421	TRUE	2.01701e-188
ENSG00000185022	13939.4	339.426	5.35993	TRUE	1.10618e-77
ENSG00000196917	127.056	3.13523	5.34075	TRUE	1.57071e-18
ENSG00000276600	767.032	18.9876	5.33616	TRUE	1.1012e-94
ENSG00000207870	79.6323	2.0081	5.30945	TRUE	1.07174e-11
ENSG00000158050	22524.2	591.792	5.25024	TRUE	2.26745e-104
ENSG00000173391	1093.03	29.0984	5.23125	TRUE	2.12218e-58
ENSG00000166920	139.206	3.76458	5.20859	TRUE	4.45856e-16
ENSG00000274215	82.5465	2.27715	5.17991	TRUE	5.88771e-13
ENSG00000268658	261.408	7.30337	5.1616	TRUE	3.44548e-32
ENSG00000108179	95419.2	2691.1	5.14801	TRUE	2.51653e-158
ENSG00000011422	98129.4	2844.8	5.10829	TRUE	2.93925e-191
ENSG00000153234	3206.36	93.5879	5.09847	TRUE	2.96541e-79
ENSG00000268812	56.3282	1.67099	5.07508	TRUE	2.63877e-08
ENSG00000121797	4230.74	133.417	4.9869	TRUE	5.32839e-191
ENSG00000163739	6963.3	225.575	4.94809	TRUE	1.46044e-111
ENSG00000136244	162.234	5.46495	4.89173	TRUE	1.24539e-16
ENSG00000175352	981.235	33.9376	4.85364	TRUE	2.35126e-79
ENSG00000144655	45662.1	1589.24	4.84459	TRUE	5.94004e-158
ENSG00000137331	19699.4	708.363	4.79752	TRUE	1.27059e-52
ENSG00000267200	26.866	1	4.74771	TRUE	1.51771e-06
ENSG00000136158	1112.51	41.7233	4.73682	TRUE	4.16006e-83
ENSG00000099625	65.7852	2.52907	4.70109	TRUE	8.6246e-09
ENSG00000287494	68.1874	2.94814	4.53163	TRUE	8.36421e-12
ENSG00000122641	172.021	7.52014	4.51568	TRUE	2.35421e-19
ENSG00000204099	29.01	1.26904	4.51473	TRUE	2.70143e-05
ENSG00000167604	16684.4	738.541	4.49767	TRUE	3.01552e-103
ENSG00000178803	1026.09	46.0882	4.47662	TRUE	8.98672e-64
ENSG00000250274	368.812	16.5976	4.47384	TRUE	1.2384e-27
ENSG00000124882	399.93	18.4667	4.43675	TRUE	1.67112e-32
ENSG00000196639	72.1623	3.40103	4.4072	TRUE	9.73462e-10
ENSG00000171174	537.849	25.4549	4.40119	TRUE	1.13242e-49
ENSG00000259884	33.3558	1.60292	4.37916	TRUE	2.09249e-05
ENSG00000228261	224.963	10.9464	4.36116	TRUE	4.91196e-31
ENSG00000272768	51.4389	2.51519	4.35412	TRUE	3.7589e-09
ENSG00000123342	530.238	26.1371	4.34247	TRUE	8.23395e-38
ENSG00000259883	40.9272	2.05905	4.313	TRUE	3.04135e-07
ENSG00000138670	3509.39	176.581	4.31282	TRUE	7.99623e-128
ENSG00000159388	138390	6976.37	4.31012	TRUE	1.51748e-103
ENSG00000267195	19.7221	1	4.30174	TRUE	0.000108824
ENSG00000196754	28.6256	1.47002	4.2834	TRUE	8.61294e-05
ENSG00000008118	22.8911	1.20097	4.25251	TRUE	0.00025249
ENSG00000274508	32.4937	1.72518	4.23534	TRUE	3.42465e-05
ENSG00000134531	1179.32	63.0101	4.22623	TRUE	4.94006e-40
ENSG00000176597	4663.85	249.528	4.22425	TRUE	1.02436e-94
ENSG00000160886	18.2508	1	4.18989	TRUE	5.73728e-05
ENSG00000141682	2833.27	156.87	4.17483	TRUE	2.92765e-59
ENSG00000202502	17.9304	1	4.16433	TRUE	0.000255844
ENSG00000197632	621.796	34.7424	4.16167	TRUE	4.2123e-48
ENSG00000207725	17.8404	1	4.15707	TRUE	0.000154857
ENSG00000182759	188.484	10.608	4.15122	TRUE	4.30542e-21
ENSG00000112715	9117.34	515.737	4.1439	TRUE	4.61245e-122
ENSG00000234961	27.0121	1.53809	4.1344	TRUE	0.000117644
ENSG00000260135	253.728	14.6717	4.11218	TRUE	0.0003656
ENSG00000204103	36623.9	2158.01	4.08501	TRUE	7.81485e-80
ENSG00000287192	21.3356	1.26904	4.07145	TRUE	0.000224018
ENSG00000186594	4466.79	267.224	4.06312	TRUE	3.43539e-119
ENSG00000274528	22.8817	1.40194	4.02869	TRUE	0.000296709
ENSG00000165606	15.2654	1	3.9322	TRUE	0.000218514
ENSG00000231507	182.476	11.9868	3.92819	TRUE	2.79316e-20
ENSG00000259354	34.1768	2.26003	3.9186	TRUE	3.57877e-06
ENSG00000255398	13096.5	876.572	3.90117	TRUE	8.00731e-07
ENSG00000255874	198.73	13.3567	3.89517	TRUE	7.67382e-19
ENSG00000278969	34.3847	2.34198	3.87597	TRUE	2.50154e-06
ENSG00000250069	51.6656	3.52329	3.87421	TRUE	4.39424e-09
ENSG00000119986	787.221	53.8149	3.87069	TRUE	1.36155e-36
ENSG00000272512	74.1619	5.07688	3.86866	TRUE	3.5758e-10
ENSG00000006327	2201.09	152.123	3.85491	TRUE	2.11123e-98
ENSG00000155090	15691.4	1087.82	3.85046	TRUE	4.995e-99
ENSG00000266019	14.2703	1	3.83494	TRUE	0.000925294
ENSG00000220378	48.4309	3.41491	3.82601	TRUE	6.88482e-08
ENSG00000114315	782.01	55.1773	3.82504	TRUE	8.13287e-60
ENSG00000273513	14.1523	1	3.82296	TRUE	0.000494326
ENSG00000108342	14.0699	1	3.81454	TRUE	0.000743948
ENSG00000124145	1270.26	90.6877	3.80808	TRUE	4.52239e-48
ENSG00000276404	58.7475	4.29335	3.77435	TRUE	3.34554e-07
ENSG00000222043	55.2563	4.14009	3.73841	TRUE	1.74619e-09
ENSG00000222009	2113.17	163.777	3.68961	TRUE	5.86019e-86
ENSG00000175315	29.2123	2.27715	3.68128	TRUE	0.000107863
ENSG00000186431	14689.7	1150.73	3.67419	TRUE	1.81064e-98
ENSG00000001617	21.9054	1.72518	3.66646	TRUE	0.000442481
ENSG00000102962	31.39	2.47488	3.66487	TRUE	6.11774e-05
ENSG00000273320	47.4208	3.74139	3.66388	TRUE	8.85452e-08
ENSG00000208028	111.231	8.84084	3.65323	TRUE	2.40491e-10
ENSG00000182782	23468	1878	3.64342	TRUE	4.02098e-26
ENSG00000259342	12.4881	1	3.64248	TRUE	0.00168166
ENSG00000139572	543.177	44.1005	3.62255	TRUE	1.82741e-33
ENSG00000120129	159434	13045.3	3.61136	TRUE	2.81361e-37
ENSG00000090104	207.053	16.9857	3.60761	TRUE	3.24115e-13
ENSG00000183578	17.0777	1.40194	3.60661	TRUE	0.00235609
ENSG00000259671	87.8295	7.24178	3.60029	TRUE	6.0666e-14
ENSG00000166886	7080.16	587.814	3.59035	TRUE	2.3743e-96
ENSG00000197019	5746.28	480.035	3.58142	TRUE	1.05228e-87
ENSG00000087074	61623.2	5176.22	3.5735	TRUE	1.16414e-36
ENSG00000256843	11.7534	1	3.555	TRUE	0.00424095
ENSG00000187140	11.686	1	3.54671	TRUE	0.00365258
ENSG00000124762	13266.8	1149.18	3.52914	TRUE	1.43272e-51
ENSG00000078804	19450	1686.18	3.52795	TRUE	2.4367e-73
ENSG00000235172	248.204	21.8435	3.50625	TRUE	5.89185e-30
ENSG00000278493	47.1585	4.22071	3.48196	TRUE	4.1735e-07
ENSG00000171860	13110	1175.88	3.47885	TRUE	3.72926e-54
ENSG00000236969	17.8197	1.60292	3.4747	TRUE	0.00455996
ENSG00000232803	23.5957	2.12713	3.47155	TRUE	0.000138199
ENSG00000267519	35791.7	3226.79	3.47145	TRUE	1.50165e-33
ENSG00000287812	22.8011	2.07293	3.45936	TRUE	0.000377621
ENSG00000184557	18834.8	1736.8	3.4389	TRUE	1.67473e-53
ENSG00000231047	36.6337	3.38715	3.43503	TRUE	3.89251e-06
ENSG00000271614	949.994	88.3515	3.42659	TRUE	4.00812e-71
ENSG00000167612	16.9989	1.60292	3.40667	TRUE	0.00708548
ENSG00000259600	48.0243	4.54204	3.40235	TRUE	1.49516e-07
ENSG00000278607	151.246	14.3152	3.40128	TRUE	2.07937e-20
ENSG00000186480	14272.8	1352.97	3.39906	TRUE	2.46653e-47
ENSG00000118515	34929.9	3378.44	3.37003	TRUE	1.4409e-98
ENSG00000178726	14656.6	1418.32	3.36929	TRUE	4.13862e-55
ENSG00000253123	10.3291	1	3.36865	TRUE	0.00399726
ENSG00000139354	88.6297	8.67635	3.35263	TRUE	9.12085e-12
ENSG00000258227	1416.39	140.442	3.33418	TRUE	5.13643e-34
ENSG00000101187	205.707	20.5134	3.32595	TRUE	1.85438e-21
ENSG00000229931	203.512	20.5134	3.31047	TRUE	4.59445e-17
ENSG00000163975	399.274	40.4043	3.3048	TRUE	2.67441e-28
ENSG00000101255	3294.74	334.914	3.2983	TRUE	1.55138e-41
ENSG00000278546	13.7493	1.40194	3.29386	TRUE	0.00884033
ENSG00000253307	61.7632	6.30175	3.29292	TRUE	5.16305e-10
ENSG00000175197	1841.74	189.711	3.2792	TRUE	2.61472e-58
ENSG00000255521	94.128	9.78311	3.26626	TRUE	1.44244e-07
ENSG00000286887	50.4756	5.26913	3.25995	TRUE	1.02996e-05
ENSG00000140379	2856.22	298.286	3.25934	TRUE	4.04095e-23
ENSG00000276900	2137.82	225.126	3.24733	TRUE	3.68438e-30
ENSG00000216490	1425.42	150.389	3.24461	TRUE	7.04625e-72
ENSG00000143067	1486.31	156.926	3.24358	TRUE	2.80225e-38
ENSG00000099860	17087.3	1814.98	3.2349	TRUE	1.1295e-50
ENSG00000163874	9071.6	964.982	3.23278	TRUE	1.76918e-50
ENSG00000252010	21.8565	2.3281	3.23084	TRUE	0.000634175
ENSG00000163421	22780.9	2448.1	3.21809	TRUE	3.27488e-05
ENSG00000270640	29.0473	3.14587	3.20688	TRUE	0.000363895
ENSG00000276753	68.1932	7.42564	3.19904	TRUE	1.65545e-08
ENSG00000100906	39902.8	4353.12	3.19637	TRUE	5.11463e-33
ENSG00000286076	72.3272	7.92989	3.18917	TRUE	9.70536e-10
ENSG00000148926	10968.8	1205.73	3.18543	TRUE	9.93251e-25
ENSG00000274008	154.363	17.0163	3.18134	TRUE	9.64558e-17
ENSG00000204020	559.009	62.0523	3.17132	TRUE	1.13629e-36
ENSG00000134070	3180.19	357.534	3.15296	TRUE	4.47863e-53
ENSG00000138166	4184.66	474.998	3.13912	TRUE	9.68461e-45
ENSG00000213386	30.6592	3.48298	3.13792	TRUE	0.000235997
ENSG00000177606	4440.32	505.375	3.13524	TRUE	5.36942e-23
ENSG00000105290	60.2956	6.88472	3.13058	TRUE	1.77247e-06
ENSG00000253227	43.384	4.95977	3.12882	TRUE	6.6773e-06
ENSG00000188215	2496.58	287.134	3.12015	TRUE	4.47863e-53
ENSG00000279269	12.6417	1.45614	3.11798	TRUE	0.0072678
ENSG00000120705	13366.3	1571.93	3.08799	TRUE	5.24446e-69
ENSG00000124091	250.422	29.4615	3.08746	TRUE	9.47137e-23
ENSG00000279198	433.786	51.5214	3.07374	TRUE	2.47485e-27
ENSG00000177535	160.915	19.3901	3.0529	TRUE	9.51148e-14
ENSG00000266320	20.3723	2.47812	3.03929	TRUE	0.00245409
ENSG00000258355	25.6422	3.12135	3.03828	TRUE	0.00019026
ENSG00000165685	43.4815	5.32008	3.03088	TRUE	6.46249e-05
ENSG00000157557	17826.7	2181.68	3.03052	TRUE	1.32556e-82
ENSG00000158792	4748.44	581.746	3.02899	TRUE	5.82424e-22
ENSG00000259712	16.2493	1.99422	3.02648	TRUE	0.00605334
ENSG00000167105	291.592	36.0514	3.01583	TRUE	1.77226e-19
ENSG00000241155	27.2651	3.37327	3.01484	TRUE	0.000807044
ENSG00000264675	29.2817	3.65944	3.0003	TRUE	0.000544606
ENSG00000253295	18.0822	2.26327	2.99809	TRUE	0.0098286
ENSG00000240211	14.9056	1.87196	2.99324	TRUE	0.00931471
ENSG00000199477	17.8292	2.26003	2.97983	TRUE	0.00512427
ENSG00000200879	21.9539	2.78423	2.97913	TRUE	0.00472819
ENSG00000179431	17.4169	2.20908	2.97897	TRUE	0.00527368
ENSG00000100036	526.073	66.7651	2.9781	TRUE	8.07919e-23
ENSG00000229473	54.1207	6.87824	2.97607	TRUE	2.75238e-07
ENSG00000177374	1645.13	209.484	2.97329	TRUE	2.03297e-24
ENSG00000170525	23894.2	3045.7	2.97181	TRUE	2.29979e-38
ENSG00000203812	49.0212	6.2508	2.97129	TRUE	0.00013089
ENSG00000268366	109.102	13.9753	2.96473	TRUE	6.01496e-09
ENSG00000264548	55.9891	7.20147	2.95878	TRUE	9.11848e-08
ENSG00000143367	1473.95	192.189	2.93909	TRUE	1.07175e-28
ENSG00000145107	84.1169	10.9913	2.93604	TRUE	7.50014e-09
ENSG00000242048	82.9646	10.8625	2.93314	TRUE	9.37088e-08
ENSG00000259476	16.6129	2.18132	2.92903	TRUE	0.00705084
ENSG00000144802	14240.4	1878.19	2.92257	TRUE	2.41072e-75
ENSG00000128016	95875.4	12692.5	2.91718	TRUE	1.41079e-52
ENSG00000183421	239.281	31.9773	2.90359	TRUE	2.86174e-09
ENSG00000253669	119.825	16.0221	2.9028	TRUE	6.29445e-11
ENSG00000176845	13271.4	1777.59	2.90033	TRUE	1.4496e-56
ENSG00000165997	2325.31	314.193	2.8877	TRUE	8.70935e-43
ENSG00000274213	249.536	33.7755	2.8852	TRUE	2.3411e-17
ENSG00000258469	59.8666	8.21889	2.86474	TRUE	1.84118e-07
ENSG00000124731	86654.6	11928.4	2.86087	TRUE	3.06476e-32
ENSG00000227591	24.3472	3.38715	2.84561	TRUE	0.0042599
ENSG00000239503	91.0474	12.6884	2.84311	TRUE	3.63869e-09
ENSG00000112658	19984.7	2792.64	2.83919	TRUE	1.19223e-42
ENSG00000188396	232.356	32.7696	2.82591	TRUE	2.29078e-21
ENSG00000136689	16415	2316.82	2.8248	TRUE	1.02301e-70
ENSG00000019144	309.836	43.7403	2.82447	TRUE	1.14756e-21
ENSG00000275202	292.308	41.2976	2.82336	TRUE	2.49184e-09
ENSG00000204421	36.1182	5.14819	2.81059	TRUE	0.00013942
ENSG00000229951	40.6929	5.87205	2.79284	TRUE	0.000159904
ENSG00000269952	22.8593	3.3362	2.7765	TRUE	0.00362086
ENSG00000102265	21252.6	3104.36	2.77527	TRUE	3.35851e-40
ENSG00000013588	22.2276	3.25749	2.77052	TRUE	0.00516949
ENSG00000102755	277.669	40.7468	2.76861	TRUE	1.66473e-10
ENSG00000264829	23.2922	3.41815	2.76856	TRUE	0.00811031
ENSG00000259379	87.5767	12.8555	2.76816	TRUE	3.41255e-07
ENSG00000166482	80.3838	11.9142	2.75422	TRUE	2.00644e-09
ENSG00000253372	47.3684	7.06533	2.7451	TRUE	4.3371e-06
ENSG00000285448	26.8304	4.00719	2.7432	TRUE	0.000539811
ENSG00000254826	96.3097	14.4268	2.73893	TRUE	4.19766e-10
ENSG00000170425	431.986	64.8074	2.73675	TRUE	3.13971e-21
ENSG00000229598	123.096	18.4898	2.73498	TRUE	4.65955e-13
ENSG00000285816	281.172	42.4679	2.72701	TRUE	3.26631e-23
ENSG00000125657	67.0709	10.148	2.72449	TRUE	0.000772614
ENSG00000287682	52.4209	7.95632	2.71997	TRUE	6.18992e-05
ENSG00000170439	29.3772	4.47396	2.71507	TRUE	0.00122916
ENSG00000233791	125.697	19.2289	2.70861	TRUE	1.90468e-12
ENSG00000278330	593.64	90.9925	2.70577	TRUE	1.14731e-36
ENSG00000188290	813.775	124.887	2.70401	TRUE	4.19766e-10
ENSG00000279164	48.3578	7.42564	2.70316	TRUE	9.55352e-06
ENSG00000095794	1181.72	181.535	2.70257	TRUE	1.72726e-20
ENSG00000198805	8630.34	1330.96	2.69695	TRUE	4.41114e-59
ENSG00000143333	109.807	17.021	2.68958	TRUE	1.71962e-08
ENSG00000118503	18443.4	2869.61	2.68418	TRUE	6.1662e-18
ENSG00000266891	47.537	7.46919	2.67003	TRUE	3.90845e-06
ENSG00000136603	2266.61	357.955	2.66268	TRUE	1.75978e-37
ENSG00000253214	67.4527	10.6986	2.65645	TRUE	3.68409e-07
ENSG00000070495	7131.84	1139.7	2.64562	TRUE	2.35119e-67
ENSG00000128271	495.532	79.3409	2.64284	TRUE	1.02377e-30
ENSG00000275993	86.2909	13.8294	2.64147	TRUE	1.01631e-06
ENSG00000213772	63.0485	10.1735	2.63165	TRUE	0.000864391
ENSG00000235151	29.3941	4.74625	2.63067	TRUE	0.000685968
ENSG00000090339	9749.69	1579.42	2.62596	TRUE	3.42103e-30
ENSG00000251179	154.571	25.3271	2.60952	TRUE	4.31832e-14
ENSG00000184009	354138	58249.8	2.60399	TRUE	3.19606e-58
ENSG00000130066	63281.4	10416.2	2.60295	TRUE	8.78949e-54
ENSG00000139832	2878.72	475.936	2.59659	TRUE	1.45979e-24
ENSG00000235552	28.2452	4.70461	2.58586	TRUE	0.00974742
ENSG00000215022	451.171	75.8017	2.57337	TRUE	1.20493e-19
ENSG00000279071	50.5035	8.52633	2.56639	TRUE	0.000405644
ENSG00000173846	8652.04	1461.74	2.56535	TRUE	1.38576e-34
ENSG00000237892	52.1471	8.81573	2.56443	TRUE	6.11774e-05
ENSG00000254639	25.3311	4.29942	2.55869	TRUE	0.00190987
ENSG00000264757	26.3431	4.47396	2.5578	TRUE	0.00431757
ENSG00000123610	1935.36	330.088	2.55168	TRUE	3.96893e-12
ENSG00000232757	46.4988	7.93729	2.55047	TRUE	2.0417e-05
ENSG00000185883	209.234	35.8587	2.54472	TRUE	1.51003e-16
ENSG00000230844	502.601	86.2334	2.5431	TRUE	1.12961e-32
ENSG00000198355	18777.8	3222.22	2.5429	TRUE	1.93865e-42
ENSG00000263050	118.165	20.3779	2.53573	TRUE	8.90672e-11
ENSG00000264773	78.1032	13.4849	2.53404	TRUE	1.15056e-05
ENSG00000228013	130.727	22.607	2.53171	TRUE	8.17779e-14
ENSG00000260805	202.163	35.1032	2.52585	TRUE	1.74264e-16
ENSG00000264769	59.2331	10.2893	2.52526	TRUE	8.80234e-07
ENSG00000279491	291.394	50.667	2.52385	TRUE	1.00507e-17
ENSG00000188886	94.6549	16.4611	2.52362	TRUE	3.5541e-07
ENSG00000233058	301.344	52.4407	2.52266	TRUE	2.46937e-18
ENSG00000276168	14538.5	2543.45	2.51502	TRUE	2.3411e-17
ENSG00000169895	6069.33	1069.13	2.5051	TRUE	5.27504e-44
ENSG00000167996	113634	20070.2	2.50126	TRUE	9.9542e-34
ENSG00000116679	35775.9	6339.34	2.49658	TRUE	7.44017e-73
ENSG00000115956	71134.8	12640.1	2.49255	TRUE	4.31824e-31
ENSG00000218980	222.07	39.7702	2.48125	TRUE	1.3604e-08
ENSG00000229465	222.439	39.9546	2.47697	TRUE	3.29718e-08
ENSG00000159885	344.388	61.9245	2.47545	TRUE	3.37051e-17
ENSG00000258976	30.6647	5.55338	2.46514	TRUE	0.00152695
ENSG00000228264	107.882	19.5673	2.46294	TRUE	1.10505e-08
ENSG00000100221	10452	1899.13	2.46037	TRUE	8.16915e-56
ENSG00000279861	676.694	123.692	2.45175	TRUE	2.16094e-24
ENSG00000264653	24.1767	4.47721	2.43294	TRUE	0.00419998
ENSG00000251194	112.963	21.0719	2.42245	TRUE	1.58548e-09
ENSG00000272911	27.3176	5.13431	2.41159	TRUE	0.00140738
ENSG00000286608	26.197	4.95046	2.40376	TRUE	0.00719181
ENSG00000279520	1007.81	190.873	2.40054	TRUE	5.34251e-40
ENSG00000229132	73.0411	13.8504	2.39878	TRUE	0.00126411
ENSG00000116285	171.544	32.5799	2.39653	TRUE	1.78823e-11
ENSG00000218809	564.339	107.237	2.39576	TRUE	1.03946e-12
ENSG00000167460	29374.1	5591.03	2.39336	TRUE	6.88399e-55
ENSG00000251022	2050.37	391.328	2.38943	TRUE	9.20022e-28
ENSG00000141526	60790	11607.2	2.38881	TRUE	1.77177e-21
ENSG00000177426	3539.43	680.699	2.37843	TRUE	2.07735e-23
ENSG00000273604	232.849	44.8571	2.37599	TRUE	5.92002e-10
ENSG00000228719	29.8195	5.75759	2.37272	TRUE	0.00714554
ENSG00000280326	23.279	4.50364	2.36986	TRUE	0.00409101
ENSG00000260467	500.813	97.733	2.35735	TRUE	6.03247e-25
ENSG00000173559	19277.2	3777.28	2.35148	TRUE	2.48299e-39
ENSG00000135821	120540	23835.2	2.33834	TRUE	2.06243e-26
ENSG00000118985	1531.58	304.167	2.33209	TRUE	3.04775e-16
ENSG00000259651	20.9196	4.16652	2.32794	TRUE	0.00759017
ENSG00000261055	38.6651	7.75668	2.31752	TRUE	0.00270854
ENSG00000184371	3638.21	731.181	2.31493	TRUE	9.50135e-16
ENSG00000179094	9730.53	1958.45	2.31281	TRUE	1.22117e-24
ENSG00000142178	74.7375	15.0839	2.30882	TRUE	2.33561e-06
ENSG00000167874	847.479	171.127	2.30811	TRUE	2.76355e-31
ENSG00000268240	232.523	47.1704	2.30142	TRUE	5.05644e-09
ENSG00000248719	74.7241	15.1997	2.29753	TRUE	4.5384e-06
ENSG00000228403	29.5703	6.02016	2.29627	TRUE	0.00371811
ENSG00000238279	84.0794	17.1882	2.29034	TRUE	4.83904e-06
ENSG00000115590	11379.5	2327.42	2.28964	TRUE	2.48076e-22
ENSG00000196352	28423	5826.54	2.28635	TRUE	6.37956e-20
ENSG00000163823	18586	3816.61	2.28386	TRUE	8.95487e-16
ENSG00000273129	54.2894	11.1567	2.28276	TRUE	6.96765e-05
ENSG00000229719	81.3549	16.7427	2.2807	TRUE	1.09665e-06
ENSG00000110848	653.215	135.18	2.27267	TRUE	1.51043e-16
ENSG00000235897	100.83	20.8664	2.27267	TRUE	2.10724e-06
ENSG00000108556	274.842	57.177	2.2651	TRUE	1.57813e-14
ENSG00000148841	24385.3	5073.32	2.26501	TRUE	1.41122e-27
ENSG00000268355	33.9237	7.06857	2.2628	TRUE	0.00122056
ENSG00000155307	1928.78	402.196	2.26172	TRUE	7.80054e-31
ENSG00000234709	27.179	5.70947	2.25106	TRUE	0.00316523
ENSG00000278771	199.643	41.9405	2.25101	TRUE	6.78176e-09
ENSG00000135047	1094.91	230.261	2.24946	TRUE	1.24539e-16
ENSG00000089818	5249.11	1107.76	2.24443	TRUE	9.0212e-29
ENSG00000287926	106.347	22.4477	2.24414	TRUE	1.13227e-08
ENSG00000151929	2423.67	515.368	2.23352	TRUE	3.66651e-30
ENSG00000116044	10018.3	2136.4	2.22939	TRUE	3.1581e-30
ENSG00000253276	4065.03	867.674	2.22804	TRUE	1.23414e-19
ENSG00000183484	9951.46	2133.54	2.22166	TRUE	1.19631e-23
ENSG00000102445	8219.7	1763.27	2.22083	TRUE	1.15435e-47
ENSG00000240914	52.5313	11.3006	2.21678	TRUE	0.00485519
ENSG00000229512	146.841	31.6156	2.21554	TRUE	2.38049e-07
ENSG00000162878	84.6659	18.2314	2.21535	TRUE	8.62468e-06
ENSG00000165655	430.204	92.7902	2.21298	TRUE	1.72088e-20
ENSG00000254554	50.0332	10.7949	2.21254	TRUE	0.00414135
ENSG00000273032	66.5027	14.3504	2.21232	TRUE	4.53291e-05
ENSG00000108106	1225.29	264.496	2.21181	TRUE	1.61244e-21
ENSG00000232472	29.6677	6.43789	2.20423	TRUE	0.00814205
ENSG00000069956	1297.93	282.068	2.20209	TRUE	3.79287e-24
ENSG00000261888	499.227	108.742	2.19878	TRUE	2.36801e-12
ENSG00000251161	56.9189	12.4458	2.19325	TRUE	0.000597479
ENSG00000233223	436.116	95.6983	2.18815	TRUE	3.76358e-13
ENSG00000121101	39.3697	8.66571	2.1837	TRUE	0.000750432
ENSG00000160888	17583.9	3901.26	2.17224	TRUE	9.11516e-29
ENSG00000100604	60.0445	13.3433	2.16992	TRUE	0.000346139
ENSG00000253981	454.667	101.046	2.1698	TRUE	3.00227e-10
ENSG00000285976	318.036	70.7039	2.16933	TRUE	7.42379e-13
ENSG00000149798	205.574	45.8565	2.16446	TRUE	5.28119e-10
ENSG00000185338	1409.52	315.043	2.16158	TRUE	4.58457e-17
ENSG00000272625	122.451	27.4304	2.15836	TRUE	1.2666e-05
ENSG00000227825	1015.4	227.671	2.15702	TRUE	2.05269e-18
ENSG00000269019	36.2287	8.12762	2.15623	TRUE	0.00216381
ENSG00000132510	89563.2	20123.8	2.154	TRUE	4.23136e-23
ENSG00000171223	47613.6	10707.4	2.15276	TRUE	5.49664e-16
ENSG00000284930	304.639	68.5315	2.15226	TRUE	8.96544e-16
ENSG00000232671	31.1633	7.01305	2.15173	TRUE	0.00255998
ENSG00000229129	692.94	157.71	2.13546	TRUE	1.17826e-07
ENSG00000268433	85.3951	19.4749	2.13254	TRUE	1.51207e-05
ENSG00000168389	910.747	207.742	2.13226	TRUE	1.51715e-19
ENSG00000264270	30.2131	6.93243	2.12374	TRUE	0.00303794
ENSG00000164687	46.2776	10.6199	2.12354	TRUE	0.000221646
ENSG00000176170	1352.39	310.421	2.12321	TRUE	2.44658e-19
ENSG00000105509	142.352	32.9417	2.11148	TRUE	4.3818e-06
ENSG00000253736	46.1672	10.7857	2.09775	TRUE	0.0030776
ENSG00000154099	63.2417	14.7913	2.09613	TRUE	4.44192e-05
ENSG00000162711	7318.34	1712.63	2.0953	TRUE	5.52139e-41
ENSG00000165030	7569.66	1772.62	2.09435	TRUE	1.075e-21
ENSG00000117228	9898.82	2323.73	2.09081	TRUE	3.59949e-13
ENSG00000258082	162.144	38.091	2.08975	TRUE	3.26981e-09
ENSG00000147872	4272.26	1003.95	2.08931	TRUE	4.30433e-13
ENSG00000180611	332.028	78.0671	2.08852	TRUE	3.27945e-08
ENSG00000266498	39.2499	9.23763	2.08709	TRUE	0.000858323
ENSG00000137309	11500.6	2710.01	2.08534	TRUE	3.07101e-39
ENSG00000197780	584.232	139.085	2.07057	TRUE	1.64448e-19
ENSG00000104883	164.097	39.1068	2.06906	TRUE	8.23801e-06
ENSG00000130164	2573.6	614.251	2.06689	TRUE	4.8497e-16
ENSG00000213362	105.424	25.2359	2.06265	TRUE	7.89298e-06
ENSG00000269318	105.356	25.3168	2.0571	TRUE	1.57096e-05
ENSG00000242992	129.384	31.1577	2.054	TRUE	2.06998e-08
ENSG00000134107	10464.7	2521.01	2.05345	TRUE	9.58777e-15
ENSG00000104142	7672.5	1858.32	2.0457	TRUE	5.91303e-22
ENSG00000272669	796.698	193.597	2.04098	TRUE	8.59737e-29
ENSG00000272341	168.186	41.0008	2.03633	TRUE	5.08508e-08
ENSG00000130052	1749.53	429.432	2.02646	TRUE	3.46674e-28
ENSG00000205622	28.1591	6.92179	2.02438	TRUE	0.00673046
ENSG00000123562	4521.49	1112.05	2.02358	TRUE	6.71072e-24
ENSG00000237149	75.8879	18.6941	2.02129	TRUE	2.78302e-06
ENSG00000170345	20299.1	5004.08	2.02024	TRUE	1.85261e-09
ENSG00000132475	88449.4	21974	2.00906	TRUE	1.04537e-22
ENSG00000242960	303.834	75.5512	2.00775	TRUE	6.63687e-10
ENSG00000120875	233.386	58.2785	2.00168	TRUE	4.34494e-06
ENSG00000148344	104.166	26.1546	1.99375	TRUE	0.00156503
ENSG00000149289	151.974	38.2172	1.99153	TRUE	2.20099e-07
ENSG00000154359	1473.58	371.039	1.98968	TRUE	6.68111e-18
ENSG00000249042	48.1723	12.1522	1.98698	TRUE	0.000189218
ENSG00000203814	248.865	63.1663	1.97814	TRUE	1.29462e-11
ENSG00000188211	314.257	79.8836	1.97597	TRUE	4.61833e-14
ENSG00000121742	49.0268	12.4657	1.9756	TRUE	0.00695554
ENSG00000175556	560.205	142.629	1.97368	TRUE	6.49616e-21
ENSG00000280138	2056.03	525.83	1.96719	TRUE	2.46527e-17
ENSG00000152413	71.9355	18.4231	1.96519	TRUE	0.000112459
ENSG00000102393	2621.2	673.171	1.96118	TRUE	2.41842e-23
ENSG00000197063	4424.62	1140.6	1.95576	TRUE	2.02224e-26
ENSG00000219507	539.668	139.551	1.95128	TRUE	4.88608e-10
ENSG00000182224	37.074	9.6025	1.94893	TRUE	0.00797494
ENSG00000253320	604.35	156.751	1.94691	TRUE	1.26016e-15
ENSG00000283828	28.4177	7.38856	1.94342	TRUE	0.0071679
ENSG00000176014	843.034	219.25	1.94301	TRUE	1.19477e-12
ENSG00000232187	306.847	79.9453	1.94044	TRUE	2.7792e-09
ENSG00000128918	107.275	28.0009	1.93777	TRUE	0.0003656
ENSG00000122862	75068.4	19599.2	1.93741	TRUE	1.09963e-12
ENSG00000286256	133.046	34.9479	1.92864	TRUE	0.000121369
ENSG00000262777	146.13	38.4631	1.92571	TRUE	6.92635e-08
ENSG00000260660	126.374	33.2697	1.92542	TRUE	5.92654e-05
ENSG00000201581	31.5025	8.31472	1.92173	TRUE	0.00613841
ENSG00000230149	244.318	64.4971	1.92146	TRUE	4.22297e-10
ENSG00000173295	644.186	170.236	1.91994	TRUE	6.82642e-19
ENSG00000235027	356.355	94.417	1.9162	TRUE	3.65513e-13
ENSG00000121966	37455.1	9927.49	1.91566	TRUE	2.02848e-22
ENSG00000203760	59.5516	15.8449	1.91012	TRUE	0.00158575
ENSG00000241839	36289.3	9661.79	1.90918	TRUE	1.03514e-14
ENSG00000177173	85.3595	22.7715	1.90632	TRUE	1.47897e-05
ENSG00000237781	462.503	124.34	1.89517	TRUE	4.70498e-08
ENSG00000132334	28132.8	7576.17	1.89271	TRUE	2.90576e-37
ENSG00000105835	70519.8	19017	1.89074	TRUE	5.65643e-21
ENSG00000115602	150.454	40.7182	1.88557	TRUE	5.90759e-08
ENSG00000165312	4548.07	1234.05	1.88186	TRUE	3.8463e-23
ENSG00000146232	3288.43	894.608	1.87807	TRUE	3.93118e-25
ENSG00000130513	73.9784	20.2481	1.86932	TRUE	0.0037024
ENSG00000226564	385.202	105.527	1.868	TRUE	1.66777e-14
ENSG00000280035	191.652	52.5396	1.86701	TRUE	5.92946e-06
ENSG00000248323	10714.2	2937.69	1.86678	TRUE	2.42962e-30
ENSG00000260196	108.529	29.8398	1.86277	TRUE	2.84923e-07
ENSG00000129226	51.2458	14.1082	1.8609	TRUE	0.00366226
ENSG00000125735	10034.3	2770.29	1.85683	TRUE	5.55818e-11
ENSG00000275888	731.839	202.083	1.85658	TRUE	2.7428e-12
ENSG00000134152	2173.38	602.103	1.85186	TRUE	2.14352e-20
ENSG00000103257	3052.37	846.503	1.85034	TRUE	7.63298e-18
ENSG00000243544	39.3097	10.9677	1.84163	TRUE	0.0072678
ENSG00000255443	44.2592	12.35	1.84147	TRUE	0.00188226
ENSG00000196449	760.865	212.387	1.84095	TRUE	2.10087e-15
ENSG00000228477	41.5681	11.6206	1.83879	TRUE	0.00418216
ENSG00000236618	35.3536	9.8841	1.83868	TRUE	0.00401747
ENSG00000172548	104.932	29.43	1.8341	TRUE	3.16846e-06
ENSG00000233762	128.847	36.4577	1.82137	TRUE	0.000312707
ENSG00000227376	128.953	36.529	1.81973	TRUE	1.11159e-06
ENSG00000006118	106.301	30.1895	1.81603	TRUE	2.74851e-07
ENSG00000173812	48561.1	13793.1	1.81585	TRUE	6.48047e-30
ENSG00000127666	3437.48	980.145	1.81028	TRUE	2.59848e-32
ENSG00000253522	257.201	73.3381	1.81026	TRUE	1.20616e-10
ENSG00000072682	74.9811	21.3845	1.80996	TRUE	0.00027679
ENSG00000234511	211.157	60.2299	1.80976	TRUE	5.55886e-08
ENSG00000223552	65.1365	18.6127	1.80718	TRUE	0.0058842
ENSG00000268061	136.81	39.1301	1.80583	TRUE	1.89571e-05
ENSG00000278743	57.7302	16.5213	1.80499	TRUE	0.000783891
ENSG00000232926	117.937	33.8492	1.80082	TRUE	1.73611e-06
ENSG00000273174	96.1108	27.6517	1.79733	TRUE	0.000454789
ENSG00000255224	43.6559	12.5713	1.79604	TRUE	0.00236418
ENSG00000171612	268.273	77.3462	1.7943	TRUE	7.61912e-12
ENSG00000274422	44.9995	13.0493	1.78594	TRUE	0.00877625
ENSG00000161921	11808	3428.96	1.78393	TRUE	1.00482e-11
ENSG00000120709	20662.4	6001.81	1.78354	TRUE	1.0424e-14
ENSG00000213694	1931.36	565.239	1.77269	TRUE	9.98971e-16
ENSG00000154710	308.33	90.4496	1.76929	TRUE	3.48551e-14
ENSG00000101460	1298.32	380.971	1.76889	TRUE	4.11087e-17
ENSG00000106341	48.6672	14.2894	1.76801	TRUE	0.00592744
ENSG00000280046	206.512	60.7016	1.76642	TRUE	1.06088e-07
ENSG00000173166	66.6808	19.6666	1.76152	TRUE	0.000297667
ENSG00000140961	537.04	158.738	1.75839	TRUE	4.49705e-10
ENSG00000274370	145.988	43.3596	1.75142	TRUE	1.68252e-07
ENSG00000163814	143.978	42.9008	1.74678	TRUE	0.000215057
ENSG00000268858	1107.98	332.333	1.73722	TRUE	3.16928e-18
ENSG00000151689	970.358	291.206	1.73648	TRUE	1.24539e-16
ENSG00000182885	22874.2	6887.21	1.73173	TRUE	8.72936e-24
ENSG00000090674	4698.11	1414.69	1.7316	TRUE	5.76431e-16
ENSG00000197405	62757.9	18969.1	1.72614	TRUE	1.00472e-20
ENSG00000161835	1016.25	307.593	1.72416	TRUE	4.09661e-12
ENSG00000160999	4849.17	1468.4	1.72349	TRUE	3.80968e-12
ENSG00000170458	49434.2	15012.6	1.71934	TRUE	2.89552e-10
ENSG00000198517	5754.48	1765.8	1.70436	TRUE	7.14617e-30
ENSG00000103966	3522.4	1083.15	1.70132	TRUE	2.6802e-20
ENSG00000145979	758.97	233.722	1.69925	TRUE	9.26545e-18
ENSG00000164626	56.8718	17.5215	1.69859	TRUE	0.00885427
ENSG00000008056	59.0194	18.4259	1.67945	TRUE	0.00366226
ENSG00000062582	79.0366	24.7626	1.67436	TRUE	0.000948263
ENSG00000159208	37.8012	11.8832	1.66951	TRUE	0.00600426
ENSG00000075624	962686	304616	1.66008	TRUE	1.02506e-28
ENSG00000277969	216.637	68.7823	1.65517	TRUE	2.51758e-08
ENSG00000167470	32329.4	10267.7	1.65473	TRUE	1.30574e-19
ENSG00000168209	3132.17	1001.07	1.64562	TRUE	6.29922e-07
ENSG00000263740	1452.6	469.679	1.62889	TRUE	1.67165e-07
ENSG00000100031	82.6348	26.7201	1.62883	TRUE	8.07094e-05
ENSG00000284052	55.4962	18.0198	1.6228	TRUE	0.000828289
ENSG00000160271	2371.28	771.102	1.62067	TRUE	2.35363e-13
ENSG00000165732	7246.02	2361.94	1.61722	TRUE	2.1186e-23
ENSG00000156966	455.711	148.594	1.61674	TRUE	2.34031e-07
ENSG00000258302	66.7444	21.78	1.61565	TRUE	0.000368627
ENSG00000105722	8004.9	2612.92	1.61522	TRUE	2.06982e-11
ENSG00000198682	610.377	199.425	1.61386	TRUE	8.98985e-11
ENSG00000101150	20768.1	6817.85	1.60698	TRUE	2.89186e-22
ENSG00000135094	62.6513	20.6872	1.5986	TRUE	0.00489285
ENSG00000262001	261.774	86.5411	1.59686	TRUE	4.26778e-05
ENSG00000287920	208.724	69.1415	1.59398	TRUE	2.08498e-09
ENSG00000183696	6036.98	2001.66	1.59263	TRUE	3.81246e-25
ENSG00000168003	8071.16	2682.06	1.58943	TRUE	1.08691e-22
ENSG00000268670	146.758	48.9142	1.58511	TRUE	4.55764e-07
ENSG00000165782	4692.29	1567.95	1.58141	TRUE	3.03999e-16
ENSG00000139318	14939.8	5000.66	1.57897	TRUE	9.79226e-23
ENSG00000188460	113.804	38.2659	1.57242	TRUE	0.000900371
ENSG00000106366	212.72	71.5631	1.57166	TRUE	0.0029948
ENSG00000104312	1562.82	526.267	1.57029	TRUE	3.13594e-16
ENSG00000213453	159.354	53.6669	1.57013	TRUE	1.32573e-05
ENSG00000179119	3070.05	1037.22	1.56554	TRUE	3.57362e-15
ENSG00000227512	291.319	98.4285	1.56545	TRUE	1.08867e-09
ENSG00000172216	27617.7	9334.58	1.56493	TRUE	3.93445e-10
ENSG00000138069	7046.86	2384.72	1.56316	TRUE	5.20476e-16
ENSG00000252835	50.0014	16.9682	1.55914	TRUE	0.00600426
ENSG00000178896	485.138	165.115	1.55493	TRUE	2.37577e-07
ENSG00000233431	45.931	15.7452	1.54455	TRUE	0.00884033
ENSG00000113811	1336.31	458.696	1.54264	TRUE	1.85071e-05
ENSG00000196428	2926.53	1006.35	1.54007	TRUE	1.05454e-17
ENSG00000104419	15556.2	5360.94	1.53693	TRUE	2.76354e-28
ENSG00000185947	1939.83	668.562	1.5368	TRUE	4.09976e-06
ENSG00000279549	51.5418	17.7707	1.53624	TRUE	0.00949203
ENSG00000001630	93.776	32.4241	1.53215	TRUE	0.00215214
ENSG00000106952	2609.79	906.22	1.526	TRUE	1.71307e-19
ENSG00000215417	75.3408	26.1708	1.52548	TRUE	0.00338635
ENSG00000245532	61071.8	21242.4	1.52356	TRUE	2.14761e-26
ENSG00000067048	5974.24	2080.99	1.52148	TRUE	1.97927e-17
ENSG00000164211	435.34	152.029	1.5178	TRUE	1.6582e-07
ENSG00000188229	5831.93	2043.68	1.5128	TRUE	3.82665e-22
ENSG00000117479	294.501	103.275	1.51179	TRUE	7.94754e-07
ENSG00000205537	49.2462	17.2701	1.51173	TRUE	0.00484935
ENSG00000162924	1821.53	639.583	1.50995	TRUE	1.86588e-22
ENSG00000277452	116.205	40.86	1.50791	TRUE	0.00162407
ENSG00000135241	1943.61	684.411	1.5058	TRUE	9.73744e-17
ENSG00000091106	472.101	1345.1	-1.51054	TRUE	2.9014e-12
ENSG00000173281	1360.66	3910.43	-1.52303	TRUE	5.26534e-10
ENSG00000183723	93.2625	269.107	-1.52881	TRUE	4.66185e-08
ENSG00000225313	220.158	637.59	-1.53409	TRUE	5.83107e-11
ENSG00000214872	21.5511	62.6243	-1.53896	TRUE	0.00686077
ENSG00000246082	83.4461	246.963	-1.56538	TRUE	6.16587e-10
ENSG00000111058	35.4849	105.323	-1.56955	TRUE	0.00104674
ENSG00000254760	20.3686	60.5871	-1.57267	TRUE	0.00325001
ENSG00000188343	19.6582	58.6957	-1.57812	TRUE	0.00620064
ENSG00000171940	2332.99	7024.35	-1.59019	TRUE	3.92516e-22
ENSG00000180953	59.0983	178.717	-1.59649	TRUE	1.01883e-05
ENSG00000181016	56.3321	171.066	-1.60253	TRUE	1.13737e-05
ENSG00000093134	516.676	1569.28	-1.60277	TRUE	2.45524e-21
ENSG00000115507	51.701	159.159	-1.6222	TRUE	0.000506406
ENSG00000261971	2011.65	6206.29	-1.62535	TRUE	2.93029e-10
ENSG00000234678	52.4677	162.416	-1.63019	TRUE	3.08266e-07
ENSG00000120279	14.6845	45.6015	-1.63479	TRUE	0.00748586
ENSG00000181631	2373.05	7392.41	-1.6393	TRUE	8.02587e-21
ENSG00000183307	275.715	861.723	-1.64405	TRUE	2.54777e-13
ENSG00000128604	809.143	2573.17	-1.66908	TRUE	1.98323e-20
ENSG00000166928	171.441	546.056	-1.67134	TRUE	6.35492e-05
ENSG00000173110	990.506	3172.21	-1.67925	TRUE	5.15872e-10
ENSG00000213600	16.6167	54.0187	-1.70083	TRUE	0.00341154
ENSG00000124766	133.029	454.281	-1.77185	TRUE	1.46863e-09
ENSG00000286555	149.794	522.158	-1.80151	TRUE	1.54887e-11
ENSG00000237886	22.8367	80.3762	-1.81542	TRUE	0.00203042
ENSG00000282608	32.0327	115.504	-1.85033	TRUE	1.47897e-05
ENSG00000270562	11.4311	41.2268	-1.85062	TRUE	0.00408773
ENSG00000158473	449.08	1661.6	-1.88753	TRUE	6.90824e-10
ENSG00000111186	14.0641	52.0887	-1.88895	TRUE	0.00604488
ENSG00000163083	18.8075	70.5873	-1.9081	TRUE	0.0050072
ENSG00000177125	528.466	1984.27	-1.90872	TRUE	3.46377e-19
ENSG00000111087	135.898	523.124	-1.94463	TRUE	1.90481e-13
ENSG00000226491	13.2639	52.4892	-1.98451	TRUE	0.000334715
ENSG00000123700	484.31	1936.71	-1.99961	TRUE	8.61864e-08
ENSG00000205890	23.7551	96.4316	-2.02127	TRUE	0.000831591
ENSG00000281162	205.311	840.607	-2.03362	TRUE	1.29378e-13
ENSG00000152804	379.428	1555.52	-2.0355	TRUE	4.19364e-40
ENSG00000136630	268.794	1125.62	-2.06614	TRUE	4.29374e-26
ENSG00000272037	14.2178	59.6196	-2.06809	TRUE	0.000456338
ENSG00000181908	23.2059	102.94	-2.14924	TRUE	8.08188e-07
ENSG00000279386	8.89358	40.1285	-2.17379	TRUE	0.000810082
ENSG00000173080	9.01918	40.9502	-2.1828	TRUE	0.00333657
ENSG00000163545	1240.76	5687.33	-2.19652	TRUE	7.48522e-29
ENSG00000131969	18.2696	87.5289	-2.26031	TRUE	2.08098e-05
ENSG00000183822	9.90371	48.2655	-2.28495	TRUE	0.000176387
ENSG00000278090	13.1834	64.8977	-2.29945	TRUE	0.000183957
ENSG00000183779	169.269	834.944	-2.30236	TRUE	3.28875e-16
ENSG00000165879	1100.23	5427.88	-2.30258	TRUE	2.81339e-21
ENSG00000181274	2452.26	12176.6	-2.31193	TRUE	6.65874e-20
ENSG00000158445	7.15258	36.0965	-2.33532	TRUE	0.00339562
ENSG00000196778	7.40748	38.5829	-2.38091	TRUE	0.00277711
ENSG00000262877	11.9333	62.4013	-2.38658	TRUE	3.3853e-05
ENSG00000206344	354.327	1861.4	-2.39323	TRUE	1.11376e-18
ENSG00000175538	480.276	2546.57	-2.40662	TRUE	3.82252e-23
ENSG00000187808	120.662	656.289	-2.44337	TRUE	4.11008e-31
ENSG00000234484	13.1815	73.4007	-2.47728	TRUE	5.25285e-06
ENSG00000246548	43.5022	245.915	-2.499	TRUE	4.24739e-11
ENSG00000115596	3.62183	21.0641	-2.54	TRUE	0.00566822
ENSG00000154736	7.41124	44.323	-2.58027	TRUE	0.000413287
ENSG00000121807	618.493	3704.55	-2.58247	TRUE	4.8112e-49
ENSG00000116990	177.422	1085.33	-2.61288	TRUE	7.95583e-46
ENSG00000263786	4.75567	30.3274	-2.6729	TRUE	0.00156922
ENSG00000231680	11.5248	80.9013	-2.81142	TRUE	6.41699e-08
ENSG00000119457	50.809	372.955	-2.87584	TRUE	1.04182e-25
ENSG00000159556	25.4342	190.048	-2.90152	TRUE	1.94265e-17
ENSG00000180340	51.3302	387.498	-2.91631	TRUE	3.08081e-14
ENSG00000229990	3.25827	26.4204	-3.01948	TRUE	0.000837047
ENSG00000173825	111.518	924.246	-3.051	TRUE	2.33706e-27
ENSG00000267296	10.3929	89.4104	-3.10485	TRUE	7.89556e-11
ENSG00000255163	7.03451	62.0665	-3.14129	TRUE	3.68765e-08
ENSG00000258546	2.52174	22.8728	-3.18114	TRUE	0.00136811
ENSG00000213876	21.6016	214.506	-3.31181	TRUE	9.3871e-21
ENSG00000259962	4.3246	44.6406	-3.36772	TRUE	6.64218e-06
ENSG00000004799	37.8761	439.684	-3.53711	TRUE	6.13894e-31
ENSG00000276842	2.12631	40.0926	-4.23691	TRUE	1.16713e-05
ENSG00000259514	1	33.3089	-5.05783	TRUE	2.50428e-06

## Sheet: C.parapsilosis DEGs 120mpi
id	mean_A_mrn	mean_B_mrn	log2_fc_mrn	DESeq2	DESeq2_adj_pval
ENSG00000108691	10906.4	1.93927	12.4574	TRUE	9.44063e-68
ENSG00000115008	9096.29	1.74601	12.347	TRUE	2.12809e-43
ENSG00000081041	12307.7	4.27142	11.4926	TRUE	1.47597e-164
ENSG00000123689	110586	40.8877	11.4012	TRUE	0
ENSG00000108688	2640.25	1	11.3665	TRUE	1.77525e-29
ENSG00000117525	4249.35	1.93251	11.1026	TRUE	4.26401e-19
ENSG00000122861	60586.9	40.3161	10.5534	TRUE	0
ENSG00000276085	40841.8	28.0665	10.507	TRUE	0
ENSG00000277632	30158	21.6331	10.4451	TRUE	0
ENSG00000102794	2913.93	2.49877	10.1875	TRUE	2.26639e-69
ENSG00000119508	11382.4	10.293	10.1109	TRUE	1.50879e-234
ENSG00000196878	24684.2	23.2242	10.0537	TRUE	0
ENSG00000276070	53621.3	52.9814	9.98311	TRUE	6.29747e-212
ENSG00000181634	22236.3	23.4799	9.88728	TRUE	4.52585e-176
ENSG00000113302	1164.57	1.373	9.72825	TRUE	1.60399e-13
ENSG00000166920	2928.22	3.55512	9.68591	TRUE	3.65394e-68
ENSG00000165474	943.463	1.1865	9.63511	TRUE	2.6068e-20
ENSG00000128342	5868.64	7.51989	9.6081	TRUE	6.41399e-40
ENSG00000179388	32949.2	43.9697	9.54952	TRUE	0
ENSG00000136244	3806.85	5.13951	9.53275	TRUE	2.29124e-23
ENSG00000163734	11388.2	18.2893	9.28233	TRUE	3.23831e-216
ENSG00000115009	2022.62	3.61778	9.1269	TRUE	7.01832e-23
ENSG00000166592	3349.68	6.41823	9.02763	TRUE	1.12794e-112
ENSG00000232810	89135.5	192.214	8.85714	TRUE	0
ENSG00000222047	772.539	1.68835	8.83785	TRUE	5.27631e-29
ENSG00000164949	1843.73	4.30613	8.74202	TRUE	7.06789e-97
ENSG00000115598	478.639	1.25092	8.5798	TRUE	2.77601e-17
ENSG00000169429	93124.7	245.409	8.56783	TRUE	4.81979e-29
ENSG00000008118	424.453	1.1865	8.48275	TRUE	8.29478e-17
ENSG00000102962	842.605	2.36993	8.47387	TRUE	3.23726e-43
ENSG00000132170	3229.67	9.10103	8.47114	TRUE	1.89172e-113
ENSG00000187479	799.7	2.35258	8.40907	TRUE	9.83069e-44
ENSG00000275302	90258.4	275.635	8.35516	TRUE	2.17138e-197
ENSG00000287561	688.828	2.12577	8.34002	TRUE	2.00834e-14
ENSG00000125538	402995	1276.47	8.30245	TRUE	2.07991e-272
ENSG00000197632	9569.13	32.2487	8.21301	TRUE	7.02641e-176
ENSG00000261026	759.2	2.5929	8.19377	TRUE	2.35978e-39
ENSG00000181649	1902.17	6.87861	8.11131	TRUE	1.52449e-99
ENSG00000078401	5315.78	20.3317	8.03041	TRUE	1.48786e-130
ENSG00000175592	5384.18	22.0261	7.93337	TRUE	3.00172e-177
ENSG00000196639	707.645	3.22743	7.7765	TRUE	3.28862e-49
ENSG00000164935	497.052	2.29492	7.75881	TRUE	4.08231e-24
ENSG00000140519	206.017	1	7.68662	TRUE	9.45849e-16
ENSG00000276600	3589.32	17.6927	7.66441	TRUE	1.19894e-99
ENSG00000196917	604.421	2.98326	7.66252	TRUE	1.44388e-46
ENSG00000175352	6319.9	31.5123	7.64784	TRUE	1.53797e-115
ENSG00000128564	586.159	2.95915	7.62997	TRUE	1.27225e-12
ENSG00000112149	36831.8	201.934	7.51092	TRUE	0
ENSG00000173391	4830.87	27.0308	7.48154	TRUE	4.74551e-131
ENSG00000099985	29845	170.325	7.45306	TRUE	2.45709e-239
ENSG00000163661	9123.92	53.5001	7.41397	TRUE	1.11823e-114
ENSG00000122641	1110.11	7.0254	7.30391	TRUE	5.31262e-75
ENSG00000121797	18696.6	123.812	7.23848	TRUE	0
ENSG00000166670	148.353	1	7.21289	TRUE	2.09197e-14
ENSG00000122877	4283.13	29.4864	7.18247	TRUE	5.28412e-168
ENSG00000106178	256.339	1.81043	7.14558	TRUE	1.7072e-21
ENSG00000019144	5684.23	40.6658	7.127	TRUE	1.14556e-135
ENSG00000270069	920.768	6.68535	7.10569	TRUE	9.83401e-64
ENSG00000204099	168.186	1.25092	7.07092	TRUE	1.34662e-12
ENSG00000123342	3061.33	24.29	6.97765	TRUE	1.64538e-30
ENSG00000101187	2343.15	19.103	6.93851	TRUE	4.65827e-184
ENSG00000139572	4702.83	40.983	6.84236	TRUE	5.97104e-96
ENSG00000102755	4310.29	37.7875	6.83373	TRUE	5.6369e-115
ENSG00000259342	106.244	1	6.73124	TRUE	7.31593e-13
ENSG00000237732	198.32	1.93251	6.68121	TRUE	2.87194e-20
ENSG00000139289	6751.42	66.6401	6.66266	TRUE	8.16099e-96
ENSG00000259354	213.35	2.16608	6.622	TRUE	9.17934e-24
ENSG00000120337	194.485	1.99693	6.60573	TRUE	1.36882e-08
ENSG00000162407	1976.63	22.602	6.45045	TRUE	5.50742e-85
ENSG00000108179	212511	2497.25	6.41105	TRUE	3.2143e-153
ENSG00000177464	166.375	1.97957	6.3931	TRUE	1.91027e-17
ENSG00000205710	1607.68	20.2411	6.31155	TRUE	8.16132e-106
ENSG00000162772	5162.33	67.4464	6.25814	TRUE	6.18362e-195
ENSG00000276980	133.706	1.75277	6.25329	TRUE	1.45409e-13
ENSG00000185022	23975.1	315.318	6.24858	TRUE	4.92355e-115
ENSG00000112137	34268.7	456.527	6.23005	TRUE	5.07398e-234
ENSG00000207870	141.653	1.93927	6.1907	TRUE	1.03534e-16
ENSG00000167612	113.27	1.55951	6.18254	TRUE	3.87183e-12
ENSG00000171855	71.9503	1	6.16893	TRUE	2.15061e-05
ENSG00000287494	200.598	2.81412	6.15548	TRUE	8.8377e-27
ENSG00000168334	116.15	1.68835	6.10423	TRUE	1.80755e-12
ENSG00000090104	1077.79	15.8636	6.08621	TRUE	5.71615e-56
ENSG00000109321	744.341	11.0222	6.07748	TRUE	8.59936e-52
ENSG00000136688	67.4903	1	6.07661	TRUE	7.79524e-11
ENSG00000236700	91.7612	1.373	6.06248	TRUE	2.49571e-10
ENSG00000255921	82.9049	1.25092	6.05039	TRUE	1.43883e-09
ENSG00000160886	65.5283	1	6.03405	TRUE	1.69911e-10
ENSG00000112715	30200.6	478.408	5.98019	TRUE	1.03163e-242
ENSG00000011422	164621	2638.78	5.96313	TRUE	3.30121e-224
ENSG00000250274	962.686	15.5079	5.95599	TRUE	1.04808e-57
ENSG00000176641	303.937	4.9127	5.95111	TRUE	3.84174e-28
ENSG00000267200	60.6653	1	5.9228	TRUE	2.31337e-10
ENSG00000137331	39796.6	657.749	5.91897	TRUE	6.87981e-123
ENSG00000136695	60.4017	1	5.91652	TRUE	2.49974e-10
ENSG00000125740	9700.27	162.403	5.90038	TRUE	3.11063e-77
ENSG00000113070	2334.62	39.293	5.89277	TRUE	1.07464e-18
ENSG00000120738	10093.6	170.453	5.88793	TRUE	6.03568e-124
ENSG00000267034	57.9077	1	5.85568	TRUE	8.16093e-10
ENSG00000267195	57.4172	1	5.84341	TRUE	1.33243e-09
ENSG00000169245	557.143	9.74348	5.83747	TRUE	1.35801e-07
ENSG00000136689	121186	2149.22	5.81727	TRUE	6.26527e-188
ENSG00000099625	136.137	2.417	5.8157	TRUE	3.09905e-14
ENSG00000134531	3290.85	58.5324	5.81308	TRUE	9.84553e-22
ENSG00000251127	55.2205	1	5.78713	TRUE	4.26756e-10
ENSG00000134070	18201.3	331.661	5.77819	TRUE	1.38198e-193
ENSG00000164400	54.6035	1	5.77092	TRUE	9.85966e-10
ENSG00000165606	51.9644	1	5.69945	TRUE	7.40252e-09
ENSG00000108342	51.7972	1	5.6948	TRUE	1.12052e-09
ENSG00000135047	10986	213.41	5.6859	TRUE	8.44871e-96
ENSG00000143333	811.46	15.8321	5.67959	TRUE	1.75303e-53
ENSG00000250739	51.2312	1	5.67895	TRUE	1.30873e-09
ENSG00000253320	7430.82	145.513	5.6743	TRUE	1.28308e-90
ENSG00000207725	50.7745	1	5.66603	TRUE	3.27551e-09
ENSG00000137869	71.3724	1.42007	5.65133	TRUE	6.1134e-09
ENSG00000118785	3564.35	72.1498	5.6265	TRUE	3.07199e-15
ENSG00000283849	346.087	7.00745	5.6261	TRUE	1.558e-35
ENSG00000153234	4286.65	86.9148	5.6241	TRUE	3.29098e-96
ENSG00000163975	1823.05	37.551	5.60136	TRUE	2.2017e-93
ENSG00000013588	146.29	3.09475	5.56287	TRUE	3.1489e-18
ENSG00000178803	2003.16	42.7665	5.54965	TRUE	2.05653e-132
ENSG00000258227	6034.17	130.18	5.53458	TRUE	4.13284e-66
ENSG00000163874	41151.6	895.211	5.52258	TRUE	1.03522e-246
ENSG00000103855	303.349	6.6574	5.50988	TRUE	5.29916e-35
ENSG00000239948	388.613	8.53093	5.50949	TRUE	1.28862e-51
ENSG00000198435	526.125	11.5844	5.50515	TRUE	4.76102e-31
ENSG00000108700	112.217	2.51113	5.48181	TRUE	0.000196013
ENSG00000164266	44.4882	1	5.47535	TRUE	1.44763e-08
ENSG00000118094	44.1507	1	5.46436	TRUE	3.35357e-08
ENSG00000135625	52.1382	1.1865	5.45755	TRUE	6.93226e-08
ENSG00000268812	70.224	1.62393	5.43441	TRUE	5.66802e-09
ENSG00000138670	6766.43	163.901	5.3675	TRUE	3.09295e-191
ENSG00000271474	40.9031	1	5.35414	TRUE	0.00108467
ENSG00000163739	8557.99	209.295	5.35366	TRUE	2.09177e-88
ENSG00000255398	32827.7	814.159	5.33346	TRUE	2.68884e-15
ENSG00000158050	21954.6	549.387	5.32056	TRUE	2.10609e-125
ENSG00000232803	81.6782	2.04399	5.32049	TRUE	1.7186e-12
ENSG00000278969	88.8838	2.24785	5.3053	TRUE	1.76277e-13
ENSG00000167604	26825.8	685.151	5.29105	TRUE	1.35181e-134
ENSG00000139354	315.136	8.12646	5.27721	TRUE	1.02378e-33
ENSG00000124882	664.681	17.215	5.27092	TRUE	7.35843e-71
ENSG00000149289	1359.7	35.5371	5.25782	TRUE	1.13811e-80
ENSG00000173334	45461.8	1255.28	5.17858	TRUE	5.5307e-126
ENSG00000184371	24225.7	678.784	5.15744	TRUE	1.30578e-88
ENSG00000135094	680.626	19.2168	5.14642	TRUE	2.13077e-34
ENSG00000100906	141865	4037.09	5.13506	TRUE	1.81955e-176
ENSG00000148344	853.997	24.3424	5.13269	TRUE	2.81261e-09
ENSG00000260135	480.417	13.7053	5.13148	TRUE	6.14369e-07
ENSG00000154099	481.915	13.7721	5.12896	TRUE	1.61679e-25
ENSG00000177535	629.507	18.0278	5.12593	TRUE	8.59791e-46
ENSG00000105825	34.6077	1	5.11302	TRUE	3.00788e-07
ENSG00000268658	234.591	6.83714	5.10061	TRUE	1.11695e-29
ENSG00000188211	2527.05	74.2119	5.08966	TRUE	9.71584e-103
ENSG00000118503	90466	2663.01	5.08625	TRUE	1.10889e-80
ENSG00000274215	73.3303	2.19019	5.06528	TRUE	1.80353e-12
ENSG00000284669	1285.23	38.4988	5.06108	TRUE	2.26639e-84
ENSG00000176597	7697.01	231.515	5.05512	TRUE	2.66529e-113
ENSG00000272768	79.6959	2.39964	5.05361	TRUE	1.97767e-12
ENSG00000104140	79.1559	2.49877	4.9854	TRUE	1.82428e-12
ENSG00000144655	45960.8	1473.98	4.96262	TRUE	8.94528e-143
ENSG00000124145	2615.89	84.0209	4.96041	TRUE	3.91185e-73
ENSG00000179431	65.4936	2.12577	4.9453	TRUE	2.13698e-11
ENSG00000255355	30.4919	1	4.93035	TRUE	2.82208e-07
ENSG00000124216	364.194	11.9659	4.92771	TRUE	1.27276e-30
ENSG00000001617	50.1171	1.67099	4.90653	TRUE	6.02419e-07
ENSG00000275238	29.8783	1	4.90103	TRUE	2.20367e-07
ENSG00000255874	369.489	12.4319	4.89341	TRUE	2.06473e-31
ENSG00000145107	299.013	10.275	4.86299	TRUE	6.36074e-20
ENSG00000253227	135.603	4.66354	4.86182	TRUE	2.35201e-15
ENSG00000087074	139678	4805.18	4.86137	TRUE	7.4927e-73
ENSG00000222009	4413.89	151.935	4.86053	TRUE	2.4056e-174
ENSG00000171174	680.397	23.6934	4.84382	TRUE	5.92869e-56
ENSG00000163814	1132.42	39.8455	4.82884	TRUE	1.45195e-39
ENSG00000163395	41.4148	1.50184	4.78534	TRUE	1.16044e-06
ENSG00000274528	37.4399	1.373	4.76917	TRUE	1.73864e-06
ENSG00000123358	8959.36	329.065	4.76695	TRUE	7.45276e-106
ENSG00000276753	187.778	6.94862	4.75615	TRUE	3.5592e-30
ENSG00000090339	39529.4	1465.8	4.75316	TRUE	1.63635e-96
ENSG00000155090	27009.4	1009.07	4.74237	TRUE	5.75494e-196
ENSG00000170525	74644.7	2824.66	4.72389	TRUE	1.21795e-130
ENSG00000073756	20268	767.559	4.72278	TRUE	1.69458e-154
ENSG00000253315	26.1982	1	4.7114	TRUE	9.7723e-07
ENSG00000287192	32.7611	1.25092	4.71092	TRUE	2.82428e-06
ENSG00000242048	262.932	10.15	4.69513	TRUE	1.84477e-33
ENSG00000235151	115.532	4.48204	4.68799	TRUE	1.49235e-18
ENSG00000177606	12033.5	468.261	4.6836	TRUE	3.04645e-121
ENSG00000172738	184.622	7.19455	4.68153	TRUE	2.91175e-20
ENSG00000152413	428.726	17.1785	4.64138	TRUE	1.10203e-43
ENSG00000260196	689.847	27.7355	4.63647	TRUE	3.28225e-69
ENSG00000280228	28.9827	1.1865	4.61041	TRUE	1.29606e-05
ENSG00000278546	33.4873	1.373	4.60821	TRUE	3.4992e-06
ENSG00000120875	1288.66	54.1622	4.57244	TRUE	1.78276e-42
ENSG00000182782	41253.9	1743.86	4.56417	TRUE	2.06027e-43
ENSG00000165685	117.033	4.98448	4.55333	TRUE	7.32175e-16
ENSG00000103257	18327.1	785.019	4.54511	TRUE	3.96645e-149
ENSG00000215861	91.1347	3.90518	4.54454	TRUE	5.84965e-15
ENSG00000180828	23.0584	1	4.52722	TRUE	4.09125e-06
ENSG00000101438	40.1141	1.75277	4.5164	TRUE	7.93402e-07
ENSG00000272512	108.355	4.78386	4.50145	TRUE	3.48503e-14
ENSG00000176170	6491.54	287.737	4.49574	TRUE	1.38377e-149
ENSG00000274508	37.6444	1.67099	4.49366	TRUE	1.87599e-06
ENSG00000255176	31.9281	1.42007	4.49079	TRUE	4.16686e-06
ENSG00000099860	37621.1	1683.25	4.48222	TRUE	5.15962e-157
ENSG00000144802	38177	1742.28	4.45365	TRUE	1.87212e-143
ENSG00000124762	23287.4	1064.43	4.45139	TRUE	4.01545e-80
ENSG00000101255	6795.69	310.808	4.45052	TRUE	2.68672e-44
ENSG00000186480	27143	1254.34	4.43558	TRUE	2.00295e-48
ENSG00000279393	21.4931	1	4.4258	TRUE	4.44067e-06
ENSG00000128271	1580.2	73.681	4.42267	TRUE	1.11327e-103
ENSG00000207614	25.3488	1.1865	4.41713	TRUE	2.87592e-05
ENSG00000123610	6545.53	306.639	4.4159	TRUE	1.1134e-35
ENSG00000175315	46.4873	2.19019	4.40771	TRUE	8.2151e-07
ENSG00000149633	21.0845	1	4.39811	TRUE	5.50898e-06
ENSG00000243022	26.227	1.25092	4.38999	TRUE	2.14411e-05
ENSG00000175445	1210.76	57.7908	4.38893	TRUE	2.8801e-07
ENSG00000254102	20.7907	1	4.37786	TRUE	7.68628e-06
ENSG00000140379	5738.66	276.233	4.37676	TRUE	1.92098e-34
ENSG00000235172	418.639	20.3179	4.36489	TRUE	1.8727e-51
ENSG00000220378	65.504	3.24478	4.33539	TRUE	9.94726e-12
ENSG00000171860	21394.4	1090.25	4.2945	TRUE	4.94184e-97
ENSG00000157557	39696.3	2023.54	4.29405	TRUE	5.4894e-159
ENSG00000255521	179.094	9.13958	4.29244	TRUE	1.28881e-19
ENSG00000136158	757.558	38.7232	4.29009	TRUE	7.44976e-27
ENSG00000198355	58453.7	2989.49	4.28932	TRUE	8.73147e-133
ENSG00000271614	1602.83	82.0194	4.28851	TRUE	3.75216e-122
ENSG00000234883	331.573	17.1668	4.27164	TRUE	1.00989e-24
ENSG00000170439	81.0954	4.22435	4.26282	TRUE	2.45133e-10
ENSG00000228261	195.103	10.2162	4.25531	TRUE	8.40612e-29
ENSG00000137309	47429.7	2512.36	4.23868	TRUE	1.51265e-120
ENSG00000196754	27.131	1.43742	4.23839	TRUE	4.33138e-05
ENSG00000125657	179.043	9.48963	4.23781	TRUE	1.62436e-20
ENSG00000186431	20035.8	1066.51	4.23161	TRUE	1.17624e-115
ENSG00000287626	59.6229	3.18036	4.2286	TRUE	3.32532e-09
ENSG00000177374	3635.74	194.221	4.22648	TRUE	2.39677e-77
ENSG00000204044	201.868	10.8093	4.22307	TRUE	2.42047e-27
ENSG00000069956	4875.57	261.54	4.22047	TRUE	3.78867e-121
ENSG00000162711	29582.3	1587.38	4.22002	TRUE	4.07822e-97
ENSG00000138166	8197.19	440.585	4.21764	TRUE	4.5051e-124
ENSG00000102265	53387.2	2879.53	4.21259	TRUE	2.46812e-53
ENSG00000165997	5383.55	291.293	4.20801	TRUE	2.12348e-76
ENSG00000259671	125.206	6.78624	4.20554	TRUE	1.52895e-22
ENSG00000241155	58.8877	3.19271	4.20511	TRUE	1.04146e-08
ENSG00000135476	695.038	38.4091	4.17757	TRUE	5.26517e-53
ENSG00000230638	116.54	6.45178	4.17498	TRUE	1.07616e-16
ENSG00000105697	40.2814	2.2305	4.17468	TRUE	6.88739e-07
ENSG00000235385	18.0325	1	4.17253	TRUE	2.71507e-05
ENSG00000173846	24446.5	1355.92	4.17228	TRUE	3.36718e-120
ENSG00000184557	28995	1612.07	4.16882	TRUE	4.97491e-71
ENSG00000253123	17.9441	1	4.16544	TRUE	0.000112644
ENSG00000267519	53709.7	2995.49	4.16432	TRUE	1.00549e-51
ENSG00000286256	581.868	32.538	4.16049	TRUE	1.33158e-25
ENSG00000249816	17.8145	1	4.15498	TRUE	3.47804e-05
ENSG00000186594	4385.67	247.942	4.14472	TRUE	1.25108e-128
ENSG00000204103	35280.7	1999.47	4.14119	TRUE	5.1538e-53
ENSG00000118515	55146.5	3132.25	4.138	TRUE	3.57799e-140
ENSG00000143067	2522.59	145.436	4.11645	TRUE	4.48822e-66
ENSG00000166886	9399.01	545.15	4.10778	TRUE	5.80532e-121
ENSG00000095794	2893.25	168.392	4.1028	TRUE	4.52919e-60
ENSG00000253522	1168.88	68.0945	4.10144	TRUE	2.46039e-51
ENSG00000124102	33896.6	1986.75	4.09265	TRUE	9.3116e-43
ENSG00000236182	17.0014	1	4.08758	TRUE	4.75317e-05
ENSG00000197279	173.84	10.3404	4.0714	TRUE	1.5449e-14
ENSG00000163421	38109.1	2267.45	4.07099	TRUE	5.8849e-11
ENSG00000259600	71.9993	4.28877	4.06935	TRUE	7.73277e-12
ENSG00000179148	67.0549	4.0205	4.0599	TRUE	9.25037e-12
ENSG00000188290	1934	115.967	4.05979	TRUE	5.13995e-32
ENSG00000170893	16.6703	1	4.05921	TRUE	0.000163931
ENSG00000229781	35.3539	2.12577	4.05581	TRUE	5.41326e-06
ENSG00000224596	271.643	16.5478	4.037	TRUE	3.84869e-24
ENSG00000253307	97.0218	5.91139	4.03674	TRUE	9.77468e-17
ENSG00000168389	3143.32	192.626	4.02841	TRUE	1.29844e-77
ENSG00000263050	302.807	18.9362	3.99918	TRUE	2.09468e-27
ENSG00000278607	213.286	13.3532	3.99754	TRUE	7.2595e-26
ENSG00000261024	19.9552	1.25092	3.9957	TRUE	0.000143058
ENSG00000236969	24.6246	1.55951	3.98094	TRUE	0.000340759
ENSG00000255491	166.295	10.5442	3.97922	TRUE	3.83723e-11
ENSG00000229931	300.998	19.103	3.97788	TRUE	2.29368e-27
ENSG00000104951	1493.03	94.8038	3.97715	TRUE	2.01487e-78
ENSG00000244065	24.56	1.55951	3.97715	TRUE	6.00462e-05
ENSG00000146232	13053.3	829.858	3.97541	TRUE	4.62178e-122
ENSG00000227591	50.3084	3.21007	3.97012	TRUE	1.14652e-08
ENSG00000250771	572.616	36.5985	3.96771	TRUE	7.78985e-25
ENSG00000170425	940.555	60.14	3.96711	TRUE	8.11111e-32
ENSG00000104885	30066.5	1931.14	3.96063	TRUE	1.98739e-107
ENSG00000100292	41239.7	2656.89	3.95623	TRUE	1.51545e-75
ENSG00000203364	18.3949	1.1865	3.95452	TRUE	0.00032613
ENSG00000286225	15.3547	1	3.94061	TRUE	0.00032623
ENSG00000253372	101.09	6.62769	3.93099	TRUE	1.57563e-16
ENSG00000205755	148.276	9.73496	3.92897	TRUE	0.00166968
ENSG00000181577	21.6018	1.42007	3.92712	TRUE	0.000192905
ENSG00000276900	3178.44	208.953	3.92707	TRUE	6.5777e-45
ENSG00000134871	108.514	7.14748	3.9243	TRUE	5.9881e-11
ENSG00000183578	20.738	1.373	3.91687	TRUE	0.000266436
ENSG00000143816	152.631	10.1797	3.90627	TRUE	1.601e-15
ENSG00000161835	4273.78	285.139	3.90578	TRUE	8.70038e-50
ENSG00000142319	14.9105	1	3.89825	TRUE	0.000353987
ENSG00000286281	26.9513	1.81043	3.89595	TRUE	1.52798e-05
ENSG00000106952	12451.8	840.108	3.88964	TRUE	7.30927e-59
ENSG00000242113	49.8402	3.36303	3.88948	TRUE	7.70568e-07
ENSG00000273604	618.196	41.7275	3.88899	TRUE	1.71156e-34
ENSG00000187098	927.942	62.6568	3.88849	TRUE	5.09742e-80
ENSG00000164626	242.123	16.349	3.88847	TRUE	2.76027e-20
ENSG00000266019	14.7476	1	3.88241	TRUE	0.0002146
ENSG00000287682	109.532	7.44663	3.87862	TRUE	3.36705e-12
ENSG00000285448	55.5328	3.79369	3.87167	TRUE	3.89095e-10
ENSG00000105976	24.3262	1.68835	3.84883	TRUE	9.18741e-05
ENSG00000266978	78.9965	5.48456	3.84834	TRUE	1.47165e-12
ENSG00000128918	375.43	26.0796	3.84755	TRUE	1.04109e-25
ENSG00000258858	14.2725	1	3.83517	TRUE	0.000135574
ENSG00000115594	8650.4	606.532	3.83411	TRUE	2.62278e-44
ENSG00000133657	16693.5	1178.31	3.82449	TRUE	7.5535e-66
ENSG00000230943	52.5021	3.71191	3.82214	TRUE	4.60099e-09
ENSG00000222043	55.0755	3.91577	3.81404	TRUE	3.32004e-09
ENSG00000250796	28.942	2.06135	3.8115	TRUE	2.61467e-05
ENSG00000232517	28.9088	2.06135	3.80985	TRUE	0.000119108
ENSG00000115956	163942	11725.5	3.80547	TRUE	1.23937e-74
ENSG00000182759	137.866	9.87851	3.80283	TRUE	9.49138e-09
ENSG00000138135	13.9012	1	3.79714	TRUE	0.000181881
ENSG00000026751	18023.3	1299.66	3.79366	TRUE	2.0327e-40
ENSG00000262898	25.9252	1.87485	3.78951	TRUE	2.89563e-05
ENSG00000259950	18.9325	1.373	3.78546	TRUE	0.000550277
ENSG00000188396	419.226	30.4766	3.78196	TRUE	9.3116e-43
ENSG00000276404	55.7561	4.06873	3.77648	TRUE	5.07612e-07
ENSG00000105290	88.2415	6.47206	3.76916	TRUE	3.60567e-12
ENSG00000234961	20.3682	1.50184	3.76151	TRUE	0.000500295
ENSG00000198805	16646.2	1233.47	3.7544	TRUE	2.02567e-57
ENSG00000056558	33831.1	2540.78	3.735	TRUE	3.1132e-68
ENSG00000182168	29.2891	2.21314	3.72619	TRUE	0.000132404
ENSG00000259379	158.58	12.023	3.72135	TRUE	5.98764e-18
ENSG00000228022	40.0626	3.04092	3.71967	TRUE	3.47677e-07
ENSG00000251194	258.589	19.6357	3.71911	TRUE	1.2051e-29
ENSG00000186451	21.0716	1.60657	3.71325	TRUE	0.000265322
ENSG00000285630	13.0593	1	3.707	TRUE	0.00120311
ENSG00000224821	12.9719	1	3.69731	TRUE	0.00241548
ENSG00000265494	12.8453	1	3.68317	TRUE	0.000534129
ENSG00000202502	12.8299	1	3.68144	TRUE	0.000345986
ENSG00000171621	1380.09	107.732	3.67925	TRUE	5.0619e-31
ENSG00000172548	348.398	27.3267	3.67235	TRUE	1.51208e-35
ENSG00000105642	40.9035	3.21683	3.66851	TRUE	1.63397e-07
ENSG00000188886	194.75	15.347	3.66559	TRUE	5.62181e-27
ENSG00000233058	617	48.6596	3.66447	TRUE	1.26469e-30
ENSG00000258907	18.1814	1.43742	3.66091	TRUE	0.000497325
ENSG00000130513	237.643	18.8908	3.65304	TRUE	2.55571e-19
ENSG00000270640	37.3316	2.99386	3.64032	TRUE	1.59383e-05
ENSG00000137936	492.803	39.9063	3.62632	TRUE	1.45966e-48
ENSG00000100302	12.3364	1	3.62485	TRUE	0.00159672
ENSG00000118160	12.33	1	3.6241	TRUE	0.000535911
ENSG00000006327	1737.71	141.102	3.62237	TRUE	3.47467e-31
ENSG00000121742	142.523	11.6129	3.61739	TRUE	2.11577e-10
ENSG00000286887	60.37	4.94417	3.61003	TRUE	1.47789e-07
ENSG00000255443	139.566	11.515	3.59936	TRUE	5.91587e-18
ENSG00000259438	33.2982	2.7497	3.5981	TRUE	6.54796e-06
ENSG00000258011	34.7145	2.86678	3.59804	TRUE	7.61812e-06
ENSG00000177426	7635.05	631.934	3.59479	TRUE	3.03928e-53
ENSG00000110047	151170	12512.4	3.59474	TRUE	1.14562e-87
ENSG00000269952	38.2471	3.16976	3.5929	TRUE	4.27573e-06
ENSG00000145685	5062.85	420.43	3.59001	TRUE	1.32156e-83
ENSG00000259651	47.2796	3.92813	3.5893	TRUE	1.55748e-08
ENSG00000229512	351.652	29.3882	3.58084	TRUE	1.22097e-30
ENSG00000136603	3970.67	331.958	3.58031	TRUE	4.5185e-88
ENSG00000164687	118.303	9.91146	3.57725	TRUE	4.49705e-15
ENSG00000264757	50.3426	4.22435	3.57498	TRUE	3.12139e-08
ENSG00000279907	17.1245	1.43742	3.57451	TRUE	0.00361411
ENSG00000278598	11.8812	1	3.57061	TRUE	0.000565872
ENSG00000283828	82.2546	6.92567	3.57007	TRUE	1.9958e-13
ENSG00000234191	11.8524	1	3.56711	TRUE	0.000645265
ENSG00000249992	1591.54	134.443	3.56536	TRUE	3.10797e-39
ENSG00000176845	19487.8	1648.81	3.56307	TRUE	4.29775e-96
ENSG00000233896	21.7274	1.84014	3.56163	TRUE	0.000529046
ENSG00000232873	21.6222	1.84014	3.55463	TRUE	0.000709438
ENSG00000273320	41.6878	3.54953	3.55393	TRUE	8.2827e-07
ENSG00000279164	81.5848	6.94862	3.5535	TRUE	9.13865e-11
ENSG00000254420	14.6727	1.25092	3.55207	TRUE	0.00105321
ENSG00000154252	13.8942	1.1865	3.5497	TRUE	0.00234695
ENSG00000253557	11.6921	1	3.54746	TRUE	0.000723856
ENSG00000125462	328.378	28.1909	3.54206	TRUE	2.46267e-26
ENSG00000204020	668.842	57.5769	3.5381	TRUE	2.60566e-46
ENSG00000269902	14.5009	1.25092	3.53508	TRUE	0.00276139
ENSG00000231971	11.5476	1	3.52952	TRUE	0.000737461
ENSG00000111262	11.4856	1	3.52175	TRUE	0.000722389
ENSG00000204385	13.583	1.1865	3.51701	TRUE	0.00355247
ENSG00000267432	31.4559	2.7497	3.51599	TRUE	2.05322e-05
ENSG00000251230	412.512	36.1321	3.51308	TRUE	1.23129e-17
ENSG00000243089	11.4146	1	3.51281	TRUE	0.00120503
ENSG00000159388	73746.2	6469.9	3.51075	TRUE	1.05693e-142
ENSG00000224272	11.3828	1	3.50878	TRUE	0.00206265
ENSG00000147872	10559.3	930.802	3.5039	TRUE	1.74388e-08
ENSG00000277969	719.719	63.917	3.49316	TRUE	1.16866e-45
ENSG00000273513	11.2374	1	3.49023	TRUE	0.00408305
ENSG00000141682	1633.71	145.523	3.48883	TRUE	4.3718e-61
ENSG00000162433	190.371	17.0985	3.47687	TRUE	4.59501e-17
ENSG00000128422	17.8771	1.60657	3.47606	TRUE	0.000618507
ENSG00000188215	2962.13	266.259	3.47574	TRUE	5.50465e-82
ENSG00000264675	38.539	3.46775	3.47425	TRUE	5.647e-07
ENSG00000277443	67378.2	6094.9	3.46661	TRUE	4.40793e-55
ENSG00000102393	6881.86	624.179	3.46277	TRUE	7.09616e-79
ENSG00000223552	190.112	17.2941	3.45849	TRUE	5.88417e-15
ENSG00000198535	10.9316	1	3.45043	TRUE	0.00533502
ENSG00000213362	256.203	23.4925	3.44702	TRUE	1.2191e-16
ENSG00000070961	30343.5	2785.48	3.44539	TRUE	1.26445e-106
ENSG00000214967	31.2727	2.87854	3.4415	TRUE	0.000665812
ENSG00000258960	42.4662	3.92253	3.43646	TRUE	3.31283e-07
ENSG00000235027	946.826	87.5771	3.43447	TRUE	3.54872e-68
ENSG00000113657	57.2747	5.30865	3.43148	TRUE	1.33932e-07
ENSG00000277895	22.5599	2.09106	3.43146	TRUE	0.000147422
ENSG00000139832	4725.7	440.685	3.42271	TRUE	3.80741e-36
ENSG00000166923	13.4058	1.25092	3.42179	TRUE	0.00305851
ENSG00000120129	129445	12107.3	3.41839	TRUE	1.87403e-38
ENSG00000167996	199037	18616.9	3.41835	TRUE	2.97779e-88
ENSG00000155307	3976.3	372.715	3.41528	TRUE	1.79101e-43
ENSG00000258355	31.521	2.96591	3.40977	TRUE	3.68381e-06
ENSG00000249870	14.5366	1.373	3.40429	TRUE	0.00289437
ENSG00000145358	25.7237	2.44111	3.39749	TRUE	0.00133102
ENSG00000229951	57.8511	5.50368	3.39388	TRUE	8.26737e-08
ENSG00000238133	12.4705	1.1865	3.39373	TRUE	0.00389612
ENSG00000105246	166.945	15.8865	3.3935	TRUE	1.68146e-14
ENSG00000138821	3874.94	369.323	3.39122	TRUE	8.778e-46
ENSG00000114315	537.614	51.25	3.39095	TRUE	6.77164e-20
ENSG00000236683	42.632	4.06756	3.3897	TRUE	8.24736e-07
ENSG00000137094	1832.92	175.234	3.38679	TRUE	8.1132e-24
ENSG00000145911	3449.84	330.708	3.3829	TRUE	6.01919e-88
ENSG00000242062	12.3057	1.1865	3.37454	TRUE	0.00304361
ENSG00000173166	189.306	18.2825	3.37218	TRUE	2.10539e-21
ENSG00000261618	26.9916	2.62761	3.36068	TRUE	0.000127682
ENSG00000100221	18069.5	1761.15	3.35896	TRUE	1.65802e-71
ENSG00000259398	12.1081	1.1865	3.35119	TRUE	0.00398776
ENSG00000175556	1349.3	132.331	3.34999	TRUE	1.04475e-67
ENSG00000283876	10.1874	1	3.34872	TRUE	0.00258065
ENSG00000099250	783.657	77.0763	3.34586	TRUE	0.00188683
ENSG00000251161	117.595	11.6141	3.33988	TRUE	3.18788e-16
ENSG00000171246	151.602	14.9826	3.33893	TRUE	2.89513e-19
ENSG00000168243	12.6318	1.25092	3.336	TRUE	0.004179
ENSG00000218980	373.161	37.02	3.33342	TRUE	4.97093e-21
ENSG00000041982	85.882	8.53653	3.33064	TRUE	1.74511e-08
ENSG00000244675	22.9978	2.29492	3.32498	TRUE	7.69633e-05
ENSG00000243609	32.3947	3.23418	3.32428	TRUE	6.53771e-06
ENSG00000151012	214.309	21.396	3.32428	TRUE	3.83276e-21
ENSG00000162924	5932.82	593.168	3.32221	TRUE	7.89021e-85
ENSG00000136052	224.375	22.5127	3.3171	TRUE	8.7894e-20
ENSG00000132510	185779	18675.5	3.31437	TRUE	4.14602e-61
ENSG00000204960	23.8427	2.39964	3.31266	TRUE	0.000127082
ENSG00000131435	19.8355	1.99693	3.31223	TRUE	0.000792661
ENSG00000255092	91.7865	9.24723	3.31119	TRUE	1.46625e-14
ENSG00000237513	1019.61	103.764	3.29664	TRUE	6.36566e-45
ENSG00000266320	23.3438	2.37669	3.29601	TRUE	0.000461219
ENSG00000275993	125.502	12.914	3.28071	TRUE	3.55971e-08
ENSG00000256843	9.69198	1	3.27679	TRUE	0.00232077
ENSG00000120705	14097.1	1456.94	3.27438	TRUE	1.32938e-110
ENSG00000259712	18.5815	1.92191	3.27325	TRUE	0.000685627
ENSG00000273443	37.8147	3.91577	3.27158	TRUE	1.01872e-05
ENSG00000130052	3840.46	398.182	3.26978	TRUE	6.56e-60
ENSG00000258082	339.985	35.3585	3.26534	TRUE	9.80867e-29
ENSG00000115590	20633.6	2157.08	3.25784	TRUE	4.61305e-58
ENSG00000117009	1243	130.247	3.2545	TRUE	7.67934e-41
ENSG00000103966	9561.41	1003.88	3.25163	TRUE	4.05895e-70
ENSG00000285906	143.406	15.062	3.25112	TRUE	8.22358e-14
ENSG00000136048	4548.3	479.406	3.24601	TRUE	6.63366e-24
ENSG00000285639	9.46114	1	3.24201	TRUE	0.0040018
ENSG00000231233	301.026	31.9338	3.23673	TRUE	0.00103687
ENSG00000214193	2064.03	219.658	3.23213	TRUE	6.71914e-59
ENSG00000227502	43.7481	4.68089	3.22436	TRUE	3.23663e-06
ENSG00000269019	70.8773	7.61402	3.21859	TRUE	1.77823e-08
ENSG00000115602	352.293	37.8607	3.218	TRUE	2.53344e-30
ENSG00000178860	606.227	65.2843	3.21505	TRUE	5.11825e-26
ENSG00000136160	41.3423	4.47028	3.20918	TRUE	0.000954596
ENSG00000260805	301.469	32.6016	3.20899	TRUE	5.27402e-28
ENSG00000127666	8399.72	909.14	3.20777	TRUE	6.10212e-92
ENSG00000227392	24.2582	2.62761	3.20665	TRUE	0.000370551
ENSG00000107104	2155.68	233.941	3.20392	TRUE	1.08082e-31
ENSG00000233791	165.001	17.9089	3.20373	TRUE	7.65528e-23
ENSG00000255446	9.20548	1	3.20249	TRUE	0.00402682
ENSG00000155011	33.5425	3.65425	3.19834	TRUE	0.000232692
ENSG00000278909	30.54	3.33215	3.19617	TRUE	0.000270154
ENSG00000119986	457.621	50.045	3.19286	TRUE	1.05619e-16
ENSG00000168994	463.842	50.7461	3.19227	TRUE	2.37439e-36
ENSG00000140459	17.4884	1.92191	3.18578	TRUE	0.00110637
ENSG00000271991	18.4326	2.02664	3.1851	TRUE	0.000882724
ENSG00000273079	9.08484	1	3.18346	TRUE	0.00917952
ENSG00000262172	13.0389	1.43742	3.18127	TRUE	0.00586272
ENSG00000272837	21.9215	2.417	3.18106	TRUE	0.000464771
ENSG00000135077	7512.73	829.62	3.17881	TRUE	3.69048e-42
ENSG00000231507	101.466	11.2193	3.17695	TRUE	2.07028e-10
ENSG00000125735	23137.9	2570.7	3.17002	TRUE	1.38551e-37
ENSG00000287812	17.9461	1.99693	3.16782	TRUE	0.00146068
ENSG00000105695	58.5764	6.57003	3.15635	TRUE	6.63523e-08
ENSG00000145632	345.336	38.795	3.15406	TRUE	1.88197e-20
ENSG00000286608	41.5598	4.6753	3.15206	TRUE	3.92411e-06
ENSG00000233223	785.716	88.7644	3.14596	TRUE	1.66399e-35
ENSG00000225968	19.975	2.26021	3.14367	TRUE	0.0013005
ENSG00000149557	815.722	92.3004	3.14367	TRUE	7.2984e-20
ENSG00000254027	19.2577	2.18343	3.14077	TRUE	0.00143358
ENSG00000197122	13865.2	1577.31	3.13593	TRUE	9.25972e-79
ENSG00000230844	702.444	80.0602	3.13322	TRUE	1.5558e-49
ENSG00000280303	58.551	6.68151	3.13145	TRUE	3.80054e-07
ENSG00000165694	10.3964	1.1865	3.1313	TRUE	0.00825862
ENSG00000104055	12.0257	1.373	3.13071	TRUE	0.00827983
ENSG00000242960	613.081	70.1662	3.12723	TRUE	4.80241e-27
ENSG00000258872	29.5239	3.37922	3.12712	TRUE	0.000238535
ENSG00000261055	63.4111	7.28249	3.12223	TRUE	5.68395e-08
ENSG00000109320	40940	4707.48	3.12049	TRUE	2.5548e-63
ENSG00000278705	13.9305	1.60657	3.11619	TRUE	0.00342003
ENSG00000116679	50952.3	5876.69	3.11607	TRUE	4.80567e-89
ENSG00000237264	130.792	15.1058	3.1141	TRUE	2.80865e-09
ENSG00000128016	101942	11774.4	3.11402	TRUE	2.32425e-67
ENSG00000264548	58.4552	6.75653	3.11298	TRUE	3.31266e-08
ENSG00000186827	2188.63	253.019	3.11271	TRUE	1.7698e-19
ENSG00000099377	180.752	20.9003	3.11241	TRUE	3.91537e-18
ENSG00000228768	12.2769	1.42007	3.11191	TRUE	0.00332975
ENSG00000175505	1593.88	184.366	3.1119	TRUE	4.44404e-34
ENSG00000242992	250.464	28.9875	3.1111	TRUE	1.66947e-23
ENSG00000107968	6747.13	781.2	3.11051	TRUE	8.84248e-38
ENSG00000228013	181.463	21.0342	3.10887	TRUE	3.84193e-20
ENSG00000167046	74.611	8.66185	3.10664	TRUE	1.72769e-08
ENSG00000196611	57.5835	6.68827	3.10595	TRUE	2.69943e-05
ENSG00000235897	167.174	19.4201	3.10573	TRUE	5.60937e-10
ENSG00000126218	18.7503	2.18343	3.10225	TRUE	0.00207295
ENSG00000006283	10.7141	1.25092	3.09845	TRUE	0.00693982
ENSG00000151929	4090.36	477.866	3.09755	TRUE	2.11783e-58
ENSG00000219507	1104.86	129.502	3.09281	TRUE	5.40551e-29
ENSG00000250148	8.52091	1	3.09101	TRUE	0.00569284
ENSG00000197019	3784.52	445.161	3.08771	TRUE	3.2867e-34
ENSG00000124225	1556.15	184.215	3.07852	TRUE	2.649e-26
ENSG00000259476	17.6592	2.09106	3.07811	TRUE	0.00231668
ENSG00000162692	42.5258	5.0433	3.0759	TRUE	0.000127082
ENSG00000189001	8.42956	1	3.07546	TRUE	0.00689437
ENSG00000148926	9438.81	1119.74	3.07545	TRUE	8.70585e-23
ENSG00000253214	84.1608	9.98648	3.0751	TRUE	1.33273e-09
ENSG00000078081	353.805	42.0911	3.07137	TRUE	9.28618e-19
ENSG00000227376	284.034	33.9157	3.06604	TRUE	1.47436e-27
ENSG00000164399	8.32283	1	3.05707	TRUE	0.00634484
ENSG00000278771	323.984	38.9435	3.05647	TRUE	8.65826e-33
ENSG00000274213	261.059	31.4032	3.0554	TRUE	8.33528e-25
ENSG00000259884	12.9411	1.55951	3.0528	TRUE	0.00933566
ENSG00000100036	512.729	62.0444	3.04683	TRUE	9.35439e-14
ENSG00000198829	110.703	13.4126	3.04504	TRUE	9.98154e-15
ENSG00000270390	10.2986	1.25092	3.04139	TRUE	0.00995825
ENSG00000252010	18.2703	2.2305	3.03406	TRUE	0.00384929
ENSG00000134107	19161.1	2340.02	3.03359	TRUE	1.62735e-38
ENSG00000215475	66.0029	8.07439	3.0311	TRUE	5.6725e-07
ENSG00000108821	55.7134	6.81978	3.03023	TRUE	2.39395e-06
ENSG00000008294	26018.6	3189.61	3.02809	TRUE	7.73536e-65
ENSG00000267122	83.1724	10.2094	3.0262	TRUE	3.90856e-12
ENSG00000280587	22.8851	2.81412	3.02366	TRUE	0.00143228
ENSG00000167874	1290.36	158.83	3.02222	TRUE	4.14912e-46
ENSG00000230204	45.2597	5.5731	3.02167	TRUE	1.02372e-05
ENSG00000226564	795.026	97.972	3.02056	TRUE	1.45387e-44
ENSG00000254693	22.8067	2.81412	3.0187	TRUE	0.000909845
ENSG00000252019	13.0146	1.60657	3.01807	TRUE	0.00497384
ENSG00000130164	4612.21	570.14	3.01607	TRUE	8.27318e-46
ENSG00000250069	26.998	3.33891	3.0154	TRUE	6.43697e-05
ENSG00000168003	20104.9	2486.73	3.01522	TRUE	2.12677e-119
ENSG00000203812	47.3436	5.87108	3.01147	TRUE	2.34763e-06
ENSG00000260466	11.4275	1.42007	3.00848	TRUE	0.00517033
ENSG00000185338	2347.25	292.17	3.00609	TRUE	3.84757e-29
ENSG00000133101	54.6029	6.79976	3.00542	TRUE	1.71798e-05
ENSG00000173077	25.6894	3.19947	3.00527	TRUE	0.000137707
ENSG00000196449	1574.51	196.935	2.99911	TRUE	5.8949e-46
ENSG00000106266	5341.86	668.343	2.99868	TRUE	4.2785e-75
ENSG00000145979	1732.13	216.81	2.99804	TRUE	5.33365e-60
ENSG00000259883	15.8105	1.97957	2.99762	TRUE	0.00279964
ENSG00000250929	7.98079	1	2.99653	TRUE	0.00803327
ENSG00000167105	266.633	33.5444	2.99071	TRUE	1.77088e-11
ENSG00000160271	5684.25	715.218	2.99051	TRUE	1.82241e-39
ENSG00000286076	59.0544	7.43428	2.98978	TRUE	2.40118e-08
ENSG00000105855	74.8325	9.44225	2.98646	TRUE	9.83929e-06
ENSG00000279269	11.2542	1.42007	2.98644	TRUE	0.00530572
ENSG00000110848	991.573	125.404	2.98314	TRUE	4.35874e-39
ENSG00000136830	15097	1914.81	2.97899	TRUE	3.39114e-26
ENSG00000140961	1160.12	147.408	2.97639	TRUE	3.37053e-34
ENSG00000258469	60.0949	7.68404	2.96731	TRUE	4.12088e-09
ENSG00000104611	80.3071	10.2733	2.96663	TRUE	3.86875e-06
ENSG00000231047	25.044	3.21007	2.96379	TRUE	0.000661658
ENSG00000232757	57.8669	7.43811	2.95973	TRUE	1.73973e-06
ENSG00000177469	352.627	45.4341	2.9563	TRUE	0.00491225
ENSG00000169136	3951.24	509.917	2.95397	TRUE	5.40071e-40
ENSG00000224187	7.72513	1	2.94956	TRUE	0.00932634
ENSG00000259293	35.1638	4.55322	2.94913	TRUE	0.000295176
ENSG00000239503	91.4196	11.8527	2.94729	TRUE	4.07606e-10
ENSG00000230417	25.3513	3.29861	2.94213	TRUE	0.000281016
ENSG00000158186	1197.98	155.956	2.9414	TRUE	4.8335e-41
ENSG00000013619	323.947	42.2476	2.93882	TRUE	4.71408e-18
ENSG00000124731	84762.4	11066.3	2.93725	TRUE	8.037e-34
ENSG00000279020	18.4927	2.417	2.93566	TRUE	0.00408879
ENSG00000250644	215.626	28.2827	2.93054	TRUE	5.18825e-20
ENSG00000254528	71.0219	9.31841	2.93011	TRUE	7.11535e-08
ENSG00000233834	28.7896	3.78309	2.92791	TRUE	0.000284804
ENSG00000166482	84.4433	11.1258	2.92408	TRUE	9.92776e-09
ENSG00000228477	82.2496	10.8469	2.92273	TRUE	1.0851e-09
ENSG00000232187	562.423	74.2666	2.92087	TRUE	3.436e-27
ENSG00000134802	4000.33	529.28	2.91802	TRUE	1.42036e-60
ENSG00000197063	7972.84	1057.07	2.91502	TRUE	6.03968e-76
ENSG00000275202	289.486	38.3826	2.91497	TRUE	5.26127e-12
ENSG00000279227	203.534	27.0786	2.91004	TRUE	2.5849e-11
ENSG00000171989	10.6655	1.42007	2.90892	TRUE	0.00841452
ENSG00000130066	72051.6	9656.12	2.89951	TRUE	1.43144e-54
ENSG00000268858	2298.87	308.304	2.8985	TRUE	6.06747e-40
ENSG00000079215	151.798	20.3946	2.8959	TRUE	3.53708e-10
ENSG00000278493	29.5318	3.97519	2.89317	TRUE	0.00013092
ENSG00000198682	1367.86	184.927	2.8869	TRUE	1.44702e-33
ENSG00000215022	519.402	70.3631	2.88396	TRUE	1.72632e-20
ENSG00000183484	14591.3	1977.88	2.88309	TRUE	9.98215e-87
ENSG00000101017	3037.09	412.783	2.87924	TRUE	2.54242e-20
ENSG00000151689	1981.41	270.072	2.87511	TRUE	2.36157e-43
ENSG00000241743	49.1075	6.69887	2.87395	TRUE	0.00252149
ENSG00000276168	17249.6	2357.06	2.8715	TRUE	1.50669e-22
ENSG00000187556	31.0226	4.25406	2.8664	TRUE	0.000800157
ENSG00000108556	386.846	53.0664	2.86589	TRUE	7.07761e-33
ENSG00000114541	3741.53	513.363	2.86558	TRUE	2.59481e-35
ENSG00000231566	33.2927	4.56941	2.86513	TRUE	2.15994e-05
ENSG00000254827	177.526	24.3656	2.86511	TRUE	4.88711e-13
ENSG00000181656	84.0666	11.5682	2.86137	TRUE	0.000134327
ENSG00000273133	74.6606	10.2818	2.86026	TRUE	2.58397e-07
ENSG00000264769	69.7331	9.60964	2.85929	TRUE	1.4218e-09
ENSG00000104142	12505.6	1723.42	2.85923	TRUE	7.11952e-51
ENSG00000095383	10835.7	1493.97	2.85858	TRUE	7.08244e-67
ENSG00000160999	9875.04	1362.25	2.8578	TRUE	2.72004e-52
ENSG00000253295	15.741	2.17284	2.85687	TRUE	0.00836851
ENSG00000234975	580.474	80.2057	2.85546	TRUE	0.00361268
ENSG00000167680	338.02	46.7981	2.85259	TRUE	6.90134e-14
ENSG00000228923	37.694	5.22804	2.84999	TRUE	8.06448e-05
ENSG00000267607	30.1583	4.19081	2.84725	TRUE	0.000667787
ENSG00000216490	1004.28	139.562	2.84719	TRUE	7.13836e-36
ENSG00000288007	18.9444	2.63321	2.84688	TRUE	0.00227893
ENSG00000104856	12020.5	1677.4	2.8412	TRUE	2.8518e-41
ENSG00000286248	61.8012	8.62714	2.84068	TRUE	4.42217e-06
ENSG00000170542	19735.4	2756.64	2.8398	TRUE	3.34981e-34
ENSG00000131370	6034.7	844.269	2.83751	TRUE	3.34364e-62
ENSG00000279719	13.3948	1.87485	2.83683	TRUE	0.00988985
ENSG00000248208	65.6157	9.21368	2.83219	TRUE	1.77823e-08
ENSG00000221949	76.568	10.7672	2.8301	TRUE	1.28006e-07
ENSG00000168209	6583.44	927.997	2.82665	TRUE	7.82669e-37
ENSG00000156966	975.974	137.799	2.82428	TRUE	1.27304e-37
ENSG00000248719	100.076	14.1586	2.82135	TRUE	5.85167e-09
ENSG00000141526	76081.5	10768.5	2.82072	TRUE	2.94844e-45
ENSG00000198576	29.2374	4.14258	2.81921	TRUE	0.00270788
ENSG00000043462	74557.9	10569	2.81852	TRUE	1.42964e-70
ENSG00000148841	33100.3	4706.81	2.81402	TRUE	6.64149e-47
ENSG00000177173	148.685	21.1598	2.81286	TRUE	6.43936e-15
ENSG00000163823	24737.3	3537.35	2.80595	TRUE	2.69175e-20
ENSG00000147119	5289.12	757.364	2.80397	TRUE	1.06109e-24
ENSG00000053524	251.247	36.0016	2.80297	TRUE	1.5449e-14
ENSG00000151014	775.663	111.369	2.80008	TRUE	2.65807e-25
ENSG00000135925	553.886	79.6185	2.79841	TRUE	1.02373e-19
ENSG00000130340	5349.05	771.582	2.79339	TRUE	1.82284e-45
ENSG00000228109	73.5883	10.6172	2.79308	TRUE	3.31506e-08
ENSG00000213453	342.795	49.8132	2.78275	TRUE	2.57661e-17
ENSG00000142910	18.4217	2.68528	2.77826	TRUE	0.00466745
ENSG00000184009	369526	54011.8	2.77433	TRUE	1.56329e-69
ENSG00000172403	221.145	32.4722	2.76772	TRUE	1.59896e-18
ENSG00000116044	13426.8	1981.51	2.76044	TRUE	2.31152e-74
ENSG00000279491	318.957	47.0934	2.75977	TRUE	4.82228e-21
ENSG00000101665	4236.26	628.739	2.75226	TRUE	4.50133e-44
ENSG00000226380	441.999	65.6237	2.75175	TRUE	9.89092e-30
ENSG00000127124	5354.37	795.302	2.75114	TRUE	8.69384e-39
ENSG00000095951	6175.14	920.374	2.74618	TRUE	1.53347e-37
ENSG00000142178	94.1688	14.0607	2.74359	TRUE	2.06886e-11
ENSG00000249884	16.7264	2.49877	2.74283	TRUE	0.00680157
ENSG00000123562	6898.98	1031.2	2.74205	TRUE	3.4284e-76
ENSG00000118985	1885.96	282.107	2.74098	TRUE	2.98705e-51
ENSG00000106366	442.992	66.3377	2.73938	TRUE	1.01646e-09
ENSG00000090674	8744.82	1310.97	2.7378	TRUE	4.34508e-64
ENSG00000240233	418.812	62.847	2.73639	TRUE	1.95149e-09
ENSG00000204086	21.1223	3.16976	2.73632	TRUE	0.00157467
ENSG00000137507	413.853	62.1812	2.73457	TRUE	2.0108e-09
ENSG00000154640	266.231	40.1846	2.72796	TRUE	3.98612e-17
ENSG00000050730	62.0742	9.38783	2.72513	TRUE	7.86757e-06
ENSG00000145040	23.1507	3.50806	2.72231	TRUE	0.000688665
ENSG00000254332	26.7275	4.05137	2.72184	TRUE	0.00270931
ENSG00000124120	5584.12	849.327	2.71694	TRUE	4.2334e-56
ENSG00000229465	244.115	37.1407	2.71649	TRUE	5.29504e-09
ENSG00000107130	129.771	19.8754	2.70691	TRUE	3.77872e-10
ENSG00000175197	1147.93	175.905	2.70617	TRUE	8.56703e-29
ENSG00000124466	348.257	53.4309	2.70441	TRUE	5.58051e-21
ENSG00000228775	123.432	18.9753	2.70152	TRUE	6.2318e-11
ENSG00000069399	24655	3792.25	2.70075	TRUE	1.03189e-44
ENSG00000161921	20633.1	3182.1	2.69691	TRUE	1.13921e-37
ENSG00000169895	6413.35	991.324	2.69365	TRUE	4.86063e-79
ENSG00000254554	65.3799	10.1176	2.69197	TRUE	2.98151e-05
ENSG00000255097	23.5002	3.64749	2.68769	TRUE	0.000695646
ENSG00000274008	102.086	15.873	2.68514	TRUE	6.64811e-09
ENSG00000145555	446.721	69.4848	2.68461	TRUE	0.00358718
ENSG00000131669	42417.4	6630.72	2.67742	TRUE	4.14962e-52
ENSG00000176014	1297.15	203.45	2.6726	TRUE	8.20514e-20
ENSG00000105509	194.637	30.536	2.6722	TRUE	1.17176e-08
ENSG00000253669	94.702	14.9511	2.66314	TRUE	1.41872e-09
ENSG00000180316	946.745	149.858	2.65938	TRUE	3.46889e-24
ENSG00000204283	29.4449	4.66854	2.65698	TRUE	0.000508081
ENSG00000186407	29620.7	4698.13	2.65645	TRUE	7.63719e-39
ENSG00000150782	656.744	104.239	2.65543	TRUE	3.96128e-19
ENSG00000102760	4830.76	766.841	2.65525	TRUE	2.59597e-21
ENSG00000129226	82.7823	13.1852	2.6504	TRUE	2.84948e-07
ENSG00000285781	32.3947	5.17598	2.64585	TRUE	6.72608e-05
ENSG00000034152	53498.5	8553.61	2.64489	TRUE	2.64677e-45
ENSG00000278330	527.855	84.4407	2.64413	TRUE	2.06473e-31
ENSG00000279699	52.5646	8.43504	2.63962	TRUE	6.79257e-06
ENSG00000164023	2065.74	331.955	2.6376	TRUE	9.08263e-21
ENSG00000167460	32259	5184.3	2.63748	TRUE	1.23133e-55
ENSG00000226979	1110.44	179.532	2.62882	TRUE	1.75034e-38
ENSG00000115919	2030.47	328.379	2.62838	TRUE	2.23646e-23
ENSG00000272636	276.967	44.9144	2.62446	TRUE	0.0092342
ENSG00000147488	17.9953	2.91884	2.62415	TRUE	0.0037696
ENSG00000121966	56765.9	9207.47	2.62415	TRUE	1.80606e-52
ENSG00000178726	8092.63	1315.63	2.62085	TRUE	0.000173111
ENSG00000188786	11389.8	1853.6	2.61935	TRUE	7.81107e-51
ENSG00000196352	33184	5406.05	2.61784	TRUE	1.46174e-30
ENSG00000204291	24.9219	4.06873	2.61477	TRUE	0.00724726
ENSG00000077150	32205	5266.59	2.61235	TRUE	5.50936e-33
ENSG00000285976	398.838	65.6205	2.60358	TRUE	1.60042e-24
ENSG00000268433	109.469	18.0843	2.59771	TRUE	9.54413e-07
ENSG00000162783	15855.9	2622.06	2.59625	TRUE	6.17825e-45
ENSG00000120306	3595.54	595.108	2.59498	TRUE	3.55816e-49
ENSG00000078804	9432.3	1562.49	2.59376	TRUE	5.45625e-38
ENSG00000168993	96.3804	15.9798	2.59249	TRUE	2.81883e-06
ENSG00000152784	3513.38	584.025	2.58876	TRUE	7.09402e-23
ENSG00000177688	32.0368	5.36248	2.57876	TRUE	0.00018103
ENSG00000258512	43.6507	7.32839	2.57444	TRUE	3.57313e-06
ENSG00000268240	260.464	43.8255	2.57124	TRUE	9.80509e-13
ENSG00000183696	11025.9	1855.82	2.57076	TRUE	2.93072e-45
ENSG00000251179	139.952	23.5625	2.57037	TRUE	7.51818e-10
ENSG00000280326	25.1999	4.24347	2.5701	TRUE	0.000608843
ENSG00000163121	42.4821	7.1716	2.56649	TRUE	3.17797e-05
ENSG00000280035	289.251	48.8392	2.56621	TRUE	5.80524e-11
ENSG00000279181	19.4597	3.29185	2.56352	TRUE	0.00287421
ENSG00000184588	12807.4	2169.02	2.56186	TRUE	2.1447e-32
ENSG00000186891	1233.87	209.158	2.56053	TRUE	1.81635e-16
ENSG00000101460	2083.07	353.244	2.55997	TRUE	1.91144e-41
ENSG00000089818	6046.46	1027.18	2.5574	TRUE	7.61002e-43
ENSG00000015475	17767.4	3021.94	2.55569	TRUE	1.5704e-50
ENSG00000089041	3402.84	582.361	2.54675	TRUE	0.000182944
ENSG00000229129	851.333	146.344	2.54036	TRUE	2.0867e-09
ENSG00000100284	20675.4	3561.1	2.53752	TRUE	1.49973e-58
ENSG00000258976	30.3613	5.2348	2.53603	TRUE	0.00084212
ENSG00000266891	40.4904	6.98509	2.53523	TRUE	9.83674e-05
ENSG00000134152	3236.29	558.653	2.53432	TRUE	1.62922e-24
ENSG00000183421	172.109	29.7315	2.53326	TRUE	1.7849e-09
ENSG00000121594	60.5408	10.4654	2.53228	TRUE	1.94322e-05
ENSG00000285872	51.1423	8.84452	2.53166	TRUE	4.27202e-05
ENSG00000272449	1311.72	226.873	2.5315	TRUE	3.63561e-25
ENSG00000168306	45.5828	7.88613	2.5311	TRUE	0.000613612
ENSG00000158470	23803.3	4132.76	2.52598	TRUE	5.32598e-25
ENSG00000175130	12980.3	2259.64	2.52216	TRUE	2.15875e-37
ENSG00000283566	29.2796	5.11832	2.51615	TRUE	0.00200547
ENSG00000184545	847.37	148.31	2.51437	TRUE	9.50559e-15
ENSG00000104549	1149.51	201.663	2.51099	TRUE	6.02576e-20
ENSG00000106089	666.026	117.029	2.50872	TRUE	3.624e-17
ENSG00000122862	103345	18170.9	2.50777	TRUE	8.42277e-19
ENSG00000198369	647.188	114.185	2.50281	TRUE	1.33517e-13
ENSG00000211445	1157.51	204.505	2.50082	TRUE	8.3054e-19
ENSG00000104312	2756.49	488.128	2.4975	TRUE	2.77538e-36
ENSG00000127418	1968.61	348.871	2.49641	TRUE	9.32674e-16
ENSG00000127561	205.689	36.4866	2.49503	TRUE	4.86511e-05
ENSG00000139410	384.904	68.5886	2.48846	TRUE	2.70972e-12
ENSG00000163362	20.5643	3.66485	2.48831	TRUE	0.00409791
ENSG00000138755	53.7352	9.59904	2.48491	TRUE	0.00270356
ENSG00000272669	1000.54	179.649	2.47752	TRUE	2.54467e-34
ENSG00000166535	25.8165	4.65118	2.47263	TRUE	0.00231031
ENSG00000204381	64.6154	11.6573	2.47064	TRUE	4.36654e-07
ENSG00000256249	92.487	16.7016	2.46926	TRUE	0.00154335
ENSG00000120659	26.2246	4.75091	2.46464	TRUE	0.00462301
ENSG00000272911	26.6912	4.83768	2.46398	TRUE	0.000823917
ENSG00000113552	4957.64	899.056	2.46317	TRUE	2.47248e-67
ENSG00000197982	2209.02	405.471	2.44574	TRUE	1.05377e-32
ENSG00000200087	50.1464	9.22136	2.4431	TRUE	0.00303816
ENSG00000198363	3744.11	688.811	2.44244	TRUE	7.80594e-21
ENSG00000126266	21.5333	3.96284	2.44196	TRUE	0.00201052
ENSG00000136634	42.013	7.75405	2.43781	TRUE	0.000273325
ENSG00000132669	3313.74	612.016	2.43682	TRUE	1.76608e-34
ENSG00000272341	206.088	38.097	2.43551	TRUE	3.90076e-13
ENSG00000203760	79.6096	14.7322	2.43397	TRUE	4.0525e-06
ENSG00000284052	90.5196	16.7832	2.43122	TRUE	5.52439e-08
ENSG00000076382	567.433	105.268	2.43039	TRUE	1.61563e-30
ENSG00000249042	61.0729	11.3352	2.42972	TRUE	3.78958e-07
ENSG00000228705	114.116	21.2504	2.42495	TRUE	4.16361e-12
ENSG00000230080	29.9071	5.59605	2.41801	TRUE	0.000430509
ENSG00000229473	34.506	6.45854	2.41757	TRUE	0.000411403
ENSG00000135241	3385.34	634.581	2.41542	TRUE	4.07651e-47
ENSG00000117594	40.7998	7.64873	2.41527	TRUE	0.00599384
ENSG00000287920	341.998	64.1456	2.41456	TRUE	7.37177e-21
ENSG00000134321	1812.59	340.737	2.41132	TRUE	7.53034e-13
ENSG00000038945	483.007	91.0158	2.40785	TRUE	7.24022e-17
ENSG00000286531	18.1526	3.42069	2.40782	TRUE	0.0064621
ENSG00000266389	486.503	91.7159	2.4072	TRUE	4.80016e-22
ENSG00000178896	809.411	153.084	2.40255	TRUE	6.23346e-27
ENSG00000006747	27.1857	5.14627	2.40125	TRUE	0.00299104
ENSG00000158792	2851.57	539.919	2.40094	TRUE	5.14402e-17
ENSG00000263676	25.2084	4.79062	2.39562	TRUE	0.00622888
ENSG00000143153	392.638	74.6638	2.39472	TRUE	3.77575e-27
ENSG00000265975	371.932	70.8023	2.39317	TRUE	1.90799e-21
ENSG00000157593	3773.47	719.858	2.39011	TRUE	1.25663e-19
ENSG00000213714	114.198	21.7937	2.38956	TRUE	2.56128e-09
ENSG00000134594	476.982	91.2694	2.38573	TRUE	2.14429e-21
ENSG00000179094	9450.27	1815.92	2.37965	TRUE	2.45638e-26
ENSG00000197780	671.593	129.058	2.37957	TRUE	7.08549e-27
ENSG00000263167	48.903	9.41078	2.37754	TRUE	9.35347e-06
ENSG00000171811	97.2349	18.7273	2.37633	TRUE	7.69715e-06
ENSG00000154710	435.463	83.9797	2.37444	TRUE	1.63555e-27
ENSG00000229644	4376.94	845.033	2.37284	TRUE	0.000523814
ENSG00000226334	26.3134	5.08861	2.37046	TRUE	0.00145911
ENSG00000231881	23.9246	4.64618	2.36438	TRUE	0.00335914
ENSG00000112658	13314.7	2589.95	2.36203	TRUE	3.00345e-40
ENSG00000171223	51069.7	9936.53	2.36166	TRUE	5.18596e-30
ENSG00000180875	74.186	14.4375	2.36133	TRUE	7.77976e-05
ENSG00000267534	757.015	147.368	2.36089	TRUE	1.04533e-24
ENSG00000203395	24.0199	4.68089	2.35938	TRUE	0.00134499
ENSG00000185947	3180.51	619.869	2.35922	TRUE	1.02879e-19
ENSG00000285816	202.219	39.4348	2.35838	TRUE	2.1158e-13
ENSG00000052795	2179.76	425.301	2.35761	TRUE	5.17864e-31
ENSG00000075426	49567.9	9691.26	2.35465	TRUE	1.01471e-28
ENSG00000185883	170.124	33.352	2.35074	TRUE	7.53268e-12
ENSG00000231830	29.1545	5.71929	2.34981	TRUE	0.00301243
ENSG00000161544	33.0956	6.5112	2.34564	TRUE	0.00162563
ENSG00000115844	20.7554	4.08492	2.34511	TRUE	0.00628121
ENSG00000197405	89324	17598.6	2.34359	TRUE	2.85706e-38
ENSG00000064270	125.801	24.7936	2.3431	TRUE	7.12461e-06
ENSG00000121101	41.1358	8.11586	2.34158	TRUE	9.08671e-05
ENSG00000287771	173.284	34.3133	2.3363	TRUE	1.58314e-12
ENSG00000112096	146634	29044.6	2.33588	TRUE	5.25923e-23
ENSG00000165732	11041.6	2189.53	2.33426	TRUE	1.64156e-36
ENSG00000285909	26.6957	5.31541	2.32835	TRUE	0.00149251
ENSG00000008056	86.0199	17.1532	2.32619	TRUE	0.000120313
ENSG00000138386	2596.79	518.127	2.32535	TRUE	4.38034e-34
ENSG00000026508	68661.5	13710.1	2.32427	TRUE	8.74498e-49
ENSG00000273341	23.9628	4.78562	2.32402	TRUE	0.00327818
ENSG00000164211	705.919	141.082	2.32297	TRUE	3.79546e-17
ENSG00000279071	39.9146	7.98026	2.32241	TRUE	0.00197463
ENSG00000103569	87237.6	17453.4	2.32145	TRUE	3.25222e-25
ENSG00000006118	140.123	28.0459	2.32084	TRUE	3.64998e-12
ENSG00000001630	150.45	30.1633	2.31841	TRUE	1.95922e-08
ENSG00000182687	37.556	7.53784	2.31682	TRUE	0.00458167
ENSG00000168264	16000	3212.07	2.31649	TRUE	2.89709e-39
ENSG00000234043	24.7735	4.99624	2.30988	TRUE	0.00308605
ENSG00000244242	100.755	20.3205	2.30984	TRUE	5.63025e-06
ENSG00000147650	213.33	43.0298	2.30968	TRUE	6.55103e-13
ENSG00000160460	110.513	22.3626	2.30506	TRUE	3.18935e-08
ENSG00000258623	19.4021	3.92813	2.3043	TRUE	0.00571104
ENSG00000136026	13845.5	2806.54	2.30255	TRUE	3.02677e-41
ENSG00000131979	5114.24	1037.33	2.30165	TRUE	4.94239e-23
ENSG00000156535	165.343	33.5538	2.30091	TRUE	1.48615e-10
ENSG00000100024	424.48	86.1528	2.30073	TRUE	2.08701e-13
ENSG00000166401	3613.19	736.046	2.29541	TRUE	1.25681e-19
ENSG00000106341	65.1288	13.3029	2.29156	TRUE	8.9684e-05
ENSG00000273812	195.841	40.0425	2.29008	TRUE	1.1893e-12
ENSG00000180611	354.095	72.4238	2.2896	TRUE	1.91233e-07
ENSG00000011566	516.107	105.948	2.28431	TRUE	8.67333e-16
ENSG00000102119	6372.24	1310.22	2.28199	TRUE	5.553e-39
ENSG00000138069	10752.9	2211.2	2.28182	TRUE	2.58904e-51
ENSG00000259954	82.8656	17.1215	2.27497	TRUE	9.11146e-08
ENSG00000287974	20.9281	4.32524	2.27459	TRUE	0.00766559
ENSG00000213772	45.9527	9.51167	2.27238	TRUE	0.00102544
ENSG00000105835	85165.2	17640.1	2.2714	TRUE	1.11932e-26
ENSG00000204421	23.4217	4.85504	2.27029	TRUE	0.00774689
ENSG00000253276	3883.65	805.129	2.27012	TRUE	2.07614e-28
ENSG00000161011	32024.2	6661.07	2.26534	TRUE	1.365e-36
ENSG00000105928	199.701	41.6087	2.26288	TRUE	2.64242e-08
ENSG00000157654	2777.98	579.514	2.26112	TRUE	1.03979e-29
ENSG00000100226	17848.9	3723.68	2.26103	TRUE	5.59072e-38
ENSG00000111490	206.703	43.2728	2.25603	TRUE	3.3701e-16
ENSG00000205927	483.484	101.367	2.25388	TRUE	2.22269e-09
ENSG00000089558	33.4764	7.0198	2.25364	TRUE	0.00158547
ENSG00000233922	43.4208	9.11839	2.25154	TRUE	0.000427576
ENSG00000244491	23.1378	4.8618	2.25069	TRUE	0.00741689
ENSG00000234076	23.0151	4.83768	2.25019	TRUE	0.00616263
ENSG00000062582	109.604	23.0483	2.24957	TRUE	2.496e-09
ENSG00000125730	648.453	136.452	2.2486	TRUE	5.21001e-12
ENSG00000104883	172.574	36.3299	2.24798	TRUE	3.33179e-07
ENSG00000258667	42.6757	9.00307	2.24493	TRUE	0.0003177
ENSG00000153395	36113.9	7619.57	2.24477	TRUE	3.59917e-33
ENSG00000140406	10138.5	2144.84	2.24091	TRUE	2.27053e-29
ENSG00000146070	1136.4	240.855	2.23823	TRUE	4.10701e-09
ENSG00000169495	34.9047	7.42076	2.23378	TRUE	0.00200547
ENSG00000198517	7693.42	1637.66	2.23199	TRUE	3.30095e-41
ENSG00000241839	41956.3	8963.29	2.22679	TRUE	2.1931e-30
ENSG00000111817	4500.29	964.017	2.22289	TRUE	1.99393e-28
ENSG00000182853	199.114	42.6922	2.22155	TRUE	5.58775e-05
ENSG00000198400	120.739	25.8993	2.22091	TRUE	1.08211e-06
ENSG00000099937	61.747	13.2591	2.21939	TRUE	4.68409e-05
ENSG00000125726	83.1967	17.9151	2.21535	TRUE	0.000927963
ENSG00000007350	943.561	203.722	2.21152	TRUE	2.1916e-10
ENSG00000278869	181.874	39.2772	2.21118	TRUE	0.000339661
ENSG00000130449	5134.9	1116.19	2.20175	TRUE	5.0619e-31
ENSG00000132334	32277.9	7026.26	2.19972	TRUE	6.75626e-40
ENSG00000179362	30.8076	6.70946	2.19902	TRUE	0.00200547
ENSG00000185607	43.0863	9.40018	2.19647	TRUE	0.000131795
ENSG00000124091	125.58	27.4002	2.19635	TRUE	1.8032e-08
ENSG00000231305	100.914	22.0311	2.19552	TRUE	2.62665e-09
ENSG00000074660	8107.85	1771.61	2.19426	TRUE	2.34133e-14
ENSG00000198879	4564.47	999.125	2.19171	TRUE	3.4305e-34
ENSG00000116514	22213	4863.85	2.19123	TRUE	3.23724e-22
ENSG00000182224	41.0256	8.98395	2.1911	TRUE	0.000505778
ENSG00000230583	26.4221	5.78931	2.19028	TRUE	0.00794856
ENSG00000116285	138.042	30.2627	2.1895	TRUE	4.41167e-06
ENSG00000111424	5257.31	1153.44	2.18838	TRUE	7.68086e-25
ENSG00000143851	10304.2	2261.74	2.18772	TRUE	3.87385e-27
ENSG00000234511	254.721	55.983	2.18586	TRUE	1.22369e-11
ENSG00000154898	19.6087	4.31849	2.18289	TRUE	0.00807819
ENSG00000254826	61.0649	13.4541	2.1823	TRUE	3.18519e-05
ENSG00000228264	82.6293	18.2466	2.17902	TRUE	6.90455e-06
ENSG00000165029	6290.11	1389.52	2.1785	TRUE	7.49779e-09
ENSG00000163624	47.4007	10.4777	2.17758	TRUE	0.000154445
ENSG00000230149	271.127	59.9428	2.17731	TRUE	1.63229e-12
ENSG00000237149	78.7606	17.4138	2.17724	TRUE	8.77699e-06
ENSG00000257790	111.962	24.7745	2.17609	TRUE	9.54709e-10
ENSG00000233746	66.2193	14.6605	2.17532	TRUE	0.000370736
ENSG00000143367	803.614	178.427	2.17117	TRUE	2.37138e-10
ENSG00000250635	31.4008	6.97274	2.17101	TRUE	0.000546179
ENSG00000126262	34642.7	7708.25	2.16808	TRUE	2.07596e-12
ENSG00000070495	4745.16	1056.86	2.16667	TRUE	6.85831e-32
ENSG00000172939	8404.8	1877.88	2.16211	TRUE	1.12639e-50
ENSG00000060558	3388.57	757.401	2.16155	TRUE	1.48169e-24
ENSG00000279196	60.789	13.6253	2.15752	TRUE	0.000134667
ENSG00000241529	53.407	11.98	2.1564	TRUE	0.00156063
ENSG00000163171	15904.9	3571.75	2.15477	TRUE	2.32821e-47
ENSG00000143322	2637.22	593.54	2.1516	TRUE	1.40064e-43
ENSG00000188460	157.959	35.5647	2.15104	TRUE	1.3346e-06
ENSG00000264270	28.8735	6.5056	2.14999	TRUE	0.00216858
ENSG00000273129	46.1046	10.3909	2.14958	TRUE	0.000228972
ENSG00000113448	1702.23	383.888	2.14867	TRUE	3.15119e-37
ENSG00000271855	36.3517	8.21499	2.14569	TRUE	0.00297527
ENSG00000185304	72.6869	16.4617	2.14259	TRUE	0.00215797
ENSG00000159208	48.8875	11.0843	2.14095	TRUE	0.00113863
ENSG00000229145	43.6994	9.90879	2.14083	TRUE	0.00165047
ENSG00000171612	316.382	71.7536	2.14054	TRUE	2.39665e-19
ENSG00000251022	1597.45	362.831	2.1384	TRUE	1.6854e-31
ENSG00000237499	512.552	116.45	2.13798	TRUE	8.58223e-20
ENSG00000253736	44.0787	10.0594	2.13153	TRUE	0.0004524
ENSG00000073712	37.9472	8.66361	2.13095	TRUE	0.00138091
ENSG00000101150	27671.5	6323	2.12972	TRUE	1.91781e-38
ENSG00000075618	1409.66	324.088	2.12088	TRUE	8.60305e-12
ENSG00000261245	368.99	84.9197	2.11941	TRUE	3.09147e-10
ENSG00000273004	46.6625	10.7881	2.11283	TRUE	0.000250914
ENSG00000229598	74.4377	17.2206	2.1119	TRUE	3.72364e-06
ENSG00000238005	703.275	163.331	2.10629	TRUE	2.17459e-16
ENSG00000198959	707.485	164.426	2.10527	TRUE	4.58679e-09
ENSG00000159128	19791	4605.26	2.10349	TRUE	4.52063e-25
ENSG00000023445	8125.36	1895.43	2.09991	TRUE	4.5518e-31
ENSG00000139438	80.4917	18.8358	2.09536	TRUE	2.1748e-06
ENSG00000116954	1879.99	440.211	2.09446	TRUE	1.43409e-37
ENSG00000061656	65.8922	15.4641	2.09118	TRUE	8.80987e-06
ENSG00000101367	12947.2	3039.95	2.09052	TRUE	6.19133e-16
ENSG00000173812	54451.3	12785.2	2.09049	TRUE	8.58369e-35
ENSG00000221955	25.7634	6.05759	2.08851	TRUE	0.00922941
ENSG00000245293	30.4159	7.15248	2.08831	TRUE	0.002675
ENSG00000185897	82.8795	19.4992	2.0876	TRUE	0.000285728
ENSG00000205622	27.6022	6.49501	2.08738	TRUE	0.00475025
ENSG00000037897	445.678	105.239	2.08233	TRUE	3.12932e-19
ENSG00000143184	70.4574	16.6958	2.07727	TRUE	0.00202891
ENSG00000134780	1032.31	244.66	2.07704	TRUE	1.15287e-17
ENSG00000135404	21896.6	5191.26	2.07655	TRUE	4.22633e-41
ENSG00000214812	65.2251	15.4877	2.07431	TRUE	0.000506596
ENSG00000117298	41141.7	9783.17	2.07223	TRUE	1.43475e-54
ENSG00000249138	47.7612	11.3929	2.06771	TRUE	0.000183386
ENSG00000117143	1108.87	264.577	2.06733	TRUE	2.81726e-18
ENSG00000277117	83.2528	19.8696	2.06694	TRUE	0.00503879
ENSG00000117228	9032.15	2156.21	2.06657	TRUE	6.6439e-11
ENSG00000139132	2892.97	691.712	2.06431	TRUE	1.24808e-34
ENSG00000145901	52255.3	12524.1	2.06088	TRUE	5.4065e-26
ENSG00000245112	51.0028	12.2324	2.05987	TRUE	0.00025032
ENSG00000174945	79.3831	19.1147	2.05415	TRUE	0.00153154
ENSG00000162889	26581.4	6404	2.05337	TRUE	6.92601e-34
ENSG00000188522	1235	297.937	2.05143	TRUE	9.65363e-20
ENSG00000120217	714.19	172.613	2.04877	TRUE	3.07222e-06
ENSG00000138678	5363.32	1296.51	2.04849	TRUE	3.01264e-14
ENSG00000143514	4892.04	1186.05	2.04428	TRUE	6.62274e-24
ENSG00000262001	331.771	80.4623	2.0438	TRUE	8.65086e-09
ENSG00000136235	127.573	31.0322	2.03948	TRUE	2.76735e-09
ENSG00000067334	2046.18	497.921	2.03894	TRUE	3.26111e-18
ENSG00000247925	23.8179	5.80666	2.03626	TRUE	0.0051371
ENSG00000279520	724.619	177.053	2.03304	TRUE	4.42544e-21
ENSG00000204388	1349.95	330.585	2.02982	TRUE	1.84551e-29
ENSG00000204386	5576.96	1366.4	2.0291	TRUE	1.05377e-32
ENSG00000199082	34.1511	8.3915	2.02493	TRUE	0.00684592
ENSG00000229132	52.509	12.9069	2.02442	TRUE	0.00116316
ENSG00000103522	3617.31	891.933	2.01991	TRUE	3.56934e-23
ENSG00000151694	5130.7	1267.93	2.01668	TRUE	5.31024e-21
ENSG00000101384	589.867	145.838	2.01602	TRUE	1.20265e-20
ENSG00000168246	846.414	209.501	2.01441	TRUE	9.51006e-20
ENSG00000158747	433.995	107.951	2.0073	TRUE	2.43864e-09
ENSG00000198814	3667.02	913.404	2.00528	TRUE	4.09406e-18
ENSG00000248323	10900	2723.83	2.00062	TRUE	2.18332e-32
ENSG00000185561	121.757	30.4639	1.99883	TRUE	0.00709063
ENSG00000130584	544.214	136.424	1.99607	TRUE	1.32386e-09
ENSG00000252835	62.9225	15.8074	1.99297	TRUE	0.000722466
ENSG00000170779	931.54	234.37	1.99083	TRUE	4.43525e-24
ENSG00000108175	23605.5	5940.12	1.99056	TRUE	1.55851e-42
ENSG00000026025	52511.7	13215	1.99046	TRUE	1.36507e-22
ENSG00000105643	15265.2	3844.12	1.98952	TRUE	5.12302e-42
ENSG00000131459	90.7832	22.8703	1.98895	TRUE	0.000881971
ENSG00000143507	1118.62	281.838	1.98878	TRUE	3.84869e-24
ENSG00000103496	9337.6	2353.77	1.98808	TRUE	8.81927e-43
ENSG00000184916	132.668	33.4685	1.98694	TRUE	7.75523e-07
ENSG00000137726	646.536	163.135	1.98666	TRUE	2.9374e-14
ENSG00000144597	2822.22	712.136	1.9866	TRUE	5.75868e-24
ENSG00000272256	28.6799	7.24102	1.98578	TRUE	0.00601673
ENSG00000271550	124.983	31.5841	1.98446	TRUE	0.00420599
ENSG00000110944	391.602	99.3593	1.97866	TRUE	2.1088e-08
ENSG00000171729	165.256	41.9676	1.97736	TRUE	2.40718e-08
ENSG00000182885	25129.5	6387.82	1.97599	TRUE	9.61108e-29
ENSG00000067048	7566.76	1929.05	1.97179	TRUE	2.14637e-29
ENSG00000241112	24.2672	6.19702	1.96936	TRUE	0.00869584
ENSG00000171867	6139.28	1576.97	1.96092	TRUE	1.43789e-25
ENSG00000279637	59.5841	15.3197	1.95954	TRUE	8.55144e-05
ENSG00000171522	7072.98	1818.78	1.95935	TRUE	2.01994e-21
ENSG00000160888	14071.5	3618.54	1.9593	TRUE	4.26742e-29
ENSG00000162496	2737.58	703.994	1.95927	TRUE	1.26666e-30
ENSG00000143479	141.948	36.5843	1.95606	TRUE	4.40716e-10
ENSG00000164056	127.518	32.8834	1.95527	TRUE	3.58583e-09
ENSG00000112378	167.825	43.3345	1.95336	TRUE	1.11406e-09
ENSG00000164111	19622.8	5067	1.95333	TRUE	1.34991e-30
ENSG00000181026	2533.15	655.693	1.94984	TRUE	9.10589e-32
ENSG00000263740	1679.63	435.29	1.9481	TRUE	2.15924e-11
ENSG00000167695	187.212	48.7225	1.94201	TRUE	2.85117e-12
ENSG00000173486	111.623	29.0675	1.94116	TRUE	5.17629e-07
ENSG00000135334	9632.6	2509.61	1.94046	TRUE	2.32741e-21
ENSG00000189067	132857	34646.7	1.93908	TRUE	8.63336e-22
ENSG00000175182	3374.01	880.64	1.93784	TRUE	2.66128e-24
ENSG00000179630	213.677	55.7751	1.93774	TRUE	8.05238e-09
ENSG00000132475	78065.3	20384.9	1.93718	TRUE	1.85315e-20
ENSG00000231123	71.0209	18.6096	1.93219	TRUE	3.92655e-06
ENSG00000104419	18928.7	4971.15	1.92893	TRUE	3.08002e-23
ENSG00000155096	8617.84	2264.62	1.92805	TRUE	5.76797e-15
ENSG00000276649	350.212	92.464	1.92127	TRUE	1.80118e-09
ENSG00000244300	72.4198	19.1565	1.91855	TRUE	0.0045426
ENSG00000280122	34.0304	9.00807	1.91754	TRUE	0.00507371
ENSG00000124107	1080.95	286.242	1.91699	TRUE	1.91305e-06
ENSG00000237989	128.287	34.0186	1.91498	TRUE	0.00010766
ENSG00000248503	31.7846	8.46475	1.90879	TRUE	0.00709063
ENSG00000146457	8838.24	2355.78	1.90755	TRUE	9.8559e-19
ENSG00000124103	89.7238	23.9629	1.90469	TRUE	3.67989e-05
ENSG00000271303	627.477	167.68	1.90386	TRUE	7.29963e-07
ENSG00000198018	879.418	235.237	1.90244	TRUE	1.44602e-24
ENSG00000108582	21694.2	5806.58	1.90155	TRUE	9.94622e-29
ENSG00000269961	32.5545	8.71743	1.90088	TRUE	0.00270905
ENSG00000182902	49.2902	13.207	1.9	TRUE	0.000426641
ENSG00000258302	75.649	20.2826	1.89908	TRUE	1.7384e-05
ENSG00000251136	221.033	59.2654	1.899	TRUE	8.44864e-12
ENSG00000237781	430.895	115.538	1.89897	TRUE	4.43946e-07
ENSG00000179750	281.381	75.4855	1.89825	TRUE	0.000729745
ENSG00000112972	1618.59	434.447	1.89749	TRUE	1.09356e-28
ENSG00000143344	513.525	137.972	1.89606	TRUE	3.57546e-10
ENSG00000109929	1046.71	281.405	1.89514	TRUE	1.49691e-10
ENSG00000163082	586.818	157.869	1.89419	TRUE	1.40391e-11
ENSG00000287926	77.667	20.8997	1.89382	TRUE	1.00389e-05
ENSG00000258315	189.124	50.9729	1.89153	TRUE	3.18584e-10
ENSG00000254477	166.247	44.8904	1.88885	TRUE	4.86043e-08
ENSG00000229349	43.199	11.6697	1.88823	TRUE	0.00438626
ENSG00000159625	74.5291	20.1414	1.88764	TRUE	0.00318289
ENSG00000227076	47.7433	12.909	1.88692	TRUE	0.00276516
ENSG00000197272	164.57	44.5039	1.88669	TRUE	4.498e-09
ENSG00000100644	12674.2	3428.04	1.88645	TRUE	4.81063e-35
ENSG00000188389	775.956	210.205	1.88418	TRUE	7.1769e-10
ENSG00000057704	10529.1	2853.76	1.88344	TRUE	2.52182e-25
ENSG00000149798	157.232	42.6406	1.88259	TRUE	1.77823e-08
ENSG00000281420	32.423	8.79745	1.88186	TRUE	0.00389612
ENSG00000167378	2506.19	680.552	1.88072	TRUE	2.8856e-32
ENSG00000160213	8339.48	2266.19	1.87969	TRUE	2.27911e-27
ENSG00000120694	4903.93	1333.72	1.87848	TRUE	7.03941e-20
ENSG00000284930	233.844	63.6105	1.87821	TRUE	2.51878e-12
ENSG00000123975	158.365	43.1551	1.87565	TRUE	0.000149612
ENSG00000232487	40.0863	10.9313	1.87464	TRUE	0.00850282
ENSG00000100065	41.2619	11.264	1.87309	TRUE	0.00534314
ENSG00000160223	62.3141	17.0185	1.87246	TRUE	0.00941966
ENSG00000276966	48.8791	13.3605	1.87124	TRUE	0.00839773
ENSG00000108106	894.989	245.378	1.86686	TRUE	4.70305e-21
ENSG00000150977	11429.1	3143.11	1.86245	TRUE	8.64952e-15
ENSG00000204434	32.3272	8.89158	1.86224	TRUE	0.00450323
ENSG00000060982	827.537	227.657	1.86196	TRUE	3.15544e-06
ENSG00000240869	36.0077	9.90587	1.86195	TRUE	0.00351375
ENSG00000198835	104.583	28.8619	1.85742	TRUE	3.27501e-06
ENSG00000231105	300.798	83.0478	1.85678	TRUE	4.869e-16
ENSG00000151247	982.248	271.638	1.8544	TRUE	9.38387e-11
ENSG00000105699	2391.8	661.456	1.85438	TRUE	4.12093e-11
ENSG00000118804	97.8047	27.0628	1.85359	TRUE	1.08391e-05
ENSG00000197380	31.999	8.86187	1.85235	TRUE	0.00572889
ENSG00000070718	1635.55	452.98	1.85225	TRUE	4.52355e-20
ENSG00000165006	12075.4	3346.06	1.85154	TRUE	9.11248e-23
ENSG00000139318	16703	4635.26	1.84938	TRUE	1.09009e-30
ENSG00000169155	1972.49	548.751	1.84579	TRUE	3.23496e-27
ENSG00000104368	84.6989	23.6431	1.84092	TRUE	2.68005e-06
ENSG00000109111	26296.9	7340.94	1.84085	TRUE	3.4714e-40
ENSG00000261888	360.954	100.784	1.84055	TRUE	1.41027e-07
ENSG00000279198	171.097	47.8476	1.83829	TRUE	6.03088e-08
ENSG00000244071	59.2818	16.5831	1.83787	TRUE	0.00208854
ENSG00000267551	51.7629	14.5272	1.83316	TRUE	0.00187557
ENSG00000275178	34.6877	9.73848	1.83266	TRUE	0.00309626
ENSG00000154608	26.1069	7.33515	1.83153	TRUE	0.0092067
ENSG00000213719	32379.3	9098.52	1.83137	TRUE	1.55054e-22
ENSG00000224875	38.7812	10.9096	1.82977	TRUE	0.00226877
ENSG00000277496	940.655	264.663	1.82951	TRUE	5.30624e-20
ENSG00000173926	320.639	90.499	1.82498	TRUE	8.8175e-09
ENSG00000285106	317.474	89.6182	1.82477	TRUE	2.81444e-11
ENSG00000161526	9007.67	2549.66	1.82085	TRUE	3.27054e-31
ENSG00000157152	64.0142	18.1375	1.81942	TRUE	0.000159477
ENSG00000104825	3493.28	990.079	1.81897	TRUE	1.52358e-17
ENSG00000274370	142.144	40.314	1.818	TRUE	2.58246e-06
ENSG00000239899	28.3627	8.04644	1.81757	TRUE	0.00731026
ENSG00000165782	5104.95	1454.02	1.81185	TRUE	2.69676e-22
ENSG00000162413	21041.4	6010.51	1.80767	TRUE	4.22773e-20
ENSG00000259020	56.669	16.1945	1.80705	TRUE	0.00635253
ENSG00000135124	3143.23	898.641	1.80643	TRUE	2.15223e-20
ENSG00000065621	170.701	48.8352	1.80548	TRUE	0.000516395
ENSG00000075624	987114	282463	1.80516	TRUE	5.6318e-33
ENSG00000116717	868.389	249.066	1.80181	TRUE	5.4729e-10
ENSG00000086061	6709.41	1924.36	1.80181	TRUE	8.40572e-10
ENSG00000101421	15817.1	4552.53	1.79675	TRUE	3.36622e-28
ENSG00000031081	3170.36	912.714	1.79641	TRUE	2.98228e-14
ENSG00000188313	3127.04	900.28	1.79635	TRUE	2.46329e-28
ENSG00000134108	4655.6	1343.02	1.79349	TRUE	3.08002e-23
ENSG00000176183	62.2564	17.9819	1.79168	TRUE	0.00143948
ENSG00000260464	46.0078	13.3029	1.79014	TRUE	0.00384056
ENSG00000118257	171.804	49.6841	1.78991	TRUE	5.35751e-08
ENSG00000143257	63.8654	18.477	1.78931	TRUE	0.000474694
ENSG00000162066	2524.76	730.805	1.78859	TRUE	1.96959e-18
ENSG00000028137	126907	36744.7	1.78817	TRUE	1.35482e-30
ENSG00000109756	8463.91	2451.12	1.78788	TRUE	7.12464e-10
ENSG00000173621	671.79	194.761	1.78631	TRUE	1.03035e-08
ENSG00000237803	392.821	113.957	1.78538	TRUE	0.000534028
ENSG00000235910	66.6811	19.4048	1.78086	TRUE	0.000889083
ENSG00000272269	54.8681	15.9928	1.77855	TRUE	0.00322842
ENSG00000130202	508.686	148.303	1.77823	TRUE	1.19313e-11
ENSG00000139514	2622.62	765.059	1.77737	TRUE	3.2833e-31
ENSG00000278743	52.6733	15.3756	1.77643	TRUE	0.00476806
ENSG00000131188	1133.67	331.756	1.77281	TRUE	1.05204e-14
ENSG00000131981	7561.48	2213.82	1.77213	TRUE	8.3571e-08
ENSG00000164691	37342.3	10934.7	1.77189	TRUE	2.94169e-11
ENSG00000143185	123.356	36.1566	1.7705	TRUE	0.000400633
ENSG00000164733	59049.7	17317.6	1.76969	TRUE	1.87663e-22
ENSG00000234199	49.5999	14.5596	1.76837	TRUE	0.00077729
ENSG00000168374	6300.64	1852.66	1.7659	TRUE	1.80622e-23
ENSG00000100554	1299.47	382.389	1.7648	TRUE	4.71408e-18
ENSG00000101544	2460.71	724.295	1.76443	TRUE	2.87571e-29
ENSG00000130222	170.499	50.2427	1.76277	TRUE	3.07835e-06
ENSG00000086544	2017.11	595.655	1.75975	TRUE	2.04104e-27
ENSG00000101445	8562.23	2529.72	1.75901	TRUE	3.70094e-24
ENSG00000159885	194.171	57.446	1.75705	TRUE	2.71768e-08
ENSG00000181381	9934.44	2945.91	1.75373	TRUE	5.41913e-22
ENSG00000173559	11814.5	3504.45	1.7533	TRUE	2.26802e-19
ENSG00000285492	77.0257	22.8512	1.75307	TRUE	0.000133395
ENSG00000269318	79.4477	23.5802	1.75243	TRUE	0.00120367
ENSG00000280194	247.555	73.5274	1.7514	TRUE	2.82162e-10
ENSG00000160791	3105.4	922.738	1.75079	TRUE	1.97906e-13
ENSG00000153922	6875	2047.04	1.74782	TRUE	8.9026e-33
ENSG00000279412	107.833	32.1171	1.74738	TRUE	0.000221448
ENSG00000138621	3581.21	1067.28	1.74651	TRUE	1.24054e-21
ENSG00000239445	47.8892	14.2875	1.74495	TRUE	0.000449263
ENSG00000143494	65.295	19.5354	1.74088	TRUE	8.82025e-05
ENSG00000110046	17668.7	5287.55	1.74053	TRUE	1.27906e-26
ENSG00000111859	15092.9	4517.12	1.74039	TRUE	5.84559e-18
ENSG00000164181	520.434	155.868	1.73939	TRUE	1.60614e-06
ENSG00000286681	167.646	50.2201	1.73908	TRUE	3.13014e-08
ENSG00000126353	25164.9	7544.16	1.73798	TRUE	7.33961e-19
ENSG00000276317	279.31	83.8894	1.73531	TRUE	1.05257e-10
ENSG00000177150	523.025	157.624	1.73039	TRUE	1.08577e-13
ENSG00000280138	1617.24	487.83	1.72909	TRUE	2.91607e-10
ENSG00000158321	2375.44	716.713	1.72873	TRUE	4.41678e-07
ENSG00000165312	3794.29	1144.83	1.72869	TRUE	4.62975e-16
ENSG00000069849	3878.26	1170.83	1.72788	TRUE	3.55129e-18
ENSG00000271943	45.3415	13.6944	1.72725	TRUE	0.0049217
ENSG00000166451	115.897	35.145	1.72145	TRUE	2.48009e-06
ENSG00000079393	42.3198	12.834	1.72136	TRUE	0.00154288
ENSG00000110446	13896.7	4215.03	1.72113	TRUE	5.66462e-26
ENSG00000196083	6633.39	2014.9	1.71904	TRUE	2.1693e-11
ENSG00000235313	81.6156	24.8018	1.7184	TRUE	0.000207363
ENSG00000082153	4186.25	1273.4	1.71697	TRUE	2.15616e-21
ENSG00000231858	69.7574	21.2274	1.71642	TRUE	0.000104907
ENSG00000106615	1056.05	321.557	1.71553	TRUE	6.87928e-24
ENSG00000048342	140.483	42.8112	1.71433	TRUE	8.25811e-08
ENSG00000242114	137.977	42.0917	1.71282	TRUE	1.06943e-07
ENSG00000204574	8774.82	2680.87	1.71067	TRUE	1.75617e-15
ENSG00000287736	316.026	96.5915	1.71007	TRUE	1.45699e-12
ENSG00000172183	14637.3	4476.3	1.70927	TRUE	2.63219e-20
ENSG00000141985	7041.87	2155	1.70827	TRUE	1.73101e-23
ENSG00000107719	213.887	65.4867	1.70758	TRUE	4.27316e-06
ENSG00000076604	1213.75	371.72	1.70718	TRUE	1.0435e-21
ENSG00000064989	82.065	25.1475	1.70635	TRUE	0.00209474
ENSG00000113712	8151.58	2498.24	1.70617	TRUE	4.56958e-25
ENSG00000044574	23783	7290.84	1.70577	TRUE	1.2746e-17
ENSG00000203804	1044.76	320.855	1.70318	TRUE	1.24662e-08
ENSG00000250893	29.9741	9.20692	1.70293	TRUE	0.00783476
ENSG00000105767	530.69	163.076	1.70233	TRUE	1.1463e-15
ENSG00000154359	1119.98	344.298	1.70174	TRUE	8.41207e-13
ENSG00000184221	2270.34	699.938	1.69761	TRUE	5.55601e-09
ENSG00000072274	2463.08	759.697	1.69697	TRUE	1.56052e-15
ENSG00000235888	47.9999	14.8178	1.6957	TRUE	0.0079708
ENSG00000089195	1046.95	323.553	1.69412	TRUE	9.91939e-11
ENSG00000160408	221.125	68.4472	1.6918	TRUE	9.98431e-08
ENSG00000255221	65.0771	20.1499	1.69138	TRUE	0.000501
ENSG00000272084	71.0129	22.044	1.68769	TRUE	0.0011621
ENSG00000287680	168.861	52.5278	1.68468	TRUE	3.52118e-06
ENSG00000196182	41393	12879.7	1.68429	TRUE	1.03212e-18
ENSG00000188375	74.7991	23.2772	1.68411	TRUE	0.00176836
ENSG00000142227	15407.1	4796.58	1.68351	TRUE	5.17309e-27
ENSG00000260708	166.132	51.766	1.68225	TRUE	5.90738e-06
ENSG00000165030	5275.21	1644.18	1.68187	TRUE	7.61699e-12
ENSG00000213694	1678.43	523.746	1.68017	TRUE	2.94261e-17
ENSG00000183684	3432.43	1071.28	1.6799	TRUE	1.03779e-19
ENSG00000179331	104.546	32.6419	1.67934	TRUE	0.000108162
ENSG00000065809	11156.9	3486.23	1.6782	TRUE	3.58808e-18
ENSG00000217801	159.084	49.7136	1.67807	TRUE	0.00904786
ENSG00000167173	35834	11220.8	1.67516	TRUE	3.23921e-22
ENSG00000113615	1612.5	506.169	1.6716	TRUE	2.9681e-20
ENSG00000183508	6355.92	1996.51	1.67062	TRUE	1.84415e-08
ENSG00000177337	585.103	184.135	1.66793	TRUE	1.6912e-07
ENSG00000119139	99.3496	31.2808	1.66723	TRUE	1.2361e-05
ENSG00000196150	629.758	198.475	1.66584	TRUE	6.29956e-11
ENSG00000204590	4531.85	1430.46	1.66362	TRUE	3.6633e-26
ENSG00000132661	718.277	226.916	1.66238	TRUE	1.14045e-16
ENSG00000126368	1244.47	394.063	1.65903	TRUE	1.22681e-09
ENSG00000287405	50.0556	15.8512	1.65894	TRUE	0.00321131
ENSG00000118707	3568.28	1130.01	1.6589	TRUE	5.52346e-28
ENSG00000139722	7315.05	2317.48	1.65831	TRUE	1.90952e-14
ENSG00000138760	3763.67	1195.19	1.65489	TRUE	5.10055e-12
ENSG00000283994	43.7401	13.9009	1.65377	TRUE	0.00337077
ENSG00000152503	67.7454	21.5304	1.65375	TRUE	0.00045676
ENSG00000259904	86.1202	27.404	1.65196	TRUE	0.000147172
ENSG00000213857	103.985	33.1982	1.6472	TRUE	3.8861e-05
ENSG00000264553	111.861	35.7236	1.64676	TRUE	1.27948e-05
ENSG00000035681	5185.31	1657.52	1.64541	TRUE	1.8554e-22
ENSG00000141522	23185	7416.53	1.64438	TRUE	5.91296e-22
ENSG00000283646	80.0003	25.5946	1.64416	TRUE	0.00576034
ENSG00000144136	9971.71	3191.16	1.64376	TRUE	3.04264e-29
ENSG00000077782	706.06	225.987	1.64355	TRUE	2.21261e-07
ENSG00000186352	134.328	42.9942	1.64355	TRUE	1.96311e-05
ENSG00000284633	44.9648	14.3983	1.64289	TRUE	0.00712814
ENSG00000257605	51.3558	16.4505	1.6424	TRUE	0.00281287
ENSG00000204569	9377.24	3014.75	1.63713	TRUE	1.09717e-27
ENSG00000279161	122.974	39.611	1.63438	TRUE	0.000912292
ENSG00000143632	71.688	23.1048	1.63354	TRUE	0.000392156
ENSG00000151327	1388.37	447.507	1.63342	TRUE	1.42524e-16
ENSG00000163932	34044.4	10979.2	1.63264	TRUE	1.16468e-26
ENSG00000174021	1953.36	630.58	1.63121	TRUE	2.20928e-17
ENSG00000182327	82.0142	26.4777	1.6311	TRUE	0.0025279
ENSG00000140941	8201.39	2647.9	1.63102	TRUE	5.521e-26
ENSG00000055483	7693.68	2484.31	1.63083	TRUE	2.56647e-20
ENSG00000107249	106.9	34.5381	1.63	TRUE	0.00169459
ENSG00000125148	1621	524.782	1.6271	TRUE	1.9311e-10
ENSG00000179134	8275.65	2679.56	1.62687	TRUE	1.53347e-17
ENSG00000126814	412.7	133.679	1.62632	TRUE	9.84809e-07
ENSG00000112578	658.028	213.442	1.62431	TRUE	5.79386e-17
ENSG00000163399	21756.1	7061.43	1.62339	TRUE	1.52016e-23
ENSG00000182117	2729.18	886.481	1.62231	TRUE	3.76463e-11
ENSG00000102401	1705.82	554.467	1.62129	TRUE	7.13771e-20
ENSG00000115310	20383	6633.02	1.61963	TRUE	6.89691e-21
ENSG00000071127	65453	21309.2	1.61899	TRUE	1.85423e-25
ENSG00000144152	369.657	120.42	1.61811	TRUE	2.83628e-07
ENSG00000096384	32746.4	10693.2	1.61464	TRUE	8.5665e-23
ENSG00000227512	279.705	91.345	1.61451	TRUE	8.51214e-12
ENSG00000155926	37373.3	12209.3	1.61403	TRUE	1.40192e-13
ENSG00000260898	67.6928	22.1829	1.60956	TRUE	0.000928407
ENSG00000275832	109.068	35.8427	1.60547	TRUE	0.000754389
ENSG00000205639	689.499	228.278	1.59476	TRUE	3.4926e-09
ENSG00000184216	14168.5	4705.86	1.59016	TRUE	1.49817e-20
ENSG00000232748	48.8627	16.2398	1.5892	TRUE	0.00163701
ENSG00000187608	2219.73	738.744	1.58724	TRUE	8.94801e-08
ENSG00000260660	92.8657	30.9652	1.5845	TRUE	0.00056667
ENSG00000135821	66306.9	22110.2	1.58445	TRUE	3.52159e-13
ENSG00000100628	397.891	133.394	1.57668	TRUE	1.01982e-08
ENSG00000116815	1160.58	389.504	1.57514	TRUE	1.34144e-14
ENSG00000178409	202.494	67.9903	1.57448	TRUE	1.78556e-06
ENSG00000283525	64.1895	21.5675	1.57348	TRUE	0.00181235
ENSG00000214353	52.8044	17.7442	1.57331	TRUE	0.00409927
ENSG00000229719	46.3478	15.593	1.5716	TRUE	0.00775826
ENSG00000197142	4781.67	1609.55	1.57086	TRUE	1.66185e-11
ENSG00000105402	7533.02	2536.73	1.57026	TRUE	2.00836e-19
ENSG00000111266	4453.69	1500.72	1.56935	TRUE	1.07268e-20
ENSG00000104689	1877.03	632.99	1.5682	TRUE	3.41722e-16
ENSG00000154803	5236.66	1768.19	1.56638	TRUE	2.53672e-30
ENSG00000132965	21403.4	7230	1.56577	TRUE	3.51977e-18
ENSG00000138623	1602.71	542.314	1.56331	TRUE	1.90299e-09
ENSG00000065989	2406.06	816.067	1.55991	TRUE	3.88157e-18
ENSG00000116701	105997	36045.4	1.55614	TRUE	7.41237e-13
ENSG00000232818	50.9199	17.3282	1.55511	TRUE	0.00504065
ENSG00000277452	111.466	38.0128	1.55205	TRUE	0.00297382
ENSG00000100031	72.8556	24.8506	1.55176	TRUE	0.000158389
ENSG00000113811	1245.09	424.796	1.55141	TRUE	1.96145e-06
ENSG00000268670	133.188	45.4426	1.55135	TRUE	3.02278e-05
ENSG00000183621	1901.56	649.544	1.54969	TRUE	1.30374e-09
ENSG00000144824	375.57	128.393	1.54852	TRUE	2.483e-06
ENSG00000172216	25291.9	8657.04	1.54673	TRUE	2.19061e-21
ENSG00000279861	335.491	114.884	1.5461	TRUE	4.74416e-07
ENSG00000170468	1696.07	581.436	1.5445	TRUE	8.00557e-20
ENSG00000091436	974.782	334.229	1.54424	TRUE	1.47352e-12
ENSG00000167987	4661.64	1601.69	1.54125	TRUE	7.69736e-13
ENSG00000222041	529.487	181.995	1.5407	TRUE	2.59033e-05
ENSG00000131873	4503.34	1548.01	1.54058	TRUE	7.01592e-05
ENSG00000125753	68461.6	23576.7	1.53794	TRUE	7.66736e-23
ENSG00000110104	837.103	288.305	1.53781	TRUE	8.92835e-12
ENSG00000227741	67.0385	23.0915	1.53763	TRUE	0.00195119
ENSG00000150457	2494.08	862.382	1.53211	TRUE	1.56852e-16
ENSG00000278962	92.4095	31.9527	1.5321	TRUE	0.00905295
ENSG00000074527	88.7623	30.7048	1.53148	TRUE	0.00307099
ENSG00000275183	347.809	120.968	1.52367	TRUE	7.31717e-08
ENSG00000131323	5282.97	1840.19	1.52149	TRUE	4.3977e-16
ENSG00000160326	3372.13	1174.92	1.5211	TRUE	2.61866e-10
ENSG00000018280	48831.8	17017.5	1.5208	TRUE	1.71983e-12
ENSG00000242247	3575.58	1248.25	1.51827	TRUE	7.83114e-16
ENSG00000123395	1071.61	374.155	1.51807	TRUE	5.63935e-14
ENSG00000157764	2759.85	963.764	1.51784	TRUE	2.18279e-20
ENSG00000159720	23268.5	8126.56	1.51766	TRUE	1.35465e-17
ENSG00000143167	911.575	318.926	1.51514	TRUE	1.42029e-11
ENSG00000185361	2008.41	703.088	1.51427	TRUE	4.34561e-22
ENSG00000123908	9098.19	3185.97	1.51385	TRUE	8.94588e-16
ENSG00000165655	245.602	86.0766	1.51263	TRUE	5.00519e-06
ENSG00000170619	1725.49	604.87	1.51231	TRUE	1.66826e-20
ENSG00000232533	460.884	161.68	1.51127	TRUE	6.16243e-09
ENSG00000182378	2675.72	941.665	1.50664	TRUE	7.19939e-12
ENSG00000155097	3380.61	1191.22	1.50484	TRUE	1.36867e-11
ENSG00000137462	21838.3	7695.22	1.50483	TRUE	9.50002e-11
ENSG00000184014	26342.9	9284.17	1.50457	TRUE	2.76023e-14
ENSG00000136295	14458.1	5099.06	1.50358	TRUE	5.34414e-14
ENSG00000185650	36673.8	12935	1.50347	TRUE	1.86622e-16
ENSG00000099814	462.601	163.174	1.50336	TRUE	0.00077729
ENSG00000178966	84.6642	239.48	-1.50008	TRUE	1.57017e-06
ENSG00000129534	297.804	842.832	-1.50088	TRUE	3.94985e-13
ENSG00000150540	67.8413	192.017	-1.501	TRUE	2.09951e-06
ENSG00000257365	62.2182	176.144	-1.50135	TRUE	3.976e-07
ENSG00000197182	96.717	274.178	-1.50327	TRUE	1.16942e-05
ENSG00000072954	46.5618	132.345	-1.50709	TRUE	1.16942e-05
ENSG00000103196	1893.42	5386.84	-1.50845	TRUE	2.61643e-05
ENSG00000069943	170.338	485.151	-1.51003	TRUE	5.11689e-11
ENSG00000245848	473.742	1353.7	-1.51474	TRUE	1.0606e-09
ENSG00000142733	92.0878	263.185	-1.515	TRUE	2.33379e-06
ENSG00000130304	443.455	1268.81	-1.51662	TRUE	1.77503e-15
ENSG00000231711	44.7617	128.098	-1.51691	TRUE	0.000130938
ENSG00000163393	188.876	541.044	-1.5183	TRUE	2.03073e-09
ENSG00000242324	16.2483	46.5792	-1.5194	TRUE	0.00763057
ENSG00000177599	19.5843	56.1993	-1.52085	TRUE	0.0071323
ENSG00000145332	260.031	746.489	-1.52143	TRUE	1.6501e-13
ENSG00000172375	616.955	1773.23	-1.52314	TRUE	1.96793e-17
ENSG00000181444	1638.9	4738.73	-1.53177	TRUE	7.09742e-07
ENSG00000142552	419.335	1212.5	-1.53181	TRUE	1.13475e-11
ENSG00000092964	1106.17	3198.49	-1.53181	TRUE	6.03817e-15
ENSG00000116711	47.9175	138.812	-1.53451	TRUE	0.000464439
ENSG00000167566	523.433	1517.54	-1.53566	TRUE	6.90134e-14
ENSG00000158517	1638.69	4759.04	-1.53813	TRUE	8.65161e-24
ENSG00000174007	273.017	795.685	-1.54321	TRUE	1.2079e-06
ENSG00000197579	452.223	1319.57	-1.54496	TRUE	1.16634e-10
ENSG00000196189	2654.25	7745.64	-1.54508	TRUE	4.84899e-29
ENSG00000182749	142.557	416.143	-1.54554	TRUE	1.35889e-08
ENSG00000105948	26.5026	77.4371	-1.54689	TRUE	0.00386704
ENSG00000185033	1606.99	4697.01	-1.54738	TRUE	2.65134e-13
ENSG00000270091	20.8865	61.0745	-1.548	TRUE	0.000670748
ENSG00000226688	34.8341	101.994	-1.54991	TRUE	0.000140414
ENSG00000164850	32.2805	94.6954	-1.55263	TRUE	0.00763057
ENSG00000233369	71.9358	211.416	-1.5553	TRUE	4.61648e-07
ENSG00000137807	13.4812	39.643	-1.55612	TRUE	0.00982231
ENSG00000188305	490.881	1448.22	-1.56084	TRUE	1.20218e-19
ENSG00000170892	1077.41	3187.47	-1.56485	TRUE	7.69137e-16
ENSG00000138172	597.74	1768.6	-1.56502	TRUE	3.76543e-17
ENSG00000134982	415.652	1230.12	-1.56535	TRUE	5.01308e-15
ENSG00000104974	1884.66	5580.64	-1.56613	TRUE	1.15379e-21
ENSG00000070731	214.198	634.544	-1.56677	TRUE	1.62584e-08
ENSG00000012232	1351.66	4007.15	-1.56784	TRUE	4.4865e-19
ENSG00000213390	333.719	990.193	-1.56908	TRUE	4.36922e-18
ENSG00000164327	703.998	2091.93	-1.57119	TRUE	4.91155e-17
ENSG00000011198	785.385	2336.89	-1.57312	TRUE	7.57874e-14
ENSG00000114450	299.495	893.33	-1.57666	TRUE	1.25383e-16
ENSG00000128311	259.166	774.051	-1.57855	TRUE	8.06516e-17
ENSG00000105352	648.613	1937.96	-1.57911	TRUE	2.92445e-15
ENSG00000249437	257.496	769.492	-1.57936	TRUE	0.000501626
ENSG00000064012	1793.88	5380.51	-1.58466	TRUE	7.38385e-16
ENSG00000170448	155.375	467.326	-1.58868	TRUE	2.03881e-10
ENSG00000146192	1683.01	5066.45	-1.58993	TRUE	1.31266e-12
ENSG00000248019	372.173	1121.9	-1.5919	TRUE	8.46974e-17
ENSG00000120279	13.9881	42.337	-1.59772	TRUE	0.00424775
ENSG00000134243	778.22	2355.84	-1.59799	TRUE	6.14407e-14
ENSG00000241399	199.925	605.325	-1.59825	TRUE	1.1111e-10
ENSG00000112053	82.7659	250.644	-1.59853	TRUE	2.02345e-06
ENSG00000162747	13272.8	40223.2	-1.59956	TRUE	2.29982e-13
ENSG00000172037	64.6328	195.904	-1.59981	TRUE	1.19279e-07
ENSG00000183323	284.508	862.445	-1.59996	TRUE	1.13631e-12
ENSG00000113532	1082.49	3287.34	-1.60256	TRUE	9.02115e-15
ENSG00000171940	2142.81	6513.37	-1.6039	TRUE	2.26354e-28
ENSG00000176659	25.1007	76.5011	-1.60776	TRUE	0.000476301
ENSG00000169019	39.099	119.198	-1.60816	TRUE	4.65543e-05
ENSG00000261471	90.384	275.589	-1.60838	TRUE	7.00935e-06
ENSG00000262714	61.7173	188.195	-1.60848	TRUE	7.87899e-06
ENSG00000160703	444.339	1359.02	-1.61284	TRUE	1.74693e-19
ENSG00000226137	391.094	1196.56	-1.6133	TRUE	1.2467e-08
ENSG00000174123	122.362	374.522	-1.6139	TRUE	4.71463e-09
ENSG00000205133	76.917	235.55	-1.61466	TRUE	1.47227e-08
ENSG00000185432	626.702	1920.35	-1.61552	TRUE	2.3145e-25
ENSG00000188906	3913.67	12016	-1.61837	TRUE	3.31617e-15
ENSG00000245750	44.9514	138.243	-1.62077	TRUE	0.000176106
ENSG00000286861	13.5061	41.5708	-1.62196	TRUE	0.00710417
ENSG00000158104	16.6345	51.4497	-1.62898	TRUE	0.00761461
ENSG00000101493	1303.89	4035.77	-1.63002	TRUE	5.72498e-28
ENSG00000180061	110.707	343.247	-1.63249	TRUE	7.70568e-07
ENSG00000109323	810.891	2514.9	-1.63292	TRUE	1.72492e-26
ENSG00000243364	67.3046	208.771	-1.63315	TRUE	4.72616e-09
ENSG00000257878	32.077	99.5884	-1.63444	TRUE	0.000926313
ENSG00000183773	76.4671	237.934	-1.63765	TRUE	5.50453e-05
ENSG00000181220	1431.29	4456.68	-1.63866	TRUE	1.2255e-18
ENSG00000173221	575.473	1792.98	-1.63954	TRUE	1.55943e-11
ENSG00000143554	611.868	1907.26	-1.64021	TRUE	2.15728e-23
ENSG00000167536	194.068	605.293	-1.64107	TRUE	1.23325e-12
ENSG00000247903	14.6727	45.7885	-1.64186	TRUE	0.00381122
ENSG00000076351	25.0555	78.8187	-1.65341	TRUE	0.000703831
ENSG00000134686	4285.12	13493.1	-1.65481	TRUE	5.34129e-25
ENSG00000143387	64.2029	202.333	-1.65602	TRUE	3.20334e-06
ENSG00000160588	916.398	2890.01	-1.65703	TRUE	3.2857e-25
ENSG00000133216	37.3411	117.904	-1.65878	TRUE	1.1324e-05
ENSG00000165115	74.191	234.611	-1.66095	TRUE	3.83217e-09
ENSG00000196296	22.4373	71.045	-1.66283	TRUE	0.000603605
ENSG00000197965	976.188	3091.44	-1.66305	TRUE	4.09768e-10
ENSG00000120262	41.4024	131.144	-1.66337	TRUE	8.77699e-06
ENSG00000179044	14.6061	46.2768	-1.66371	TRUE	0.00431857
ENSG00000279019	17.0927	54.1681	-1.66406	TRUE	0.000917206
ENSG00000263874	45.7109	144.879	-1.66424	TRUE	1.00255e-05
ENSG00000010704	79.8533	253.432	-1.66618	TRUE	1.02738e-07
ENSG00000139970	451.372	1434.28	-1.66794	TRUE	8.61405e-19
ENSG00000104081	569.773	1819.42	-1.67502	TRUE	5.7103e-19
ENSG00000148660	1720.71	5498.27	-1.67597	TRUE	2.38252e-16
ENSG00000124313	190.651	612.109	-1.68285	TRUE	3.28992e-12
ENSG00000130363	90.8373	291.8	-1.68362	TRUE	3.43077e-10
ENSG00000188282	31.7871	102.356	-1.68708	TRUE	0.000997499
ENSG00000233429	39.0776	125.926	-1.68816	TRUE	5.19457e-07
ENSG00000176595	331.133	1069.34	-1.69123	TRUE	9.88046e-11
ENSG00000258810	19.7327	63.7425	-1.69166	TRUE	0.00444692
ENSG00000279741	26.2022	84.696	-1.69261	TRUE	0.000105656
ENSG00000118308	855.78	2778.24	-1.69886	TRUE	1.64535e-12
ENSG00000134755	256.872	836.058	-1.70255	TRUE	1.43075e-11
ENSG00000286796	27.9248	91.0988	-1.70588	TRUE	9.2609e-06
ENSG00000282608	32.762	107.152	-1.70956	TRUE	0.00166008
ENSG00000226891	24.1177	78.9689	-1.71119	TRUE	0.000414312
ENSG00000287958	13.7612	45.091	-1.71223	TRUE	0.00331287
ENSG00000280332	125.233	412.941	-1.72132	TRUE	4.09768e-10
ENSG00000170837	346.619	1144.97	-1.72388	TRUE	1.15165e-15
ENSG00000110203	145.752	481.502	-1.72402	TRUE	3.43001e-06
ENSG00000182923	540.132	1791.24	-1.72957	TRUE	3.57425e-16
ENSG00000114346	24.5422	81.6149	-1.73357	TRUE	0.00109278
ENSG00000168329	2079.5	6918.7	-1.73426	TRUE	9.25431e-08
ENSG00000149573	57.2608	190.952	-1.73759	TRUE	4.06763e-08
ENSG00000260078	89.5203	298.621	-1.73803	TRUE	1.00492e-05
ENSG00000120049	25.3513	84.672	-1.73982	TRUE	0.000298218
ENSG00000186074	992.327	3328.39	-1.74594	TRUE	1.51234e-14
ENSG00000139567	20.1329	67.6064	-1.74761	TRUE	0.000379499
ENSG00000131471	164.451	552.751	-1.74897	TRUE	7.01033e-10
ENSG00000213085	53.8752	181.28	-1.75053	TRUE	0.00118222
ENSG00000115107	75.9331	256.45	-1.75588	TRUE	2.19596e-06
ENSG00000168229	99.3859	337.111	-1.76211	TRUE	2.39299e-05
ENSG00000006534	790.105	2691.51	-1.7683	TRUE	2.59216e-12
ENSG00000134698	1865.81	6361.61	-1.76959	TRUE	2.03504e-27
ENSG00000236449	33.4655	114.358	-1.77281	TRUE	0.000101568
ENSG00000171812	62.3046	212.915	-1.77287	TRUE	4.8521e-07
ENSG00000180953	48.483	165.882	-1.77461	TRUE	5.05242e-08
ENSG00000138175	68.3406	234.154	-1.77664	TRUE	5.20497e-11
ENSG00000123405	2928.34	10040.4	-1.77766	TRUE	1.72905e-09
ENSG00000284526	42.2542	144.928	-1.77817	TRUE	3.47804e-05
ENSG00000238113	45.5605	156.462	-1.77996	TRUE	6.80984e-08
ENSG00000259772	22.6756	78.0178	-1.78266	TRUE	0.000831206
ENSG00000269892	10.45	36.0372	-1.78598	TRUE	0.00718245
ENSG00000111837	103.461	356.981	-1.78676	TRUE	9.1968e-12
ENSG00000139117	56.2605	194.134	-1.78686	TRUE	3.73705e-06
ENSG00000102886	126.896	439.262	-1.79143	TRUE	7.20345e-12
ENSG00000048392	319.378	1105.69	-1.79162	TRUE	4.71468e-18
ENSG00000168010	7797.79	27029.3	-1.79339	TRUE	6.76481e-17
ENSG00000132825	302.411	1049.45	-1.79505	TRUE	9.39418e-20
ENSG00000261468	17.0347	59.206	-1.79727	TRUE	0.000835369
ENSG00000139890	255.686	889.933	-1.79932	TRUE	5.19998e-10
ENSG00000181481	317.789	1107.35	-1.80097	TRUE	1.92162e-25
ENSG00000166546	21.9707	76.6683	-1.80305	TRUE	6.31811e-05
ENSG00000214402	15.7037	54.7997	-1.80306	TRUE	0.00109319
ENSG00000119900	1400.18	4903.39	-1.80817	TRUE	1.46174e-30
ENSG00000179604	110.573	387.55	-1.80939	TRUE	6.08992e-15
ENSG00000146054	41.8879	147.026	-1.81147	TRUE	5.25247e-06
ENSG00000140044	517.236	1816.74	-1.81246	TRUE	1.24962e-15
ENSG00000273356	26.9315	94.6721	-1.81365	TRUE	2.93675e-06
ENSG00000137414	674.524	2374.91	-1.81593	TRUE	1.11159e-14
ENSG00000125510	48.0064	169.123	-1.81677	TRUE	2.06999e-08
ENSG00000226328	162.248	571.921	-1.81761	TRUE	5.37647e-14
ENSG00000280832	59.9947	211.69	-1.81905	TRUE	1.0548e-09
ENSG00000214787	26.3338	92.9365	-1.81933	TRUE	3.92404e-06
ENSG00000109458	154.717	547.328	-1.82277	TRUE	5.15102e-18
ENSG00000173281	1025.16	3628.26	-1.82343	TRUE	1.79757e-11
ENSG00000102010	37.2413	131.816	-1.82355	TRUE	2.49181e-05
ENSG00000139531	114.356	405.842	-1.82738	TRUE	9.08962e-11
ENSG00000257285	39.2057	139.198	-1.828	TRUE	5.08231e-07
ENSG00000264112	161.507	573.428	-1.82802	TRUE	1.42645e-14
ENSG00000273824	24.7199	87.8329	-1.82909	TRUE	0.000200833
ENSG00000281106	52.4832	187.095	-1.83384	TRUE	1.21462e-10
ENSG00000169220	2431.48	8669.64	-1.83414	TRUE	5.5865e-23
ENSG00000203872	10.5121	37.5118	-1.8353	TRUE	0.0038771
ENSG00000138764	601.927	2152.92	-1.83863	TRUE	2.83282e-26
ENSG00000138738	24.9398	89.2403	-1.83925	TRUE	0.00440449
ENSG00000106034	30.332	108.57	-1.83971	TRUE	5.84567e-07
ENSG00000277978	25.6621	91.8893	-1.84026	TRUE	7.30286e-05
ENSG00000186496	19.8996	71.4386	-1.84397	TRUE	0.00138746
ENSG00000256229	103.102	371.777	-1.85036	TRUE	1.14086e-05
ENSG00000232254	10.8502	39.1794	-1.85238	TRUE	0.00415544
ENSG00000174885	692.658	2503.15	-1.85353	TRUE	4.76369e-17
ENSG00000141505	88.0464	318.298	-1.85404	TRUE	7.45165e-09
ENSG00000197046	19.8306	71.9542	-1.85935	TRUE	7.99811e-05
ENSG00000100596	1141.86	4193.15	-1.87665	TRUE	4.66719e-37
ENSG00000119121	219.666	806.948	-1.87716	TRUE	1.53978e-20
ENSG00000127951	3563.93	13174.2	-1.88617	TRUE	1.28891e-12
ENSG00000073464	105.192	391.626	-1.89645	TRUE	0.000148645
ENSG00000259162	10.0832	37.6036	-1.89892	TRUE	0.00218206
ENSG00000171115	1358.92	5087.14	-1.9044	TRUE	8.98657e-24
ENSG00000091262	56.2809	211.494	-1.9099	TRUE	1.07826e-09
ENSG00000160113	34.5591	130.363	-1.91539	TRUE	2.6613e-06
ENSG00000105011	297.027	1121.4	-1.91663	TRUE	4.26145e-16
ENSG00000136630	275.674	1043.53	-1.92044	TRUE	2.25901e-25
ENSG00000130881	134.875	513.826	-1.92966	TRUE	9.2975e-11
ENSG00000213600	13.168	50.2062	-1.93083	TRUE	0.000404523
ENSG00000274173	10.4386	39.8543	-1.93281	TRUE	0.0021261
ENSG00000114853	130.696	499.786	-1.93509	TRUE	4.27801e-12
ENSG00000234678	39.3546	150.647	-1.93656	TRUE	1.67953e-08
ENSG00000279283	26.8868	103.02	-1.93795	TRUE	1.20894e-06
ENSG00000262370	193.345	741.279	-1.93884	TRUE	1.70488e-19
ENSG00000167600	79.6285	305.367	-1.93919	TRUE	0.000150034
ENSG00000255801	18.446	70.7781	-1.94	TRUE	2.2145e-05
ENSG00000163083	17.0927	65.6305	-1.94098	TRUE	0.000317205
ENSG00000232815	31.1104	119.751	-1.94457	TRUE	2.33385e-05
ENSG00000165490	26.3829	101.923	-1.9498	TRUE	5.5721e-07
ENSG00000189129	22.3747	86.4433	-1.94988	TRUE	0.00209434
ENSG00000129757	231.772	899.299	-1.95609	TRUE	2.58719e-22
ENSG00000164124	22.9759	89.3372	-1.95914	TRUE	0.000333508
ENSG00000138449	920.853	3583.22	-1.96022	TRUE	1.6383e-19
ENSG00000105464	14.0948	54.8541	-1.96043	TRUE	0.00028742
ENSG00000174132	103.579	403.589	-1.96215	TRUE	1.1364e-13
ENSG00000225177	9.32065	36.374	-1.96441	TRUE	0.00623823
ENSG00000131944	19.0884	74.6031	-1.96654	TRUE	2.52286e-05
ENSG00000171954	29.5829	115.812	-1.96895	TRUE	1.18742e-07
ENSG00000182580	16.7725	66.1457	-1.97955	TRUE	0.000463409
ENSG00000177369	10.1497	40.3308	-1.99045	TRUE	0.000917092
ENSG00000134463	53.5187	212.801	-1.99139	TRUE	3.22335e-10
ENSG00000181826	405.222	1628.12	-2.00643	TRUE	7.07721e-34
ENSG00000196668	93.0286	373.926	-2.00701	TRUE	5.21169e-10
ENSG00000180549	229.947	927.024	-2.0113	TRUE	1.90119e-18
ENSG00000135407	165.037	666.148	-2.01305	TRUE	2.15528e-13
ENSG00000256581	8.41417	34.0163	-2.01533	TRUE	0.00496169
ENSG00000236525	9.29186	37.6781	-2.01969	TRUE	0.00335914
ENSG00000161929	428.649	1740.02	-2.02124	TRUE	2.53267e-23
ENSG00000174791	102.14	414.977	-2.02249	TRUE	7.70934e-17
ENSG00000250616	80.939	329.318	-2.02458	TRUE	5.88807e-05
ENSG00000173535	2573.87	10485.6	-2.0264	TRUE	8.93161e-13
ENSG00000111186	11.8276	48.3366	-2.03096	TRUE	0.000281696
ENSG00000275371	19.8018	80.9654	-2.03168	TRUE	6.87719e-06
ENSG00000166816	19.0775	78.0258	-2.03208	TRUE	0.000136153
ENSG00000138413	228.666	936.199	-2.03358	TRUE	5.07042e-25
ENSG00000151458	77.6229	318.43	-2.03642	TRUE	1.00997e-11
ENSG00000100228	55.1554	227.004	-2.04114	TRUE	3.38239e-08
ENSG00000225313	143.517	591.377	-2.04286	TRUE	4.28361e-15
ENSG00000187554	203.592	840.318	-2.04525	TRUE	2.43682e-24
ENSG00000204131	1623.55	6773.81	-2.06082	TRUE	7.63374e-27
ENSG00000111058	23.3264	97.7407	-2.067	TRUE	2.97297e-06
ENSG00000196664	99.0955	415.244	-2.06707	TRUE	2.46221e-11
ENSG00000163464	7991.61	33546.4	-2.0696	TRUE	8.90148e-11
ENSG00000111261	426.104	1796.99	-2.07631	TRUE	4.88944e-21
ENSG00000237772	5.69623	24.0799	-2.07975	TRUE	0.00970337
ENSG00000110077	612.818	2608.03	-2.08943	TRUE	1.05508e-12
ENSG00000261222	79.6428	339.159	-2.09034	TRUE	6.5548e-10
ENSG00000141401	704.343	3010.01	-2.09542	TRUE	8.57894e-27
ENSG00000196872	39.1302	167.562	-2.09834	TRUE	3.12302e-08
ENSG00000279386	8.69862	37.2583	-2.0987	TRUE	0.00179386
ENSG00000134256	171.714	736.474	-2.10063	TRUE	1.35525e-25
ENSG00000224152	107.778	463.472	-2.10442	TRUE	1.89039e-09
ENSG00000135083	669.568	2882.4	-2.10597	TRUE	1.9988e-28
ENSG00000126861	12.8746	55.5109	-2.10824	TRUE	0.000132607
ENSG00000273243	9.59667	41.4242	-2.10987	TRUE	0.000785108
ENSG00000136161	493.348	2130.6	-2.11058	TRUE	6.76794e-42
ENSG00000135766	401.705	1739.75	-2.11468	TRUE	3.4764e-14
ENSG00000237886	17.0481	74.6929	-2.13136	TRUE	2.1967e-05
ENSG00000237169	6.49201	28.5098	-2.13472	TRUE	0.00814753
ENSG00000163545	1200.05	5277.55	-2.13677	TRUE	3.30202e-25
ENSG00000165801	1205.27	5342.28	-2.1481	TRUE	4.83639e-22
ENSG00000163154	429.608	1904.29	-2.14816	TRUE	2.16174e-35
ENSG00000284690	59.0604	261.901	-2.14876	TRUE	1.24178e-05
ENSG00000263786	6.36044	28.2291	-2.14999	TRUE	0.00550737
ENSG00000177125	412.46	1840.87	-2.15806	TRUE	1.78876e-26
ENSG00000183779	171.362	773.945	-2.17519	TRUE	2.91694e-13
ENSG00000156675	2345.7	10626.3	-2.17956	TRUE	6.33392e-19
ENSG00000154274	9.43632	43.1527	-2.19316	TRUE	0.000619721
ENSG00000129007	4.9337	22.5935	-2.19517	TRUE	0.00691869
ENSG00000122025	67.9321	311.653	-2.19778	TRUE	5.87576e-14
ENSG00000166145	226.333	1041.87	-2.20266	TRUE	9.18588e-34
ENSG00000250138	55.5864	257.505	-2.2118	TRUE	3.83526e-07
ENSG00000162745	7.55634	35.0647	-2.21426	TRUE	0.00143141
ENSG00000122642	22.5023	104.855	-2.22025	TRUE	9.62212e-08
ENSG00000155099	187.752	878.434	-2.22611	TRUE	1.13874e-29
ENSG00000004809	10.1125	47.607	-2.23504	TRUE	0.0018219
ENSG00000184702	7.5762	35.7872	-2.2399	TRUE	0.00177687
ENSG00000270039	6.08045	28.7666	-2.24214	TRUE	0.00831259
ENSG00000246130	8.12078	38.5476	-2.24695	TRUE	0.000322642
ENSG00000272037	11.6544	55.3459	-2.24761	TRUE	1.3372e-05
ENSG00000179593	16.9647	80.7075	-2.25017	TRUE	0.00180837
ENSG00000196209	1380.98	6570.9	-2.25039	TRUE	1.37037e-19
ENSG00000198483	5.18937	24.7286	-2.25255	TRUE	0.00372251
ENSG00000173110	615.776	2943.3	-2.25696	TRUE	8.81447e-27
ENSG00000143409	997.154	4768.5	-2.25765	TRUE	2.65807e-25
ENSG00000077157	697.759	3353.37	-2.26481	TRUE	1.01811e-41
ENSG00000116990	208.38	1006.37	-2.27187	TRUE	6.10755e-19
ENSG00000262877	11.9765	57.9252	-2.27398	TRUE	9.9898e-06
ENSG00000072952	483.858	2349.4	-2.27964	TRUE	1.65138e-22
ENSG00000268170	5.12732	24.9604	-2.28336	TRUE	0.00443866
ENSG00000170509	5.96032	29.4488	-2.30475	TRUE	0.00283681
ENSG00000146592	783.454	3873.69	-2.30579	TRUE	2.14508e-40
ENSG00000267344	62.5746	309.695	-2.3072	TRUE	3.42727e-14
ENSG00000221869	2155.11	10705.3	-2.31249	TRUE	1.79416e-20
ENSG00000256751	30.7972	153.348	-2.31594	TRUE	5.12265e-07
ENSG00000213373	13.0434	65.0686	-2.31865	TRUE	1.82897e-05
ENSG00000287255	13.8148	69.2861	-2.32635	TRUE	7.58952e-07
ENSG00000111087	96.3774	485.568	-2.33291	TRUE	4.92585e-15
ENSG00000198736	2079.03	10565.3	-2.34535	TRUE	1.38586e-24
ENSG00000196778	7.03608	35.7792	-2.34628	TRUE	0.0031529
ENSG00000287091	18.9573	96.5732	-2.34887	TRUE	7.45165e-09
ENSG00000280027	16.8505	87.0797	-2.36955	TRUE	8.70839e-06
ENSG00000256433	8.2826	42.8221	-2.3702	TRUE	0.00298464
ENSG00000183307	154.177	798.79	-2.37323	TRUE	7.14837e-16
ENSG00000068489	35.1608	182.279	-2.37411	TRUE	1.36598e-13
ENSG00000091106	239.774	1246.79	-2.37848	TRUE	1.98501e-26
ENSG00000070371	76.2989	398.569	-2.38509	TRUE	1.93582e-19
ENSG00000148411	861.638	4502.66	-2.38562	TRUE	8.30097e-53
ENSG00000284874	6.62057	34.6873	-2.38938	TRUE	0.0012079
ENSG00000279884	19.9621	104.616	-2.38976	TRUE	2.05645e-07
ENSG00000183134	115.882	607.613	-2.3905	TRUE	3.43214e-16
ENSG00000122386	9.00294	47.336	-2.39447	TRUE	0.000235026
ENSG00000171643	33.8329	178.064	-2.3959	TRUE	1.06278e-09
ENSG00000246082	43.2595	229.047	-2.40455	TRUE	6.44703e-18
ENSG00000118898	52.2186	277.172	-2.40815	TRUE	3.7551e-18
ENSG00000183822	8.43403	44.8339	-2.4103	TRUE	4.82389e-05
ENSG00000196542	8.54523	45.7038	-2.41912	TRUE	4.54913e-05
ENSG00000205213	7.66704	41.1954	-2.42574	TRUE	0.000679618
ENSG00000198785	14.1166	75.9931	-2.42847	TRUE	4.00107e-07
ENSG00000224195	9.37427	50.5631	-2.43131	TRUE	1.28176e-05
ENSG00000224307	58.9899	319.367	-2.43668	TRUE	9.74644e-20
ENSG00000159714	20.735	112.565	-2.44062	TRUE	5.27988e-08
ENSG00000249863	21.3864	116.835	-2.44971	TRUE	1.22258e-09
ENSG00000164938	626.998	3428.81	-2.45117	TRUE	3.70132e-59
ENSG00000140090	505.209	2807.52	-2.47434	TRUE	1.84963e-21
ENSG00000093134	260.028	1454.52	-2.4838	TRUE	2.43047e-33
ENSG00000205269	199.036	1125.02	-2.49886	TRUE	3.76543e-17
ENSG00000178175	16.0041	91.4256	-2.51416	TRUE	4.04841e-09
ENSG00000165131	4.87166	28.0008	-2.52299	TRUE	0.00603036
ENSG00000189127	7.77875	44.7824	-2.52532	TRUE	8.80798e-05
ENSG00000258819	77.9708	449.088	-2.52599	TRUE	6.9486e-16
ENSG00000198585	408.491	2374.02	-2.53896	TRUE	9.25666e-42
ENSG00000143412	127.548	742.72	-2.54178	TRUE	5.97052e-33
ENSG00000187796	211.22	1242.11	-2.55597	TRUE	1.90799e-21
ENSG00000256660	12.755	75.0951	-2.55766	TRUE	7.55776e-06
ENSG00000182511	810.355	4771.21	-2.55773	TRUE	3.54476e-42
ENSG00000196873	3.67575	21.7999	-2.56821	TRUE	0.00874159
ENSG00000232912	19.2666	114.269	-2.56826	TRUE	3.63142e-08
ENSG00000229990	4.13793	24.5903	-2.57111	TRUE	0.00497384
ENSG00000126822	1651.22	9827.58	-2.5733	TRUE	9.4455e-31
ENSG00000092200	55.8391	332.715	-2.57494	TRUE	3.17624e-24
ENSG00000128594	315.112	1879.4	-2.57633	TRUE	5.0177e-39
ENSG00000152207	54.103	323.489	-2.57994	TRUE	1.60179e-12
ENSG00000133800	5.46935	32.7478	-2.58196	TRUE	0.000300085
ENSG00000155254	134.49	815.706	-2.60055	TRUE	8.30533e-29
ENSG00000124019	7.58513	46.1309	-2.60449	TRUE	4.78364e-05
ENSG00000180871	8593.58	52342.3	-2.60665	TRUE	3.96376e-23
ENSG00000165181	3.39577	20.72	-2.60921	TRUE	0.00366631
ENSG00000266256	4.70683	28.8095	-2.61372	TRUE	0.00410471
ENSG00000181778	6.43839	39.488	-2.61664	TRUE	8.73891e-05
ENSG00000174125	509.516	3134.21	-2.6209	TRUE	4.21611e-45
ENSG00000143847	22.7371	139.894	-2.62121	TRUE	9.31007e-10
ENSG00000183723	40.3058	249.417	-2.6295	TRUE	6.63243e-16
ENSG00000186205	150.435	932.991	-2.63272	TRUE	0.000215505
ENSG00000242498	140.143	873.778	-2.64037	TRUE	1.90113e-19
ENSG00000121858	455.404	2849.48	-2.64548	TRUE	1.3908e-35
ENSG00000162881	92.1478	583.85	-2.66358	TRUE	4.80362e-18
ENSG00000261971	904.646	5760.4	-2.67074	TRUE	2.16545e-27
ENSG00000269072	3.22251	20.5464	-2.67263	TRUE	0.00391042
ENSG00000253616	43.0734	275.784	-2.67867	TRUE	7.66198e-15
ENSG00000214688	28.2132	182.295	-2.69183	TRUE	7.47194e-12
ENSG00000273112	2.7936	18.111	-2.69667	TRUE	0.00673285
ENSG00000152804	221.463	1442.39	-2.70333	TRUE	6.3189e-41
ENSG00000145416	165.233	1087.88	-2.71895	TRUE	8.24996e-34
ENSG00000133246	883.899	5850.49	-2.7266	TRUE	5.07946e-34
ENSG00000251692	4.38912	29.0949	-2.72876	TRUE	0.000658477
ENSG00000127954	853.839	5675.65	-2.73275	TRUE	1.01987e-42
ENSG00000179542	8.22752	55.3998	-2.75135	TRUE	1.93586e-06
ENSG00000174130	447.057	3013.58	-2.75295	TRUE	4.90664e-47
ENSG00000101236	1359.65	9177.75	-2.7549	TRUE	1.44558e-34
ENSG00000165879	740.113	5033.06	-2.76562	TRUE	7.1455e-34
ENSG00000205890	12.7232	89.577	-2.81567	TRUE	5.74164e-08
ENSG00000135378	129.212	913.694	-2.82197	TRUE	1.45939e-15
ENSG00000134222	30.8478	220.71	-2.83891	TRUE	1.40398e-18
ENSG00000262884	5.35815	39.6525	-2.8876	TRUE	1.90604e-05
ENSG00000114268	508.776	3788.63	-2.89657	TRUE	2.47762e-43
ENSG00000287431	3.81575	28.5774	-2.90484	TRUE	0.0017908
ENSG00000164251	107.262	808.03	-2.91327	TRUE	1.36889e-18
ENSG00000180767	60.2588	454.287	-2.91436	TRUE	9.91885e-21
ENSG00000106780	1315.81	9982.57	-2.92346	TRUE	1.15983e-49
ENSG00000163563	5043.02	38376.4	-2.92786	TRUE	1.45194e-45
ENSG00000238160	40.3723	309.691	-2.93939	TRUE	3.07602e-20
ENSG00000130167	21.7264	167.836	-2.94953	TRUE	1.80046e-10
ENSG00000166928	65.0229	506.361	-2.96115	TRUE	2.36647e-12
ENSG00000232284	2.56673	20.1352	-2.97172	TRUE	0.00386798
ENSG00000215458	149.499	1180.94	-2.98173	TRUE	5.76217e-55
ENSG00000226491	6.10924	48.7572	-2.99655	TRUE	4.4594e-06
ENSG00000175538	291.657	2360.96	-3.01703	TRUE	2.15108e-34
ENSG00000286010	21.7647	176.685	-3.02112	TRUE	4.19798e-18
ENSG00000267480	3.64696	29.6438	-3.02296	TRUE	0.000132487
ENSG00000105383	193.839	1591.68	-3.03762	TRUE	9.41979e-48
ENSG00000164125	99.5571	822.6	-3.04659	TRUE	1.12137e-54
ENSG00000279727	2.7936	23.181	-3.05274	TRUE	0.000703831
ENSG00000278090	7.14282	60.2935	-3.07744	TRUE	1.16942e-05
ENSG00000234484	7.9227	68.1395	-3.10443	TRUE	2.22439e-08
ENSG00000253772	2.13782	18.4231	-3.10731	TRUE	0.00639442
ENSG00000274765	2.39794	20.6959	-3.10947	TRUE	0.00165348
ENSG00000130558	12.5326	109.905	-3.1325	TRUE	1.0507e-06
ENSG00000267296	8.94982	82.9007	-3.21145	TRUE	3.16006e-10
ENSG00000257715	1	9.29429	-3.21635	TRUE	0.00849753
ENSG00000179921	106.029	1002.45	-3.241	TRUE	1.36313e-37
ENSG00000101916	514.836	4873.96	-3.24291	TRUE	1.17659e-39
ENSG00000271631	1.54012	14.8037	-3.26485	TRUE	0.00399925
ENSG00000281162	81.1425	780.251	-3.26541	TRUE	6.06621e-17
ENSG00000266274	1.42891	13.9089	-3.28301	TRUE	0.00534314
ENSG00000131969	8.35162	81.3707	-3.28438	TRUE	4.97514e-08
ENSG00000230910	3.93588	38.7171	-3.29821	TRUE	2.85241e-05
ENSG00000184611	4.27792	42.3629	-3.30782	TRUE	2.73566e-05
ENSG00000287586	12.3101	124.012	-3.33256	TRUE	4.29705e-14
ENSG00000267895	2.28228	23.1771	-3.34416	TRUE	0.000788765
ENSG00000260988	1	10.2515	-3.35776	TRUE	0.00796954
ENSG00000181274	1096.62	11292.7	-3.36425	TRUE	3.67287e-51
ENSG00000154734	16.7041	172.537	-3.36864	TRUE	3.46302e-12
ENSG00000157445	16.492	170.382	-3.36893	TRUE	7.72354e-12
ENSG00000180539	108.141	1124.69	-3.37854	TRUE	4.7182e-68
ENSG00000154736	3.84901	41.1245	-3.41744	TRUE	1.69412e-05
ENSG00000158473	140.269	1538.94	-3.45567	TRUE	2.88016e-28
ENSG00000206344	157.22	1727.55	-3.45787	TRUE	6.65662e-31
ENSG00000277152	1.56891	17.6686	-3.49336	TRUE	0.00356371
ENSG00000105514	748.605	8608.74	-3.52353	TRUE	7.02337e-57
ENSG00000272953	1.56891	18.3464	-3.54766	TRUE	0.00282229
ENSG00000121933	3.24684	38.0884	-3.55224	TRUE	6.23649e-05
ENSG00000091181	32.9606	389.873	-3.56419	TRUE	9.98789e-16
ENSG00000246548	18.9524	228.163	-3.58962	TRUE	4.3571e-16
ENSG00000254952	1.28445	15.5374	-3.59652	TRUE	0.00360549
ENSG00000143858	7.80257	94.8624	-3.60381	TRUE	8.65086e-09
ENSG00000197852	633.259	8325.57	-3.71668	TRUE	2.86152e-50
ENSG00000259962	3.10685	41.473	-3.73865	TRUE	4.27316e-06
ENSG00000187808	44.9534	608.299	-3.75828	TRUE	7.55128e-52
ENSG00000268336	1	13.7856	-3.78509	TRUE	0.000733946
ENSG00000261367	1.56891	22.0805	-3.81494	TRUE	0.00123313
ENSG00000113749	523.252	7611.55	-3.86261	TRUE	2.84019e-103
ENSG00000204882	2.39348	35.7404	-3.90038	TRUE	7.91534e-05
ENSG00000259514	1.99782	30.9025	-3.95122	TRUE	0.000124228
ENSG00000004799	25.2779	408.139	-4.01312	TRUE	1.89845e-36
ENSG00000255163	3.53576	57.6225	-4.02654	TRUE	1.15701e-08
ENSG00000261655	3.5025	57.6307	-4.04038	TRUE	1.69062e-07
ENSG00000119915	1	16.632	-4.05589	TRUE	0.000226178
ENSG00000181631	402.898	6854.23	-4.08851	TRUE	9.71743e-164
ENSG00000173825	49.3378	856.82	-4.11823	TRUE	2.18305e-48
ENSG00000115507	8.33176	147.47	-4.14566	TRUE	3.35745e-16
ENSG00000121807	170.131	3433.88	-4.33512	TRUE	1.19378e-136
ENSG00000170231	1.85336	42.0576	-4.50415	TRUE	2.84935e-06
ENSG00000119457	14.9616	345.999	-4.53143	TRUE	1.46348e-40
ENSG00000181908	2.64914	95.4995	-5.1719	TRUE	1.93372e-11
ENSG00000276842	1	37.2539	-5.21932	TRUE	4.78118e-07
ENSG00000159556	4.29828	176.146	-5.35687	TRUE	1.55121e-20
ENSG00000180340	7.40295	359.205	-5.60056	TRUE	6.34344e-36
ENSG00000231680	1.42891	75.0732	-5.71531	TRUE	6.27408e-08
ENSG00000213876	1.99782	198.843	-6.63706	TRUE	1.71382e-15

## Sheet: C.parapsilosis DEGs 240mpi
id	mean_A_mrn	mean_B_mrn	log2_fc_mrn	DESeq2	DESeq2_adj_pval
ENSG00000108691	92911.8	2.03408	15.4792	TRUE	4.31779e-94
ENSG00000115008	60116.4	1.82879	15.0046	TRUE	7.66589e-89
ENSG00000108688	10506.8	1	13.359	TRUE	3.55741e-37
ENSG00000102794	24238.9	2.65567	13.156	TRUE	6.93718e-107
ENSG00000113302	8930.36	1.41439	12.6243	TRUE	1.94192e-24
ENSG00000108700	11888.6	2.65863	12.1266	TRUE	1.24412e-28
ENSG00000166920	16740.9	3.80965	12.1014	TRUE	7.12038e-109
ENSG00000169245	44033.1	10.6376	12.0152	TRUE	8.63036e-233
ENSG00000117525	5229.46	2.03598	11.3267	TRUE	4.19785e-33
ENSG00000136244	14251.9	5.58121	11.3183	TRUE	1.61058e-32
ENSG00000169248	3843.13	1.55126	11.2746	TRUE	1.086e-31
ENSG00000277632	47088.7	23.7105	10.9556	TRUE	1.0596e-227
ENSG00000081041	8994.16	4.61366	10.9289	TRUE	5.24178e-100
ENSG00000181634	48768.3	25.8346	10.8824	TRUE	3.18347e-154
ENSG00000115009	7050.82	3.89885	10.8205	TRUE	6.3475e-33
ENSG00000196878	42936.4	25.4802	10.7186	TRUE	4.26823e-293
ENSG00000276070	94365.5	58.3153	10.6602	TRUE	3.31098e-181
ENSG00000122861	66714	44.3463	10.555	TRUE	0
ENSG00000123689	63777.2	44.9249	10.4713	TRUE	1.81719e-229
ENSG00000276085	39182.5	30.8692	10.3098	TRUE	0
ENSG00000008118	1477.52	1.2072	10.2573	TRUE	7.73028e-22
ENSG00000102962	2667.92	2.51881	10.0488	TRUE	2.15861e-28
ENSG00000122641	7951.16	7.63346	10.0246	TRUE	8.43344e-128
ENSG00000137869	1502.91	1.461	10.0066	TRUE	9.13251e-23
ENSG00000197632	32187.1	35.4641	9.8259	TRUE	2.90991e-188
ENSG00000119508	8819.19	11.2215	9.61824	TRUE	2.24157e-156
ENSG00000165474	868.065	1.2072	9.49	TRUE	7.41288e-19
ENSG00000164949	3066.31	4.65731	9.36279	TRUE	2.77367e-95
ENSG00000275302	180260	303.326	9.215	TRUE	2.62858e-180
ENSG00000169429	151267	269.884	9.13054	TRUE	1.89626e-21
ENSG00000136688	552.736	1	9.11045	TRUE	1.05726e-19
ENSG00000138755	5178.88	10.4582	8.95186	TRUE	6.1829e-102
ENSG00000163734	9534.98	20.0371	8.89441	TRUE	3.62561e-113
ENSG00000196639	1616.35	3.46264	8.86666	TRUE	1.3217e-55
ENSG00000276980	806.126	1.82689	8.78547	TRUE	5.20442e-26
ENSG00000140519	428.835	1	8.74428	TRUE	8.31725e-13
ENSG00000232810	88615.5	211.705	8.70936	TRUE	1.175e-189
ENSG00000164400	380.509	1	8.57179	TRUE	2.34954e-18
ENSG00000125538	523907	1405.51	8.54207	TRUE	8.50678e-204
ENSG00000090104	5780.29	17.3716	8.37827	TRUE	2.0405e-116
ENSG00000222047	572.818	1.75845	8.34762	TRUE	6.31997e-24
ENSG00000196917	992.979	3.18511	8.28428	TRUE	4.28332e-44
ENSG00000139572	13507.5	45.1385	8.22519	TRUE	1.28246e-79
ENSG00000259354	604.4	2.28979	8.04415	TRUE	1.70012e-34
ENSG00000138135	257.822	1	8.01023	TRUE	1.97797e-11
ENSG00000136695	255.603	1	7.99776	TRUE	2.2828e-16
ENSG00000106178	473.711	1.89722	7.96398	TRUE	8.68462e-25
ENSG00000121797	33798.7	136.377	7.95322	TRUE	9.49671e-298
ENSG00000261026	664.788	2.74889	7.9179	TRUE	1.01732e-33
ENSG00000181649	1793.09	7.48879	7.9035	TRUE	2.89513e-86
ENSG00000078081	10714.9	46.2908	7.85468	TRUE	6.60082e-144
ENSG00000115598	288.653	1.27563	7.82198	TRUE	2.848e-14
ENSG00000108342	222.513	1	7.79774	TRUE	1.14418e-15
ENSG00000162407	5458.88	24.7694	7.7839	TRUE	7.43365e-139
ENSG00000259342	219.784	1	7.77995	TRUE	3.81219e-16
ENSG00000236700	310.537	1.41439	7.77844	TRUE	6.05834e-17
ENSG00000270069	1570.1	7.28349	7.75201	TRUE	5.17646e-64
ENSG00000204099	271.298	1.27563	7.73252	TRUE	7.9122e-14
ENSG00000123342	5666.15	26.6647	7.7313	TRUE	2.94306e-86
ENSG00000173391	6319.11	29.7554	7.73043	TRUE	2.57896e-25
ENSG00000148344	5573.65	26.7973	7.70039	TRUE	6.44483e-68
ENSG00000168334	355.071	1.75845	7.65765	TRUE	6.3541e-19
ENSG00000255921	247.68	1.27563	7.60113	TRUE	1.3433e-13
ENSG00000111537	1457.21	7.53455	7.59547	TRUE	6.34501e-10
ENSG00000101187	3986.54	20.974	7.57039	TRUE	9.72295e-162
ENSG00000187479	465.864	2.49698	7.54358	TRUE	1.85632e-29
ENSG00000112149	40945.2	222.523	7.52359	TRUE	2.12609e-241
ENSG00000179388	8849.42	48.3589	7.51566	TRUE	3.42279e-238
ENSG00000105976	320.427	1.75845	7.50954	TRUE	2.1091e-18
ENSG00000163661	10641.4	58.8386	7.49871	TRUE	5.28377e-82
ENSG00000078098	225.989	1.27563	7.4689	TRUE	3.90022e-13
ENSG00000078401	3926.85	22.353	7.45676	TRUE	9.79149e-96
ENSG00000164266	175.2	1	7.45286	TRUE	4.55808e-15
ENSG00000134321	63083.2	374.906	7.39458	TRUE	1.18748e-119
ENSG00000105825	166.551	1	7.37982	TRUE	1.69879e-07
ENSG00000175352	5669.62	34.6059	7.35609	TRUE	4.89913e-94
ENSG00000105855	1639.15	10.2758	7.31756	TRUE	5.39287e-21
ENSG00000135047	37297	234.868	7.31107	TRUE	2.29327e-153
ENSG00000267034	156.015	1	7.28554	TRUE	3.22862e-13
ENSG00000128342	1214.9	8.20064	7.21089	TRUE	9.67782e-73
ENSG00000235385	145.846	1	7.1883	TRUE	7.046e-14
ENSG00000166670	142.234	1	7.15213	TRUE	1.30627e-13
ENSG00000122877	4579.09	32.4071	7.14261	TRUE	6.29062e-132
ENSG00000287561	314.476	2.24128	7.13248	TRUE	1.02494e-08
ENSG00000151012	3192.41	23.4983	7.08595	TRUE	1.51365e-88
ENSG00000109471	131.13	1	7.03486	TRUE	2.04986e-13
ENSG00000113070	5454.52	43.1968	6.98038	TRUE	4.68183e-132
ENSG00000162772	9063.82	74.1709	6.93312	TRUE	2.56476e-112
ENSG00000163395	189.367	1.55126	6.93161	TRUE	3.90042e-08
ENSG00000118785	9604.69	79.2156	6.92181	TRUE	2.43783e-21
ENSG00000120217	22721.4	189.899	6.90268	TRUE	2.36157e-79
ENSG00000136689	272624	2368.38	6.84687	TRUE	1.01863e-139
ENSG00000102755	4706.64	41.5218	6.82469	TRUE	3.1441e-90
ENSG00000261618	315.219	2.79254	6.81863	TRUE	8.24033e-30
ENSG00000134070	39941.5	365.333	6.77253	TRUE	2.45016e-198
ENSG00000237732	220.588	2.03598	6.75949	TRUE	1.71507e-20
ENSG00000110848	14563.2	138.065	6.72084	TRUE	1.04516e-168
ENSG00000149289	4106.5	39.0537	6.71631	TRUE	5.93182e-134
ENSG00000168062	15948.7	152.662	6.70695	TRUE	4.20171e-58
ENSG00000250274	1678.04	16.979	6.62688	TRUE	2.78358e-58
ENSG00000215861	405.837	4.19736	6.59527	TRUE	1.01621e-39
ENSG00000179431	215.579	2.24128	6.58775	TRUE	6.26857e-18
ENSG00000234883	1807.41	18.8355	6.58433	TRUE	2.93636e-87
ENSG00000185022	32989.7	347.562	6.5686	TRUE	1.78951e-77
ENSG00000207870	190.026	2.03408	6.54568	TRUE	1.87614e-18
ENSG00000132170	907.056	9.93255	6.51288	TRUE	2.19668e-70
ENSG00000120337	185.952	2.10442	6.46537	TRUE	8.92657e-17
ENSG00000103855	629.097	7.23794	6.44156	TRUE	2.59484e-62
ENSG00000184979	4105.4	48.2018	6.41229	TRUE	5.26713e-65
ENSG00000286256	2988.98	35.7033	6.38745	TRUE	1.04814e-60
ENSG00000123610	27762.6	337.47	6.36224	TRUE	1.34015e-74
ENSG00000251230	3194.25	39.6451	6.33219	TRUE	1.48652e-55
ENSG00000255355	78.1282	1	6.28777	TRUE	7.38527e-11
ENSG00000287626	259.288	3.41603	6.24609	TRUE	1.19239e-30
ENSG00000253320	12142.2	160.339	6.24276	TRUE	7.45558e-102
ENSG00000188211	6172.16	81.7095	6.23913	TRUE	2.85612e-124
ENSG00000175592	1816.76	24.1791	6.23146	TRUE	9.85233e-108
ENSG00000134531	4791.99	64.5629	6.21378	TRUE	1.9987e-80
ENSG00000207725	72.0125	1	6.17017	TRUE	1.00915e-10
ENSG00000139289	5135.17	73.3665	6.12915	TRUE	9.16373e-52
ENSG00000228318	652.493	9.32899	6.1281	TRUE	6.72831e-45
ENSG00000234191	69.2341	1	6.11341	TRUE	8.48633e-11
ENSG00000121380	614.44	9.12749	6.07291	TRUE	8.54004e-55
ENSG00000167612	107.01	1.62159	6.0442	TRUE	1.59396e-12
ENSG00000099985	12119.8	187.478	6.0145	TRUE	4.0957e-141
ENSG00000168243	82.3297	1.27563	6.01213	TRUE	2.84799e-09
ENSG00000253315	64.4068	1	6.00914	TRUE	2.10788e-10
ENSG00000258227	8846.24	143.445	5.94649	TRUE	2.77331e-60
ENSG00000105246	1058.95	17.3983	5.92755	TRUE	3.0459e-37
ENSG00000143333	1011.35	17.3463	5.86552	TRUE	3.20823e-70
ENSG00000237988	147.972	2.56352	5.85106	TRUE	8.2794e-16
ENSG00000104951	6004.78	104.424	5.84558	TRUE	7.79639e-73
ENSG00000172379	275.848	4.82381	5.83756	TRUE	1.52719e-27
ENSG00000163814	2479.79	43.8802	5.8205	TRUE	2.2784e-60
ENSG00000104140	148.687	2.65567	5.80706	TRUE	1.11427e-20
ENSG00000269952	186.663	3.3923	5.78203	TRUE	1.08196e-17
ENSG00000138670	9725.46	180.639	5.75058	TRUE	5.94959e-133
ENSG00000225492	915.644	17.0334	5.74835	TRUE	1.04695e-36
ENSG00000280228	64.0685	1.2072	5.72988	TRUE	2.25252e-08
ENSG00000050730	542.579	10.2451	5.72683	TRUE	1.06712e-49
ENSG00000162433	979.054	18.7414	5.70709	TRUE	7.0788e-73
ENSG00000177464	107.226	2.08259	5.68614	TRUE	4.20662e-14
ENSG00000287494	154.029	2.99974	5.68223	TRUE	6.32814e-21
ENSG00000163739	11817.9	230.357	5.68096	TRUE	1.82442e-59
ENSG00000203364	61.4807	1.2072	5.6704	TRUE	4.69489e-08
ENSG00000164935	119.876	2.42665	5.62643	TRUE	3.46014e-16
ENSG00000287192	62.0862	1.27563	5.60499	TRUE	8.5352e-08
ENSG00000236841	48.602	1	5.60295	TRUE	2.33075e-09
ENSG00000124762	56732	1171.83	5.59733	TRUE	9.52454e-79
ENSG00000161133	57.9121	1.2072	5.58413	TRUE	5.24592e-08
ENSG00000109321	576.78	12.0357	5.58263	TRUE	2.31191e-45
ENSG00000136052	1177.15	24.755	5.57144	TRUE	2.92992e-52
ENSG00000095794	8673.03	185.372	5.54804	TRUE	1.19219e-130
ENSG00000128564	147.053	3.16518	5.5379	TRUE	1.73019e-16
ENSG00000232803	99.6658	2.15102	5.534	TRUE	7.13674e-14
ENSG00000233834	187.615	4.0586	5.53065	TRUE	1.24369e-23
ENSG00000172738	360.941	7.81883	5.52866	TRUE	9.48002e-32
ENSG00000137673	45.9064	1	5.52062	TRUE	8.16141e-09
ENSG00000255398	40341.3	895.427	5.49354	TRUE	4.46155e-13
ENSG00000026751	63905.1	1431.48	5.48035	TRUE	1.34377e-75
ENSG00000089558	340.027	7.62861	5.47809	TRUE	8.37388e-42
ENSG00000090339	71273.6	1615.11	5.46367	TRUE	1.78474e-83
ENSG00000019144	1962.08	44.6881	5.45635	TRUE	6.08187e-62
ENSG00000180828	43.4214	1	5.44033	TRUE	1.20253e-08
ENSG00000152766	1815.91	41.9351	5.43639	TRUE	1.17105e-65
ENSG00000184557	76396	1775.52	5.42718	TRUE	4.93127e-77
ENSG00000113657	247.406	5.76658	5.42302	TRUE	5.02376e-28
ENSG00000108179	117269	2751.8	5.41331	TRUE	2.2476e-123
ENSG00000163121	331.983	7.79215	5.41294	TRUE	1.65829e-27
ENSG00000260196	1290.13	30.4826	5.40339	TRUE	3.869e-90
ENSG00000117228	99734.9	2374.22	5.39257	TRUE	9.96087e-57
ENSG00000112715	22116	526.999	5.39114	TRUE	4.70147e-130
ENSG00000227145	154.573	3.68786	5.38936	TRUE	3.53377e-20
ENSG00000121594	478.247	11.4465	5.38478	TRUE	8.7148e-45
ENSG00000203446	125.145	3.00459	5.38029	TRUE	5.5297e-17
ENSG00000041982	384.012	9.29209	5.369	TRUE	2.71475e-07
ENSG00000242113	148.506	3.5976	5.36734	TRUE	1.55245e-20
ENSG00000163975	1686.4	41.3168	5.35108	TRUE	3.66952e-99
ENSG00000260583	88.3789	2.17285	5.34604	TRUE	3.83748e-13
ENSG00000227502	204.832	5.05093	5.34175	TRUE	5.633e-24
ENSG00000225886	791.254	19.6348	5.33265	TRUE	4.1086e-63
ENSG00000118503	117352	2932.25	5.3227	TRUE	1.16675e-76
ENSG00000118257	2160	54.6812	5.30384	TRUE	1.56881e-95
ENSG00000134326	14731.8	378.124	5.28393	TRUE	1.10219e-110
ENSG00000165997	12465	321.31	5.27777	TRUE	3.27984e-77
ENSG00000131203	3326.2	85.8923	5.2752	TRUE	3.57361e-43
ENSG00000260135	583.018	15.0562	5.27512	TRUE	2.15412e-05
ENSG00000154099	577.962	15.0898	5.25933	TRUE	1.11739e-25
ENSG00000275385	65.9413	1.73663	5.24682	TRUE	1.71945e-08
ENSG00000250929	37.9099	1	5.2445	TRUE	2.85651e-08
ENSG00000178965	270.503	7.18563	5.23438	TRUE	8.78192e-05
ENSG00000120875	2240.36	59.5733	5.23292	TRUE	2.25428e-53
ENSG00000112137	18692	503.618	5.21395	TRUE	2.37455e-110
ENSG00000133657	48022.1	1299.92	5.20721	TRUE	3.46943e-64
ENSG00000176597	9389.03	254.938	5.20276	TRUE	2.05195e-74
ENSG00000138646	20656.4	561.745	5.20053	TRUE	8.48246e-89
ENSG00000157601	115475	3166.14	5.18872	TRUE	4.04803e-54
ENSG00000159166	50.7084	1.41439	5.16397	TRUE	1.25076e-07
ENSG00000001617	61.3519	1.73663	5.14275	TRUE	5.54568e-08
ENSG00000124102	77024.3	2188.02	5.13761	TRUE	8.38173e-41
ENSG00000134871	272.065	7.77222	5.12948	TRUE	8.2301e-26
ENSG00000137936	1533.5	43.8631	5.12768	TRUE	3.54828e-72
ENSG00000187608	28389.7	813.191	5.12563	TRUE	4.00436e-44
ENSG00000147724	50.8259	1.461	5.12054	TRUE	2.98672e-07
ENSG00000236939	34.7609	1	5.11939	TRUE	1.3797e-07
ENSG00000139354	307.21	8.86883	5.11434	TRUE	8.42775e-26
ENSG00000142319	34.5069	1	5.10881	TRUE	6.39388e-08
ENSG00000178803	1613.79	47.039	5.10045	TRUE	1.56828e-74
ENSG00000185745	17590.4	514.488	5.0955	TRUE	8.82503e-43
ENSG00000125730	5078.49	150.142	5.08	TRUE	4.20664e-44
ENSG00000138166	16390.8	485.215	5.07812	TRUE	3.05257e-77
ENSG00000013588	111.172	3.30015	5.07412	TRUE	2.82096e-16
ENSG00000107130	732.987	21.7879	5.07219	TRUE	2.54228e-51
ENSG00000166592	233.591	6.97928	5.06476	TRUE	1.66301e-29
ENSG00000137331	23781.7	724.484	5.03675	TRUE	1.66987e-70
ENSG00000125462	1009.5	30.9945	5.02549	TRUE	4.50671e-57
ENSG00000119917	73227.3	2253.97	5.02184	TRUE	2.60782e-46
ENSG00000253227	162.013	5.02911	5.00967	TRUE	4.66487e-16
ENSG00000235151	155.605	4.84078	5.0065	TRUE	4.31274e-22
ENSG00000250033	32.0875	1	5.00394	TRUE	1.52942e-07
ENSG00000250771	1274.59	40.2053	4.9865	TRUE	9.88499e-43
ENSG00000171860	37793.2	1201.04	4.97577	TRUE	3.03305e-73
ENSG00000176170	9917.02	317.169	4.96658	TRUE	1.07299e-73
ENSG00000111331	90696	2911.45	4.96123	TRUE	4.46773e-56
ENSG00000285639	30.3303	1	4.92269	TRUE	3.79382e-07
ENSG00000140379	9200.91	303.8	4.92058	TRUE	4.64294e-46
ENSG00000184371	22516.9	747.873	4.91207	TRUE	1.71091e-59
ENSG00000198829	440.797	14.6716	4.90902	TRUE	2.69762e-42
ENSG00000181577	43.3889	1.461	4.8923	TRUE	3.49845e-06
ENSG00000230943	118.472	3.99207	4.89127	TRUE	4.25349e-19
ENSG00000185338	9542.03	322.022	4.88906	TRUE	1.5802e-85
ENSG00000143344	4491.57	152.053	4.88457	TRUE	5.33355e-59
ENSG00000137959	8980.64	306.455	4.87307	TRUE	8.64839e-69
ENSG00000229781	65.6081	2.24128	4.87148	TRUE	1.69821e-10
ENSG00000010030	3388.79	116.386	4.86378	TRUE	7.5141e-63
ENSG00000253522	2179.16	75.0079	4.86058	TRUE	5.43436e-87
ENSG00000250148	29.0343	1	4.85969	TRUE	4.39719e-07
ENSG00000224596	526.803	18.1643	4.85808	TRUE	2.49836e-36
ENSG00000253838	46.9464	1.62159	4.85553	TRUE	1.68102e-07
ENSG00000179362	207.523	7.30342	4.82856	TRUE	3.05607e-27
ENSG00000135114	30075.3	1060.45	4.82583	TRUE	2.82373e-33
ENSG00000171855	28.3199	1	4.82374	TRUE	1.00427e-06
ENSG00000163082	4895.52	174.033	4.81403	TRUE	6.13321e-82
ENSG00000252019	46.9184	1.6682	4.81379	TRUE	9.0515e-07
ENSG00000145555	2147.48	76.6481	4.80825	TRUE	5.65681e-08
ENSG00000163874	27575	986.724	4.80457	TRUE	7.38173e-78
ENSG00000286281	52.396	1.89722	4.7875	TRUE	1.68364e-08
ENSG00000287299	72.7106	2.63385	4.78692	TRUE	1.33213e-12
ENSG00000112115	27.5276	1	4.78281	TRUE	6.49689e-07
ENSG00000104213	74.372	2.70228	4.78251	TRUE	1.62461e-10
ENSG00000118160	27.4932	1	4.781	TRUE	7.26226e-06
ENSG00000136603	10057.6	366.036	4.78016	TRUE	5.87791e-42
ENSG00000175445	1724.1	63.5761	4.76122	TRUE	5.11078e-34
ENSG00000188215	7933.41	293.225	4.75786	TRUE	8.62599e-100
ENSG00000286225	27.0066	1	4.75524	TRUE	1.42467e-06
ENSG00000128918	769.771	28.5986	4.75041	TRUE	2.82163e-38
ENSG00000124882	499.691	18.8753	4.72646	TRUE	1.84406e-07
ENSG00000167680	1336.39	51.4849	4.69805	TRUE	2.73153e-52
ENSG00000144802	49556.4	1920.33	4.68965	TRUE	1.46849e-121
ENSG00000186417	57.5262	2.24318	4.6806	TRUE	2.23608e-08
ENSG00000285906	422.016	16.4976	4.67697	TRUE	3.41046e-31
ENSG00000115956	329189	12914	4.67191	TRUE	3.84046e-54
ENSG00000133101	187.552	7.371	4.66929	TRUE	3.7566e-16
ENSG00000100906	113137	4446.9	4.66913	TRUE	3.79223e-76
ENSG00000205755	270.532	10.6603	4.66548	TRUE	5.34425e-05
ENSG00000222009	4220.7	167.46	4.65559	TRUE	1.78315e-74
ENSG00000114019	74.6679	2.97981	4.6472	TRUE	3.77313e-11
ENSG00000249502	394.216	15.7343	4.647	TRUE	4.17334e-28
ENSG00000124145	2304.27	92.4218	4.63993	TRUE	1.12037e-48
ENSG00000241155	84.8631	3.41898	4.6335	TRUE	1.07201e-13
ENSG00000130368	56.7049	2.28979	4.63019	TRUE	1.90998e-08
ENSG00000284669	1044.18	42.3282	4.62461	TRUE	1.427e-47
ENSG00000099860	45699.8	1854.89	4.62278	TRUE	8.66492e-52
ENSG00000283849	187.854	7.62565	4.62261	TRUE	1.11306e-21
ENSG00000225107	24.6305	1	4.62237	TRUE	2.13121e-05
ENSG00000099250	2084.51	84.9781	4.61647	TRUE	9.2407e-24
ENSG00000249173	169.393	6.94154	4.60898	TRUE	1.30748e-13
ENSG00000224116	37.7701	1.55126	4.60573	TRUE	1.94798e-06
ENSG00000101438	44.441	1.82689	4.60443	TRUE	1.21874e-07
ENSG00000258777	24.2241	1	4.59837	TRUE	3.49845e-06
ENSG00000115267	26844.5	1110.47	4.59538	TRUE	2.76178e-80
ENSG00000274528	34.1592	1.41439	4.59402	TRUE	6.33092e-06
ENSG00000273604	1104.39	45.9281	4.58773	TRUE	1.81567e-32
ENSG00000198535	23.8976	1	4.57879	TRUE	1.79478e-06
ENSG00000261024	30.4341	1.27563	4.57641	TRUE	7.00123e-06
ENSG00000101384	3824.82	160.566	4.57416	TRUE	1.92041e-52
ENSG00000259600	110.163	4.63548	4.57078	TRUE	4.38295e-16
ENSG00000278969	56.4137	2.38005	4.56698	TRUE	6.01571e-10
ENSG00000253557	23.6951	1	4.56652	TRUE	3.35133e-06
ENSG00000223949	28.4917	1.2072	4.56081	TRUE	3.51294e-05
ENSG00000117594	195.844	8.3375	4.55395	TRUE	7.85733e-16
ENSG00000180616	132.953	5.69625	4.54477	TRUE	6.85732e-16
ENSG00000227392	65.0275	2.79254	4.5414	TRUE	2.02303e-10
ENSG00000238025	85.399	3.68786	4.53336	TRUE	3.18161e-10
ENSG00000153234	2214.21	95.652	4.53285	TRUE	4.04391e-42
ENSG00000038945	2318.39	100.164	4.53269	TRUE	5.94538e-77
ENSG00000177606	11923.9	515.597	4.53147	TRUE	1.25758e-72
ENSG00000176641	122.841	5.32551	4.52773	TRUE	2.30426e-16
ENSG00000286248	217.084	9.42684	4.52533	TRUE	5.29523e-19
ENSG00000276600	445.986	19.4067	4.52237	TRUE	1.06546e-42
ENSG00000253372	165.33	7.21316	4.51857	TRUE	2.8083e-24
ENSG00000079215	511.45	22.361	4.51554	TRUE	1.06756e-42
ENSG00000125657	237.084	10.3895	4.51219	TRUE	2.30714e-18
ENSG00000155307	9347.93	410.523	4.50911	TRUE	1.62756e-77
ENSG00000244675	54.6205	2.42665	4.4924	TRUE	1.51678e-09
ENSG00000152413	424.14	18.8524	4.49172	TRUE	1.04215e-34
ENSG00000182782	43162.7	1918.76	4.49154	TRUE	8.76025e-27
ENSG00000170893	22.4741	1	4.49019	TRUE	1.58136e-05
ENSG00000287682	181.684	8.08771	4.48956	TRUE	7.02103e-16
ENSG00000271474	22.2983	1	4.47886	TRUE	6.91427e-05
ENSG00000120738	4172.47	187.562	4.47546	TRUE	1.7715e-46
ENSG00000128271	1775.45	81.1194	4.452	TRUE	1.81728e-47
ENSG00000168389	4637.19	212.263	4.44933	TRUE	5.33691e-58
ENSG00000126266	91.6299	4.2677	4.42429	TRUE	8.87356e-14
ENSG00000164687	228.234	10.8298	4.39744	TRUE	9.14524e-23
ENSG00000103257	18185.3	864.874	4.39414	TRUE	2.664e-74
ENSG00000259950	29.6555	1.41439	4.39004	TRUE	1.55439e-05
ENSG00000144655	33504	1624.04	4.36667	TRUE	1.72327e-71
ENSG00000164626	370.217	17.9542	4.36598	TRUE	2.49789e-16
ENSG00000224666	20.5612	1	4.36185	TRUE	1.62636e-05
ENSG00000197121	1417.37	68.964	4.36123	TRUE	3.04552e-46
ENSG00000251127	20.4553	1	4.3544	TRUE	8.67764e-06
ENSG00000287543	693.324	33.9841	4.3506	TRUE	1.37257e-37
ENSG00000138821	8307.82	407.283	4.35037	TRUE	5.11168e-33
ENSG00000205710	452.871	22.2182	4.34929	TRUE	3.5554e-42
ENSG00000137965	5725.17	282.885	4.33903	TRUE	2.80582e-40
ENSG00000269902	25.7293	1.27563	4.33413	TRUE	4.84772e-05
ENSG00000228923	114.296	5.66957	4.33339	TRUE	1.02085e-13
ENSG00000101017	9143.61	454.685	4.32982	TRUE	5.74109e-37
ENSG00000259671	147.046	7.3748	4.31751	TRUE	1.13165e-19
ENSG00000267195	19.8514	1	4.31117	TRUE	1.06195e-05
ENSG00000268658	147.021	7.44703	4.30321	TRUE	3.33491e-13
ENSG00000170525	61403	3111.31	4.30271	TRUE	5.08999e-72
ENSG00000254102	19.6983	1	4.3	TRUE	1.18344e-05
ENSG00000115594	13133.3	667.991	4.29726	TRUE	4.7054e-47
ENSG00000135914	51.3245	2.61202	4.29641	TRUE	1.3076e-08
ENSG00000119922	96295.8	4934.15	4.2866	TRUE	3.25948e-36
ENSG00000279296	259.104	13.36	4.27754	TRUE	6.52757e-26
ENSG00000060982	4868.36	251.42	4.27526	TRUE	2.61043e-28
ENSG00000158714	1209.01	62.627	4.2709	TRUE	1.34339e-23
ENSG00000221955	126.663	6.56784	4.26943	TRUE	5.18529e-14
ENSG00000204381	245.495	12.7354	4.26877	TRUE	9.14524e-23
ENSG00000275238	19.2599	1	4.26753	TRUE	1.43175e-05
ENSG00000087074	101705	5290.28	4.26491	TRUE	1.1228e-32
ENSG00000230204	115.892	6.03841	4.26247	TRUE	1.97797e-11
ENSG00000274642	24.4184	1.27563	4.25869	TRUE	0.000768178
ENSG00000136048	10020.3	527.613	4.2473	TRUE	2.06949e-45
ENSG00000279913	54.3331	2.86287	4.2463	TRUE	6.49674e-08
ENSG00000149635	24.2078	1.27563	4.24619	TRUE	0.000419101
ENSG00000185897	401.41	21.3551	4.23242	TRUE	2.58458e-26
ENSG00000006747	104.791	5.57931	4.23129	TRUE	7.41153e-17
ENSG00000261267	106.491	5.67442	4.23012	TRUE	1.221e-15
ENSG00000180251	22.647	1.2072	4.22959	TRUE	7.4488e-05
ENSG00000166923	23.845	1.27563	4.2244	TRUE	7.30821e-05
ENSG00000056558	52161.8	2802.2	4.21836	TRUE	7.52759e-52
ENSG00000147650	879.723	47.3389	4.21595	TRUE	7.45212e-31
ENSG00000135094	386.103	21.0542	4.19681	TRUE	4.2942e-27
ENSG00000138642	9755.52	532.077	4.19651	TRUE	3.45589e-80
ENSG00000272768	46.4623	2.54359	4.19112	TRUE	1.55858e-08
ENSG00000197083	56.8987	3.11963	4.18895	TRUE	1.13849e-08
ENSG00000224821	18.0874	1	4.17691	TRUE	9.36661e-05
ENSG00000075213	100.489	5.57741	4.17129	TRUE	1.81985e-13
ENSG00000164181	3064.16	171.416	4.15992	TRUE	4.594e-28
ENSG00000231808	17.8702	1	4.15948	TRUE	9.88018e-05
ENSG00000162654	39837.9	2241.96	4.15131	TRUE	2.83531e-64
ENSG00000255443	222.579	12.6024	4.14255	TRUE	3.70651e-19
ENSG00000164825	17.6528	1	4.14183	TRUE	0.00014357
ENSG00000170542	53605.9	3041.16	4.1397	TRUE	2.74242e-56
ENSG00000258872	63.7882	3.62618	4.13677	TRUE	1.22652e-08
ENSG00000052795	8230.1	468.951	4.1334	TRUE	2.93636e-87
ENSG00000180113	437.845	25.0797	4.12583	TRUE	0.00297881
ENSG00000069956	5010.11	288.081	4.12029	TRUE	3.71725e-71
ENSG00000279400	33.4087	1.922	4.11954	TRUE	5.96353e-06
ENSG00000145107	194.606	11.2137	4.11723	TRUE	1.11867e-17
ENSG00000223387	84.9138	4.90921	4.11244	TRUE	1.12907e-12
ENSG00000133106	11613.4	673.949	4.107	TRUE	1.27363e-55
ENSG00000106701	851.217	49.3996	4.10696	TRUE	7.15555e-38
ENSG00000242048	190.463	11.1024	4.10056	TRUE	1.677e-24
ENSG00000114251	34.7923	2.03598	4.09497	TRUE	4.92536e-05
ENSG00000089041	10965.8	641.862	4.0946	TRUE	1.5457e-28
ENSG00000135625	20.5857	1.2072	4.09191	TRUE	0.000167437
ENSG00000128965	64.7706	3.8067	4.08873	TRUE	2.74451e-08
ENSG00000146070	4496.21	265.509	4.08187	TRUE	4.37027e-33
ENSG00000286162	348.162	20.7083	4.07148	TRUE	1.44666e-25
ENSG00000287061	29.5283	1.75845	4.06972	TRUE	8.67842e-06
ENSG00000267200	16.7666	1	4.06752	TRUE	8.17183e-05
ENSG00000278546	23.6223	1.41439	4.06189	TRUE	0.00012204
ENSG00000188290	2127.36	127.552	4.05991	TRUE	6.49687e-31
ENSG00000227591	57.3269	3.44081	4.05839	TRUE	1.53839e-09
ENSG00000157654	10640	638.829	4.05792	TRUE	1.40353e-56
ENSG00000131979	18993.8	1143.68	4.05378	TRUE	9.27258e-57
ENSG00000231550	31.8698	1.922	4.05151	TRUE	2.08864e-05
ENSG00000274508	28.6597	1.73663	4.04466	TRUE	4.32714e-05
ENSG00000104312	8830.33	538.188	4.03629	TRUE	7.27979e-79
ENSG00000213512	149.8	9.16249	4.03116	TRUE	5.96645e-18
ENSG00000277443	109265	6720.11	4.0232	TRUE	9.09356e-61
ENSG00000288568	96.7936	5.96892	4.01937	TRUE	7.76246e-10
ENSG00000255521	161.802	10.0018	4.01589	TRUE	7.97656e-17
ENSG00000184588	38642.8	2389.44	4.01545	TRUE	1.51368e-58
ENSG00000156535	594.815	36.8473	4.01281	TRUE	3.08595e-25
ENSG00000229419	55.465	3.43891	4.01156	TRUE	6.35184e-10
ENSG00000258667	157.463	9.81371	4.00407	TRUE	9.49163e-20
ENSG00000139832	7786.78	485.316	4.00403	TRUE	6.78906e-31
ENSG00000164399	16.0406	1	4.00365	TRUE	5.38899e-05
ENSG00000106952	14827.1	925.851	4.00132	TRUE	4.95088e-44
ENSG00000136634	134.909	8.44042	3.99853	TRUE	1.09313e-09
ENSG00000285630	15.9696	1	3.99726	TRUE	7.3561e-05
ENSG00000110436	41.986	2.63385	3.99466	TRUE	8.3072e-08
ENSG00000163666	73.8864	4.63654	3.99419	TRUE	5.01843e-09
ENSG00000134802	9267.95	583.585	3.98924	TRUE	2.8483e-66
ENSG00000145365	5640.71	357.537	3.97971	TRUE	4.63432e-53
ENSG00000226380	1138.85	72.1938	3.97956	TRUE	1.14412e-54
ENSG00000073756	13272.2	845.354	3.97271	TRUE	2.35356e-40
ENSG00000279946	49.2826	3.14145	3.97157	TRUE	6.17894e-08
ENSG00000154640	693.003	44.177	3.97149	TRUE	4.70485e-45
ENSG00000163735	2070.88	132.12	3.97032	TRUE	2.30928e-20
ENSG00000253123	15.6604	1	3.96905	TRUE	9.37024e-05
ENSG00000112096	501022	32002.1	3.96864	TRUE	2.56426e-79
ENSG00000258521	485.545	31.0473	3.96706	TRUE	7.38593e-25
ENSG00000160886	15.5859	1	3.96217	TRUE	8.12698e-05
ENSG00000116679	100659	6476.24	3.95817	TRUE	3.6111e-89
ENSG00000124225	3144.17	203.153	3.95204	TRUE	7.6432e-49
ENSG00000170961	15.4663	1	3.95106	TRUE	0.000128798
ENSG00000011422	44959.6	2908.19	3.95044	TRUE	5.29752e-87
ENSG00000181381	49890.7	3247.31	3.94145	TRUE	8.24534e-89
ENSG00000285448	62.5505	4.08233	3.93756	TRUE	3.97188e-10
ENSG00000154451	65976.2	4329.24	3.92976	TRUE	3.79862e-40
ENSG00000013619	704.117	46.4273	3.92277	TRUE	3.79624e-32
ENSG00000266978	90.0476	5.95005	3.91971	TRUE	9.82327e-13
ENSG00000259651	63.6347	4.22404	3.91312	TRUE	1.90022e-10
ENSG00000117009	2160.01	143.44	3.91252	TRUE	7.95924e-58
ENSG00000259379	198.149	13.1658	3.91172	TRUE	1.77381e-18
ENSG00000102393	10312.1	687.671	3.90648	TRUE	5.32316e-59
ENSG00000105697	35.3619	2.35822	3.90643	TRUE	2.20718e-06
ENSG00000155090	16667.4	1112.23	3.9055	TRUE	4.72737e-76
ENSG00000283648	14.981	1	3.90506	TRUE	0.000172234
ENSG00000243609	51.8418	3.46074	3.90496	TRUE	1.76433e-08
ENSG00000198963	46.0077	3.07302	3.90415	TRUE	7.39798e-06
ENSG00000104320	19291.3	1295.23	3.89666	TRUE	1.58519e-89
ENSG00000283573	14.8938	1	3.89664	TRUE	0.000101705
ENSG00000157557	33157.7	2229.94	3.89427	TRUE	1.99297e-67
ENSG00000258597	20.9878	1.41439	3.8913	TRUE	0.000209855
ENSG00000230638	104.111	7.02969	3.88851	TRUE	1.62591e-13
ENSG00000265494	14.7324	1	3.88092	TRUE	9.86419e-05
ENSG00000183742	217.055	14.7837	3.87598	TRUE	1.03337e-19
ENSG00000287937	50.9598	3.48256	3.87114	TRUE	9.63244e-09
ENSG00000053524	579.819	39.656	3.86999	TRUE	1.72677e-27
ENSG00000115919	5291.55	361.925	3.86993	TRUE	2.64135e-36
ENSG00000233058	777.686	53.5771	3.8595	TRUE	2.08838e-39
ENSG00000128422	24.1419	1.6682	3.85518	TRUE	0.000674258
ENSG00000197272	707.428	48.9673	3.85269	TRUE	7.99084e-18
ENSG00000137628	14035.3	971.84	3.85219	TRUE	1.67914e-71
ENSG00000251194	310.871	21.5433	3.85101	TRUE	8.86671e-30
ENSG00000188313	14313.6	992.159	3.85067	TRUE	1.65518e-70
ENSG00000135678	4907.03	341.878	3.8433	TRUE	3.27414e-40
ENSG00000175841	65.8819	4.59183	3.84274	TRUE	1.28959e-10
ENSG00000168811	136.342	9.51626	3.8407	TRUE	1.69767e-14
ENSG00000126251	55.2348	3.85626	3.8403	TRUE	7.9183e-08
ENSG00000177535	282.209	19.7377	3.83773	TRUE	2.25088e-19
ENSG00000145685	6622.01	463.174	3.83764	TRUE	9.92201e-47
ENSG00000100644	53725.6	3779.16	3.82947	TRUE	5.90768e-55
ENSG00000173334	19599	1382.97	3.82493	TRUE	9.33919e-58
ENSG00000181374	14.1588	1	3.82363	TRUE	0.000932536
ENSG00000237513	1611.77	114.174	3.81934	TRUE	9.93107e-29
ENSG00000259883	29.3932	2.08259	3.81903	TRUE	1.06912e-05
ENSG00000100024	1335.34	95.0275	3.81272	TRUE	1.1114e-24
ENSG00000136235	477.473	34.1094	3.80718	TRUE	5.38774e-22
ENSG00000249934	45.911	3.28022	3.80698	TRUE	2.67102e-08
ENSG00000102265	44433.2	3175.8	3.80645	TRUE	4.87742e-54
ENSG00000154252	16.8768	1.2072	3.80531	TRUE	0.000606946
ENSG00000109320	72376.6	5188.78	3.80206	TRUE	1.40262e-78
ENSG00000073712	131.483	9.44972	3.79846	TRUE	6.48402e-15
ENSG00000185947	9491.36	682.195	3.79836	TRUE	1.53331e-43
ENSG00000224272	13.8612	1	3.79298	TRUE	0.000212232
ENSG00000152778	9240.86	672.84	3.77969	TRUE	1.07204e-42
ENSG00000170054	13.7167	1	3.77786	TRUE	0.000520707
ENSG00000126709	18155.5	1325.95	3.77531	TRUE	3.15317e-26
ENSG00000224891	21.2371	1.55126	3.77508	TRUE	0.000307072
ENSG00000105707	146.664	10.729	3.77293	TRUE	1.09253e-12
ENSG00000173846	20398.8	1494.2	3.77104	TRUE	2.49075e-49
ENSG00000267737	58.4418	4.29142	3.76747	TRUE	1.32344e-07
ENSG00000275410	35.5025	2.61202	3.76468	TRUE	1.24088e-05
ENSG00000115602	565.941	41.656	3.76406	TRUE	6.54437e-28
ENSG00000138035	5454.57	403.364	3.75731	TRUE	8.74589e-61
ENSG00000055332	22487.3	1669.88	3.75129	TRUE	6.56274e-88
ENSG00000236776	13.4637	1	3.75101	TRUE	0.000226747
ENSG00000254287	38.18	2.83915	3.74929	TRUE	1.38314e-05
ENSG00000108821	99.5714	7.42521	3.74523	TRUE	2.73451e-11
ENSG00000277895	29.3009	2.19763	3.73693	TRUE	1.3586e-05
ENSG00000278607	194.192	14.622	3.73126	TRUE	9.39199e-18
ENSG00000155011	51.9997	3.92174	3.72894	TRUE	1.23007e-06
ENSG00000223552	250.466	18.9119	3.72725	TRUE	8.29777e-15
ENSG00000130513	274.094	20.7077	3.72643	TRUE	3.18097e-17
ENSG00000204385	15.9624	1.2072	3.72494	TRUE	0.000810662
ENSG00000125740	2365.44	178.91	3.72481	TRUE	2.78222e-37
ENSG00000234511	813.193	61.5711	3.72327	TRUE	4.58158e-28
ENSG00000074660	25749.6	1951.62	3.72181	TRUE	1.7109e-28
ENSG00000029153	321.098	24.3815	3.71916	TRUE	3.78407e-34
ENSG00000178860	945.528	71.8511	3.71804	TRUE	1.88567e-32
ENSG00000205100	16.7576	1.27563	3.71553	TRUE	0.000485805
ENSG00000136696	13.1049	1	3.71203	TRUE	0.000251827
ENSG00000167604	9903.79	756.096	3.71134	TRUE	4.70583e-41
ENSG00000162692	71.2078	5.4416	3.70993	TRUE	1.05316e-08
ENSG00000260466	19.0825	1.461	3.70722	TRUE	0.00033102
ENSG00000238015	26.5497	2.03408	3.70624	TRUE	9.45726e-05
ENSG00000127318	15.7044	1.2072	3.70144	TRUE	0.00106247
ENSG00000177409	26308.4	2023.79	3.70039	TRUE	1.4017e-70
ENSG00000107201	18567	1440.66	3.68794	TRUE	3.22635e-54
ENSG00000111335	47005.5	3648.09	3.68762	TRUE	4.86731e-71
ENSG00000130589	85618.5	6652.8	3.68589	TRUE	2.80648e-33
ENSG00000278598	12.8653	1	3.68541	TRUE	0.000400616
ENSG00000239948	119.39	9.28723	3.68429	TRUE	5.19822e-15
ENSG00000285492	319.007	25.0658	3.6698	TRUE	1.85862e-14
ENSG00000259912	12.6761	1	3.66404	TRUE	0.000307884
ENSG00000147614	15.2955	1.2072	3.66338	TRUE	0.0030993
ENSG00000039560	167.694	13.3094	3.65532	TRUE	0.00877255
ENSG00000236453	12.5662	1	3.65148	TRUE	0.00100704
ENSG00000204960	31.8681	2.54359	3.64717	TRUE	7.20436e-06
ENSG00000261616	12.4711	1	3.64052	TRUE	0.000626688
ENSG00000130066	131725	10636.4	3.63045	TRUE	7.59278e-44
ENSG00000162924	8091	653.702	3.62961	TRUE	6.82849e-78
ENSG00000107968	10651.7	860.719	3.6294	TRUE	9.56611e-44
ENSG00000050628	88.0175	7.11615	3.62862	TRUE	8.23412e-12
ENSG00000229331	129.431	10.498	3.62399	TRUE	1.15122e-08
ENSG00000099377	282.55	22.9379	3.6227	TRUE	3.47377e-24
ENSG00000104067	48.352	3.94736	3.61462	TRUE	2.03307e-06
ENSG00000229023	112.015	9.16629	3.61121	TRUE	2.4895e-14
ENSG00000223956	12.1486	1	3.60272	TRUE	0.00165432
ENSG00000148053	44.8171	3.68976	3.60245	TRUE	3.78507e-05
ENSG00000228022	39.5273	3.25544	3.60192	TRUE	4.34724e-06
ENSG00000125148	7010.95	577.812	3.60094	TRUE	1.13549e-21
ENSG00000186480	16744	1382.19	3.59862	TRUE	2.14813e-41
ENSG00000171551	12.0802	1	3.59457	TRUE	0.00396936
ENSG00000043462	139676	11646.6	3.5841	TRUE	8.25154e-56
ENSG00000134716	220.237	18.4429	3.57792	TRUE	2.00949e-14
ENSG00000214193	2888.62	242.198	3.57612	TRUE	3.43666e-37
ENSG00000259712	23.9981	2.01226	3.57603	TRUE	8.20181e-05
ENSG00000075420	27043.1	2269.84	3.57459	TRUE	1.22067e-56
ENSG00000134152	7320.71	616.081	3.57079	TRUE	4.16658e-24
ENSG00000287188	19.2685	1.62159	3.57076	TRUE	0.000693511
ENSG00000286548	63.179	5.32551	3.56845	TRUE	4.39071e-08
ENSG00000145879	14.2676	1.2072	3.56301	TRUE	0.00207544
ENSG00000254521	153.486	13.0946	3.55107	TRUE	1.84406e-07
ENSG00000224611	14.1422	1.2072	3.55027	TRUE	0.0015201
ENSG00000122254	11.6958	1	3.54792	TRUE	0.000655905
ENSG00000253214	127.656	10.9219	3.54696	TRUE	4.89322e-14
ENSG00000147434	48.7047	4.17068	3.5457	TRUE	4.5124e-06
ENSG00000196141	1415.04	121.329	3.54385	TRUE	6.01405e-36
ENSG00000165591	614.198	52.6947	3.54298	TRUE	7.49876e-33
ENSG00000234043	62.645	5.39499	3.53751	TRUE	4.36968e-10
ENSG00000157150	11.5826	1	3.53389	TRUE	0.00101622
ENSG00000253256	16.9201	1.461	3.53371	TRUE	0.000621118
ENSG00000038210	3294.22	284.848	3.53167	TRUE	4.51933e-56
ENSG00000135476	488.547	42.2466	3.53159	TRUE	2.54336e-29
ENSG00000175315	26.7087	2.30971	3.53152	TRUE	0.000170274
ENSG00000260314	504.8	43.6618	3.53127	TRUE	5.45741e-23
ENSG00000149557	1171.28	101.486	3.52874	TRUE	3.27303e-23
ENSG00000169439	1754.36	152.416	3.52486	TRUE	1.7494e-23
ENSG00000185304	207.531	18.0412	3.52396	TRUE	0.000966751
ENSG00000152503	271.64	23.64	3.52239	TRUE	8.48743e-22
ENSG00000276753	86.6861	7.56207	3.51895	TRUE	4.45233e-10
ENSG00000250739	11.4425	1	3.51633	TRUE	0.000642037
ENSG00000198355	37657.4	3296.25	3.51404	TRUE	1.70611e-44
ENSG00000273004	133.945	11.7746	3.50788	TRUE	3.01756e-17
ENSG00000169607	91.478	8.04194	3.50781	TRUE	1.15158e-09
ENSG00000163827	27.5496	2.42665	3.50499	TRUE	4.84413e-05
ENSG00000243089	11.3456	1	3.50406	TRUE	0.00119786
ENSG00000260542	11.2984	1	3.49804	TRUE	0.000715267
ENSG00000148926	13909.2	1232.74	3.4961	TRUE	4.91611e-23
ENSG00000272512	58.4748	5.18864	3.49439	TRUE	5.81535e-07
ENSG00000123094	66.8356	5.949	3.4899	TRUE	7.60202e-05
ENSG00000253663	11.2151	1	3.48737	TRUE	0.000730009
ENSG00000185436	2264.37	201.959	3.48698	TRUE	1.92361e-35
ENSG00000229241	13.5246	1.2072	3.48586	TRUE	0.00169806
ENSG00000166394	301.581	27.0025	3.48138	TRUE	0.00822774
ENSG00000285106	1100.82	98.6668	3.47987	TRUE	2.74828e-40
ENSG00000254271	29.858	2.68045	3.47757	TRUE	6.19205e-05
ENSG00000106341	160.962	14.5358	3.46904	TRUE	1.64531e-12
ENSG00000141384	2759.27	249.543	3.46693	TRUE	3.47541e-52
ENSG00000169136	6196.6	561.956	3.46295	TRUE	1.59105e-34
ENSG00000251136	718.536	65.2544	3.46091	TRUE	2.31934e-44
ENSG00000241886	622.076	56.5575	3.4593	TRUE	1.01163e-27
ENSG00000165732	26538.8	2413.73	3.45876	TRUE	5.17303e-75
ENSG00000116514	58859.8	5358.33	3.45743	TRUE	1.74081e-35
ENSG00000171621	1301.42	118.537	3.45667	TRUE	5.13019e-35
ENSG00000205424	10.8782	1	3.44337	TRUE	0.00115839
ENSG00000141682	1738.22	160.148	3.44013	TRUE	1.17218e-37
ENSG00000267293	107.783	9.93065	3.44009	TRUE	1.49742e-12
ENSG00000229598	204.685	18.8802	3.43846	TRUE	2.8998e-24
ENSG00000173530	4571.37	422.15	3.4368	TRUE	3.7322e-33
ENSG00000146232	9886.52	914.702	3.43409	TRUE	1.93603e-40
ENSG00000215179	10.7814	1	3.43047	TRUE	0.00129409
ENSG00000130340	9124.37	850.832	3.42278	TRUE	8.77243e-46
ENSG00000205413	18173	1694.84	3.42258	TRUE	4.87043e-48
ENSG00000223549	89.0192	8.31483	3.42036	TRUE	8.84449e-07
ENSG00000158186	1836.87	171.794	3.4185	TRUE	1.89084e-52
ENSG00000180875	168.082	15.8216	3.4092	TRUE	2.11737e-19
ENSG00000186910	19.409	1.82879	3.40777	TRUE	0.000908383
ENSG00000064270	288.12	27.1951	3.40525	TRUE	8.91122e-11
ENSG00000198576	47.4037	4.47679	3.40446	TRUE	2.38073e-06
ENSG00000267607	47.8036	4.51665	3.40379	TRUE	1.92518e-06
ENSG00000168994	590.646	55.84	3.40292	TRUE	1.3914e-34
ENSG00000283876	10.5594	1	3.40045	TRUE	0.00147145
ENSG00000127074	17.8417	1.69002	3.40014	TRUE	0.00123343
ENSG00000159450	10.5407	1	3.3979	TRUE	0.00360398
ENSG00000186652	17.0263	1.62159	3.39228	TRUE	0.00270547
ENSG00000143839	14.8188	1.41439	3.38918	TRUE	0.00398857
ENSG00000026508	157653	15116	3.38261	TRUE	4.59862e-70
ENSG00000259150	10.4272	1	3.38228	TRUE	0.00153145
ENSG00000137948	12.546	1.2072	3.3775	TRUE	0.00348475
ENSG00000089127	18941.1	1824.68	3.37581	TRUE	9.2296e-40
ENSG00000232517	22.5447	2.17285	3.37513	TRUE	0.000308486
ENSG00000242829	18.2323	1.75845	3.37411	TRUE	0.000630463
ENSG00000107104	2668.23	257.417	3.3737	TRUE	4.26336e-27
ENSG00000197279	117.261	11.3353	3.37083	TRUE	1.6391e-08
ENSG00000160271	8153.68	788.303	3.37063	TRUE	1.06476e-29
ENSG00000149633	10.3176	1	3.36704	TRUE	0.00257143
ENSG00000237398	18.8351	1.82689	3.36596	TRUE	0.00202603
ENSG00000198814	10369.1	1005.8	3.36588	TRUE	8.71395e-39
ENSG00000165029	15750.6	1528.21	3.36548	TRUE	9.0866e-20
ENSG00000230417	36.3549	3.52917	3.36475	TRUE	1.16081e-05
ENSG00000165685	55.3994	5.37802	3.36472	TRUE	1.38726e-06
ENSG00000132530	10280.3	1000.66	3.36086	TRUE	5.14173e-34
ENSG00000188396	342.542	33.5134	3.35347	TRUE	6.93817e-26
ENSG00000122824	72.7372	7.1172	3.35331	TRUE	1.97115e-05
ENSG00000185507	31101.9	3047.57	3.35127	TRUE	2.43059e-22
ENSG00000121900	24.2412	2.38005	3.3484	TRUE	0.000579843
ENSG00000144837	33.7795	3.32683	3.34393	TRUE	0.000263383
ENSG00000158470	46203.9	4551.96	3.34346	TRUE	8.41283e-42
ENSG00000225075	72.7693	7.18753	3.33976	TRUE	9.0116e-09
ENSG00000173320	61.6134	6.08881	3.33901	TRUE	3.56581e-08
ENSG00000277511	181.421	17.9601	3.33647	TRUE	1.68282e-20
ENSG00000167157	10.082	1	3.33371	TRUE	0.00151096
ENSG00000225431	63.8453	6.34072	3.33186	TRUE	1.35972e-05
ENSG00000204086	34.1567	3.3923	3.33183	TRUE	4.71014e-06
ENSG00000070961	30876.5	3070.17	3.33012	TRUE	3.60473e-42
ENSG00000117226	8146.97	810.637	3.32914	TRUE	3.04404e-25
ENSG00000272567	33.8648	3.37048	3.32876	TRUE	5.05454e-06
ENSG00000243055	896.472	89.3362	3.32694	TRUE	4.87637e-23
ENSG00000221963	38171	3807.61	3.32552	TRUE	2.1242e-48
ENSG00000197646	108.53	10.8508	3.32222	TRUE	1.9707e-12
ENSG00000259626	33.3647	3.3476	3.31713	TRUE	9.0486e-05
ENSG00000186594	2719.16	273.094	3.31569	TRUE	1.35085e-51
ENSG00000184454	25.2823	2.54359	3.31319	TRUE	0.000468159
ENSG00000233237	11.9931	1.2072	3.31247	TRUE	0.00674367
ENSG00000258907	14.7114	1.48283	3.31052	TRUE	0.00260742
ENSG00000235700	9.88924	1	3.30586	TRUE	0.00204994
ENSG00000230534	9.85828	1	3.30134	TRUE	0.00246689
ENSG00000258011	30.0176	3.0512	3.29836	TRUE	4.06373e-05
ENSG00000099625	25.2307	2.56542	3.29792	TRUE	0.000122007
ENSG00000240694	27.4423	2.79444	3.29577	TRUE	0.0063809
ENSG00000273341	50.7178	5.16787	3.29485	TRUE	9.01134e-08
ENSG00000103569	188285	19223.1	3.292	TRUE	3.18406e-42
ENSG00000279212	58.6706	5.99771	3.29015	TRUE	1.38649e-06
ENSG00000235419	32.0399	3.27536	3.29014	TRUE	7.29501e-05
ENSG00000255446	9.73682	1	3.28345	TRUE	0.00218705
ENSG00000224289	27.1954	2.79739	3.28121	TRUE	0.000151988
ENSG00000250069	34.7792	3.57767	3.28113	TRUE	4.97015e-06
ENSG00000277969	683.417	70.3647	3.27984	TRUE	1.96444e-25
ENSG00000136514	1769.14	182.194	3.2795	TRUE	6.35972e-43
ENSG00000213362	250.278	25.7777	3.27934	TRUE	1.17577e-21
ENSG00000170439	44.3394	4.56705	3.27926	TRUE	6.47539e-06
ENSG00000164211	1507.28	155.554	3.27646	TRUE	1.76772e-19
ENSG00000189325	32.9673	3.41708	3.2702	TRUE	1.06999e-05
ENSG00000221819	14.3003	1.48283	3.26963	TRUE	0.00311548
ENSG00000118515	33238.1	3450.33	3.26803	TRUE	1.42353e-44
ENSG00000283646	271.493	28.189	3.26771	TRUE	5.73213e-13
ENSG00000253593	9.62729	1	3.26713	TRUE	0.00230839
ENSG00000250796	20.8477	2.17285	3.26223	TRUE	0.000571394
ENSG00000250011	33.1414	3.46074	3.25948	TRUE	6.89402e-06
ENSG00000225216	9.54407	1	3.2546	TRUE	0.00222126
ENSG00000268812	16.0442	1.69002	3.24694	TRUE	0.00181882
ENSG00000137726	1704.62	179.679	3.24596	TRUE	6.53244e-17
ENSG00000243649	73.8213	7.79405	3.24359	TRUE	6.85773e-07
ENSG00000270531	15.7563	1.6682	3.23957	TRUE	0.00142775
ENSG00000156234	14.6398	1.55126	3.23838	TRUE	0.00646893
ENSG00000270980	9.40859	1	3.23398	TRUE	0.00309603
ENSG00000257202	14.5565	1.55126	3.23016	TRUE	0.0062304
ENSG00000188886	157.749	16.8309	3.22845	TRUE	2.15691e-16
ENSG00000132669	6317.24	674.758	3.22685	TRUE	1.96407e-31
ENSG00000221949	110.406	11.7944	3.22665	TRUE	8.15714e-11
ENSG00000002549	19111.3	2043.18	3.22554	TRUE	7.30091e-20
ENSG00000118523	16.2287	1.73663	3.22418	TRUE	0.00251777
ENSG00000187510	119.17	12.781	3.22095	TRUE	1.56313e-13
ENSG00000113615	5201.31	557.932	3.22071	TRUE	1.45048e-54
ENSG00000105928	425.775	45.7864	3.2171	TRUE	7.8266e-15
ENSG00000065911	4130.02	444.623	3.2155	TRUE	3.0842e-41
ENSG00000130052	4067.62	439.076	3.21164	TRUE	7.40964e-24
ENSG00000213492	22.0061	2.38005	3.20884	TRUE	0.00108382
ENSG00000140464	29270.3	3166.38	3.20853	TRUE	4.98651e-19
ENSG00000271614	834.119	90.3314	3.20695	TRUE	1.67278e-40
ENSG00000126262	78348.6	8494.06	3.20538	TRUE	1.07109e-21
ENSG00000151014	1129.38	122.56	3.20397	TRUE	3.77492e-25
ENSG00000267659	11.066	1.2072	3.1964	TRUE	0.00537285
ENSG00000163823	35633.9	3898.15	3.19239	TRUE	2.18431e-29
ENSG00000160791	9264.64	1015.83	3.18908	TRUE	2.28688e-35
ENSG00000285744	76.4129	8.37925	3.18892	TRUE	5.47375e-06
ENSG00000142549	10.9874	1.2072	3.18612	TRUE	0.00768029
ENSG00000137309	25213.2	2770.53	3.18595	TRUE	9.03235e-58
ENSG00000218153	17.6461	1.94383	3.18238	TRUE	0.000868552
ENSG00000283215	9.04939	1	3.17782	TRUE	0.00363309
ENSG00000111817	9601.07	1062.04	3.17636	TRUE	1.16975e-37
ENSG00000235318	10.9132	1.2072	3.17634	TRUE	0.00535074
ENSG00000104055	12.7767	1.41439	3.17526	TRUE	0.0055653
ENSG00000174946	2050.27	227.235	3.17356	TRUE	3.03135e-45
ENSG00000101955	41.3328	4.58888	3.17107	TRUE	8.50562e-05
ENSG00000143067	1442.7	160.278	3.17012	TRUE	2.30566e-23
ENSG00000113448	3804.18	423.131	3.16841	TRUE	1.05936e-28
ENSG00000188676	36.2745	4.03572	3.16806	TRUE	0.000495605
ENSG00000243742	39.3853	4.38274	3.16775	TRUE	9.20902e-06
ENSG00000143153	737.327	82.2203	3.16474	TRUE	3.30847e-37
ENSG00000141753	1759.07	197.251	3.15671	TRUE	1.00023e-30
ENSG00000120051	461.498	51.858	3.15369	TRUE	1.76394e-18
ENSG00000095951	9022.34	1014.24	3.1531	TRUE	2.73036e-56
ENSG00000233975	8.89195	1	3.1525	TRUE	0.00446554
ENSG00000286076	71.7464	8.08475	3.14963	TRUE	3.4018e-09
ENSG00000207171	15.5628	1.75845	3.14572	TRUE	0.00565451
ENSG00000227082	20.4442	2.31161	3.14472	TRUE	0.00373711
ENSG00000111879	312.398	35.3337	3.14427	TRUE	2.38619e-21
ENSG00000140274	11.2757	1.27563	3.14393	TRUE	0.00599336
ENSG00000173193	67729.6	7676.34	3.1413	TRUE	1.8508e-29
ENSG00000074416	7082.93	803.657	3.13969	TRUE	5.85935e-27
ENSG00000127666	8809.75	1002.29	3.1358	TRUE	8.18186e-29
ENSG00000258083	8.78206	1	3.13456	TRUE	0.00727671
ENSG00000242960	675.542	77.1543	3.13023	TRUE	6.93817e-26
ENSG00000186431	10288.2	1175.26	3.12993	TRUE	8.60515e-55
ENSG00000181963	36.3606	4.15561	3.12924	TRUE	1.09767e-05
ENSG00000215475	76.8231	8.80335	3.12542	TRUE	2.68928e-07
ENSG00000235172	194.357	22.2896	3.12427	TRUE	2.04652e-18
ENSG00000198142	599.345	68.8006	3.12289	TRUE	5.6723e-15
ENSG00000121742	110.653	12.7212	3.12074	TRUE	2.7186e-06
ENSG00000023909	2662.59	307.252	3.11534	TRUE	1.55776e-42
ENSG00000249992	1282.76	148.085	3.11476	TRUE	1.35596e-37
ENSG00000128512	3757.42	434.089	3.11368	TRUE	1.76772e-19
ENSG00000171174	225.075	26.0342	3.11193	TRUE	7.26007e-21
ENSG00000111490	411.625	47.6231	3.11159	TRUE	1.43543e-19
ENSG00000156011	356.377	41.3019	3.10913	TRUE	5.64412e-15
ENSG00000170017	4493.45	521.057	3.10831	TRUE	3.74963e-35
ENSG00000235782	13.3546	1.55126	3.10582	TRUE	0.00483545
ENSG00000156127	2993.42	348.012	3.10458	TRUE	1.21017e-16
ENSG00000215218	32.4773	3.78297	3.10184	TRUE	0.000318809
ENSG00000105642	29.5056	3.43891	3.10097	TRUE	2.97247e-05
ENSG00000175556	1250.09	145.724	3.10072	TRUE	2.0597e-46
ENSG00000236352	27.501	3.20693	3.10022	TRUE	0.000654914
ENSG00000250644	266.425	31.1012	3.09869	TRUE	2.77651e-21
ENSG00000143479	344.127	40.2231	3.09684	TRUE	1.77178e-19
ENSG00000232873	16.438	1.922	3.09636	TRUE	0.00200146
ENSG00000234393	12.6715	1.48283	3.09516	TRUE	0.00866521
ENSG00000206113	79.6161	9.32603	3.09372	TRUE	5.05835e-05
ENSG00000234361	8.52011	1	3.09087	TRUE	0.00573347
ENSG00000202502	8.51182	1	3.08947	TRUE	0.00528245
ENSG00000249175	17.6947	2.08259	3.08687	TRUE	0.00190646
ENSG00000120549	114.33	13.46	3.08646	TRUE	5.44407e-09
ENSG00000184012	10.8077	1.27563	3.08277	TRUE	0.00779233
ENSG00000186827	2363.04	279.387	3.08031	TRUE	4.02042e-20
ENSG00000197860	6177.38	732.333	3.07642	TRUE	4.7717e-29
ENSG00000234065	62.1332	7.3729	3.07506	TRUE	1.07478e-06
ENSG00000118985	2616.24	310.698	3.07391	TRUE	3.80042e-20
ENSG00000143195	101.34	12.0748	3.06912	TRUE	1.71812e-08
ENSG00000258960	35.4015	4.21919	3.06877	TRUE	4.83444e-05
ENSG00000243022	10.6772	1.27563	3.06525	TRUE	0.00608532
ENSG00000257452	31.8594	3.8067	3.06511	TRUE	4.06347e-05
ENSG00000253111	27.2933	3.27726	3.05798	TRUE	0.000273684
ENSG00000266698	8.32771	1	3.05792	TRUE	0.00499939
ENSG00000196611	60.3739	7.25596	3.05668	TRUE	2.50236e-05
ENSG00000072274	6948.73	837.694	3.05225	TRUE	2.88478e-25
ENSG00000187098	570.095	68.9604	3.04736	TRUE	3.60151e-18
ENSG00000187642	9.96418	1.2072	3.04509	TRUE	0.00935338
ENSG00000280587	24.7511	2.99974	3.04458	TRUE	0.000407241
ENSG00000260256	32.5515	3.94546	3.04446	TRUE	4.40404e-05
ENSG00000127311	3979.6	483.017	3.04248	TRUE	2.29087e-46
ENSG00000286533	8.23584	1	3.04192	TRUE	0.00536016
ENSG00000173166	164.799	20.039	3.03982	TRUE	2.27879e-12
ENSG00000134107	21107.6	2577.62	3.03365	TRUE	7.83846e-31
ENSG00000218976	18.3159	2.24128	3.0307	TRUE	0.00169733
ENSG00000164111	45589.9	5585.15	3.02904	TRUE	6.78031e-46
ENSG00000162840	8.16127	1	3.02879	TRUE	0.0060078
ENSG00000234975	717.118	88.0635	3.02559	TRUE	7.72423e-11
ENSG00000232702	32.5418	4.01199	3.0199	TRUE	8.39565e-05
ENSG00000222043	34.2243	4.22109	3.01934	TRUE	0.000128494
ENSG00000158050	4893.33	605.139	3.01548	TRUE	4.00562e-27
ENSG00000177426	5614.57	696.246	3.01151	TRUE	7.2217e-29
ENSG00000231233	282.351	35.0216	3.01118	TRUE	2.97593e-07
ENSG00000203395	40.7126	5.05093	3.01085	TRUE	3.94684e-05
ENSG00000105290	56.584	7.02399	3.01003	TRUE	2.20145e-06
ENSG00000237264	132.915	16.5258	3.00772	TRUE	3.02058e-12
ENSG00000197122	13926.4	1738.39	3.002	TRUE	1.07141e-32
ENSG00000198719	884.08	110.817	2.99599	TRUE	3.44921e-20
ENSG00000163840	34264.9	4296.11	2.99563	TRUE	2.65851e-50
ENSG00000256843	7.97389	1	2.99528	TRUE	0.00846722
ENSG00000152689	2036.55	255.687	2.99368	TRUE	2.15419e-38
ENSG00000116044	17364.3	2183.63	2.99133	TRUE	1.01224e-46
ENSG00000124256	11948.8	1503.98	2.99001	TRUE	1.14528e-14
ENSG00000171729	365.961	46.0916	2.98911	TRUE	4.76594e-19
ENSG00000023608	371.642	46.9004	2.98624	TRUE	2.8578e-09
ENSG00000196116	6636.18	837.549	2.98611	TRUE	1.40024e-35
ENSG00000226233	13.3841	1.69002	2.98541	TRUE	0.00727671
ENSG00000122862	157730	19999.2	2.97944	TRUE	2.22275e-25
ENSG00000287620	22.4196	2.844	2.97877	TRUE	0.00162879
ENSG00000172183	38854.8	4931.85	2.97789	TRUE	1.46763e-23
ENSG00000280303	57.1634	7.25786	2.97748	TRUE	2.8447e-08
ENSG00000077150	45603.4	5805.73	2.97359	TRUE	3.55877e-27
ENSG00000004864	2390.69	304.768	2.97164	TRUE	8.98185e-25
ENSG00000243020	7.83841	1	2.97056	TRUE	0.00927928
ENSG00000173077	26.7144	3.41708	2.96678	TRUE	0.000149046
ENSG00000279320	248.957	31.8448	2.96677	TRUE	1.08772e-16
ENSG00000274213	268.99	34.4774	2.96383	TRUE	9.40752e-14
ENSG00000155096	19449.4	2496.1	2.96197	TRUE	5.71109e-52
ENSG00000254528	79.1425	10.1578	2.96187	TRUE	1.99492e-07
ENSG00000271483	7.78114	1	2.95998	TRUE	0.00769766
ENSG00000169504	4096.24	527.595	2.9568	TRUE	4.67956e-28
ENSG00000100867	22.1998	2.86287	2.95501	TRUE	0.00271664
ENSG00000264757	35.4	4.56705	2.95441	TRUE	8.77705e-05
ENSG00000237272	41.0401	5.29988	2.953	TRUE	3.94562e-05
ENSG00000154608	61.6528	7.97267	2.95103	TRUE	1.4796e-06
ENSG00000179165	32.0885	4.15076	2.95061	TRUE	0.000198689
ENSG00000229677	112.485	14.5566	2.94999	TRUE	1.33921e-11
ENSG00000253307	49.4947	6.40915	2.94907	TRUE	7.22656e-05
ENSG00000010818	22455.3	2914.37	2.9458	TRUE	6.42432e-38
ENSG00000234518	772.879	100.341	2.94534	TRUE	2.25439e-23
ENSG00000140961	1249.47	162.316	2.94443	TRUE	2.75316e-19
ENSG00000162783	22198.8	2889.1	2.94178	TRUE	1.92857e-33
ENSG00000103642	6123.71	799.222	2.93774	TRUE	2.30824e-38
ENSG00000232187	625.786	81.6802	2.93761	TRUE	4.99159e-18
ENSG00000125347	110804	14463.5	2.93752	TRUE	1.06883e-26
ENSG00000249013	32.6935	4.27065	2.93648	TRUE	0.00134275
ENSG00000162711	13389.3	1749.87	2.93577	TRUE	9.35351e-39
ENSG00000180316	1260.19	165.033	2.93281	TRUE	1.31202e-40
ENSG00000233791	149.812	19.6386	2.93139	TRUE	4.81227e-14
ENSG00000111012	139.248	18.2584	2.93102	TRUE	2.93607e-07
ENSG00000127124	6685.95	877.257	2.93006	TRUE	7.1703e-30
ENSG00000123213	2819.95	370.192	2.92932	TRUE	1.59312e-26
ENSG00000218980	309.915	40.748	2.92707	TRUE	1.24941e-14
ENSG00000087842	17.3542	2.28789	2.9232	TRUE	0.00359938
ENSG00000161011	55679.4	7340.52	2.92319	TRUE	1.96441e-33
ENSG00000226025	93.7078	12.3618	2.92229	TRUE	0.000147565
ENSG00000219507	1078.29	142.485	2.91987	TRUE	1.59305e-27
ENSG00000067334	4143.1	548.117	2.91816	TRUE	5.33312e-30
ENSG00000266320	19.017	2.51691	2.91756	TRUE	0.00575925
ENSG00000103966	8352.88	1107.06	2.91554	TRUE	1.47966e-26
ENSG00000170442	59.7676	7.92691	2.91453	TRUE	0.00255519
ENSG00000064989	208.101	27.6085	2.9141	TRUE	5.25948e-09
ENSG00000140105	63731.9	8456.96	2.9138	TRUE	4.36201e-16
ENSG00000171533	20.1872	2.68045	2.91289	TRUE	0.00128174
ENSG00000179630	461.562	61.3551	2.91127	TRUE	5.90761e-21
ENSG00000187627	42.3121	5.62887	2.91015	TRUE	0.000259364
ENSG00000163600	1812.46	241.617	2.90716	TRUE	7.98807e-25
ENSG00000109929	2326.19	310.205	2.90668	TRUE	7.59653e-16
ENSG00000117707	22.7854	3.04824	2.90206	TRUE	0.000604312
ENSG00000189001	7.47056	1	2.90122	TRUE	0.00970736
ENSG00000196449	1620.24	216.902	2.90109	TRUE	6.19604e-33
ENSG00000047634	1145.06	154.391	2.89077	TRUE	2.93796e-23
ENSG00000168246	1712.41	230.967	2.89027	TRUE	1.02201e-23
ENSG00000267432	21.7142	2.9313	2.88902	TRUE	0.00211476
ENSG00000237828	7.40464	1	2.88843	TRUE	0.00966427
ENSG00000161921	25958.8	3506.37	2.88817	TRUE	9.01533e-27
ENSG00000102471	341.903	46.1918	2.88788	TRUE	3.33491e-13
ENSG00000269906	17.0941	2.30971	2.88771	TRUE	0.00375826
ENSG00000173918	39.4214	5.32656	2.8877	TRUE	2.47146e-05
ENSG00000173926	737.476	99.6832	2.88717	TRUE	3.4383e-27
ENSG00000223662	7.39599	1	2.88674	TRUE	0.00981114
ENSG00000227376	275.224	37.252	2.88521	TRUE	9.10229e-21
ENSG00000163644	10820.5	1468.73	2.88112	TRUE	4.1324e-42
ENSG00000234199	117.227	15.9603	2.87674	TRUE	9.31351e-12
ENSG00000008294	25787.9	3513.51	2.87571	TRUE	3.2254e-37
ENSG00000172548	220.393	30.0313	2.87554	TRUE	5.85784e-17
ENSG00000164929	98.0899	13.3865	2.87333	TRUE	1.8744e-08
ENSG00000031081	7373.6	1006.76	2.87265	TRUE	5.70585e-38
ENSG00000175471	6009.7	820.693	2.87238	TRUE	2.16671e-26
ENSG00000134460	2232.88	305.117	2.87147	TRUE	1.53938e-34
ENSG00000273443	30.8834	4.22109	2.87114	TRUE	0.000100358
ENSG00000250548	124.086	16.9868	2.86886	TRUE	5.45575e-10
ENSG00000145901	100564	13798.6	2.86553	TRUE	1.20578e-31
ENSG00000274364	16.3256	2.24128	2.86474	TRUE	0.0048489
ENSG00000118242	731.996	100.522	2.86433	TRUE	2.71298e-29
ENSG00000178146	41.0913	5.6488	2.86282	TRUE	2.39954e-05
ENSG00000229664	16.9586	2.33639	2.85967	TRUE	0.00222523
ENSG00000163362	28.6175	3.94546	2.85863	TRUE	0.000161303
ENSG00000104154	923.909	127.443	2.8579	TRUE	2.1596e-23
ENSG00000104885	15438.8	2130.39	2.85737	TRUE	1.68462e-33
ENSG00000115415	82178	11342.8	2.85698	TRUE	5.24158e-34
ENSG00000198435	91.8986	12.6897	2.85639	TRUE	7.71058e-06
ENSG00000136960	347.576	48.0998	2.85323	TRUE	2.74744e-13
ENSG00000197142	12809.8	1773.86	2.85228	TRUE	6.91128e-29
ENSG00000075391	191.083	26.4715	2.85169	TRUE	1.99046e-13
ENSG00000220378	25.1312	3.48446	2.85047	TRUE	0.00082359
ENSG00000243650	118.127	16.4194	2.84686	TRUE	8.36366e-13
ENSG00000270640	23.0747	3.20883	2.84619	TRUE	0.00257754
ENSG00000140511	11018.7	1532.87	2.84564	TRUE	3.24065e-25
ENSG00000233785	29.9634	4.17258	2.84419	TRUE	0.00237608
ENSG00000188263	24.8401	3.46074	2.84352	TRUE	0.000883114
ENSG00000170801	232.383	32.4085	2.84206	TRUE	2.46678e-07
ENSG00000102921	39539.1	5534.67	2.83671	TRUE	4.99534e-39
ENSG00000135077	6520.74	913.863	2.83499	TRUE	2.57883e-32
ENSG00000279861	902.896	126.546	2.83489	TRUE	1.9072e-18
ENSG00000259374	17.957	2.51691	2.83482	TRUE	0.00825472
ENSG00000225968	16.9503	2.383	2.83046	TRUE	0.0048489
ENSG00000226564	766.97	107.854	2.83009	TRUE	2.96259e-28
ENSG00000100292	20819.5	2929.75	2.82909	TRUE	3.87963e-29
ENSG00000213453	387.612	54.7369	2.82403	TRUE	3.18974e-21
ENSG00000068079	8646.26	1222.66	2.82205	TRUE	1.36342e-15
ENSG00000023445	14702.4	2089.26	2.81499	TRUE	8.74814e-25
ENSG00000199477	16.1101	2.28979	2.81468	TRUE	0.00427285
ENSG00000237781	894.132	127.141	2.81405	TRUE	2.59313e-12
ENSG00000258919	20.0838	2.86287	2.8105	TRUE	0.0025429
ENSG00000168003	19219	2740.99	2.80976	TRUE	1.69063e-43
ENSG00000274008	121.996	17.4021	2.8095	TRUE	3.13302e-10
ENSG00000177173	162.144	23.1908	2.80565	TRUE	3.81904e-13
ENSG00000188786	14276.5	2042.35	2.80534	TRUE	3.68793e-33
ENSG00000258512	55.6148	7.97457	2.80199	TRUE	2.2489e-07
ENSG00000260273	30.5439	4.37978	2.80196	TRUE	0.000528064
ENSG00000137507	475.816	68.3058	2.80032	TRUE	1.04772e-09
ENSG00000140807	1689.07	242.673	2.79915	TRUE	7.40234e-27
ENSG00000198604	24298.8	3491.23	2.79908	TRUE	8.5798e-24
ENSG00000139926	112.321	16.1608	2.79705	TRUE	1.62179e-09
ENSG00000236056	94.0102	13.5327	2.79637	TRUE	3.8118e-08
ENSG00000134470	2657.63	383.597	2.79247	TRUE	5.04773e-15
ENSG00000231858	161.414	23.2989	2.79243	TRUE	4.74685e-16
ENSG00000143494	148.198	21.4379	2.78929	TRUE	1.43687e-08
ENSG00000234073	45.3122	6.56489	2.78706	TRUE	1.13743e-05
ENSG00000164236	2492.99	361.26	2.78677	TRUE	4.25014e-24
ENSG00000183486	67881.1	9913.42	2.77555	TRUE	8.42775e-26
ENSG00000146457	17760.6	2595.26	2.77473	TRUE	2.0627e-39
ENSG00000235888	110.963	16.22	2.77423	TRUE	4.75339e-09
ENSG00000186891	1577.98	230.733	2.77378	TRUE	1.7046e-18
ENSG00000246375	38.6331	5.6507	2.77334	TRUE	0.000189502
ENSG00000267387	72.9404	10.6832	2.77137	TRUE	6.27196e-07
ENSG00000225796	70.8994	10.3906	2.7705	TRUE	1.31969e-08
ENSG00000164056	246.354	36.118	2.76994	TRUE	1.69843e-18
ENSG00000059378	15314.6	2250.48	2.7666	TRUE	1.61804e-28
ENSG00000242992	216.018	31.8283	2.76277	TRUE	2.24218e-15
ENSG00000237352	45.3316	6.68373	2.76179	TRUE	5.43469e-05
ENSG00000170581	55642.9	8209.68	2.7608	TRUE	7.35371e-22
ENSG00000171811	139.078	20.5272	2.76029	TRUE	2.41566e-07
ENSG00000185483	28.2287	4.17258	2.75815	TRUE	0.00046946
ENSG00000146216	22.9489	3.3923	2.75809	TRUE	0.000878926
ENSG00000249884	17.9653	2.65567	2.75806	TRUE	0.00340577
ENSG00000233286	18.8938	2.79444	2.75728	TRUE	0.00642345
ENSG00000183696	13819	2046.02	2.75577	TRUE	6.43281e-47
ENSG00000182541	66822.9	9916.58	2.75243	TRUE	8.81078e-16
ENSG00000049130	21.7787	3.23361	2.7517	TRUE	0.00232269
ENSG00000106078	38.9541	5.78946	2.75027	TRUE	1.95174e-05
ENSG00000102554	820.015	122.029	2.74842	TRUE	1.20646e-22
ENSG00000143702	3483.76	518.746	2.74755	TRUE	3.77554e-16
ENSG00000269385	32.9356	4.91217	2.74522	TRUE	0.000200851
ENSG00000278709	63.1213	9.426	2.74341	TRUE	2.47375e-07
ENSG00000164691	80545.8	12040.6	2.7419	TRUE	1.23286e-18
ENSG00000143514	8742.44	1306.97	2.74181	TRUE	3.60283e-28
ENSG00000133169	61.3285	9.17494	2.74079	TRUE	0.00050625
ENSG00000107249	254.076	38.03	2.74005	TRUE	4.30503e-07
ENSG00000184156	39.5403	5.92822	2.73765	TRUE	4.39895e-05
ENSG00000176049	979.748	147.099	2.73563	TRUE	2.64713e-09
ENSG00000149131	2431.36	365.282	2.73468	TRUE	9.49429e-13
ENSG00000144597	5223.4	784.886	2.73443	TRUE	5.95359e-32
ENSG00000260033	32.2925	4.86261	2.7314	TRUE	0.000288496
ENSG00000254554	72.7359	11.0453	2.71924	TRUE	1.7264e-05
ENSG00000138741	18.2406	2.77071	2.71882	TRUE	0.00340828
ENSG00000105967	2686.95	408.173	2.71872	TRUE	2.96676e-37
ENSG00000116663	3038.73	462.464	2.71605	TRUE	5.6722e-16
ENSG00000245928	14.4045	2.19763	2.7125	TRUE	0.00541417
ENSG00000283528	18.1108	2.77071	2.70852	TRUE	0.00367446
ENSG00000175121	23.2944	3.57577	2.70366	TRUE	0.00411986
ENSG00000080371	12081.4	1854.84	2.70342	TRUE	8.83269e-42
ENSG00000286608	32.8524	5.04608	2.70277	TRUE	0.00112921
ENSG00000197780	925.186	142.131	2.70252	TRUE	9.40291e-23
ENSG00000203812	41.3935	6.36065	2.70216	TRUE	1.69891e-05
ENSG00000169495	52.5996	8.08855	2.7011	TRUE	1.31604e-06
ENSG00000197982	2896.86	446.832	2.69669	TRUE	6.66435e-23
ENSG00000215022	502.595	77.5722	2.69579	TRUE	8.95647e-16
ENSG00000167996	132768	20510	2.69451	TRUE	1.0234e-18
ENSG00000151929	3410.98	526.992	2.69433	TRUE	3.21961e-25
ENSG00000204103	14263.9	2204.67	2.69373	TRUE	5.51945e-16
ENSG00000167601	159.868	24.7245	2.69287	TRUE	2.14766e-11
ENSG00000259438	18.923	2.9313	2.69052	TRUE	0.0033117
ENSG00000163660	24952.4	3867.18	2.68983	TRUE	1.28427e-42
ENSG00000123358	2337.58	362.387	2.68941	TRUE	9.33591e-25
ENSG00000138496	26114.7	4067.03	2.68281	TRUE	1.31803e-29
ENSG00000280248	143.341	22.3322	2.68226	TRUE	2.69038e-09
ENSG00000145979	1532.11	238.929	2.68086	TRUE	2.23644e-32
ENSG00000255874	87.0961	13.5958	2.67945	TRUE	4.76084e-08
ENSG00000150782	734.435	114.779	2.67778	TRUE	6.68965e-16
ENSG00000167889	84.5932	13.225	2.67727	TRUE	4.1396e-08
ENSG00000227032	47.28	7.39557	2.6765	TRUE	0.0003809
ENSG00000143322	4177.08	654.017	2.6751	TRUE	5.40918e-41
ENSG00000135124	6330.66	991.233	2.67506	TRUE	7.66007e-28
ENSG00000262408	23.8024	3.73636	2.6714	TRUE	0.00125309
ENSG00000146411	20.7385	3.25544	2.67139	TRUE	0.00337395
ENSG00000228477	75.4003	11.8382	2.67112	TRUE	4.62992e-07
ENSG00000233922	63.3035	9.95438	2.66888	TRUE	9.79121e-07
ENSG00000111266	10514	1653.43	2.66877	TRUE	6.1188e-34
ENSG00000114698	38.6489	6.08016	2.66824	TRUE	0.000167437
ENSG00000106366	462.255	72.863	2.66543	TRUE	2.54841e-08
ENSG00000163746	19.1813	3.02642	2.66402	TRUE	0.00178429
ENSG00000198363	4804.36	758.607	2.66292	TRUE	1.7007e-21
ENSG00000182253	836.926	132.205	2.66232	TRUE	4.27195e-08
ENSG00000275993	89.5782	14.16	2.66133	TRUE	0.000130309
ENSG00000205622	44.517	7.05067	2.65852	TRUE	7.92956e-06
ENSG00000262655	468.981	74.3548	2.65703	TRUE	3.4338e-12
ENSG00000285303	19.6237	3.11667	2.65452	TRUE	0.00184793
ENSG00000160213	15704	2497.7	2.65246	TRUE	2.41218e-40
ENSG00000108771	7373.1	1176.85	2.64734	TRUE	6.741e-16
ENSG00000185272	120.38	19.2164	2.64718	TRUE	3.2421e-09
ENSG00000256812	35.0707	5.59924	2.64697	TRUE	0.000106831
ENSG00000236878	26.7248	4.2696	2.64601	TRUE	0.00206901
ENSG00000124107	1962.77	314.868	2.64007	TRUE	2.62616e-12
ENSG00000180611	496.128	79.8147	2.63599	TRUE	3.61532e-08
ENSG00000147119	5161.44	834.19	2.62932	TRUE	2.04652e-18
ENSG00000183735	3274.04	529.318	2.62886	TRUE	1.63177e-33
ENSG00000120705	9920.41	1605.62	2.62727	TRUE	1.47852e-29
ENSG00000131981	15048.7	2437.66	2.62607	TRUE	1.20003e-16
ENSG00000155629	40224.9	6529.04	2.62315	TRUE	9.28107e-26
ENSG00000252206	18.7662	3.04824	2.62209	TRUE	0.00507065
ENSG00000106266	4535.66	736.765	2.62204	TRUE	1.05163e-34
ENSG00000258082	238.916	38.8166	2.62176	TRUE	2.76083e-14
ENSG00000153165	31.9622	5.21342	2.61606	TRUE	0.00250882
ENSG00000130202	1001.26	163.354	2.61575	TRUE	8.13488e-11
ENSG00000168394	81998.4	13386.8	2.61479	TRUE	1.48139e-13
ENSG00000004468	3692.76	603.074	2.61429	TRUE	1.51495e-19
ENSG00000284052	112.563	18.3973	2.61316	TRUE	3.21046e-11
ENSG00000224875	72.8551	11.9274	2.61075	TRUE	4.99556e-08
ENSG00000126353	50663	8318.15	2.6066	TRUE	7.42883e-21
ENSG00000110330	7302.57	1200.79	2.60442	TRUE	9.49876e-21
ENSG00000011566	709.823	116.721	2.60439	TRUE	5.38683e-15
ENSG00000151136	4650.36	765.558	2.60276	TRUE	3.13775e-27
ENSG00000102531	7762.78	1278.93	2.60163	TRUE	7.08628e-17
ENSG00000164430	2139.97	352.713	2.60103	TRUE	5.1286e-28
ENSG00000157227	1406.08	231.972	2.59966	TRUE	1.40912e-18
ENSG00000255221	133.843	22.0975	2.59859	TRUE	6.84566e-10
ENSG00000054598	54.5319	9.0057	2.59819	TRUE	1.37396e-05
ENSG00000101665	4194.05	692.657	2.59813	TRUE	8.08072e-30
ENSG00000049249	2193.8	362.332	2.59805	TRUE	2.66703e-15
ENSG00000278493	25.8209	4.27065	2.59601	TRUE	0.00177511
ENSG00000160460	148.048	24.5707	2.59105	TRUE	6.49594e-09
ENSG00000138760	7931.31	1317.37	2.5899	TRUE	1.56409e-35
ENSG00000276633	18.2196	3.02642	2.58981	TRUE	0.00620395
ENSG00000272669	1191.12	197.926	2.58928	TRUE	3.06769e-17
ENSG00000139618	350.011	58.1819	2.58876	TRUE	2.84555e-20
ENSG00000170379	1467.34	244.832	2.58334	TRUE	4.29193e-26
ENSG00000215417	160.431	26.7878	2.5823	TRUE	5.12572e-09
ENSG00000279024	80.2725	13.4123	2.58135	TRUE	7.05741e-06
ENSG00000279862	24.2914	4.0605	2.58071	TRUE	0.000631888
ENSG00000105711	1212.12	202.686	2.58021	TRUE	3.81674e-15
ENSG00000104368	155.144	25.948	2.57992	TRUE	1.56002e-12
ENSG00000243806	23.4678	3.92659	2.57933	TRUE	0.00324528
ENSG00000113552	5903.14	991.11	2.57437	TRUE	1.04794e-36
ENSG00000132274	41332	6940.6	2.57412	TRUE	4.84881e-25
ENSG00000135241	4152.85	699.038	2.57066	TRUE	6.70551e-35
ENSG00000114541	3353.82	565.573	2.56802	TRUE	1.03578e-28
ENSG00000169047	1431.18	241.863	2.56494	TRUE	3.62328e-10
ENSG00000278909	21.173	3.57957	2.56436	TRUE	0.00992914
ENSG00000141837	574.178	97.1033	2.56391	TRUE	1.31923e-15
ENSG00000140279	26.3466	4.45602	2.56379	TRUE	0.00169733
ENSG00000226979	1168.66	197.831	2.56252	TRUE	2.89439e-19
ENSG00000171631	266.579	45.1404	2.56207	TRUE	7.82511e-12
ENSG00000121101	52.1402	8.84511	2.55944	TRUE	2.60316e-06
ENSG00000287771	222.088	37.6936	2.55874	TRUE	1.29453e-12
ENSG00000061656	99.7107	16.9508	2.5564	TRUE	4.30506e-08
ENSG00000117560	1249.85	212.792	2.55424	TRUE	2.05505e-08
ENSG00000232618	175.565	29.92	2.55282	TRUE	2.15658e-09
ENSG00000179331	210.025	35.8728	2.54959	TRUE	2.29305e-13
ENSG00000177707	127.169	21.7286	2.54908	TRUE	1.24293e-10
ENSG00000215007	40.5201	6.93373	2.54693	TRUE	0.00113801
ENSG00000197063	6785.5	1165	2.54212	TRUE	2.6153e-29
ENSG00000120306	3815.98	655.545	2.54129	TRUE	1.70612e-25
ENSG00000015475	19361.2	3329.85	2.53964	TRUE	2.13452e-33
ENSG00000151694	8101.22	1396.51	2.53632	TRUE	1.51215e-30
ENSG00000272449	1448.96	249.94	2.53536	TRUE	4.16785e-12
ENSG00000237879	85.5433	14.7726	2.53373	TRUE	3.40705e-06
ENSG00000286153	19.5005	3.37048	2.53249	TRUE	0.00214343
ENSG00000162616	353.484	61.1312	2.53166	TRUE	4.86164e-13
ENSG00000076716	82.9457	14.3604	2.53007	TRUE	0.000291011
ENSG00000104856	10680.5	1849.59	2.52971	TRUE	6.05945e-24
ENSG00000072133	42.8337	7.42415	2.52845	TRUE	0.0085037
ENSG00000155760	50.8387	8.82033	2.52702	TRUE	2.64908e-05
ENSG00000116690	106.789	18.556	2.5248	TRUE	2.8584e-10
ENSG00000259293	28.2304	4.90731	2.52425	TRUE	0.00414864
ENSG00000236683	25.2181	4.38463	2.52393	TRUE	0.00084218
ENSG00000196843	20541.3	3573.51	2.52312	TRUE	1.78102e-26
ENSG00000203804	2030.28	353.224	2.52302	TRUE	1.97539e-11
ENSG00000173786	11746.2	2043.79	2.52287	TRUE	6.43652e-20
ENSG00000163565	32890.4	5722.86	2.52286	TRUE	6.16678e-38
ENSG00000287733	409.598	71.4657	2.51889	TRUE	1.02198e-08
ENSG00000161835	1801.62	314.533	2.51801	TRUE	3.75105e-16
ENSG00000108582	36638.7	6396.99	2.5179	TRUE	2.37851e-26
ENSG00000266389	577.466	100.918	2.51655	TRUE	4.38482e-20
ENSG00000286887	30.4719	5.32952	2.5154	TRUE	0.00307142
ENSG00000232757	46.3646	8.11038	2.51518	TRUE	6.06302e-05
ENSG00000258581	72.6401	12.7185	2.51384	TRUE	1.43991e-05
ENSG00000164684	70.078	12.302	2.51007	TRUE	0.000109959
ENSG00000176845	10327.1	1816.94	2.50685	TRUE	1.1647e-27
ENSG00000143184	103.979	18.3022	2.5062	TRUE	0.000176648
ENSG00000086061	12019.8	2117.64	2.50489	TRUE	2.39263e-14
ENSG00000229931	118.805	20.974	2.50193	TRUE	5.45575e-10
ENSG00000137710	1584.01	279.995	2.50011	TRUE	8.9759e-15
ENSG00000124201	50099.8	8860.81	2.49929	TRUE	1.51644e-20
ENSG00000120539	1119.56	198.613	2.4949	TRUE	7.52245e-14
ENSG00000130164	3542.41	628.637	2.49443	TRUE	1.63533e-17
ENSG00000132256	5457.72	968.597	2.49433	TRUE	1.14191e-25
ENSG00000077585	1908.56	338.954	2.49333	TRUE	4.64038e-19
ENSG00000131669	41088.1	7308.41	2.49109	TRUE	9.79583e-24
ENSG00000198959	1017.13	181.005	2.49039	TRUE	9.08463e-09
ENSG00000102908	7617.22	1355.91	2.49001	TRUE	6.52945e-33
ENSG00000116016	960.214	170.959	2.4897	TRUE	4.54222e-11
ENSG00000173706	4519.26	804.788	2.48941	TRUE	4.61008e-25
ENSG00000265975	437.422	77.9072	2.4892	TRUE	9.08646e-23
ENSG00000147872	5750.11	1025.94	2.48664	TRUE	1.06254e-11
ENSG00000143507	1739.56	310.414	2.48646	TRUE	3.36474e-31
ENSG00000277452	233.779	41.7596	2.48496	TRUE	1.01803e-10
ENSG00000134108	8282.44	1480.84	2.48364	TRUE	3.24958e-23
ENSG00000205927	624.739	111.815	2.48213	TRUE	6.65656e-11
ENSG00000100342	11681.1	2093.18	2.4804	TRUE	2.75108e-10
ENSG00000175356	33.8984	6.08396	2.47813	TRUE	0.000834137
ENSG00000130222	307.16	55.2497	2.47495	TRUE	1.03773e-09
ENSG00000065833	249.471	44.9819	2.47145	TRUE	2.95144e-13
ENSG00000198825	1726.87	311.563	2.47056	TRUE	5.06473e-20
ENSG00000123685	350.262	63.3309	2.46745	TRUE	1.44046e-10
ENSG00000267534	895.775	162.501	2.46269	TRUE	6.71284e-16
ENSG00000224950	614.703	111.598	2.46158	TRUE	1.37133e-16
ENSG00000249138	68.6187	12.4636	2.46088	TRUE	8.58556e-06
ENSG00000264553	215.897	39.2609	2.45917	TRUE	1.139e-08
ENSG00000166401	4461.19	811.313	2.4591	TRUE	9.64373e-21
ENSG00000111863	484.957	88.2025	2.45897	TRUE	2.46422e-07
ENSG00000150938	965.066	175.561	2.45865	TRUE	4.59412e-11
ENSG00000069399	22942.4	4179.09	2.45675	TRUE	1.69898e-21
ENSG00000177688	31.8241	5.81129	2.45319	TRUE	0.000196207
ENSG00000143924	17452.9	3188.26	2.45263	TRUE	8.44107e-28
ENSG00000118156	119.32	21.8303	2.45044	TRUE	1.31949e-06
ENSG00000214872	350.135	64.139	2.44864	TRUE	2.1141e-09
ENSG00000089818	6173.58	1131.71	2.44761	TRUE	3.29682e-32
ENSG00000271383	20.0165	3.66983	2.4474	TRUE	0.00730246
ENSG00000140284	83.596	15.3349	2.44661	TRUE	5.10655e-07
ENSG00000117475	1196	219.4	2.44658	TRUE	4.63056e-24
ENSG00000198431	17865.3	3277.75	2.44638	TRUE	4.86291e-33
ENSG00000262979	102.483	18.8613	2.44189	TRUE	6.51898e-08
ENSG00000167046	51.3753	9.4705	2.43956	TRUE	7.59396e-05
ENSG00000238005	974.648	179.772	2.43871	TRUE	5.18433e-17
ENSG00000089692	1051.52	194.164	2.43713	TRUE	4.96616e-07
ENSG00000161791	12528.3	2314.09	2.43668	TRUE	8.22591e-24
ENSG00000114737	11679.4	2157.34	2.43663	TRUE	1.45822e-22
ENSG00000100221	10443.9	1940.84	2.42791	TRUE	2.04122e-29
ENSG00000269720	132.296	24.5935	2.42742	TRUE	1.23432e-09
ENSG00000151327	2651.3	493.035	2.42694	TRUE	2.2214e-27
ENSG00000112320	71.4412	13.2913	2.42627	TRUE	3.07094e-05
ENSG00000174485	7346.6	1370.29	2.4226	TRUE	1.88386e-23
ENSG00000259922	27.7949	5.18484	2.42245	TRUE	0.00131386
ENSG00000286276	83.1266	15.5421	2.41913	TRUE	4.16712e-07
ENSG00000108950	518.12	96.8976	2.41875	TRUE	1.96154e-11
ENSG00000244491	28.073	5.25327	2.41789	TRUE	0.00466274
ENSG00000198400	151.668	28.3822	2.41786	TRUE	1.41358e-07
ENSG00000187556	24.4945	4.59183	2.41532	TRUE	0.00417965
ENSG00000267519	17572	3297.72	2.41374	TRUE	6.09168e-14
ENSG00000173039	27380.9	5139.83	2.41338	TRUE	5.3614e-12
ENSG00000231395	14.9997	2.81922	2.41156	TRUE	0.00874068
ENSG00000198580	50.5724	9.52006	2.40931	TRUE	0.000107096
ENSG00000264769	55.5258	10.4819	2.40526	TRUE	2.78848e-05
ENSG00000114554	3323.87	628.76	2.40229	TRUE	6.63214e-21
ENSG00000166128	14257.1	2698.37	2.40152	TRUE	6.35565e-26
ENSG00000085117	22575.2	4276.1	2.40037	TRUE	1.83786e-15
ENSG00000150593	23780.7	4506.79	2.39962	TRUE	4.46303e-26
ENSG00000112972	2525.25	478.728	2.39915	TRUE	7.27094e-21
ENSG00000138378	7064.36	1340.02	2.39831	TRUE	7.98242e-35
ENSG00000039319	4715.15	896.408	2.39508	TRUE	3.01209e-19
ENSG00000047365	5507.56	1048.01	2.39376	TRUE	9.68964e-27
ENSG00000266783	19.9866	3.8067	2.39242	TRUE	0.00401581
ENSG00000226284	37.1352	7.07439	2.39211	TRUE	0.000144583
ENSG00000284697	37.7106	7.18943	2.39102	TRUE	0.00052927
ENSG00000116815	2246.89	429.521	2.38713	TRUE	1.08498e-14
ENSG00000276900	1202.41	229.914	2.38677	TRUE	2.76283e-10
ENSG00000165806	2386.75	456.621	2.38598	TRUE	7.31045e-15
ENSG00000165949	182.126	34.968	2.38083	TRUE	6.27787e-07
ENSG00000125726	102.293	19.6507	2.38005	TRUE	1.19286e-05
ENSG00000266970	44.6301	8.57729	2.37942	TRUE	7.55397e-05
ENSG00000110047	71715.4	13795.5	2.37808	TRUE	8.36716e-26
ENSG00000159388	37031.9	7130.85	2.37662	TRUE	2.69831e-36
ENSG00000187583	178.588	34.3897	2.37659	TRUE	9.91742e-09
ENSG00000134278	337.252	64.9881	2.37558	TRUE	7.06734e-12
ENSG00000142178	79.6924	15.3816	2.37324	TRUE	1.9444e-07
ENSG00000229644	4814.17	929.664	2.37251	TRUE	5.50021e-08
ENSG00000286981	26.9367	5.20667	2.37114	TRUE	0.00827757
ENSG00000100600	1177.76	227.697	2.37086	TRUE	1.76985e-23
ENSG00000184014	52906.2	10229.8	2.37066	TRUE	1.5546e-23
ENSG00000258867	202.667	39.188	2.37063	TRUE	9.82928e-11
ENSG00000105835	100377	19430.8	2.36902	TRUE	7.15399e-23
ENSG00000136147	7526.08	1457.68	2.36823	TRUE	5.95126e-34
ENSG00000255097	20.2193	3.92363	2.36547	TRUE	0.0058933
ENSG00000035720	558.052	108.935	2.35693	TRUE	1.64343e-23
ENSG00000077264	41.1741	8.04595	2.3554	TRUE	0.000534363
ENSG00000037897	591.367	115.915	2.35098	TRUE	1.90619e-18
ENSG00000154359	1934.3	379.317	2.35034	TRUE	6.71747e-26
ENSG00000125355	96.8171	18.9963	2.34955	TRUE	6.97644e-06
ENSG00000235897	107.975	21.2973	2.34196	TRUE	1.05052e-05
ENSG00000274423	44.944	8.86799	2.34145	TRUE	7.79985e-05
ENSG00000175643	348.619	68.8531	2.34006	TRUE	5.25645e-09
ENSG00000230709	31.1201	6.15345	2.33838	TRUE	0.00625111
ENSG00000254340	31.5618	6.24265	2.33795	TRUE	0.00292312
ENSG00000095383	8323.54	1646.92	2.33743	TRUE	1.04165e-29
ENSG00000198947	53.7741	10.69	2.33066	TRUE	6.32779e-05
ENSG00000125733	998.625	198.694	2.3294	TRUE	1.26378e-15
ENSG00000140030	4721.24	939.382	2.32938	TRUE	9.00339e-27
ENSG00000278962	176.848	35.1883	2.32934	TRUE	7.08967e-06
ENSG00000178127	155.873	31.029	2.32868	TRUE	3.15292e-11
ENSG00000151726	114292	22774.8	2.32721	TRUE	8.43545e-19
ENSG00000242247	6891.66	1375.64	2.32475	TRUE	1.51644e-20
ENSG00000222179	35.9905	7.18458	2.32464	TRUE	0.00132962
ENSG00000159885	316.319	63.1686	2.3241	TRUE	2.68133e-13
ENSG00000278017	30.691	6.13162	2.32347	TRUE	0.000766963
ENSG00000117298	53931.1	10782.5	2.32243	TRUE	8.43404e-21
ENSG00000155097	6560.11	1312.55	2.32135	TRUE	9.28868e-30
ENSG00000101255	1710.04	342.976	2.31785	TRUE	9.47362e-14
ENSG00000185880	7759.84	1559.35	2.31508	TRUE	2.00563e-28
ENSG00000132510	102093	20584.1	2.31029	TRUE	3.71461e-19
ENSG00000247317	84.1825	16.9755	2.31006	TRUE	7.0454e-06
ENSG00000249738	27.2883	5.50708	2.30892	TRUE	0.00202854
ENSG00000205189	988.167	199.525	2.30819	TRUE	2.55198e-15
ENSG00000100226	20320.8	4104.3	2.30775	TRUE	1.12105e-18
ENSG00000255092	49.9553	10.0912	2.30753	TRUE	2.07692e-05
ENSG00000136810	1761.59	356.307	2.30568	TRUE	1.31879e-18
ENSG00000283761	39.0145	7.89748	2.30454	TRUE	0.00245896
ENSG00000151689	1469.81	297.774	2.30334	TRUE	2.64734e-22
ENSG00000152484	2368.72	480.102	2.30269	TRUE	2.36415e-11
ENSG00000136560	6907.06	1405	2.2975	TRUE	5.52687e-26
ENSG00000105321	8692.66	1770.33	2.29578	TRUE	2.97225e-10
ENSG00000070718	2451.15	499.218	2.29572	TRUE	9.48742e-24
ENSG00000233223	479.21	97.7872	2.29294	TRUE	1.39931e-14
ENSG00000121060	46161.1	9428.54	2.29157	TRUE	1.66798e-15
ENSG00000229473	34.3696	7.02779	2.28999	TRUE	0.000819233
ENSG00000171246	79.9348	16.3938	2.28567	TRUE	2.59532e-06
ENSG00000283828	36.7368	7.53539	2.28547	TRUE	0.000210076
ENSG00000229951	28.9561	5.95111	2.28264	TRUE	0.00233474
ENSG00000237499	623.675	128.208	2.28231	TRUE	7.49066e-18
ENSG00000159128	24633.9	5073.32	2.27964	TRUE	1.00232e-29
ENSG00000169155	2935.54	604.633	2.2795	TRUE	9.17973e-28
ENSG00000258469	40.6136	8.36713	2.27916	TRUE	0.000156135
ENSG00000137462	41140.6	8479.52	2.27851	TRUE	5.7825e-30
ENSG00000156831	472.043	97.3794	2.27723	TRUE	2.60768e-20
ENSG00000113494	164.624	33.9679	2.27693	TRUE	1.42609e-09
ENSG00000174945	101.646	20.9909	2.27571	TRUE	0.000971192
ENSG00000227348	31.3345	6.47948	2.2738	TRUE	0.000630463
ENSG00000143545	80.5616	16.6772	2.27221	TRUE	0.00011067
ENSG00000186187	1172.37	242.747	2.27191	TRUE	4.6569e-16
ENSG00000124391	23.445	4.86556	2.2686	TRUE	0.00918427
ENSG00000158321	3805.41	789.873	2.26836	TRUE	6.69029e-10
ENSG00000232680	113.263	23.5163	2.26794	TRUE	4.49916e-05
ENSG00000067048	10228.2	2125.14	2.26693	TRUE	9.45213e-25
ENSG00000129226	69.3895	14.4299	2.26565	TRUE	0.000146179
ENSG00000162645	50537.2	10524.3	2.26362	TRUE	1.15254e-09
ENSG00000137393	10585.2	2205.03	2.26318	TRUE	3.74293e-26
ENSG00000138119	5171.76	1078.36	2.26181	TRUE	6.98113e-15
ENSG00000261053	20.139	4.19926	2.26178	TRUE	0.00696707
ENSG00000260805	171.546	35.8243	2.25958	TRUE	1.26491e-08
ENSG00000150347	3741.23	786.26	2.25044	TRUE	3.26234e-25
ENSG00000120254	761.354	160.65	2.24465	TRUE	4.6658e-12
ENSG00000232934	186.787	39.4837	2.24206	TRUE	1.61861e-08
ENSG00000164342	216.153	45.7941	2.23882	TRUE	2.32896e-10
ENSG00000124466	277.225	58.8397	2.2362	TRUE	9.54411e-11
ENSG00000104626	1694.13	360.098	2.23409	TRUE	4.33598e-10
ENSG00000227688	123.763	26.3128	2.23375	TRUE	1.06195e-08
ENSG00000182175	110.13	23.4358	2.23242	TRUE	3.19084e-08
ENSG00000235313	128.065	27.2537	2.23236	TRUE	4.47254e-07
ENSG00000272341	197.08	41.9422	2.23231	TRUE	1.17662e-05
ENSG00000123411	1082.09	230.767	2.22932	TRUE	2.23516e-18
ENSG00000067066	23442	5009.85	2.22625	TRUE	8.75496e-23
ENSG00000170312	48.7238	10.4154	2.22591	TRUE	0.00021863
ENSG00000273199	55.715	11.9105	2.22584	TRUE	1.23515e-05
ENSG00000230149	308.216	65.9432	2.22465	TRUE	6.40482e-10
ENSG00000135931	68.235	14.6142	2.22314	TRUE	0.000276122
ENSG00000239503	60.5073	12.9871	2.22002	TRUE	7.6094e-05
ENSG00000112378	221.889	47.6592	2.21901	TRUE	6.28056e-11
ENSG00000128016	60310.3	12971.6	2.21705	TRUE	4.8718e-16
ENSG00000271913	1044.76	224.809	2.2164	TRUE	2.71904e-15
ENSG00000257906	22.2791	4.79713	2.21545	TRUE	0.00410804
ENSG00000185215	174496	37599.3	2.21441	TRUE	8.02563e-10
ENSG00000118976	40.0749	8.64762	2.21232	TRUE	0.000844926
ENSG00000166451	178.821	38.6383	2.21041	TRUE	6.80938e-11
ENSG00000267365	248.844	53.8734	2.2076	TRUE	2.32547e-07
ENSG00000137094	889.975	192.714	2.2073	TRUE	1.05983e-10
ENSG00000137947	2026.58	438.941	2.20695	TRUE	4.801e-15
ENSG00000227788	47.5423	10.348	2.19986	TRUE	0.00130336
ENSG00000111912	3414.34	743.166	2.19985	TRUE	4.72472e-17
ENSG00000198018	1190.83	259.249	2.19956	TRUE	2.06601e-18
ENSG00000183484	10002.7	2180.1	2.19792	TRUE	1.57107e-23
ENSG00000111224	1874.38	408.935	2.19647	TRUE	6.58634e-22
ENSG00000177272	2905.74	634.322	2.19562	TRUE	5.33093e-14
ENSG00000258738	375.178	81.9356	2.19501	TRUE	4.60089e-12
ENSG00000279349	43.1276	9.42114	2.19464	TRUE	0.000779797
ENSG00000176014	1025.77	224.381	2.19268	TRUE	7.39332e-18
ENSG00000071205	891.317	195.227	2.19079	TRUE	4.72299e-15
ENSG00000118200	512.614	112.614	2.18649	TRUE	5.67732e-09
ENSG00000253669	74.3994	16.3898	2.18249	TRUE	0.000142495
ENSG00000198805	6165.12	1359.2	2.18137	TRUE	2.81707e-16
ENSG00000114127	9733.31	2146.26	2.18111	TRUE	1.69988e-22
ENSG00000112851	17691	3902.61	2.1805	TRUE	7.77003e-21
ENSG00000197548	7085.24	1563.26	2.18026	TRUE	2.96744e-19
ENSG00000263069	907.192	200.397	2.17855	TRUE	6.47427e-08
ENSG00000287920	319.454	70.5783	2.17831	TRUE	5.324e-13
ENSG00000226312	1545.03	341.545	2.17749	TRUE	1.45871e-10
ENSG00000080345	4540.42	1004.36	2.17655	TRUE	1.31116e-17
ENSG00000174373	1477.57	327.36	2.17428	TRUE	2.54494e-15
ENSG00000134028	43.7701	9.69867	2.17408	TRUE	0.000887169
ENSG00000280721	25.4699	5.64774	2.17304	TRUE	0.00663361
ENSG00000158161	6773.09	1502.71	2.17225	TRUE	7.42678e-14
ENSG00000105559	245.02	54.4948	2.16871	TRUE	0.000120525
ENSG00000136816	6531.86	1453.74	2.16772	TRUE	1.10292e-26
ENSG00000269019	37.2621	8.29385	2.16759	TRUE	0.000339434
ENSG00000159459	4287.8	955.31	2.1662	TRUE	8.11187e-24
ENSG00000156587	21816.8	4862.65	2.16562	TRUE	5.38752e-12
ENSG00000135899	19351.4	4317.39	2.1642	TRUE	2.12835e-15
ENSG00000062194	10233.9	2284.69	2.16328	TRUE	4.67574e-24
ENSG00000150977	15501.6	3462.86	2.16238	TRUE	2.5015e-12
ENSG00000148680	49.4997	11.0617	2.16184	TRUE	0.000943727
ENSG00000198879	4923.73	1101.54	2.16023	TRUE	9.31671e-24
ENSG00000124731	54415.4	12184	2.15902	TRUE	9.69701e-15
ENSG00000139410	336.562	75.3808	2.1586	TRUE	9.98797e-10
ENSG00000111859	22215.6	4976.13	2.15848	TRUE	6.9567e-19
ENSG00000116954	2160.57	485.323	2.15439	TRUE	1.12403e-18
ENSG00000101445	12410.6	2787.78	2.15439	TRUE	4.70938e-20
ENSG00000165410	474.2	106.526	2.1543	TRUE	4.13485e-11
ENSG00000124120	4166.17	936.296	2.15369	TRUE	3.39524e-16
ENSG00000186407	23032.9	5180.91	2.15242	TRUE	1.72381e-21
ENSG00000228261	49.5355	11.1501	2.15141	TRUE	8.2526e-05
ENSG00000166750	22962.7	5171.16	2.15073	TRUE	4.48314e-16
ENSG00000235978	26.2092	5.90344	2.15044	TRUE	0.00883401
ENSG00000138069	10810.4	2436.48	2.14955	TRUE	6.7193e-29
ENSG00000231507	54.4049	12.2666	2.149	TRUE	0.00122276
ENSG00000198369	556.67	125.828	2.14537	TRUE	6.48905e-08
ENSG00000105402	12338.7	2794.53	2.14251	TRUE	8.1029e-13
ENSG00000138386	2519.15	570.908	2.14161	TRUE	9.80717e-14
ENSG00000268061	175.948	39.8924	2.14096	TRUE	1.45678e-06
ENSG00000153898	948.957	215.442	2.13905	TRUE	1.80547e-16
ENSG00000276649	448.344	101.793	2.13896	TRUE	1.97002e-11
ENSG00000133104	4553.39	1034.19	2.13844	TRUE	2.66815e-19
ENSG00000225964	169.171	38.427	2.13829	TRUE	4.00498e-06
ENSG00000181656	55.7238	12.6611	2.13789	TRUE	0.00358761
ENSG00000151748	963.965	219.043	2.13777	TRUE	4.1051e-18
ENSG00000251139	140.744	31.9929	2.13724	TRUE	4.92065e-06
ENSG00000197467	304.195	69.2215	2.1357	TRUE	0.000309786
ENSG00000178104	2504.92	570.077	2.13554	TRUE	6.191e-19
ENSG00000133612	7148.17	1627.73	2.13471	TRUE	4.21997e-14
ENSG00000027644	35.2116	8.02117	2.13417	TRUE	0.000660541
ENSG00000238829	25.4818	5.80833	2.13327	TRUE	0.00778988
ENSG00000121966	44503.3	10144.5	2.13322	TRUE	4.3331e-22
ENSG00000140948	2958.39	675.291	2.13123	TRUE	5.3192e-14
ENSG00000279236	50.691	11.5834	2.12967	TRUE	0.000222849
ENSG00000272277	80.8662	18.4798	2.12959	TRUE	0.00115667
ENSG00000139318	22343.5	5108.51	2.12888	TRUE	3.74145e-29
ENSG00000105767	785.141	179.626	2.12796	TRUE	1.49563e-14
ENSG00000259924	25.8882	5.92822	2.12662	TRUE	0.00425496
ENSG00000184384	6750.84	1548.5	2.1242	TRUE	1.72339e-26
ENSG00000104131	2792.04	640.772	2.12343	TRUE	2.22784e-14
ENSG00000115762	21267.3	4881.98	2.1231	TRUE	3.35979e-27
ENSG00000228863	149.411	34.3147	2.12239	TRUE	2.98869e-07
ENSG00000148459	408.333	93.8774	2.1209	TRUE	2.33244e-08
ENSG00000155329	446.898	103.022	2.117	TRUE	1.65386e-12
ENSG00000229132	61.1343	14.0947	2.11683	TRUE	0.000167819
ENSG00000272666	57.6357	13.2895	2.11668	TRUE	0.000377958
ENSG00000001084	2436.65	561.992	2.11627	TRUE	4.87994e-16
ENSG00000273812	190.648	43.9841	2.11586	TRUE	9.86448e-10
ENSG00000263050	89.9173	20.7538	2.11522	TRUE	7.01816e-07
ENSG00000124788	10360	2391.35	2.11512	TRUE	2.55999e-14
ENSG00000154898	20.113	4.66026	2.10965	TRUE	0.00836673
ENSG00000229512	139.355	32.3482	2.10701	TRUE	2.87977e-07
ENSG00000232133	84.035	19.5144	2.10645	TRUE	1.45647e-05
ENSG00000166886	2586.93	600.753	2.1064	TRUE	1.12818e-14
ENSG00000272941	284.82	66.2603	2.10383	TRUE	2.06295e-06
ENSG00000090674	6209.37	1444.65	2.10373	TRUE	1.26041e-19
ENSG00000279699	39.5251	9.21479	2.10074	TRUE	0.00113119
ENSG00000123700	8483.42	1978.26	2.10041	TRUE	2.66258e-09
ENSG00000224093	20.8664	4.86746	2.09994	TRUE	0.00803548
ENSG00000135362	5588.36	1304.27	2.09918	TRUE	4.64198e-10
ENSG00000128590	1204.32	281.106	2.09903	TRUE	7.63601e-11
ENSG00000234456	129.48	30.2378	2.0983	TRUE	8.03491e-05
ENSG00000263219	29.9884	7.00596	2.09775	TRUE	0.00270203
ENSG00000178184	138.119	32.2751	2.09742	TRUE	1.12773e-09
ENSG00000079263	5864.62	1370.47	2.09736	TRUE	2.7497e-14
ENSG00000287691	219.925	51.4315	2.09628	TRUE	2.89253e-09
ENSG00000198406	33.5564	7.85573	2.09477	TRUE	0.00634956
ENSG00000251161	54.2003	12.7145	2.09183	TRUE	0.000203662
ENSG00000110911	3836.91	902.424	2.08807	TRUE	6.52943e-25
ENSG00000211445	956.227	224.955	2.08772	TRUE	2.06489e-10
ENSG00000163624	48.6651	11.4495	2.08761	TRUE	0.000521074
ENSG00000225422	207.887	48.9161	2.08742	TRUE	3.7867e-10
ENSG00000148516	2802.05	660.002	2.08594	TRUE	2.61695e-15
ENSG00000132965	33801.3	7966.38	2.08508	TRUE	1.44906e-24
ENSG00000182687	34.8221	8.20844	2.08482	TRUE	0.00233113
ENSG00000277117	92.6638	21.8642	2.08343	TRUE	0.000759552
ENSG00000124091	127.494	30.0843	2.08335	TRUE	2.11751e-08
ENSG00000138623	2530.84	597.664	2.08221	TRUE	6.61993e-23
ENSG00000274963	280.309	66.201	2.08209	TRUE	2.0873e-08
ENSG00000233559	130.658	30.8686	2.08158	TRUE	1.44083e-05
ENSG00000280091	130.713	30.8931	2.08105	TRUE	3.01237e-09
ENSG00000223711	28.473	6.73033	2.08084	TRUE	0.00402336
ENSG00000143061	35.3626	8.36038	2.08059	TRUE	0.00183535
ENSG00000274736	38.3833	9.07708	2.08018	TRUE	0.000401893
ENSG00000173369	446.475	105.66	2.07915	TRUE	0.000106641
ENSG00000182197	2718.22	644.009	2.07751	TRUE	6.24123e-10
ENSG00000249042	52.3059	12.3933	2.07742	TRUE	8.65816e-05
ENSG00000235677	28.3688	6.72843	2.07596	TRUE	0.00366551
ENSG00000262001	373.127	88.5136	2.07569	TRUE	1.94194e-07
ENSG00000286065	148.801	35.3013	2.07559	TRUE	6.69847e-07
ENSG00000204020	266.819	63.3519	2.0744	TRUE	1.0425e-10
ENSG00000197696	179.357	42.6561	2.07201	TRUE	6.07901e-09
ENSG00000279227	124.978	29.7494	2.07074	TRUE	2.6964e-05
ENSG00000110944	459.381	109.374	2.07043	TRUE	4.81639e-08
ENSG00000102096	30165.1	7195.12	2.06779	TRUE	2.39595e-13
ENSG00000170579	44.2706	10.576	2.06556	TRUE	0.000250312
ENSG00000265808	3751.59	896.748	2.06473	TRUE	7.075e-22
ENSG00000101421	20985.9	5016.32	2.06472	TRUE	2.79795e-18
ENSG00000137265	3878.08	927.253	2.06431	TRUE	1.59701e-18
ENSG00000153201	10811	2586.3	2.06354	TRUE	1.83914e-17
ENSG00000198682	851.363	203.716	2.06321	TRUE	2.35253e-09
ENSG00000095397	784.53	187.856	2.0622	TRUE	3.91224e-15
ENSG00000202019	24.345	5.83121	2.06176	TRUE	0.00955839
ENSG00000166535	20.9756	5.02615	2.06118	TRUE	0.00870897
ENSG00000158747	495.589	118.996	2.05823	TRUE	1.7815e-08
ENSG00000106615	1475.09	354.454	2.05713	TRUE	1.10433e-17
ENSG00000095209	412.936	99.2375	2.05696	TRUE	7.27129e-13
ENSG00000253276	3688.63	887.622	2.05507	TRUE	4.0305e-16
ENSG00000142961	6844.14	1647.83	2.0543	TRUE	1.84156e-11
ENSG00000239670	57.1565	13.7914	2.05115	TRUE	0.000106523
ENSG00000237927	137.12	33.1289	2.04928	TRUE	1.71945e-08
ENSG00000247925	26.0337	6.29221	2.04874	TRUE	0.0050294
ENSG00000152558	20960.2	5067.79	2.04822	TRUE	1.1132e-14
ENSG00000039068	124.756	30.1728	2.04779	TRUE	0.000247286
ENSG00000171522	8271.39	2003.61	2.04553	TRUE	6.63044e-21
ENSG00000111344	61.0349	14.7902	2.04499	TRUE	0.00850333
ENSG00000169184	195.158	47.3267	2.04392	TRUE	1.09802e-09
ENSG00000117143	1200.76	291.303	2.04336	TRUE	1.7996e-15
ENSG00000198087	1853.65	449.708	2.04331	TRUE	4.98677e-18
ENSG00000279838	204.224	49.6279	2.04093	TRUE	3.87396e-11
ENSG00000055732	59.3854	14.4405	2.03999	TRUE	0.000161973
ENSG00000188001	154.078	37.4816	2.03941	TRUE	9.12932e-07
ENSG00000064787	234.999	57.1995	2.03858	TRUE	1.72868e-06
ENSG00000110446	19055.6	4645.62	2.03627	TRUE	5.12872e-13
ENSG00000105939	20792.1	5071.95	2.03542	TRUE	1.70144e-19
ENSG00000254477	202.418	49.3779	2.0354	TRUE	4.80212e-09
ENSG00000261654	30.0226	7.3282	2.03452	TRUE	0.00242973
ENSG00000155304	1580.5	386.04	2.03356	TRUE	2.01503e-13
ENSG00000264548	30.0648	7.35002	2.03226	TRUE	0.00353659
ENSG00000065320	42.2979	10.341	2.03221	TRUE	0.00231259
ENSG00000213772	42.3516	10.3631	2.03096	TRUE	0.00105965
ENSG00000164741	79.9137	19.5721	2.02965	TRUE	7.87235e-06
ENSG00000161544	28.9025	7.07925	2.02952	TRUE	0.00457694
ENSG00000122778	29.9131	7.3301	2.02887	TRUE	0.00529477
ENSG00000169679	195.11	47.8187	2.02864	TRUE	5.15259e-08
ENSG00000152056	185.396	45.4606	2.02792	TRUE	4.55833e-08
ENSG00000254827	108.815	26.7428	2.02465	TRUE	3.81353e-06
ENSG00000157593	3226.43	793.421	2.02378	TRUE	4.32124e-10
ENSG00000250893	40.8156	10.0427	2.02297	TRUE	0.000486346
ENSG00000198900	12950.6	3191.63	2.02065	TRUE	5.34614e-15
ENSG00000121578	1352.85	333.414	2.02061	TRUE	2.18241e-15
ENSG00000157483	1605.83	397.399	2.01466	TRUE	2.09102e-21
ENSG00000165434	826.738	204.943	2.01221	TRUE	1.95219e-07
ENSG00000174944	594.53	147.684	2.00923	TRUE	8.26567e-13
ENSG00000135404	23015.7	5719.92	2.00855	TRUE	1.05726e-19
ENSG00000090659	233.335	58.0661	2.00664	TRUE	5.35564e-06
ENSG00000214900	1797.3	447.388	2.00624	TRUE	1.36717e-18
ENSG00000141664	7200.91	1793.68	2.00526	TRUE	5.70319e-22
ENSG00000187474	283.257	70.5667	2.00505	TRUE	1.36144e-05
ENSG00000235027	387.021	96.45	2.00456	TRUE	8.05479e-12
ENSG00000144566	4840.7	1206.85	2.00397	TRUE	2.62839e-15
ENSG00000170142	2793.87	696.911	2.00322	TRUE	6.87663e-17
ENSG00000255987	342.573	85.4715	2.0029	TRUE	1.26597e-10
ENSG00000104432	66.5204	16.6059	2.0021	TRUE	3.06589e-05
ENSG00000233892	78.2534	19.5551	2.00061	TRUE	6.56031e-06
ENSG00000112773	3087.97	772.167	1.99967	TRUE	4.88159e-20
ENSG00000259668	135.642	33.9555	1.99808	TRUE	2.80608e-07
ENSG00000214812	67.8367	16.9847	1.99783	TRUE	0.000758374
ENSG00000100284	15650.4	3924.06	1.99578	TRUE	1.76116e-13
ENSG00000231305	96.5057	24.198	1.99573	TRUE	4.29404e-07
ENSG00000112782	644.597	161.913	1.99318	TRUE	2.18788e-09
ENSG00000123130	5415.29	1362.15	1.99116	TRUE	8.08924e-21
ENSG00000104689	2772.6	697.583	1.9908	TRUE	2.39608e-20
ENSG00000069869	558.641	140.564	1.99069	TRUE	1.12349e-06
ENSG00000225963	1151.5	289.802	1.99038	TRUE	2.41911e-09
ENSG00000140968	14976.3	3777.49	1.98718	TRUE	2.17626e-13
ENSG00000135535	21740.9	5484.25	1.98704	TRUE	5.38609e-17
ENSG00000183722	46.7739	11.8115	1.98551	TRUE	0.00187808
ENSG00000020577	640.368	161.778	1.98488	TRUE	3.43964e-16
ENSG00000091436	1456.78	368.259	1.98399	TRUE	2.23976e-12
ENSG00000105695	28.245	7.14283	1.98343	TRUE	0.00719344
ENSG00000141458	6434.22	1627.71	1.98292	TRUE	8.65899e-21
ENSG00000285976	285.205	72.1542	1.98284	TRUE	3.43701e-06
ENSG00000248323	11850.1	3001.81	1.98099	TRUE	4.96185e-23
ENSG00000085231	167.431	42.4176	1.98083	TRUE	1.0212e-06
ENSG00000235531	86.6627	22.0328	1.97576	TRUE	4.24564e-06
ENSG00000164164	3742.53	952.034	1.97493	TRUE	1.09747e-17
ENSG00000106537	544.611	138.806	1.97216	TRUE	1.50451e-07
ENSG00000242265	215.271	54.926	1.97059	TRUE	9.66978e-06
ENSG00000102172	2676.45	682.989	1.97039	TRUE	7.65303e-18
ENSG00000186197	112.059	28.6331	1.9685	TRUE	9.03262e-05
ENSG00000138600	4569.82	1168.5	1.96748	TRUE	6.82416e-15
ENSG00000173821	99301.7	25449.2	1.9642	TRUE	3.4104e-08
ENSG00000260271	54.8607	14.0815	1.96197	TRUE	0.00132836
ENSG00000204186	254.676	65.3881	1.96156	TRUE	1.81464e-07
ENSG00000122068	5022.54	1291.5	1.95937	TRUE	1.38676e-19
ENSG00000135148	15053.6	3872.51	1.95877	TRUE	4.09565e-09
ENSG00000184838	45.7316	11.7668	1.95846	TRUE	0.000359497
ENSG00000104970	128.769	33.1382	1.95822	TRUE	0.000396702
ENSG00000072364	7441.88	1915.72	1.95778	TRUE	4.27143e-18
ENSG00000282851	1244.45	320.469	1.95725	TRUE	6.75374e-19
ENSG00000120278	851.794	219.432	1.95673	TRUE	1.30632e-10
ENSG00000285816	168.028	43.3226	1.95551	TRUE	5.85263e-07
ENSG00000180233	1815.65	468.362	1.95479	TRUE	3.15532e-18
ENSG00000183337	7390.97	1907.87	1.9538	TRUE	8.03886e-24
ENSG00000114790	31.4047	8.11143	1.95295	TRUE	0.0028973
ENSG00000006118	119.255	30.8077	1.95268	TRUE	7.15642e-06
ENSG00000081985	666.809	172.587	1.94995	TRUE	4.38167e-08
ENSG00000157927	33.3668	8.63981	1.94934	TRUE	0.00608264
ENSG00000124216	50.506	13.0814	1.94894	TRUE	0.00151524
ENSG00000104497	408.174	105.742	1.94864	TRUE	1.8655e-08
ENSG00000166881	2621.61	679.331	1.94827	TRUE	4.74231e-17
ENSG00000156966	585.19	151.775	1.94697	TRUE	2.10478e-16
ENSG00000116285	128.021	33.2467	1.9451	TRUE	1.1575e-07
ENSG00000231105	352.059	91.4398	1.94492	TRUE	3.21993e-10
ENSG00000119537	2518.4	654.386	1.94429	TRUE	5.28879e-18
ENSG00000131773	40.6738	10.5722	1.94383	TRUE	0.000712983
ENSG00000145632	163.955	42.6712	1.94197	TRUE	1.47118e-08
ENSG00000104064	1521.25	396.645	1.93934	TRUE	7.93201e-17
ENSG00000131831	132.438	34.5591	1.93818	TRUE	1.50179e-07
ENSG00000271550	132.74	34.6584	1.93732	TRUE	0.000632051
ENSG00000175130	9541.21	2492.76	1.93643	TRUE	5.84157e-13
ENSG00000120833	951.199	248.82	1.93464	TRUE	3.14453e-17
ENSG00000050165	324.716	85.0349	1.93305	TRUE	0.000200036
ENSG00000082153	5357.26	1403.24	1.93273	TRUE	2.38399e-13
ENSG00000007350	857.041	224.492	1.9327	TRUE	2.02585e-06
ENSG00000168993	67.041	17.5654	1.93231	TRUE	0.00235211
ENSG00000216490	586.528	153.724	1.93186	TRUE	4.28094e-13
ENSG00000204388	1389.34	364.164	1.93174	TRUE	5.21766e-14
ENSG00000154548	55.0053	14.4329	1.93021	TRUE	0.000473486
ENSG00000087237	479.274	125.803	1.92968	TRUE	2.1456e-09
ENSG00000165169	669.783	175.833	1.92948	TRUE	4.65867e-10
ENSG00000235831	107.701	28.282	1.92908	TRUE	2.73453e-06
ENSG00000160233	404.997	106.388	1.92858	TRUE	4.10343e-06
ENSG00000287263	4091.48	1075.64	1.92743	TRUE	1.90332e-13
ENSG00000117500	4947.76	1301.22	1.92691	TRUE	2.9893e-07
ENSG00000203668	636.993	167.733	1.92511	TRUE	7.30929e-09
ENSG00000080824	16230.8	4274.23	1.92499	TRUE	9.1016e-09
ENSG00000015568	24.3786	6.4528	1.91762	TRUE	0.00827659
ENSG00000131323	7662.51	2028.76	1.91722	TRUE	1.11545e-20
ENSG00000280138	2029.3	537.506	1.91663	TRUE	2.42628e-15
ENSG00000054267	6948.89	1840.96	1.91633	TRUE	2.83861e-18
ENSG00000131370	3501.3	930.153	1.91235	TRUE	9.91675e-16
ENSG00000186583	94.6924	25.1815	1.91089	TRUE	0.000319883
ENSG00000260898	91.5683	24.3616	1.91024	TRUE	1.01372e-05
ENSG00000204147	41.0109	10.9152	1.90967	TRUE	0.00445109
ENSG00000240463	60.725	16.1875	1.90741	TRUE	0.000249347
ENSG00000120526	463.627	123.645	1.90676	TRUE	8.01238e-14
ENSG00000076382	432.597	115.887	1.9003	TRUE	1.29082e-14
ENSG00000253958	207.477	55.6345	1.8989	TRUE	3.52525e-07
ENSG00000069849	4808.72	1290.18	1.89808	TRUE	3.63643e-12
ENSG00000237788	70.3232	18.8802	1.89713	TRUE	1.64462e-05
ENSG00000248719	57.6858	15.5004	1.89591	TRUE	0.000150069
ENSG00000125144	80.1126	21.536	1.89528	TRUE	0.00255475
ENSG00000228393	137.27	36.9323	1.89406	TRUE	4.39969e-06
ENSG00000168209	3793.63	1021.58	1.89277	TRUE	1.85573e-10
ENSG00000109756	10020.9	2699.6	1.89219	TRUE	5.06562e-11
ENSG00000162734	8093.54	2181.36	1.89154	TRUE	1.08498e-14
ENSG00000169554	14701.5	3962.54	1.89147	TRUE	3.06128e-21
ENSG00000196628	2009.74	541.841	1.89107	TRUE	2.44161e-15
ENSG00000170293	280.754	75.7589	1.88982	TRUE	8.08793e-07
ENSG00000181790	443.753	119.831	1.88875	TRUE	1.72639e-06
ENSG00000272269	64.9289	17.5543	1.88703	TRUE	0.000516003
ENSG00000235499	273.946	74.099	1.88637	TRUE	2.07506e-07
ENSG00000071054	36463.6	9878.19	1.88414	TRUE	1.91458e-14
ENSG00000231123	75.2697	20.4	1.8835	TRUE	0.00043962
ENSG00000183785	93.2032	25.2619	1.88341	TRUE	8.31274e-05
ENSG00000259834	2711.15	734.838	1.88341	TRUE	4.75359e-08
ENSG00000160223	68.66	18.6304	1.88181	TRUE	0.0049778
ENSG00000235191	34.0335	9.24063	1.88089	TRUE	0.00234914
ENSG00000123728	5077.34	1378.64	1.88083	TRUE	2.62965e-15
ENSG00000123609	4329.66	1176.15	1.88018	TRUE	8.13236e-17
ENSG00000153395	30896.9	8396.5	1.8796	TRUE	1.30552e-14
ENSG00000138448	857.385	233.084	1.8791	TRUE	6.17866e-07
ENSG00000165338	72.2166	19.6386	1.87864	TRUE	0.000109126
ENSG00000102760	3098.04	845.647	1.87323	TRUE	1.54592e-16
ENSG00000181026	2645.76	722.728	1.87216	TRUE	1e-15
ENSG00000235505	358.983	98.0819	1.87186	TRUE	2.98304e-08
ENSG00000060558	3056.35	835.197	1.87162	TRUE	3.71461e-19
ENSG00000134594	367.585	100.451	1.87159	TRUE	2.3505e-09
ENSG00000129673	88.2375	24.1713	1.86809	TRUE	0.00109707
ENSG00000101544	2911.09	798.458	1.86627	TRUE	1.92188e-21
ENSG00000171867	6327	1737.38	1.86461	TRUE	1.46916e-14
ENSG00000174010	1094.52	300.754	1.86364	TRUE	4.62965e-15
ENSG00000196352	21654.8	5953.94	1.86277	TRUE	1.73874e-10
ENSG00000160606	33.1777	9.13044	1.86146	TRUE	0.00822116
ENSG00000183813	3009.21	828.192	1.86135	TRUE	1.11807e-05
ENSG00000123562	4127.63	1136.21	1.86109	TRUE	5.93636e-20
ENSG00000248208	36.4529	10.0408	1.86015	TRUE	0.00729626
ENSG00000110756	2825.7	779.302	1.85835	TRUE	6.84314e-21
ENSG00000164509	87.6781	24.2055	1.85688	TRUE	0.00485146
ENSG00000261245	339.026	93.6157	1.85657	TRUE	1.09738e-07
ENSG00000132003	861.224	237.955	1.8557	TRUE	1.46399e-10
ENSG00000163599	458.09	126.628	1.85503	TRUE	4.04184e-10
ENSG00000182902	52.3207	14.4634	1.85498	TRUE	0.000248403
ENSG00000115738	7474.23	2067.74	1.85387	TRUE	4.31626e-11
ENSG00000139438	74.5153	20.6698	1.85001	TRUE	8.74742e-05
ENSG00000267809	46.9322	13.0208	1.84976	TRUE	0.00829349
ENSG00000125735	10196.3	2830.25	1.84904	TRUE	8.9433e-10
ENSG00000177337	728.483	202.622	1.8461	TRUE	4.49772e-09
ENSG00000117020	2261.21	629.35	1.84516	TRUE	5.15032e-13
ENSG00000077147	9845.18	2741.46	1.84447	TRUE	1.39533e-11
ENSG00000182853	168.884	47.0812	1.84281	TRUE	0.000851422
ENSG00000083937	2936.16	819.642	1.84087	TRUE	4.40719e-16
ENSG00000244242	79.8371	22.322	1.8386	TRUE	0.000775719
ENSG00000186469	11779.4	3296.15	1.83741	TRUE	4.9429e-19
ENSG00000262777	140.487	39.3245	1.83694	TRUE	5.61078e-06
ENSG00000143119	89328.3	25034.9	1.83518	TRUE	7.46419e-13
ENSG00000228775	74.2439	20.8303	1.83359	TRUE	0.000247794
ENSG00000059758	3224.47	905.198	1.83276	TRUE	1.55866e-12
ENSG00000144824	503.496	141.442	1.83177	TRUE	2.52971e-05
ENSG00000085563	1822.84	512.75	1.82986	TRUE	4.05642e-11
ENSG00000109270	1662.48	468.247	1.82799	TRUE	1.39592e-11
ENSG00000163870	3487.27	982.231	1.82796	TRUE	1.39888e-10
ENSG00000139514	2992.84	843.416	1.8272	TRUE	5.03446e-18
ENSG00000167874	620.925	175.002	1.82705	TRUE	4.85202e-11
ENSG00000176928	972.431	274.134	1.82671	TRUE	4.75176e-05
ENSG00000171223	38799.1	10948	1.82535	TRUE	1.93788e-11
ENSG00000144426	181.026	51.0923	1.82502	TRUE	1.21684e-07
ENSG00000280161	37.3053	10.5512	1.82198	TRUE	0.00459337
ENSG00000076053	1009.91	285.874	1.82078	TRUE	3.13302e-10
ENSG00000168421	5994.07	1697.83	1.81984	TRUE	3.32262e-14
ENSG00000117519	210.768	59.7056	1.81972	TRUE	2.9139e-07
ENSG00000267551	56.1362	15.9032	1.81962	TRUE	0.00103833
ENSG00000138134	856.484	243.041	1.81723	TRUE	3.6407e-17
ENSG00000006704	51.7737	14.6932	1.81707	TRUE	0.002967
ENSG00000197520	99.7285	28.3066	1.81687	TRUE	9.35999e-05
ENSG00000237989	131.749	37.411	1.81625	TRUE	0.000123648
ENSG00000151718	531.946	151.093	1.81585	TRUE	2.01687e-09
ENSG00000108175	23047.6	6546.8	1.81576	TRUE	7.53209e-21
ENSG00000244720	72.0728	20.4922	1.81438	TRUE	9.7202e-05
ENSG00000267122	39.1813	11.152	1.81286	TRUE	0.00514534
ENSG00000153922	7924.7	2255.59	1.81285	TRUE	2.61173e-14
ENSG00000075426	37471.1	10673.9	1.81168	TRUE	5.86918e-16
ENSG00000254503	185.137	52.7641	1.81096	TRUE	6.62573e-08
ENSG00000154127	4895.48	1395.39	1.81078	TRUE	2.91302e-16
ENSG00000070190	6704.81	1911.21	1.81071	TRUE	6.58759e-12
ENSG00000283525	82.9342	23.6489	1.8102	TRUE	9.74975e-05
ENSG00000168615	2111.17	602.576	1.80883	TRUE	5.19677e-12
ENSG00000173559	13532.1	3862.38	1.80883	TRUE	6.9264e-15
ENSG00000149489	216.426	61.849	1.80705	TRUE	4.91862e-09
ENSG00000177842	260.546	74.5107	1.80602	TRUE	5.87662e-09
ENSG00000180139	72.8172	20.8344	1.80531	TRUE	7.35926e-05
ENSG00000240057	140.862	40.3061	1.80521	TRUE	4.01355e-05
ENSG00000257790	94.9683	27.1941	1.80415	TRUE	4.59647e-06
ENSG00000183621	2494.54	715.099	1.80256	TRUE	5.60696e-11
ENSG00000286696	59.7349	17.1542	1.80001	TRUE	0.000125357
ENSG00000143751	3234.1	928.857	1.79983	TRUE	8.59042e-19
ENSG00000164733	66374.8	19089.2	1.79788	TRUE	3.37191e-15
ENSG00000228634	33.9423	9.77006	1.79664	TRUE	0.00489222
ENSG00000114315	195.679	56.4377	1.79376	TRUE	7.0454e-06
ENSG00000257242	238.664	68.8864	1.79269	TRUE	5.39468e-08
ENSG00000169224	106.52	30.7478	1.79256	TRUE	0.00015981
ENSG00000211978	68.5629	19.7963	1.7922	TRUE	0.000475243
ENSG00000086065	1688.19	487.993	1.79055	TRUE	2.08532e-11
ENSG00000278195	1246.97	360.605	1.78994	TRUE	1.89533e-06
ENSG00000103222	11124.9	3217.63	1.78972	TRUE	7.11974e-20
ENSG00000096696	256.174	74.1562	1.78848	TRUE	2.66569e-06
ENSG00000186818	3585.59	1038.03	1.78837	TRUE	8.21143e-11
ENSG00000132294	5923.05	1715.06	1.78808	TRUE	2.78547e-15
ENSG00000260249	249.24	72.2348	1.78677	TRUE	1.19369e-07
ENSG00000144152	457.901	132.791	1.78588	TRUE	6.08558e-09
ENSG00000158987	1677.08	486.849	1.7844	TRUE	1.96081e-05
ENSG00000143382	9267.88	2696.89	1.78094	TRUE	1.85223e-06
ENSG00000155158	1676.39	487.936	1.78059	TRUE	1.11029e-12
ENSG00000025039	2541.08	739.789	1.78025	TRUE	1.74128e-18
ENSG00000186522	227.391	66.2163	1.77992	TRUE	0.000480738
ENSG00000232713	77.581	22.6032	1.77918	TRUE	0.000115504
ENSG00000083799	18231.9	5315.83	1.7781	TRUE	5.52794e-18
ENSG00000254415	10829.5	3159.13	1.77737	TRUE	3.10811e-12
ENSG00000136367	108.409	31.6454	1.77641	TRUE	7.66956e-05
ENSG00000130303	9060.74	2645.5	1.77609	TRUE	8.5132e-07
ENSG00000185477	3719.63	1086.79	1.77508	TRUE	6.10131e-13
ENSG00000197019	1675.98	490.586	1.77243	TRUE	1.32855e-15
ENSG00000101460	1329.45	389.454	1.7713	TRUE	1.70914e-07
ENSG00000288093	48.4147	14.2106	1.76848	TRUE	0.000668439
ENSG00000152784	2191.94	643.997	1.76708	TRUE	2.30522e-12
ENSG00000132109	11061.8	3254.62	1.76502	TRUE	2.16644e-12
ENSG00000100902	704.378	207.457	1.76354	TRUE	5.89492e-09
ENSG00000178573	4545.92	1341.06	1.7612	TRUE	3.52298e-10
ENSG00000286681	187.206	55.2689	1.76009	TRUE	5.44534e-08
ENSG00000115310	24764.9	7313.17	1.75973	TRUE	6.8766e-17
ENSG00000166016	881.159	260.321	1.75911	TRUE	9.19151e-06
ENSG00000089351	22410.2	6622	1.75882	TRUE	4.38477e-10
ENSG00000111424	4299.07	1271.37	1.75764	TRUE	3.30249e-14
ENSG00000272463	68.8323	20.3674	1.75682	TRUE	0.000667261
ENSG00000109046	12436.6	3680.59	1.75659	TRUE	1.89908e-16
ENSG00000146859	14595	4321.51	1.75587	TRUE	1.35134e-08
ENSG00000104093	7666.42	2270.24	1.75571	TRUE	9.59146e-13
ENSG00000254826	49.6274	14.7134	1.75401	TRUE	0.00135732
ENSG00000217644	65.9679	19.5615	1.75374	TRUE	0.00117186
ENSG00000184898	1167.42	346.312	1.75318	TRUE	3.20542e-07
ENSG00000283696	75.1152	22.2887	1.75279	TRUE	0.000697127
ENSG00000214353	65.5782	19.4649	1.75234	TRUE	0.000856612
ENSG00000187775	2398.18	711.962	1.75207	TRUE	6.84139e-13
ENSG00000181019	149.885	44.4974	1.75206	TRUE	8.78779e-07
ENSG00000201988	43.4303	12.895	1.75189	TRUE	0.00349218
ENSG00000246477	33.8111	10.0398	1.75177	TRUE	0.00843449
ENSG00000168175	5896.09	1751.14	1.75147	TRUE	2.30356e-10
ENSG00000035681	6150.9	1826.83	1.75146	TRUE	2.54137e-17
ENSG00000157764	3574.84	1062.13	1.75092	TRUE	2.70716e-16
ENSG00000101745	5710.04	1697.99	1.74967	TRUE	5.41062e-14
ENSG00000137200	9592.78	2855.12	1.7484	TRUE	1.74391e-09
ENSG00000152270	8059.88	2402.18	1.74642	TRUE	8.16959e-13
ENSG00000230438	1996.46	595.717	1.74474	TRUE	1.67e-10
ENSG00000279491	173.379	51.7748	1.74361	TRUE	1.33506e-06
ENSG00000177374	716.253	214.118	1.74206	TRUE	1.17662e-11
ENSG00000197536	4756.58	1422.29	1.74171	TRUE	1.51467e-09
ENSG00000274717	82.3345	24.6601	1.73932	TRUE	2.05191e-05
ENSG00000137877	562.871	168.6	1.7392	TRUE	1.1125e-09
ENSG00000153291	65.1419	19.5333	1.73765	TRUE	0.000266477
ENSG00000178764	7447.22	2234.24	1.73692	TRUE	6.52129e-17
ENSG00000122729	1832.3	550.185	1.73567	TRUE	9.57021e-10
ENSG00000189067	127062	38169	1.73506	TRUE	4.63423e-13
ENSG00000233214	108.402	32.5849	1.73411	TRUE	0.00130354
ENSG00000158615	11637.3	3505.28	1.73116	TRUE	3.06438e-18
ENSG00000065618	120.716	36.3704	1.73078	TRUE	0.000816566
ENSG00000256582	41.0952	12.3884	1.72998	TRUE	0.0023863
ENSG00000103496	8601.96	2594.07	1.72945	TRUE	8.42911e-12
ENSG00000177432	122.23	36.8972	1.72802	TRUE	8.84519e-06
ENSG00000128383	18738.8	5665.3	1.72581	TRUE	1.83139e-06
ENSG00000251179	85.4971	25.8509	1.72566	TRUE	0.00047504
ENSG00000013374	9901.2	2995.63	1.72474	TRUE	3.46586e-11
ENSG00000186352	156.067	47.2421	1.72402	TRUE	1.97064e-05
ENSG00000140470	265.988	80.5403	1.72358	TRUE	3.3104e-06
ENSG00000128578	87.5059	26.5003	1.72337	TRUE	5.46087e-05
ENSG00000237520	38.1606	11.5626	1.72262	TRUE	0.00585995
ENSG00000133703	4127.13	1250.53	1.7226	TRUE	6.66701e-07
ENSG00000138385	1749.7	530.22	1.72244	TRUE	8.57916e-10
ENSG00000075131	150.88	45.7584	1.72129	TRUE	9.73101e-07
ENSG00000188706	555.906	168.744	1.72001	TRUE	3.91667e-08
ENSG00000085449	2880.71	875.027	1.71903	TRUE	2.39792e-07
ENSG00000152229	4091.7	1242.94	1.71894	TRUE	3.33753e-11
ENSG00000122643	2319.44	704.622	1.71886	TRUE	1.26138e-13
ENSG00000101082	6113.69	1857.64	1.71857	TRUE	6.2252e-10
ENSG00000230551	907.473	275.976	1.71731	TRUE	2.97136e-10
ENSG00000213714	78.6161	23.9186	1.71669	TRUE	0.000839138
ENSG00000166446	895.122	272.887	1.71378	TRUE	6.11117e-12
ENSG00000121858	10291.3	3137.9	1.71356	TRUE	2.94755e-09
ENSG00000259954	61.5006	18.7681	1.71232	TRUE	0.000656294
ENSG00000128805	279.366	85.2602	1.71221	TRUE	2.91371e-05
ENSG00000275832	129.173	39.4272	1.71204	TRUE	0.000483471
ENSG00000113742	5443.36	1662.5	1.71115	TRUE	1.60344e-18
ENSG00000108556	191.174	58.4026	1.71078	TRUE	1.2592e-07
ENSG00000173276	1482.25	453.12	1.70982	TRUE	3.66236e-12
ENSG00000050344	1380.12	421.962	1.70961	TRUE	3.01358e-12
ENSG00000165868	169.9	51.963	1.70913	TRUE	0.000825223
ENSG00000237522	171.638	52.5775	1.70685	TRUE	1.03325e-05
ENSG00000165617	149.148	45.7136	1.70605	TRUE	0.00106648
ENSG00000102119	4712.13	1444.33	1.70598	TRUE	6.60801e-13
ENSG00000090520	1900.23	583.665	1.70296	TRUE	4.74339e-11
ENSG00000113407	3261.1	1001.85	1.70269	TRUE	3.91625e-13
ENSG00000137767	4030.01	1238.66	1.702	TRUE	2.67608e-11
ENSG00000160932	14758.8	4537.11	1.70173	TRUE	7.1441e-07
ENSG00000162695	2588.35	795.929	1.70132	TRUE	1.45228e-09
ENSG00000172939	6724.48	2069.71	1.69999	TRUE	5.2036e-14
ENSG00000026025	47294.7	14575.5	1.69814	TRUE	7.97975e-08
ENSG00000272886	3977.95	1226.48	1.6975	TRUE	3.11642e-17
ENSG00000114480	2038.94	628.842	1.69705	TRUE	1e-15
ENSG00000186806	81.9082	25.2995	1.6949	TRUE	0.000337651
ENSG00000225792	45.1518	13.9557	1.69392	TRUE	0.00420006
ENSG00000143622	6003.75	1856.95	1.69293	TRUE	3.07333e-15
ENSG00000278869	140.188	43.3625	1.69284	TRUE	0.00615123
ENSG00000106588	200.115	61.9153	1.69246	TRUE	3.58274e-06
ENSG00000186088	4183.33	1295.4	1.69125	TRUE	3.34086e-13
ENSG00000135127	3107.06	962.199	1.69114	TRUE	1.45069e-11
ENSG00000127947	11301.3	3503.94	1.68944	TRUE	1.20521e-10
ENSG00000123908	11318.3	3509.22	1.68943	TRUE	1.00205e-12
ENSG00000114354	2950.05	914.665	1.68942	TRUE	5.64869e-16
ENSG00000270019	44.6334	13.8418	1.6891	TRUE	0.00141709
ENSG00000049449	337.488	104.68	1.68884	TRUE	1.23327e-09
ENSG00000197885	165.067	51.2071	1.68864	TRUE	1.01683e-05
ENSG00000228649	254.403	79.0056	1.68709	TRUE	4.96213e-06
ENSG00000100883	3626	1126.7	1.68628	TRUE	2.81551e-14
ENSG00000242258	212.411	66.0029	1.68625	TRUE	1.82069e-06
ENSG00000258826	48.932	15.2161	1.68518	TRUE	0.00586669
ENSG00000127561	128.811	40.0657	1.68482	TRUE	0.00820465
ENSG00000115520	1835.08	571.085	1.68407	TRUE	3.86274e-12
ENSG00000152749	555.336	173.096	1.68179	TRUE	1.49742e-12
ENSG00000110768	2280.48	711.303	1.6808	TRUE	3.32972e-13
ENSG00000178719	21232.6	6626.85	1.67989	TRUE	1.95219e-07
ENSG00000168675	2574.04	803.744	1.67923	TRUE	7.59059e-13
ENSG00000005187	391.704	122.362	1.67861	TRUE	3.26989e-07
ENSG00000120694	4699.2	1469.81	1.67678	TRUE	2.18726e-09
ENSG00000273284	48.7987	15.2665	1.67647	TRUE	0.00237832
ENSG00000171612	252.416	79.0041	1.6758	TRUE	6.03272e-08
ENSG00000205084	87.3271	27.359	1.67442	TRUE	0.000617506
ENSG00000153485	373.757	117.156	1.67366	TRUE	2.66522e-08
ENSG00000235001	46.7725	14.6716	1.67263	TRUE	0.0015736
ENSG00000163328	4261.21	1336.89	1.67238	TRUE	1.28763e-12
ENSG00000177150	553.808	173.769	1.67222	TRUE	5.75877e-07
ENSG00000139116	481.035	151.109	1.67056	TRUE	1.50046e-06
ENSG00000160710	100821	31674.3	1.67041	TRUE	4.98489e-11
ENSG00000144488	68.4288	21.5026	1.6701	TRUE	0.000239581
ENSG00000065809	12223.9	3841.79	1.66985	TRUE	1.37689e-16
ENSG00000137312	24419.9	7674.94	1.66983	TRUE	1.54621e-09
ENSG00000169621	123.775	38.9295	1.66878	TRUE	1.46822e-05
ENSG00000172403	113.47	35.7015	1.66826	TRUE	2.78882e-05
ENSG00000260464	46.1541	14.5358	1.66685	TRUE	0.00877641
ENSG00000136213	5469.96	1723.38	1.66629	TRUE	8.94836e-06
ENSG00000076706	118.952	37.4854	1.66599	TRUE	0.000957015
ENSG00000206190	4378.24	1379.77	1.66593	TRUE	1.10561e-06
ENSG00000118432	149.912	47.2961	1.66432	TRUE	0.00129078
ENSG00000110660	424.788	134.045	1.66402	TRUE	1.74758e-07
ENSG00000284825	56.4694	17.8423	1.66217	TRUE	0.00125817
ENSG00000138660	954.787	301.973	1.66076	TRUE	5.76104e-14
ENSG00000223960	752.773	238.101	1.66064	TRUE	3.02141e-13
ENSG00000167723	121.191	38.3505	1.65996	TRUE	0.000455685
ENSG00000156273	19273.5	6100	1.65974	TRUE	9.05421e-13
ENSG00000163694	11589.3	3669	1.65933	TRUE	4.72811e-10
ENSG00000129667	11915.1	3777.88	1.65714	TRUE	1.26509e-05
ENSG00000138767	6881.7	2182.28	1.65693	TRUE	1.73928e-06
ENSG00000171204	710.192	225.422	1.65558	TRUE	8.76555e-11
ENSG00000112182	4283.46	1361.62	1.65345	TRUE	9.61865e-14
ENSG00000133313	15562.9	4947.88	1.65323	TRUE	1.53284e-06
ENSG00000092439	3693.59	1174.51	1.65296	TRUE	3.92794e-10
ENSG00000132963	1272.24	404.709	1.65242	TRUE	2.12524e-08
ENSG00000244071	57.158	18.1939	1.6515	TRUE	0.00779769
ENSG00000272084	75.9993	24.2082	1.65049	TRUE	0.00180313
ENSG00000140406	7423.97	2364.96	1.65037	TRUE	8.3171e-12
ENSG00000169756	4908	1564.5	1.64944	TRUE	1.64278e-08
ENSG00000125731	2550.28	813.195	1.64898	TRUE	9.40961e-06
ENSG00000175505	636.769	203.179	1.64802	TRUE	3.30196e-06
ENSG00000183943	3696.65	1181.5	1.6456	TRUE	1.04548e-14
ENSG00000155363	6823.31	2181.01	1.64547	TRUE	8.35705e-06
ENSG00000176105	297.638	95.1472	1.64533	TRUE	4.36026e-07
ENSG00000100647	33679.2	10776.1	1.64402	TRUE	3.01237e-09
ENSG00000154153	1073.28	343.503	1.64363	TRUE	3.17618e-05
ENSG00000134333	12609.8	4045.88	1.64002	TRUE	4.2817e-16
ENSG00000132475	69956.7	22455.8	1.63937	TRUE	3.82573e-11
ENSG00000108106	841.776	270.3	1.63888	TRUE	1.54097e-05
ENSG00000154447	292.638	94.0121	1.6382	TRUE	4.00738e-05
ENSG00000221866	405.93	130.414	1.63814	TRUE	2.06276e-06
ENSG00000205339	4223.46	1357.66	1.6373	TRUE	1.61861e-08
ENSG00000163512	815.816	262.27	1.63719	TRUE	4.65208e-10
ENSG00000173812	43806.5	14085.6	1.63692	TRUE	7.72824e-12
ENSG00000164182	102.092	32.8302	1.63677	TRUE	0.000355984
ENSG00000073803	652.808	210.134	1.63535	TRUE	1.95953e-12
ENSG00000119844	6565.57	2115.89	1.63366	TRUE	2.30217e-13
ENSG00000110079	228.073	73.5111	1.63346	TRUE	3.52752e-05
ENSG00000271204	44.5598	14.375	1.63218	TRUE	0.00606892
ENSG00000110172	1430.11	461.608	1.63138	TRUE	7.9936e-10
ENSG00000183508	6801.01	2197.11	1.63014	TRUE	2.66897e-07
ENSG00000084733	12354.5	3991.27	1.63012	TRUE	8.75359e-17
ENSG00000286122	55.7382	18.0077	1.63005	TRUE	0.00493877
ENSG00000165704	760.797	245.81	1.62997	TRUE	1.46763e-07
ENSG00000257315	48.3531	15.6343	1.62889	TRUE	0.00719344
ENSG00000107937	2575.26	834.238	1.62619	TRUE	3.71929e-15
ENSG00000279412	108.872	35.2949	1.6251	TRUE	4.04964e-05
ENSG00000179841	316.045	102.502	1.62447	TRUE	1.95634e-06
ENSG00000146376	1211.87	393.303	1.62352	TRUE	4.06221e-07
ENSG00000034152	28986.5	9420.44	1.62152	TRUE	2.36492e-09
ENSG00000166147	92.3451	30.0124	1.62148	TRUE	0.00207393
ENSG00000141497	699.594	227.469	1.62085	TRUE	5.7341e-09
ENSG00000169895	3359.91	1092.58	1.62068	TRUE	5.25191e-09
ENSG00000168502	88.7445	28.8967	1.61875	TRUE	0.0047901
ENSG00000102221	237.895	77.5102	1.61787	TRUE	3.52662e-05
ENSG00000279166	72.4889	23.623	1.61757	TRUE	0.00104723
ENSG00000159256	5329.02	1737.29	1.61703	TRUE	2.2562e-12
ENSG00000154642	1653.92	539.292	1.61675	TRUE	1.27619e-10
ENSG00000169379	264.875	86.3855	1.61645	TRUE	4.84422e-08
ENSG00000080608	801.724	261.712	1.61512	TRUE	2.67102e-08
ENSG00000205730	2084.51	680.76	1.61449	TRUE	4.16668e-12
ENSG00000141380	3445.97	1125.56	1.61426	TRUE	6.54768e-11
ENSG00000204574	9044.31	2955.2	1.61375	TRUE	8.48975e-09
ENSG00000140450	1666.35	544.484	1.61373	TRUE	4.38135e-10
ENSG00000131378	5985.15	1958.14	1.61191	TRUE	1.37689e-16
ENSG00000182534	796.256	260.95	1.60946	TRUE	2.20956e-05
ENSG00000141506	40514.2	13283.7	1.60877	TRUE	9.46294e-13
ENSG00000180694	842.504	276.444	1.6077	TRUE	3.01153e-11
ENSG00000160999	4571.36	1501.72	1.60601	TRUE	2.78321e-10
ENSG00000235847	156.647	51.4616	1.60595	TRUE	0.000958615
ENSG00000021355	16666.8	5477.52	1.60538	TRUE	3.31428e-11
ENSG00000112033	6867.97	2262.8	1.60177	TRUE	2.91752e-10
ENSG00000257122	486.192	160.297	1.60078	TRUE	1.2197e-08
ENSG00000133805	6583.61	2170.8	1.60065	TRUE	3.53543e-14
ENSG00000213639	9513.89	3137.32	1.6005	TRUE	1.94374e-05
ENSG00000110060	608.051	200.649	1.59952	TRUE	3.16166e-12
ENSG00000100985	17317.3	5716.05	1.59912	TRUE	2.75188e-08
ENSG00000258302	67.3252	22.26	1.5967	TRUE	0.00132852
ENSG00000198517	5459.07	1804.98	1.59668	TRUE	2.79318e-10
ENSG00000259116	36.606	12.1109	1.59577	TRUE	0.0097371
ENSG00000146955	161.018	53.3058	1.59485	TRUE	0.000116198
ENSG00000102401	1844.52	610.959	1.5941	TRUE	4.85093e-14
ENSG00000113263	15973.6	5294.74	1.59306	TRUE	6.25708e-14
ENSG00000115419	6764.91	2242.41	1.59302	TRUE	2.18774e-09
ENSG00000124334	52.117	17.2832	1.59238	TRUE	0.00900891
ENSG00000145780	2893.42	960.612	1.59075	TRUE	5.21729e-13
ENSG00000139163	3314.72	1101.38	1.58957	TRUE	3.7224e-09
ENSG00000258441	1139.78	378.745	1.58945	TRUE	4.4912e-11
ENSG00000280035	161.527	53.6804	1.5893	TRUE	0.0017386
ENSG00000075785	36303.4	12073.7	1.58823	TRUE	8.2944e-14
ENSG00000049768	954.791	317.978	1.58626	TRUE	1.59578e-08
ENSG00000109762	639.026	212.897	1.58572	TRUE	1.14076e-08
ENSG00000130813	3961.86	1323.07	1.58229	TRUE	2.48424e-06
ENSG00000168374	6109.77	2041.86	1.58123	TRUE	4.72509e-13
ENSG00000181359	60.7773	20.3127	1.58115	TRUE	0.00732696
ENSG00000151239	393.769	131.918	1.57771	TRUE	0.000107577
ENSG00000158711	5238.17	1755.04	1.57756	TRUE	5.2287e-09
ENSG00000162614	429.393	143.917	1.57706	TRUE	9.53888e-05
ENSG00000251022	1193.26	399.972	1.57693	TRUE	8.86171e-12
ENSG00000126814	439.587	147.396	1.57645	TRUE	4.64e-06
ENSG00000184613	6343.21	2128.54	1.57535	TRUE	3.16906e-12
ENSG00000115816	1254.24	420.948	1.57509	TRUE	8.38383e-08
ENSG00000174607	77.3886	25.9757	1.57496	TRUE	0.000327951
ENSG00000010539	2810.4	943.665	1.57443	TRUE	5.24811e-10
ENSG00000267554	372.033	124.928	1.57433	TRUE	5.88698e-06
ENSG00000165259	112.117	37.6654	1.57369	TRUE	4.4091e-05
ENSG00000151304	322.704	108.6	1.57119	TRUE	9.16568e-06
ENSG00000137460	518.017	174.441	1.57026	TRUE	6.42732e-06
ENSG00000281100	271.233	91.3513	1.57004	TRUE	4.71759e-07
ENSG00000107771	3341.69	1126.33	1.56895	TRUE	1.0521e-06
ENSG00000275180	70.9084	23.9084	1.56844	TRUE	0.000805542
ENSG00000123975	140.421	47.3476	1.56839	TRUE	0.0021565
ENSG00000101342	308.105	103.913	1.56805	TRUE	2.16224e-06
ENSG00000126368	1288.51	434.68	1.56768	TRUE	1.80386e-07
ENSG00000136141	1588.77	536.36	1.56664	TRUE	9.48379e-14
ENSG00000109790	1437.68	485.578	1.56597	TRUE	6.06636e-11
ENSG00000114450	2914.44	984.842	1.56525	TRUE	9.85657e-13
ENSG00000107263	30663.4	10364.7	1.56484	TRUE	5.64473e-16
ENSG00000085063	3211.94	1085.94	1.56451	TRUE	1.30634e-10
ENSG00000284734	39.3669	13.3104	1.56443	TRUE	0.00524401
ENSG00000034677	3802.26	1286.5	1.5634	TRUE	3.44083e-12
ENSG00000258704	116.028	39.2632	1.56322	TRUE	0.000192981
ENSG00000286545	123.638	41.8597	1.56249	TRUE	0.00118495
ENSG00000116675	125.972	42.6709	1.56178	TRUE	0.000102275
ENSG00000168610	52106.9	17650.6	1.56175	TRUE	1.01441e-08
ENSG00000182985	111.145	37.6745	1.56078	TRUE	0.000954561
ENSG00000248476	80.039	27.1596	1.55924	TRUE	0.00028576
ENSG00000080815	15019.3	5103.37	1.5573	TRUE	8.52332e-15
ENSG00000198019	270.06	91.8127	1.55651	TRUE	0.00130114
ENSG00000235579	59.3186	20.1721	1.55613	TRUE	0.00520699
ENSG00000091972	287.764	97.9291	1.55508	TRUE	2.9893e-07
ENSG00000101367	9842.16	3350.33	1.55467	TRUE	1.35888e-09
ENSG00000228203	75.2672	25.6473	1.55321	TRUE	0.00182838
ENSG00000047621	566.03	192.886	1.55313	TRUE	1.40235e-07
ENSG00000096384	34515.4	11784.2	1.55039	TRUE	1.25584e-14
ENSG00000148154	2393.55	817.542	1.54979	TRUE	2.54914e-10
ENSG00000115839	4506.23	1539.48	1.54948	TRUE	1.38893e-14
ENSG00000177721	1526.12	521.496	1.54914	TRUE	1.18262e-08
ENSG00000204217	2112.29	723.045	1.54665	TRUE	1.63152e-13
ENSG00000115902	1278.91	437.876	1.54633	TRUE	3.20835e-07
ENSG00000153317	14441.1	4944.39	1.54632	TRUE	2.38421e-12
ENSG00000108510	6297.62	2157.17	1.54567	TRUE	1.77398e-12
ENSG00000128284	12628	4340.26	1.54078	TRUE	9.24003e-09
ENSG00000115091	29309.1	10076.6	1.54033	TRUE	8.51807e-13
ENSG00000121749	2511	864.647	1.53808	TRUE	1.14893e-09
ENSG00000273272	61.4333	21.1625	1.53751	TRUE	0.00310336
ENSG00000169813	21553.2	7427.18	1.53701	TRUE	5.56565e-13
ENSG00000196396	11672.6	4023.11	1.53674	TRUE	1.99759e-11
ENSG00000135604	11375.3	3922.04	1.53622	TRUE	7.70178e-09
ENSG00000137193	30974.9	10694.9	1.53417	TRUE	6.12189e-08
ENSG00000170340	1479.69	510.999	1.5339	TRUE	9.82613e-11
ENSG00000169508	2875.22	992.958	1.53387	TRUE	4.15896e-05
ENSG00000166813	48.3729	16.7188	1.53273	TRUE	0.00459337
ENSG00000169826	4297.6	1485.38	1.53269	TRUE	2.42234e-10
ENSG00000076604	1185.71	409.843	1.53261	TRUE	2.53682e-08
ENSG00000113387	1869.05	646.154	1.53236	TRUE	5.1445e-07
ENSG00000261888	320.655	110.969	1.53087	TRUE	2.35521e-05
ENSG00000173083	4402.64	1524.96	1.5296	TRUE	1.61861e-08
ENSG00000129315	4048	1403.78	1.52789	TRUE	1.3266e-10
ENSG00000138942	2948.8	1022.99	1.52734	TRUE	6.12002e-09
ENSG00000180530	1994.71	692.511	1.52627	TRUE	1.0456e-09
ENSG00000278000	38.2165	13.2716	1.52585	TRUE	0.00827757
ENSG00000076003	1998.87	694.161	1.52584	TRUE	2.54999e-09
ENSG00000089048	269.383	93.693	1.52364	TRUE	1.82838e-06
ENSG00000117523	27092.9	9436.68	1.52156	TRUE	7.22642e-16
ENSG00000213585	3772.98	1314.98	1.52066	TRUE	4.52824e-14
ENSG00000166889	7179.03	2503.32	1.51995	TRUE	5.37506e-12
ENSG00000166949	6115.58	2132.86	1.5197	TRUE	2.83676e-10
ENSG00000075618	1023.94	357.314	1.51887	TRUE	0.000104964
ENSG00000163947	10163.7	3547.76	1.51844	TRUE	4.12903e-12
ENSG00000057657	5703.47	1991.66	1.51787	TRUE	2.15053e-06
ENSG00000107890	356.495	124.576	1.51686	TRUE	2.87078e-05
ENSG00000178896	482.67	168.707	1.51652	TRUE	2.2187e-07
ENSG00000133961	25317.4	8854.31	1.51568	TRUE	8.70442e-13
ENSG00000062582	72.3246	25.2967	1.51554	TRUE	0.00263298
ENSG00000239713	5750.42	2011.86	1.51514	TRUE	2.72956e-06
ENSG00000186063	1074.08	375.836	1.51492	TRUE	1.67229e-11
ENSG00000248643	102.735	35.9591	1.51449	TRUE	0.00019793
ENSG00000134371	2777.15	972.256	1.5142	TRUE	3.39952e-11
ENSG00000136158	121.637	42.5974	1.51375	TRUE	6.83248e-05
ENSG00000197045	1577.97	552.606	1.51375	TRUE	4.54762e-05
ENSG00000134193	124.239	43.5611	1.51201	TRUE	0.000261726
ENSG00000118777	168.229	59.0203	1.51115	TRUE	0.000636611
ENSG00000188375	72.9203	25.5988	1.51024	TRUE	0.00221386
ENSG00000184545	465.407	163.483	1.50936	TRUE	1.27572e-05
ENSG00000279133	155.914	54.7998	1.50851	TRUE	9.89447e-05
ENSG00000100554	1197.72	421.073	1.50815	TRUE	5.79052e-08
ENSG00000180610	48.0645	16.9023	1.50775	TRUE	0.00486819
ENSG00000185404	3993.88	1405.82	1.50638	TRUE	4.0645e-08
ENSG00000164163	1449.42	510.291	1.50608	TRUE	1.58545e-06
ENSG00000125633	5981.3	2105.98	1.50597	TRUE	3.41184e-12
ENSG00000176871	3583.97	1262.35	1.50545	TRUE	7.26062e-14
ENSG00000103888	244.49	86.1686	1.50454	TRUE	7.27396e-07
ENSG00000139687	2531.48	892.421	1.50419	TRUE	1.48201e-07
ENSG00000047249	2187.01	771.183	1.50381	TRUE	2.60717e-13
ENSG00000273841	840.405	296.623	1.50245	TRUE	1.00128e-07
ENSG00000173517	2096.22	739.947	1.5023	TRUE	1.60749e-11
ENSG00000140749	20406.2	7206.97	1.50154	TRUE	2.48721e-10
[truncated: 1,470 more rows]
