# Supplementary material for: From environmental adaptation to host survival: Attributes that mediate pathogenicity of Candida auris
Source: Virulence. 2022 Feb 10;13(1):191–214. doi: 10.1080/21505594.2022.2026037 (PMC8837256; doi:10.1080/21505594.2022.2026037)
Supplement: Supplemental Material [file KVIR_A_2026037_SM8193.zip › supplementary/Table S2_human DEGs_common vs. specific.xlsx]

## Sheet: (A) Candida-common human DEGs
Table S2: Sets of human genes regulated during whole blood infection.
(A) List of human genes differentially expressed in common for infection with C. auris, C. albicans, C. glabrata, C. tropicalis, or C. parapsilosis.
		downregulated		upregulated
		AATBC		ABCA1	LONRF3
		ABCD2		ABL2	LPCAT1
		ABHD12B		AC002091.1	LRRC32
		ABHD5		AC002091.2	LTA
		ABHD8		AC003101.2	LUCAT1
		AC007342.2		AC004854.2	LY6G6C
		AC007342.3		AC004988.1	LYPD3
		AC007342.5		AC005083.1	MAFB
		AC007342.9		AC005622.1	MAFF
		AC007877.1		AC005920.2	MAFG
		AC009506.2		AC006160.1	MAFK
		AC009961.3		AC006449.7	MAMLD1
		AC010883.3		AC006460.2	MAP1LC3A
		AC011472.2		AC007240.3	MAP2K3
		AC012645.2		AC007271.1	MAP3K8
		AC012645.4		AC007336.2	MAPK6
		AC015802.6		AC007384.1	MAPKAPK2
		AC017104.6		AC007608.4	MAPRE1
		AC020658.5		AC008760.2	MARCHF3
		AC022400.1		AC008771.1	MARCKS
		AC023510.2		AC008894.3	MARCKSL1
		AC027243.2		AC009303.4	MB21D2
		AC064805.1		AC010768.2	MCF2L2
		AC069281.2		AC010980.2	MCOLN1
		AC073342.2		AC011511.2	MCTP1
		AC092053.6		AC011511.5	MELTF
		AC099524.1		AC013486.1	METRNL
		AC104463.2		AC015819.2	METTL1
		AC104809.2		AC015912.3	MFSD2A
		AC107959.3		AC016405.1	MGLL
		AC108134.1		AC016831.1	MIR155HG
		AC108134.3		AC016876.2	MIR194-2HG
		AC108925.1		AC018529.2	MIR212
		AC110285.2		AC018552.2	MIR221
		AC131009.4		AC020651.2	MIR222
		ACOX1		AC020661.1	MIR222HG
		ACSS3		AC020763.3	MIR22HG
		ADAMTS5		AC020916.1	MIR3142HG
		AFMID		AC023157.2	MIR3198-1
		AGO4		AC025580.1	MIR3945HG
		AIFM3		AC025580.2	MIR616
		AL031123.1		AC026310.3	MIR6821
		AL032821.1		AC026333.3	MIR6835
		AL161785.1		AC027290.3	MITF
		AL513327.1		AC034199.1	MMP1
		AL590617.2		AC039056.2	MMP10
		AL662844.3		AC048341.2	MMP19
		ALDH3B1		AC067945.2	MORF4L2
		ALOX15B		AC068580.1	MRAS
		ANKRD34B		AC068580.3	MRC1
		ANXA9		AC068580.4	MROCKI
		AOC3		AC069209.2	MSC
		AP001542.3		AC069368.2	MSR1
		AP002381.2		AC069528.2	MT2A
		APAF1		AC073548.1	MTF1
		APCDD1		AC079163.2	MTHFD2
		ARHGAP19		AC079209.1	MTND5P32
		ARHGEF40		AC079753.1	MX1
		ARL3		AC083855.2	MYO10
		ARPIN		AC084871.4	N4BP1
		ASB13		AC090192.2	N4BP3
		ASF1B		AC090617.5	NAB1
		ASGR1		AC090970.2	NAB2
		ASRGL1		AC091173.1	NABP1
		ATG16L2		AC091182.1	NAMPT
		AVIL		AC092053.3	NAP1L4P1
		BAIAP2-DT		AC092053.4	NBL1
		BICDL2		AC092803.1	NBN
		BMX		AC093520.2	NCR3LG1
		BRICD5		AC093525.8	NCS1
		C10orf105		AC093583.1	NECAP1
		C11orf21		AC100858.3	NEU4
		C1orf127		AC104695.4	NEURL3
		C20orf197		AC105046.1	NFE2L2
		C2CD2L		AC106028.4	NFIL3
		C9orf139		AC106865.1	NFKB1
		CACNA2D3		AC108676.1	NFKB2
		CALHM2		AC112198.2	NFKBIA
		CAMK2G		AC112484.1	NFKBID
		CARD9		AC112496.1	NFKBIE
		CAT		AC116407.2	NFKBIZ
		CBFA2T3		AC116651.1	NIBAN2
		CCDC125		AC124798.1	NINJ1
		CCDC149		AC131097.2	NIPAL4
		CCDC153		AC131097.3	NKD1
		CCDC170		AC132872.3	NLN
		CCN3		AC144831.1	NLRP3
		CCNG2		AC145207.8	NPTX1
		CCNJL		AC244034.3	NR1D1
		CCR2		AC245297.1	NR4A1
		CD101		ACOD1	NR4A2
		CD1D		ACSL5	NR4A3
		CD248		ACTG1	NRARP
		CD300H		ACTG1P2	NRIP3
		CD300LF		AD000864.1	NRP1
		CD33		ADGRB1	NRP2
		CD36		ADGRG3	NSMAF
		CDKN1C		ADM	OAS1
		CEACAM4		ADNP2	OAS2
		CEBPA		ADORA2A	OASL
		CEBPA-DT		ADORA2A-AS1	OLIG2
		CEBPD		ADORA2B	OLR1
		CEP63		AF064858.1	OR2B11
		CFAP45		AF117829.1	OSGIN1
		CHST13		AGAP3	OSM
		CLCN4		AK4	OXSR1
		CLMN		AKAP5	P2RX4
		CLTCL1		AL008729.1	P2RX7
		CMTM4		AL021707.6	PALM2AKAP2
		COL8A2		AL021978.1	PAPSS2
		CREB5		AL022098.1	PARP12
		CRISPLD2		AL049757.2	PARP14
		CRYZL2P		AL078604.2	PDCD1
		CUEDC1		AL078644.1	PDE4A
		CX3CR1		AL117335.1	PDE4B
		CXCR1		AL117336.1	PDE4D
		CXCR2		AL118506.1	PDE4DIP
		CYBRD1		AL118508.2	PDYN-AS1
		CYP4F12		AL121899.4	PEA15
		CYSLTR2		AL133330.1	PER1
		DAAM2		AL137002.2	PERP
		DBP		AL137003.1	PFKFB3
		DEF8		AL137127.1	PGAP1
		DGKG		AL139005.1	PHACTR1
		DHRS13		AL139246.5	PHLDA1
		DPEP2		AL157786.1	PHLDA2
		DPYSL2		AL157871.2	PHLDB1
		DRAIC		AL161421.1	PI3
		DSC2		AL355881.2	PI4K2B
		DTX1		AL356215.1	PIM3
		DUS2		AL356417.3	PLA2G7
		DUX4L50		AL390066.2	PLAT
		DYRK1B		AL390760.1	PLAU
		EFNA4		AL391261.3	PLAUR
		EGLN1		AL391832.2	PLEK
		ELF3-AS1		AL391832.3	PLEKHN1
		ENKD1		AL442635.1	PLEKHO2
		ENTPD1		AL445490.1	PLIN2
		EPHB2		AL445933.1	PLK2
		EPHB3		AL645608.7	PLK3
		EXTL3		AL645608.8	PLPP3
		F2RL1		ALDH1A2	PLSCR1
		F2RL3		ALG1L13P	PLXNA1
		FABP6		AMZ1	PMAIP1
		FAM174A		ANKRD22	PMEPA1
		FCER1A		ANKRD33	PNP
		FCGR3B		ANKRD33B	PNPLA1
		FES		ANXA5	PNPLA8
		FGL2		AP000355.1	PNPT1
		FKBP9		AP000640.1	PPARG
		FLT3		AP000640.2	PPCDC
		FRAT1		AP000757.1	PPIF
		FRAT2		AP000944.5	PPM1K
		FUT7		AP3M2	PPP1R10
		FZD2		APLP1	PPP1R15A
		GAB1		AQP9	PPP1R16B
		GASK1B		ARC	PPP1R17
		GCA		AREG	PRDM8
		GDPD3		ARF4	PRNP
		GLI1		ARFGAP3	PROK2
		GPBAR1		ARHGAP31	PTGER4
		GPR162		ARHGAP31-AS1	PTGES
		GPR27		ARID5A	PTGES3P1
		HAL		ARL5B	PTGS2
		HCG27		ARL8B	PTPN7
		HDAC9		ARNTL2	PTPRE
		HFE		ARRDC2	PTX3
		HHEX		ASPH	PXDC1
		HLX		ASTL	RAB1A
		HRH2		ATF3	RAB20
		HSDL2		ATF5	RAB21
		HSPA6		ATP13A3	RAB33A
		HSPE1P18		ATP1B1	RAB7B
		HVCN1		ATP1B3	RABGEF1
		IDH1		ATP2B1	RALGDS
		IFFO1		ATP2B1-AS1	RAPH1
		IL13RA1		ATP6V0C	RASGEF1B
		IL17RA		ATP6V1C1	RASGRP3
		IL5RA		ATXN1	RBKS
		IMPA2		ATXN1-AS1	REL
		INKA2		AVPI1	RELB
		IQSEC2		AXL	RGCC
		ISL2		AZIN1	RGL1
		JAML		AZIN1-AS1	RGS1
		JDP2		B3GNT5	RGS16
		KCNE3		B3GNT7	RHCG
		KCNIP2		B4GALT5	RHEB
		KIAA0930		BAALC	RHOV
		KIAA1211L		BAG3	RILPL2
		KIF27		BAZ1A	RIN2
		LAMB2		BCAR3	RIPK2
		LILRA1		BCAT1	RN7SL124P
		LIN7A		BCL2A1	RN7SL172P
		LINC00173		BCL2L14	RN7SL368P
		LINC00671		BCL3	RNF152
		LINC00683		BHLHE40	RPS26P21
		LINC00899		BID	RRAD
		LINC01001		BIRC2	RRAGC
		LINC01127		BIRC3	RRN3P4
		LINC01503		BTBD19	RSAD2
		LINC02288		BTG2	RUBCNL
		LINC02289		BTG3	S100A2
		LINC02723		BX470102.1	S1PR2
		LINC02724		BX539320.1	SAMD4B
		LOXL3		BX640514.2	SAMD9
		LRMP		BZW1	SAMD9L
		LRRC4		C10orf55	SAMSN1
		LUNAR1		C11orf96	SAT1
		LYVE1		C15orf48	SC5D
		MANBA		C17orf107	SCARB2
		MANSC1		C1orf122	SCARF1
		MAP2K6		C1orf61	SCIN
		MAP3K3		C1QTNF1	SCML1
		MAP3K6		C3	SCN1B
		MAPK14		C3AR1	SDC2
		MARCHF1		C5AR1	SDC4
		MARVELD1		C5orf58	SDE2
		MBOAT2		C6orf223	SDS
		MEGF9		CALCRL	SDSL
		METTL7A		CAMK1G	SEC22B
		MINDY1		CBARP	SEC24A
		MMP17		CC2D2A	SEMA3F
		MMP25-AS1		CCDC71L	SEMA6B
		MNDA		CCL18	SEMA7A
		MPPE1		CCL2	SERPINB2
		MPZL1		CCL20	SERPINB8
		MPZL2		CCL22	SERPINB9
		MPZL3		CCL24	SERPINE1
		MRVI1		CCL3	SERTAD1
		MS4A4E		CCL3L1	SFMBT2
		MS4A6A		CCL4	SGK1
		MTARC1		CCL4L2	SGMS2
		MXD3		CCL7	SGPP2
		MYCL		CCL8	SGTB
		MYO7B		CCNA1	SH2B2
		NACC2		CCNL1	SH3BP5
		NALT1		CCR1	SH3D21
		NCF4-AS1		CCR5	SIAH3
		NECAB2		CCR7	SIK1
		NEURL1		CCRL2	SIK1B
		NHSL2		CD109	SKIL
		NLRC4		CD274	SLA
		NLRP6		CD276	SLAMF7
		NLRX1		CD300E	SLC12A5-AS1
		NMUR1		CD38	SLC16A3
		NPEPL1		CD40	SLC1A3
		NR2F6		CD44	SLC22A18AS
		NUAK2		CD44-AS1	SLC25A13
		NUDT16		CD55	SLC25A33
		NUDT16P1		CD58	SLC30A4
		NUP50-DT		CD63	SLC35E4
		OLFM1		CD68	SLC39A8
		OTX1		CD69	SLC3A2
		OXER1		CD70	SLC41A2
		P2RY13		CD80	SLC43A3
		PAQR7		CD83	SLC6A3
		PDK4		CDC42EP3	SLC7A1
		PDLIM2		CDCP1	SLC7A11
		PEAK3		CDKN1A	SLC7A5
		PFKFB4		CEBPB	SLC9A4
		PHC2		CEP170	SLC9A7P1
		PIP4P2		CFAP58	SLCO4A1
		PLB1		CFAP58-DT	SLCO4A1-AS1
		PLBD1		CFAP99	SLPI
		PLEKHG3		CH25H	SMAD7
		PLOD1		CHD1	SNAI1
		PPFIA4		CHMP4BP1	SNX8
		PPL		CHRNE	SNX9
		PPM1F		CHST7	SOCS1
		PPP1R12B		CKAP4	SOCS3
		PPP1R3D		CLCF1	SOD2
		PRAM1		CLEC5A	SOWAHC
		PRDM5		CLIC4	SP140
		PRRG4		CLIC5	SPAG4
		PRSS36		COL1A1	SPAG5
		PSRC1		COL4A2	SPAG9
		PTGDR		CPD	SPART
		PTGDR2		CPM	SPATA2L
		PYGL		CREM	SPATS2L
		RAB11FIP1		CRLF2	SPHK1
		RAB36		CSF1	SPINK1
		RAB37		CSF2	SPP1
		RAB3D		CSF3	SPRED2
		RASGEF1A		CSRNP1	SPRY1
		RASGRP4		CSTB	SPRY2
		RASSF4		CT75	SPSB1
		RCBTB2		CTSL	SPTBN5
		RCN3		CXCL1	SPTY2D1
		RELL1		CXCL10	SQLE
		REM2		CXCL16	SQSTM1
		RERE-AS1		CXCL2	SRC
		RGS14		CXCL3	SRF
		RGS2		CXCL5	SRGN
		RIN1		CXCL8	SSTR2
		RNF135		CXCL9	ST6GALNAC6
		RNF24		CXCR4	STARD4
		RPGRIP1		CYP19A1	STARD8
		RPL7AP64		CYSTM1	STAT4
		RSPH3		DCSTAMP	STX1A
		RTN1		DCUN1D3	STX4
		S100Z		DDIT3	SUCNR1
		SCARB1		DDIT4	SUPT6H
		SCAT8		DDX21	SYAP1
		SCIMP		DDX3Y	SYN1
		SELPLG		DDX58	SYNGR3
		SEZ6L		DDX60	SYNPO2
		SFXN5		DDX60L	TAF13
		SHROOM1		DELEC1	TAF4B
		SIRPB2		DENND5A	TBC1D2
		SIRPG		DKK3	TBC1D7
		SLC12A9		DLGAP1-AS1	TBK1
		SLC1A7		DLGAP1-AS2	TCAF2
		SLC24A4		DMD	TCTEX1D4
		SLC26A8		DNAAF1	TFEC
		SLC40A1		DNAJB5	TFPI2
		SLC46A2		DNAJB9	TFRC
		SLITRK4		DNTTIP2	TGIF1
		SNX18		DOCK4	THAP9-AS1
		SOWAHD		DOT1L	THBD
		SPINT1		DPYSL3	TICAM1
		SPTSSB		DRAM1	TIMP1
		ST6GALNAC2		DSE	TLNRD1
		STEAP4		DTX3L	TLR2
		STX10		DUSP1	TM4SF19
		SULT1A1		DUSP10	TMCC3
		SULT1A2		DUSP16	TMEM132A
		SULT1B1		DUSP2	TMEM158
		SUOX		DUSP4	TMEM217
		SYK		DUSP5	TMEM38B
		SYT2		DUSP6	TMEM52B
		TESMIN		DUSP8	TMEM88
		TIGD3		EAF1	TMEM92
		TKT		EBI3	TMEM92-AS1
		TLR1		ECE1	TNC
		TLR10		ECE1-AS1	TNF
		TLR5		EDN1	TNFAIP3
		TLR6		EGR2	TNFAIP6
		TLR8		EGR3	TNFRSF12A
		TMEM121B		EGR4	TNFRSF18
		TMEM144		EHD1	TNFRSF4
		TMEM170B		EHD4	TNFSF14
		TMEM63C		EIF1	TNFSF15
		TMEM91		EIF2AK2	TNFSF18
		TMLHE		ELL2	TNFSF8
		TNFAIP8L2		ELOVL7	TNFSF9
		TNFRSF10C		EMD	TNIP1
		TNFSF10		EML4	TNIP3
		TP53INP1		EMP1	TOM1
		TRIM46		ENTPD7	TP53BP2
		TRPM6		EPOP	TP53INP2
		TSEN34		EPSTI1	TPD52L2
		TSPAN16		EREG	TPM4
		TSPEAR		ERICH3	TRAF1
		TST		ESPL1	TRAF3
		UPK3A		ETF1	TREH
		VCL		ETF1P1	TREM1
		VNN3		ETS2	TRH
		Z98886.1		ETV7	TRIB1
		ZBTB34		F3	TRIB3
		ZBTB47		FAAH2	TRIP10
		ZMYND10		FABP5	TTPAL
		ZNF366		FAM177A1	TUBB6
		ZNF467		FAM209B	TUFT1
		ZNF516		FAM53C	UAP1
		ZNF703		FAM83G	UBAP1
				FAM86B3P	UBE2S
				FCAR	UBTD2
				FERMT2	UPB1
				FEZ1	UPP1
				FFAR1	USP18
				FFAR3	VCAM1
				FGD4	VDR
				FGFRL1	VEGFA
				FLT1	VGF
				FMNL3	VPS18
				FNDC3A	WEE2-AS1
				FNDC3B	WHRN
				FNIP2	WNT10A
				FOSB	WTAP
				FOSL1	XAF1
				FOSL2	XIRP1
				FRMD4B	YRDC
				FTH1	ZBTB21
				FTH1P11	ZBTB43
				FTH1P12	ZC3H12A
				FTH1P15	ZC3H12C
				FTH1P16	ZEB1
				FTH1P2	ZFHX2
				FTH1P20	ZFP36
				FTH1P23	ZMIZ1
				FTH1P3	ZMIZ1-AS1
				FTH1P4	ZMYND15
				FTH1P7	ZNF165
				FTH1P8	ZNF222
				FXYD6	ZNF267
				G0S2	ZNF503
				GADD45B	ZNF541
				GADD45G	ZNF674-AS1
				GAS2L3	ZNF697
				GASAL1	ZSWIM4
				GBP1	ZSWIM6
				GBP1P1
				GBP4
				GCH1
				GCLM
				GCNT7
				GDF15
				GEM
				GGT8P
				GJB2
				GJB6
				GK
				GK-AS1
				GK-IT1
				GLA
				GLUL
				GNA15
				GNG4
				GNPDA1
				GPNMB
				GPR132
				GPR137B
				GPR4
				GPR84
				GPRC5A
				GPX3
				GRASP
				GSDME
				GTPBP1
				H3-3B
				HAMP
				HAPLN3
				HAS1
				HAVCR2
				HBEGF
				HCAR1
				HCAR2
				HCAR3
				HCG20
				HELB
				HELZ2
				HERC5
				HERC6
				HES4
				HIC1
				HIF1A
				HIVEP1
				HIVEP2
				HIVEP3
				HMGA1
				HMGCS1
				HMGN2P46
				HMOX1
				HNRNPA3P2
				HOMER1
				HOMER3-AS1
				HPN
				HPN-AS1
				HPS5
				HRH1
				HSD11B1
				HSD11B1-AS1
				HSD3B7
				HSP90AA1
				HSPA1B
				HSPA5
				HSPH1
				HTR2B
				HTRA3
				HTRA4
				ICAM1
				ICOS
				IDO1
				IER2
				IER3
				IER5
				IFI30
				IFI44L
				IFI6
				IFIH1
				IFIT3
				IFIT5
				IFNB1
				IFNG
				IFNLR1
				IGFBP4
				IGFN1
				IL10
				IL12B
				IL18
				IL1A
				IL1B
				IL1R1
				IL1R2
				IL1RL1
				IL1RL2
				IL1RN
				IL21R
				IL2RA
				IL36G
				IL36RN
				IL4I1
				IL6
				IL6R-AS1
				INHBA
				INPP1
				INSIG1
				INSRR
				IRAK2
				IRF2BP2
				IRF7
				IRGQ
				ISG15
				ISG20
				ITGB8
				ITPRIP
				ITPRIP-AS1
				IVNS1ABP
				JAG1
				JMJD6
				JOSD1
				JUN
				JUNB
				KANK1
				KATNBL1
				KCNH4
				KCNK5
				KDM6B
				KLF10
				KMO
				KRT17
				KRT86
				KRT8P42
				KYNU
				LACC1
				LACTB
				LAD1
				LAMB3
				LAMP3
				LAP3
				LAYN
				LCP2
				LDLR
				LHFPL2
				LIF
				LINC00239
				LINC00346
				LINC00595
				LINC00659
				LINC00664
				LINC00884
				LINC01010
				LINC01136
				LINC01191
				LINC01283
				LINC01353
				LINC01366
				LINC01465
				LINC01679
				LINC02009
				LINC02541
				LIPN
				LITAF
				LONRF1

## Sheet: (B) C. auris-specific human DEG
Table S2: Sets of human genes appearing from C. auris transcriptional profiling during whole blood infection.
(B) List of human genes differentially expressed specifically during whole blood infection with C. auris.
	downregulated		upregulated
	CFLAR-AS1		HLA-DQB1-AS1
	CASC1		AC122718.1
	AC127024.4		AC037459.2
	LINC01531		PRR33
	AC092620.1		LSM3P2
	MTND3P9		VASN
	FLT1P1		AC011462.1
	NUDT19P5		POFUT2
	U91328.1		NCAPH
	AC087045.2		HSP90AB2P
	AL354733.2		AC034244.1
	C9orf147		AL008729.2
	AL353803.5		STIP1P3
	FGD6		MTCO2P4
	AC007686.2		MRGPRE
	AC018926.3		AC135977.1
	GLCE		STIP1
	AC092316.1		IL18BP
	CYP2T1P		UVRAG-DT
	AC104634.1		ADAM8
	CBX3P3		HSPE1P4
	Z94721.3		SNN
	AC022532.1		AC092119.1
	AL358334.3		FBRS
	AP005432.1		VPS9D1
	ZNF93		EIF1P5
			ERVK3-1
			MTHFD2L
			MALAT1
			AP002414.3
