# Supplementary material for: From environmental adaptation to host survival: Attributes that mediate pathogenicity of Candida auris
Source: Virulence. 2022 Feb 10;13(1):191–214. doi: 10.1080/21505594.2022.2026037 (PMC8837256; doi:10.1080/21505594.2022.2026037)
Supplement: Supplemental Material [file KVIR_A_2026037_SM8193.zip › supplementary/Table S3_human Genes of interest.xlsx]

## Sheet: Cytokines and chemokines
	C. auris					C. albicans					C. glabrata					C. tropicalis					C. parapsilosis
H. sapiens Gene	log2(FC) vs 0 min					log2(FC) vs 0 min					log2(FC) vs 0 min					log2(FC) vs 0 min					log2(FC) vs 0 min
	15	30	60	120	240	15	30	60	120	240	15	30	60	120	240	15	30	60	120	240	15	30	60	120	240
CCL3L1	1.73028	4.42434	6.80324	8.21998	8.29346	1.90632	5.85865	8.05858	9.59276	9.77757	2.55503	5.38343	7.6892	9.69816	9.80996	2.91347	6.78886	8.60334	9.53803	8.8862	3.9408	6.67221	8.70616	10.507	10.3098
CCL3	1.20885	4.34909	7.18514	9.40985	9.90479	1.51327	5.68714	7.93215	9.87496	10.3294	2.20953	5.56766	8.13716	10.1138	11.0244	2.20865	6.46482	8.29242	9.65597	9.75106	3.1026	6.25759	8.4142	10.4451	10.9556
CCL4	0.359033	1.96691	4.96803	7.86526	8.17284	0.176434	2.20479	5.02739	7.32485	7.6453	0.5551	2.2236	5.16732	7.81809	8.88871	0.968002	3.27526	5.73491	7.76557	7.95757	1.23224	3.37758	5.88893	8.35516	9.215
CCL20	-2.32179	0.89854	4.88216	7.88945	9.13116	0.920593	2.82419	7.32481	10.1864	11.4354	0.846139	3.03457	7.31079	10.3256	12.04	0.620028	2.60954	6.62376	9.79161	12.1447	0.547977	2.53235	6.25954	9.1269	10.8205
CCL22	-0.306633	0.156805	2.69884	8.65867	8.73901	-0.432987	-0.209524	2.02653	8.64043	10.2961	0.293796	0.658128	3.00766	8.01826	10.2245	-0.722148	0.399993	2.2224	7.62182	10.0351	0.644345	0.764358	3.66487	8.47387	10.0488
CXCL1	1.95381	3.50831	4.04423	4.48493	4.7341	2.45837	4.52523	5.75108	5.97574	5.89047	2.50756	4.37101	4.82852	5.27687	5.61431	2.8106	4.67286	5.39506	5.12015	5.45438	3.07598	4.46068	4.94809	5.35366	5.68096
CXCL16	0.136489	0.6919	1.74005	2.76516	2.96756	0.127861	0.787235	1.88146	2.91556	2.22516	-0.06959	0.528772	1.72188	2.44025	2.80476	0.0711767	0.604083	1.62015	2.44073	2.40288	0.116919	0.484517	1.78393	2.69691	2.88817
CXCL2	1.97166	5.7961	10.2496	10.741	10.9791	1.86092	5.66413	10.681	12.191	12.4069	2.38835	4.71917	9.6641	11.1603	11.0078	1.2914	5.1215	9.55866	10.3783	10.3407	2.55917	5.81196	10.3094	11.4926	10.9289
CXCL3	0.331588	4.31014	8.65893	9.52627	9.69688	-0.245076	3.28772	8.69711	10.3224	9.95237	0.859966	3.26602	8.18016	9.4271	9.36199	0.273049	3.39216	8.14822	8.95335	9.01144	0.564329	3.35323	8.0922	9.28233	8.89441
CXCL5	0.0578114	-0.325634	0.0546774	2.84909	4.47003	-0.52132	-0.0377551	0.105065	1.99146	4.50442	-0.679512	-0.514799	-0.396833	0.622385	3.15012	-0.0844146	-0.211405	-1.14911	0.775593	4.23707	0.2177	-0.0120089	-0.423748	1.0085	3.97032
CXCL8	2.29368	4.49801	6.31487	7.50336	7.87675	3.03103	5.88902	8.07151	9.20484	9.80344	3.83822	6.0163	7.39281	9.59304	10.0581	3.63091	5.82926	7.46228	8.18255	8.41548	3.94053	5.86616	7.36455	8.56783	9.13054
IL10	-0.118935	0.0551337	1.35531	2.78977	3.25411	-0.0712384	1.97	2.56248	4.28941	5.11618	0.65792	-1.46465	0.38633	2.51189	3.66596	0.00881186	0.0993742	0.797218	2.47077	4.4042	-0.985516	-0.868831	0.903998	2.43781	3.99853
IL10RA	0.0933275	0.291242	0.4334	0.805517	0.89246	0.00849575	0.247788	0.132119	0.427419	-0.0485151	-0.000544962	0.284166	0.352399	0.615831	0.821601	0.106307	0.327531	0.244002	0.616447	0.287862	0.159275	0.242384	0.353802	0.912167	0.960002
IL12A	0.909883	1.26855	1.495	1.96307	3.22962	-0.749701	-0.247212	-0.108043	0.139037	1.98488	0.451369	0.673478	-0.333353	1.51402	3.73243	0.131346	-0.190942	0.358135	0.315904	1.36512	0.564979	0.650062	-0.00786482	1.40225	3.8407
IL12B	-0.176567	0.478964	2.39085	8.15113	9.45624	1.37643	0.380222	1.30946	7.43611	10.1554	-0.167849	-0.790041	1.74309	9.2931	11.8864	0.374773	-0.0821185	1.60147	6.3319	9.29833	1.3012	2.40924	2.94447	9.72825	12.6243
IL13RA1	0.0574531	0.10167	-0.196506	-1.45788	-1.92175	-0.119835	0.133254	-0.119105	-0.99422	-2.50693	-0.15723	-0.0394678	-0.145966	-1.27263	-2.36948	0.0361147	0.0956012	-0.426373	-1.07848	-2.28095	0.116874	0.0929117	-0.418924	-1.23578	-2.25171
IL17RA	-0.0660475	-0.121943	-1.0283	-1.64611	-1.9841	-0.0142043	-0.116783	-1.19172	-1.32455	-1.96513	-0.00283172	-0.0943409	-0.901649	-1.39401	-1.98352	0.0270823	-0.108174	-1.10287	-1.47131	-1.87134	-0.0643653	-0.271037	-1.14093	-1.48614	-2.21967
IL18	-0.104553	0.093333	0.423319	2.11239	1.85748	-0.0365782	0.128189	0.606749	2.68957	2.49433	0.0287209	0.201201	0.234197	2.46183	2.48094	0.43859	0.289592	0.701105	2.63541	2.90311	0.221541	0.194769	0.610452	2.65543	2.67778
IL1A	-0.381318	3.39952	7.39369	12.044	13.5866	-0.622418	4.3197	8.80975	12.4254	14.0822	0.402349	3.11147	7.5397	12.2529	14.4784	0.0630346	4.6118	7.81115	11.7859	14.168	3.38353	5.46262	8.14677	12.347	15.0046
IL1B	1.0013	3.71093	5.86408	7.86731	8.23189	0.683539	4.36652	6.34632	8.235	7.93743	1.01419	4.23852	6.38415	8.50729	8.70622	0.955098	4.33975	5.73393	7.44696	7.05701	1.51804	4.71219	6.37918	8.30245	8.54207
IL1R1	-0.00346919	0.220996	1.40604	3.47739	3.6168	0.121511	0.04508	1.53292	4.51076	4.75619	0.38133	0.152704	1.13226	3.76976	4.19748	0.0951095	0.108451	1.25256	4.06336	4.39261	0.077031	0.106265	1.21308	3.83411	4.29726
IL1R2	0.179942	0.588179	2.12134	2.97151	2.2265	0.278498	0.551357	2.32478	3.36653	1.01732	0.0698	0.51796	2.20508	3.0793	1.40061	0.223661	0.538005	2.15391	2.89055	1.02858	0.170071	0.514226	2.28964	3.25784	1.48541
IL1RL1	0.39259	0.654412	1.45918	2.64969	3.11061	0.942897	0.881283	2.16505	3.35073	3.85608	0.839989	0.722931	1.43848	3.10918	3.5495	0.247129	0.614094	1.76469	2.79193	3.32337	0.778984	1.17932	1.88557	3.218	3.76406
IL1RN	0.264634	0.687296	2.35991	5.93581	6.27675	0.0937436	1.24144	3.33307	6.11368	6.37129	0.0868454	0.822763	2.4022	5.63966	6.91733	0.245541	1.41356	3.05256	5.51052	6.03062	0.474392	1.16506	2.8248	5.81727	6.84687
IL2RA	0.287486	0.311663	0.554608	1.36496	2.20171	-0.0807688	0.0840968	0.270205	1.17445	1.68963	-0.300263	-0.276058	0.0253937	0.700088	2.38713	-0.0855875	0.119102	0.496871	1.6173	1.55939	0.0839758	0.194273	0.318404	1.35419	2.87147
IL4R	0.14508	0.191484	0.260262	1.33733	1.47291	0.124439	0.0336647	-0.175409	1.22367	1.09596	0.0853565	0.102811	-0.00525163	0.961395	1.32437	0.112305	0.100049	0.0847194	1.21855	1.08519	0.0325781	-0.0731956	0.0156434	1.17137	1.40354
IL6	-0.540673	1.11214	4.97347	8.49247	10.2541	-1.03283	2.08719	5.04732	8.59678	10.1578	-1.21556	-0.429828	3.82672	8.36734	10.4487	-0.0711011	1.26699	4.06769	7.3741	8.76188	1.03236	2.31664	4.89173	9.53275	11.3183
IL6R	-0.0837758	-0.0991189	-0.233361	0.936256	0.640073	-0.105678	-0.0336151	-0.295672	0.95798	0.41194	-0.102165	-0.0517245	-0.11788	0.840855	0.458655	-0.0426593	0.0102901	-0.263953	1.26979	1.2525	-0.0576326	-0.0999599	-0.199938	0.968201	0.526588
IL7R	-0.0116513	-0.141633	0.686902	1.00974	1.36262	-0.235811	-0.195672	0.702178	1.00722	1.00921	-0.183588	-0.141045	0.657982	0.942802	1.11571	-0.0786135	-0.107693	0.600671	0.942947	1.09873	0.0262339	0.13648	0.70763	0.880646	1.22827
OSM	2.90293	6.13499	6.65128	6.58122	6.30948	3.23182	7.41421	8.24899	8.34155	7.15485	3.28226	7.01772	7.14077	7.27548	6.26669	3.85914	7.89189	8.06927	7.61211	5.67368	4.41308	7.18882	7.44924	7.45306	6.0145
TNF	0.342144	3.1234	6.07938	7.30877	7.45553	0.305703	3.91082	6.4726	8.03136	8.45913	0.922568	4.17061	6.6833	8.32435	8.6951	0.840569	4.3186	6.47017	7.55741	7.41079	2.03217	4.88233	7.16016	8.85714	8.70936
TNFAIP3	0.220552	1.20763	2.90523	5.09575	5.34284	0.0786638	1.0121	2.54166	4.55867	4.43164	0.136973	1.07979	2.61692	5.37216	5.53877	0.141261	0.951866	2.42208	4.75847	4.76635	0.136911	1.05984	2.68418	5.08625	5.3227
TNFAIP6	0.234353	0.532858	2.33903	5.1094	6.35064	-0.0607641	0.43004	3.09131	4.29625	5.05653	0.145675	0.61031	2.90218	5.10582	7.02601	0.397198	0.703861	2.6559	3.90121	5.16683	0.178885	0.761077	2.55168	4.4159	6.36224
TNFAIP8L2	-0.168197	-0.576223	-1.22982	-1.98995	-1.62885	-0.235009	-0.489195	-1.22567	-2.26431	-2.85293	-0.427336	-0.369607	-1.12968	-2.37443	-1.79605	-0.140022	-0.326807	-1.37519	-2.47379	-2.26371	-0.10701	-0.455098	-1.23638	-2.14816	-1.67553
TNFRSF4	-0.16526	0.0193223	0.474757	2.77277	2.86148	0.00999184	-0.0280707	0.241945	2.65947	3.03772	-0.248508	-0.0675118	0.0928857	2.50717	3.23628	-0.18304	-0.0773041	0.384384	2.83999	3.10479	-0.180026	-0.505611	0.334535	3.11271	3.08031
TNFSF10	0.132409	-0.1217	-1.02592	-1.7574	0.822409	0.0411812	0.136732	-1.03132	-2.66586	-0.0535927	0.0148175	0.186888	-1.07341	-2.7771	1.6106	0.242664	0.102087	-1.44199	-3.03448	-0.431956	0.308894	0.103952	-1.23828	-2.64548	1.71356
TNFSF13	0.173047	0.0904976	-0.0122648	-1.11864	-1.15311	-0.087287	-0.0460749	-0.563381	-1.59074	-2.55705	-0.0401058	0.227628	-0.106394	-1.60618	-2.10954	-0.0315403	0.00134632	-0.121337	-1.47666	-2.29256	0.0860391	-0.159324	-0.0971964	-1.37382	-2.35339
TNFSF14	-0.107762	-0.432923	1.41047	3.0076	2.35945	-0.0374156	-0.481191	1.34473	3.45782	3.03806	-0.0476796	-0.301271	1.38743	2.90607	2.02505	0.0605025	-0.271223	2.17648	3.8474	3.11541	-0.0708897	-0.487935	1.85683	3.17002	1.84904
TNFSF15	-0.376794	-0.350604	5.84062	10.2889	10.5891	0.0150974	0.0815001	5.95617	10.2867	11.5642	-0.0302518	-1.07127	5.37909	9.54384	10.2777	-0.142341	0.237432	6.03608	10.142	11.0291	0.73369	0.353034	6.02061	9.88728	10.8824
TNFSF8	0.420131	0.444761	1.8928	3.98621	4.03369	0.180688	0.244433	1.31294	3.63373	3.02401	-0.108925	0.0274059	1.17272	3.40933	3.7614	0.19937	0.132394	1.52592	4.00608	3.78502	0.287324	0.176466	1.526	3.88964	4.00132
TNFSF9	-0.247383	0.950731	2.01489	2.44843	2.87137	0.408356	1.90359	2.20423	2.73124	2.9096	1.08439	1.68848	2.59867	4.37701	5.1341	-0.262606	2.24658	2.6746	3.16282	3.45032	0.372708	1.21189	2.72449	4.23781	4.51219

## Sheet: Immune cell receptors
	C. auris					C. albicans					C. glabrata					C. tropicalis					C. parapsilosis
H. sapiens Gene	Gene expression: log2(FC) vs 0 min					Gene expression: log2(FC) vs 0 min					Gene expression: log2(FC) vs 0 min					Gene expression: log2(FC) vs 0 min					Gene expression: log2(FC) vs 0 min
	15	30	60	120	240	15	30	60	120	240	15	30	60	120	240	15	30	60	120	240	15	30	60	120	240
C3AR1	0.207022	1.24171	2.97677	4.46583	4.67714	-0.16445	1.47166	3.41254	4.09021	3.58412	-0.0733804	1.32563	3.31782	4.10025	4.9449	0.184167	2.00511	3.81652	4.52372	4.54006	0.366046	1.94928	3.47885	4.2945	4.97577
C5AR1	0.322406	0.855684	1.68457	2.02825	1.19479	0.0571469	0.848616	1.71271	2.21835	0.469401	-0.0613818	0.707098	1.59153	1.8469	0.123268	0.153788	0.847725	1.59721	2.0097	0.989442	0.192121	0.665316	1.72614	2.34359	0.207474
CCR1	0.473567	1.14206	2.13383	2.59474	2.94608	0.0654805	1.01892	2.14181	2.71707	2.16831	0.220148	1.26507	2.51636	2.53218	3.1717	0.320013	1.0247	2.11195	2.66681	2.70752	0.59035	1.28672	2.28386	2.80595	3.19239
CCR5	-0.15892	-0.23516	0.368939	2.2321	2.69124	-0.284525	-0.517584	-0.101612	1.38369	2.13752	-0.279351	-0.568771	0.125022	1.09595	2.61553	-0.0660236	-0.368638	0.524095	2.23607	3.21556	-0.177884	-0.267492	0.259269	1.75079	3.18908
CCR7	-0.0778001	-0.123087	0.62109	2.14455	2.30271	-0.220658	-0.178539	0.67912	1.4479	1.99585	-0.273242	-0.0194828	0.694098	1.22617	2.54767	-0.0712353	0.108771	0.84167	1.57064	1.93505	-0.0983708	0.0927714	0.978988	1.73798	2.6066
CCRL2	-0.248562	0.75346	3.94752	6.88352	7.18846	0.0165126	0.913628	4.57398	6.79627	7.14844	0.0173003	1.23037	4.58352	6.76798	7.86635	0.236875	1.36655	5.04	7.34699	7.96752	0.337479	1.60862	4.9869	7.23848	7.95322
CD40	-0.0203614	-0.060933	0.316815	2.81538	3.68182	0.133306	0.263114	0.264562	1.96668	3.03017	-0.289525	-0.117694	0.0493925	2.13925	4.02782	-0.0433873	0.111736	0.144876	1.81056	2.94534	0.0106105	0.0265982	0.462592	2.87924	4.32982
CD44	0.0339508	0.105206	0.670365	2.67538	3.07963	-0.166645	0.0939791	0.441853	2.21182	2.48348	-0.125982	-0.046693	0.329397	1.94777	3.04279	-0.00816098	0.0879696	0.480503	2.51541	3.14087	0.0993733	0.128063	0.458552	2.32427	3.38261
CD55	0.234091	0.60227	2.44386	2.96725	2.51441	0.226328	0.639317	2.64389	2.92971	1.50821	0.173541	0.523461	2.23471	2.69559	1.84093	0.230882	0.645972	2.26439	2.51225	1.40126	0.268174	0.708115	2.28635	2.61784	1.86277
CD69	1.01865	2.40609	3.13897	3.93419	6.83792	0.135464	1.41881	1.64178	2.40462	3.53083	0.0658081	0.930787	1.1996	2.65937	5.54038	0.387516	1.43146	1.50652	2.26135	4.07144	0.738813	1.84857	2.27267	2.98314	6.72084
CD83	0.733191	3.64266	5.69093	7.27406	7.13403	0.0175023	4.13292	6.34298	7.45343	7.52092	0.35677	3.84079	6.14597	7.50683	7.76809	0.110991	4.46665	6.46554	7.6427	7.71649	0.599248	4.56193	6.37744	7.51092	7.52359
CD276	-1.06355	-0.90236	0.433334	6.04389	6.07929	1.76922	2.16156	3.1875	7.02822	8.54218	1.14121	1.13264	2.60743	5.79074	7.57221	1.24945	0.716151	2.54746	6.62969	8.52499	-0.102686	-0.172089	1.3072	5.50988	6.44156
CLEC10A	0.157157	-0.00241287	-0.0190908	-1.08512	-1.69226	-0.0466756	0.0915587	-0.108508	-1.26847	-4.12342	-0.418025	-0.118896	-0.193057	-1.31716	-3.13462	-0.0459464	0.155738	-0.162305	-1.54055	-3.37333	-0.153487	-0.0866624	-0.157751	-1.13887	-2.6404
CLEC5A	0.197965	0.622578	3.45387	5.40564	5.36868	-0.0333843	0.00209261	3.27403	5.71592	5.70022	-0.146624	0.216089	3.06711	5.32606	5.7144	-0.0949348	0.148996	3.07252	5.58387	6.10602	-0.00371605	0.29511	3.33418	5.53458	5.94649
CR3	-0.391496	0.103988	0.00608671	3.44812	4.066	-0.0572976	0.0307483	-0.143442	1.66876	3.6329	0.425247	0.134098	0.468475	2.74802	5.74074	0.0604086	-0.227695	0.377391	2.00441	4.65884	0.175213	-0.0106998	0.425258	2.2486	5.08
CXCR1	0.123168	0.206018	-0.0766619	-2.49886	-2.95933	-0.0445982	0.198411	-0.275706	-2.429	-6.51045	-0.04691	0.209713	-0.139029	-2.61188	-6.18252	0.14061	0.342572	-0.113706	-2.25505	-5.15414	0.201267	0.152012	-0.0950772	-2.0696	-6.01344
CXCR2	0.0322447	0.0721258	-0.405358	-2.86823	-3.58645	-0.126162	0.0905087	-0.524922	-2.73436	-6.61611	-0.0873082	0.117729	-0.430774	-2.83175	-6.39952	0.0375433	0.141599	-0.500639	-2.6657	-6.01185	0.0882625	0.0425629	-0.539109	-2.60665	-6.31373
LGALS3	0.0754845	-0.0115209	0.145972	1.13631	1.42413	0.179114	0.30022	0.375035	1.56905	2.39062	-0.133442	0.170086	0.382898	1.01539	2.13539	0.20766	0.265144	0.338827	1.81369	3.3634	0.272498	0.26463	0.546443	1.77213	2.62607
MRC1	-0.555246	0.482608	0.0655598	0.997471	3.84484	-0.0976767	-0.135897	0.214269	0.68737	2.30245	-0.238025	-0.813435	-0.152012	-0.317903	3.3381	-0.505142	-0.518374	0.612228	0.898626	1.65549	-0.221636	-0.051906	0.270688	0.608547	3.53127
OLR1	-0.68445	1.79065	5.50935	7.49182	6.90292	0.254607	0.902937	5.82878	7.97014	7.40739	0.0809052	0.818291	4.46469	7.48109	7.68541	0.257868	0.966687	4.98546	7.1795	7.54645	0.228315	1.29654	5.23125	7.48154	7.73043
HRH1	0.660776	0.750147	3.72201	7.68388	7.779	-0.706134	-0.783881	2.41677	6.06266	6.93098	-1.13469	-0.30222	2.45375	6.6107	7.66328	1.03049	0.984487	4.71196	8.28621	9.41402	-0.154868	0.394229	4.4072	7.7765	8.86666
HRH2	0.0513522	0.0520054	-0.967593	-4.14488	-4.72106	0.012188	0.0905034	-1.11564	-3.76458	-5.49048	0.0464204	0.145873	-0.848461	-4.08751	-5.30998	0.0861245	0.190539	-0.919129	-3.73526	-5.79007	0.0984746	0.0130272	-1.04362	-3.86261	-5.47855
PLAUR	0.397446	2.22098	4.69264	5.37481	4.76993	0.618402	1.91415	5.30508	6.1943	4.63094	0.385721	1.68852	4.77506	5.59078	4.28337	0.384276	2.03386	5.31411	5.57783	3.93191	0.382528	1.82958	5.10829	5.96313	3.95044
PTX3	-0.183257	1.93706	5.50289	6.29227	6.42387	0.264627	1.37261	5.85986	6.4975	6.12098	-0.202965	1.77995	6.04353	7.00243	7.11741	0.0187048	1.59657	5.36022	5.98479	5.97611	0.431895	2.70378	6.41115	7.41397	7.49871
TLR1	0.251885	0.303004	-0.874396	-1.86363	-0.0333768	0.0426491	0.425892	-1.13033	-2.38316	-2.39847	0.226734	0.584025	-1.02896	-2.41423	-0.321325	0.256538	0.582963	-1.54624	-2.65757	-1.67897	0.471497	0.595893	-1.33086	-2.6209	-0.0691148
TLR2	0.00300919	0.109764	0.484609	1.98625	2.21423	-0.233389	0.0554979	0.56215	1.54165	1.24592	-0.174784	-0.00023944	0.424944	1.47218	2.17597	0.0104757	0.167633	0.295198	1.37252	1.72496	0.00148136	0.221823	0.432679	1.50483	2.27851
TLR3	-0.630189	0.0200195	0.431491	0.615502	2.27871	-0.309392	-0.267454	0.15141	-0.148625	1.73922	0.0831506	-0.0652036	0.115689	-0.341646	2.4602	-0.0134761	0.207248	-0.044954	0.508196	2.0902	-0.312274	-0.694951	-0.332929	-0.402416	2.23882
TLR5	0.0935664	-0.0221033	-1.23477	-2.29402	-2.42841	-0.0351192	0.0290992	-1.181	-1.99972	-2.50273	-0.204869	-0.14867	-1.0127	-2.03508	-2.04633	0.0180699	0.171102	-1.06794	-2.12043	-2.38073	0.0541747	0.0490732	-1.1781	-2.04525	-2.2912
TLR6	-0.00544874	0.0209127	-1.16335	-2.53722	-2.22548	0.086297	0.0328077	-1.02635	-2.3728	-3.00614	0.0606505	-0.0779484	-1.28178	-2.38455	-2.69328	0.0842116	-0.105226	-1.36857	-2.47306	-2.8154	-0.0157009	-0.144956	-1.46442	-2.75295	-2.77492
TLR7	-0.119376	-0.0489061	-1.02031	-0.644895	0.934955	-0.24193	0.25708	-0.639238	-1.72155	0.683612	-0.337391	-0.0701253	-0.647352	-2.08531	1.32935	0.0924781	0.0111073	-1.24336	-2.05816	0.383436	0.156788	0.171618	-1.20487	-2.06707	1.42775
TLR8	0.00463807	-0.0928818	-0.963785	-2.97809	-2.11618	-0.218798	0.0501821	-0.866363	-2.90983	-4.2341	-0.159921	-0.0445745	-0.909102	-3.03212	-2.8816	0.0223258	-0.0188527	-1.28636	-3.43485	-4.18912	0.114886	0.0680754	-1.30424	-3.24291	-2.34664
TLR10	0.232393	-0.143082	-0.899507	-1.79484	-1.49885	-0.142396	-0.0142909	-0.842302	-1.2278	-1.7905	-0.0719551	-0.179977	-0.958521	-1.52104	-1.79675	-0.0782971	-0.233968	-1.03594	-1.51099	-1.57694	0.0493981	0.146712	-0.848641	-1.6139	-1.44677

## Sheet: Immune cell signalling
	C. auris					C. albicans					C. glabrata					C. tropicalis					C. parapsilosis
H. sapiens Gene	Gene expression: log2(FC) vs 0 min					Gene expression: log2(FC) vs 0 min					Gene expression: log2(FC) vs 0 min					Gene expression: log2(FC) vs 0 min					Gene expression: log2(FC) vs 0 min
	15	30	60	120	240	15	30	60	120	240	15	30	60	120	240	15	30	60	120	240	15	30	60	120	240
EGR1	3.69702	5.86456	4.77598	1.73141	1.40707	4.91698	8.6763	6.82968	4.4666	3.72791	6.28431	9.24312	7.41582	4.71855	3.32339	8.07298	11.5946	9.42254	6.38401	4.40116	8.51483	10.5083	8.54818	5.88793	4.47546
EGR2	4.51575	6.5646	5.49259	4.92987	4.8601	4.72288	9.92391	8.62822	8.11249	8.20251	5.89476	9.6167	8.17119	7.46217	7.67606	6.46956	10.9046	9.41446	8.4436	8.43946	7.1755	9.81518	8.0468	7.18247	7.14261
EGR3	4.93477	8.58279	9.62809	8.23671	7.55972	4.82817	9.62301	11.0518	9.68673	8.33644	5.50585	9.51433	10.7634	9.45154	7.6951	4.42277	10.0859	11.1716	9.57914	7.45507	6.04032	10.1529	10.9896	9.54952	7.51566
FOS	2.40913	3.29458	0.737818	-2.43633	-3.25732	3.14215	5.48561	2.52628	0.72702	-0.492899	3.89573	5.63571	2.07012	-0.149924	-2.00988	4.20747	6.25159	2.41943	-0.057441	-1.36239	4.8929	5.86546	2.02024	-0.0860477	-2.33194
FOSB	3.68709	5.60991	5.43364	3.58954	2.60028	2.56152	5.95041	6.23462	4.89589	4.31737	3.65388	6.74738	6.98968	5.80687	4.1612	2.78616	6.81772	6.90472	4.86861	3.83909	4.60614	7.54708	7.52684	5.90038	3.72481
FRAT1	0.22573	-0.0380157	-1.88661	-2.62857	-2.90518	0.153031	-0.257395	-1.98576	-2.1266	-2.56922	0.0115658	-0.137332	-2.22356	-2.82725	-3.09574	0.209861	-0.19773	-2.3925	-2.84001	-3.09889	0.110799	-0.543631	-2.30258	-2.76562	-3.61868
FRAT2	0.150059	-0.240937	-1.89711	-3.23939	-3.76477	0.0338701	-0.231226	-1.93098	-2.60886	-3.15872	0.0172147	-0.138042	-1.96915	-3.19467	-4.13353	0.15831	-0.273116	-2.26182	-3.05538	-3.24281	0.0986768	-0.574829	-2.31193	-3.36425	-4.55054
FZD2	-0.291531	-0.64076	-2.46682	-4.38718	-4.00343	-0.203734	-0.717834	-3.25984	-4.97434	-4.6348	-0.248608	-0.371728	-2.36495	-4.42409	-4.05237	-0.0953468	-0.800524	-3.46059	-4.91432	-4.43534	-0.328428	-1.02314	-2.91631	-5.60056	-3.98202
IRAK2	0.465701	0.399162	3.01953	6.38928	6.73356	-0.137744	-0.0713186	2.72493	5.33816	5.92942	-0.119736	0.0308283	2.59226	5.47143	6.88654	-0.114674	0.0526372	3.15882	5.72675	6.60301	-0.0331097	0.115091	3.15296	5.77819	6.77253
JUN	1.43946	2.14525	2.69536	4.51275	4.31302	1.31931	3.85187	2.64231	4.89177	4.99773	1.588	3.02609	2.75813	4.45916	4.50956	1.52951	3.79266	2.62865	4.42229	4.71698	2.16535	3.16546	3.13524	4.6836	4.53147
JUNB	1.44788	2.64464	1.90818	1.84959	1.74568	1.62066	3.51109	1.98633	1.99082	1.45063	1.85468	3.45857	2.04243	2.23198	2.00975	2.11481	3.7814	1.72586	1.72342	1.47575	2.34934	3.386	2.15276	2.36166	1.82535
MAP2K3	0.0637539	0.0487357	0.508179	2.06326	1.57477	0.0546638	0.0816973	0.499929	2.20778	1.22384	0.0591534	0.112682	0.624783	2.10349	1.51595	-0.0354025	0.187257	0.705225	2.30227	1.63026	0.0668223	0.016393	0.980544	2.64489	1.62152
MAP3K13	-0.0512953	0.357247	0.548764	1.46205	1.5617	0.0629037	0.249061	0.82628	1.17958	1.14439	0.0135872	0.127529	0.399166	0.940414	1.61625	-0.111	0.242948	0.506077	0.956224	1.49068	0.00448615	0.398634	0.574516	0.91611	1.63535
MAP3K3	-0.017861	0.144978	-0.118656	-1.55081	-1.87159	0.10893	0.189527	-0.0387084	-0.91041	-1.90598	0.0671211	0.212492	0.105194	-1.08305	-2.2612	0.0799182	0.227374	-0.0259113	-1.25629	-2.29377	0.0361853	0.0665333	-0.0373733	-1.11953	-2.54474
MAP3K8	0.246403	0.719503	1.41874	2.70934	2.95731	0.272604	0.664142	1.514	2.94005	2.51525	0.233718	0.571861	1.04713	3.08562	3.86929	0.282348	0.646976	1.2546	2.79987	2.77585	0.313003	0.602206	1.22658	3.11051	3.6294
MAP3K9	-0.18693	-0.196959	-0.0177453	-0.253802	-0.0773587	0.163251	-0.217525	-0.0871429	-0.348589	-0.469128	0.0740386	-0.338008	-0.198255	-0.0924049	-0.51588	0.0658643	0.0709166	0.15678	0.043093	-0.260524	-0.369865	-0.330012	-0.3434	-0.590854	-0.683254
MAPK14	-0.0168689	-0.0293361	-0.288185	-1.5716	-1.68668	-0.0914915	0.0470664	-0.171724	-1.12405	-1.65883	-0.0517965	-0.000235199	-0.191796	-1.14315	-1.68842	0.00862918	0.0549957	-0.286293	-1.36983	-1.92712	0.0694481	0.0170933	-0.338129	-1.41668	-2.12226
MAPK3	0.0222333	0.0851527	-0.0636199	-1.19863	-1.64965	0.0482737	0.0940313	-0.176395	-1.06309	-2.67244	-0.022402	0.206035	0.046606	-1.09136	-2.59803	0.0524641	0.16938	0.00699611	-1.09413	-2.79402	0.0406481	-0.0671509	0.0593207	-0.738753	-2.77971
MAPK6	-0.257167	-0.110524	1.97237	3.82699	3.91904	-0.234294	0.0922427	1.91967	3.94254	3.69617	-0.181728	-0.0408359	1.76932	4.02486	3.82243	-0.0848825	0.103445	2.14762	4.65397	4.51522	-0.120208	0.141451	2.20209	4.22047	4.12029
MAPKAPK2	0.113103	0.270104	1.42794	2.12459	1.74697	-0.000801538	0.11434	1.2083	1.90308	0.853861	-0.197918	0.0966243	1.33434	1.72968	1.1991	0.026927	0.17875	1.49228	1.90229	1.13605	0.0548439	0.045769	1.48735	2.05337	1.17818
NFKB1	-0.0581619	-0.0331936	0.389798	3.48107	3.56109	-0.194444	-0.117988	0.232615	3.01073	3.15342	-0.147051	-0.151001	0.313888	2.86247	3.7869	-0.0625084	-0.040215	0.453442	3.03495	3.3264	-0.0820972	-0.0627197	0.403616	3.12049	3.80206
NFKB2	-0.0500218	0.289514	0.923006	2.94639	3.0032	0.0331981	0.201535	0.759601	2.31188	2.51148	-0.0467874	0.197075	0.810519	2.52966	3.28925	-0.0268958	0.269109	0.93523	2.30178	2.69027	-0.119194	0.0871805	0.968168	2.61235	2.97359
NFKBIA	0.190798	1.10374	2.88602	4.99611	4.93254	0.189205	1.45624	2.50967	4.60786	4.06022	-0.00976515	1.31083	2.7288	4.85399	4.54885	0.196499	1.34133	2.46018	4.60967	4.24582	0.379996	1.46358	3.19637	5.13506	4.66913
NFKBID	0.202795	2.11581	4.07956	4.87117	4.38345	0.473788	1.71875	4.2661	4.81032	3.81957	0.226822	1.81012	4.11341	4.99231	3.98543	0.252927	2.30529	4.55102	4.88176	3.74093	0.26731	2.30101	4.49767	5.29105	3.71134
NFKBIZ	0.807153	1.9897	2.79491	3.85434	4.21707	0.855027	2.39595	2.91869	4.04704	3.80453	0.801189	2.20312	2.84705	4.51063	4.61455	0.719937	2.36013	2.66985	3.79133	3.62984	0.986913	2.64097	2.92257	4.45365	4.68965
NLRP12	-0.0733176	-0.107384	-0.439138	-0.965476	-1.58332	0.0460227	-0.119013	-0.783274	-1.17526	-3.43627	0.002965	-0.0352276	-0.37876	-0.793577	-3.23469	-0.0374165	-0.0877558	-0.682153	-1.01156	-2.54221	-0.0765452	-0.204661	-0.455467	-0.872667	-3.9798
NLRP3	0.126785	0.82575	2.13395	3.2884	2.68858	-0.0214008	0.806644	2.26215	3.96467	2.79694	0.21977	0.802414	2.49033	4.19079	3.35695	0.00832449	0.821149	2.12802	3.59373	2.14133	0.028577	0.608966	2.0953	4.22002	2.93577
NLRP6	0.237894	0.442495	-0.475805	-1.90663	-2.18151	0.511278	0.478068	-0.652826	-1.76434	-1.88278	0.388582	0.497099	-0.565394	-1.8565	-1.98365	0.263905	0.354747	-0.717697	-2.10928	-1.98449	0.126138	0.0967054	-0.762878	-1.85353	-2.82604
REL	-0.142847	0.221711	1.66209	3.45337	3.19197	0.522583	0.404866	1.48441	3.16212	3.45393	0.759612	0.356013	1.42926	3.84831	3.43034	-0.0111108	0.423889	1.4094	3.22321	3.40635	0.164784	0.622299	1.50995	3.32221	3.62961
RELB	0.0434101	0.147252	0.873489	2.73134	2.63221	0.125188	0.0313396	0.736383	2.64482	2.31732	-0.171717	0.0307765	0.718097	2.61207	2.72681	0.0626965	0.0608485	0.70556	2.43251	2.39445	-0.0335668	-0.167278	0.982164	2.8412	2.52971
STAT1	-0.0313665	0.0594757	0.229921	0.753957	1.94722	-0.174713	0.0156552	0.166683	-0.0165553	1.79453	-0.039026	0.0170094	0.211788	0.0298379	2.99526	-0.00234243	0.0549946	0.127491	-0.0616852	1.61424	0.0228835	0.103075	0.111395	-0.0885686	2.85698
STAT4	0.0264937	0.063181	0.32759	1.33759	1.87835	-0.310851	-0.183957	0.137573	0.706136	1.78887	-0.0747562	-0.131833	-0.0483973	0.409759	2.08194	-0.0797364	-0.0356943	-0.00956243	0.642292	1.90065	0.029202	0.0631326	0.0767834	0.535064	2.39831
SYK	0.0331275	0.054358	-0.256711	-1.16404	-1.50732	-0.0480561	0.0217673	-0.468884	-1.16955	-2.12892	-0.0558569	-0.0168938	-0.250909	-1.15853	-1.86059	-0.00897623	0.00635266	-0.405474	-1.17475	-1.81726	0.000677798	-0.0771816	-0.397424	-1.1256	-1.78055
TRAF1	-0.0449143	0.0526275	0.908054	4.09329	4.4034	-0.144285	-0.177739	0.462093	2.8723	3.11295	-0.197792	-0.0778574	0.569641	3.29532	4.02396	-0.0617127	-0.0755269	0.734394	3.24084	3.65448	-0.170788	-0.145815	0.801196	3.735	4.21836
TRAF3	0.0378444	0.0573435	0.233307	1.85289	1.95564	0.0923429	0.0105028	0.1326	1.17019	1.80035	0.105274	-0.0416375	0.129936	1.41449	2.16115	-0.11156	-0.0255974	0.0789082	1.3464	2.2214	-0.110025	-0.0276106	0.136523	1.52149	1.91722

## Sheet: Immune effectors
	C. auris					C. albicans					C. glabrata					C. tropicalis					C. parapsilosis
H. sapiens Gene	log2(FC) vs 0 min					log2(FC) vs 0 min					log2(FC) vs 0 min					log2(FC) vs 0 min					log2(FC) vs 0 min
	15	30	60	120	240	15	30	60	120	240	15	30	60	120	240	15	30	60	120	240	15	30	60	120	240
C3	-0.391496	0.103988	0.00608671	3.44812	4.066	-0.0572976	0.0307483	-0.143442	1.66876	3.6329	0.425247	0.134098	0.468475	2.74802	5.74074	0.0604086	-0.227695	0.377391	2.00441	4.65884	0.175213	-0.0106998	0.425258	2.2486	5.08
PTGS2	2.93891	5.21553	5.04949	3.78246	3.68943	2.25428	6.16642	6.47211	5.69244	4.83601	2.96096	6.10767	5.57002	4.84761	3.80716	2.56	6.50446	6.12295	4.64555	3.27947	3.48021	6.45225	5.69398	4.72278	3.97271
MMP14	-0.0122936	-0.0612728	-0.664449	1.05919	2.3048	-0.202518	-0.0651255	-1.03951	-0.146292	2.51662	0.00631	0.234194	-0.511356	0.141823	3.2316	-0.0481275	-0.195594	-0.59936	-0.648123	2.25217	-0.149058	-0.270136	-0.581026	0.00362172	2.59966
MMP25	0.0931175	0.107762	-0.102628	-1.14829	-1.79204	0.0759595	0.144694	-0.198945	-1.39784	-3.64818	-0.021793	0.193963	-0.0485522	-1.38192	-3.00564	0.116667	0.17547	-0.121464	-1.3332	-2.81387	-0.0176714	-0.0151473	-0.0488927	-1.05841	-2.99649
MMP8	0.0359819	-0.226881	-0.00227272	0.114475	0.892864	-0.288772	-0.0693959	0.650715	1.03804	0.662265	-0.167392	0.0077459	0.0371441	0.537512	0.985781	0.0168112	-0.00111513	0.227287	0.886113	1.23756	-0.229838	0.146196	-0.236252	0.581627	1.29889
MMP9	-0.0215597	-0.131114	-0.290126	1.53702	1.59752	-0.201921	-0.0342996	-0.288911	0.0129314	0.184746	-0.227386	-0.0887395	-0.0932046	0.706859	1.33889	-0.115882	-0.0962079	-0.194588	0.302389	1.36863	-0.173563	-0.281147	-0.0510495	1.24558	1.59912
VEGFA	0.24053	0.43308	3.30441	5.53944	5.70958	0.432421	0.561397	3.24186	6.00587	6.33764	0.183489	0.214194	3.51638	5.62996	5.54865	0.19931	0.463628	4.41816	6.53281	6.60023	0.00436895	0.211395	4.1439	5.98019	5.39114
