# Supplementary material for: From environmental adaptation to host survival: Attributes that mediate pathogenicity of Candida auris
Source: Virulence. 2022 Feb 10;13(1):191–214. doi: 10.1080/21505594.2022.2026037 (PMC8837256; doi:10.1080/21505594.2022.2026037)
Supplement: Supplemental Material [file KVIR_A_2026037_SM8193.zip › supplementary/Table S4 A_Cauris_fungal DEGs.xlsx]

## Sheet: C.auris DEGs 15mpi
id	mean_A_mrn	mean_B_mrn	log2_fc_mrn	DESeq2	DESeq2_adj_pval		Table S4: Differentially expressed fungal genes during Candida – whole blood infection.
B9J08_002531	992.364	27.552	5.17064	TRUE	0.000212638		Following data are given for (A) C. auris infections in different sheets:
B9J08_000995	988.941	28.4323	5.12028	TRUE	5.72111e-05		For each gene (ID according to CGD) the mean MRN value for 0 min and the compared time point,
B9J08_003981	132.515	3.83682	5.1101	TRUE	0.000129128		the log2FC vs. 0 min (abs(log2FC) ≥ 1.5), and the p-value calculated by DESeq2 (adjusted p-value ≤ 0.01)
B9J08_003437	8911.65	258.598	5.10691	TRUE	2.22244e-08
B9J08_001464	1782.07	60.4602	4.88143	TRUE	3.57516e-12
B9J08_003622	2977.28	115.552	4.68738	TRUE	1.65373e-08
B9J08_002600	814.985	39.5864	4.3637	TRUE	3.88208e-16
B9J08_001224	5111.18	248.651	4.36146	TRUE	0.000409234
B9J08_004382	197.676	10.4962	4.23521	TRUE	1.60116e-06
B9J08_001548	138.504	7.59103	4.18949	TRUE	7.23677e-05
B9J08_001467	4317.4	239.443	4.17241	TRUE	9.41081e-06
B9J08_002995	1068.55	67.9706	3.9746	TRUE	0.000137879
B9J08_005368	3898.16	249.335	3.96664	TRUE	1.14348e-09
B9J08_004918	29272.8	1985.38	3.88207	TRUE	7.31027e-22
B9J08_002932	390.537	26.916	3.85892	TRUE	2.77231e-09
B9J08_005249	922.768	71.8067	3.68378	TRUE	1.16761e-10
B9J08_001547	1560.59	124.423	3.64877	TRUE	0.000540787
B9J08_001434	1128.22	92.4964	3.6085	TRUE	2.10013e-05
B9J08_004153	617.053	50.7746	3.60322	TRUE	1.41574e-07
B9J08_000120	1246.31	105.395	3.56378	TRUE	6.1491e-05
B9J08_001366	728.114	67.742	3.42604	TRUE	9.49711e-18
B9J08_002967	947.018	89.5135	3.40322	TRUE	5.46694e-05
B9J08_003552	2932.18	277.743	3.40015	TRUE	0.00313712
B9J08_000090	4970.36	474.019	3.39033	TRUE	4.52027e-11
B9J08_002974	3926.32	380.16	3.3685	TRUE	0.00481404
B9J08_000075	8049.78	784.146	3.35976	TRUE	6.4747e-07
B9J08_003014	920.694	90.7921	3.34208	TRUE	0.000518102
B9J08_000604	2855.49	285.066	3.32437	TRUE	2.59414e-18
B9J08_003927	806.342	80.6706	3.32128	TRUE	0.00137554
B9J08_004149	263.782	26.6156	3.309	TRUE	8.84708e-06
B9J08_002120	907.315	91.8432	3.30436	TRUE	0.00380276
B9J08_004115	2141.51	222.04	3.26974	TRUE	1.57797e-05
B9J08_003031	2255.65	234.959	3.26306	TRUE	0.00340292
B9J08_001609	365.293	38.4164	3.24926	TRUE	0.00194412
B9J08_003514	1685.19	178.454	3.23929	TRUE	0.00721375
B9J08_000993	81.3397	8.66124	3.23131	TRUE	8.24854e-05
B9J08_004740	1081.56	119.32	3.1802	TRUE	0.00340137
B9J08_003991	6309.37	707.34	3.15702	TRUE	1.73579e-06
B9J08_000709	293.368	33.0631	3.14942	TRUE	0.00163256
B9J08_002202	9615.79	1084.32	3.14862	TRUE	0.000341104
B9J08_001491	277.943	31.4645	3.14299	TRUE	0.000877045
B9J08_001105	682.66	79.3176	3.10545	TRUE	0.00564914
B9J08_002630	512.542	59.9832	3.09504	TRUE	1.89625e-10
B9J08_001024	1487.85	174.28	3.09375	TRUE	0.000125656
B9J08_000554	3642.69	427.094	3.09238	TRUE	6.90745e-17
B9J08_002768	1516.76	179.089	3.08224	TRUE	5.27253e-08
B9J08_004324	1023.07	121.155	3.07797	TRUE	0.00375812
B9J08_000172	1240.52	147.434	3.0728	TRUE	0.00102537
B9J08_003382	1545.76	186.21	3.05331	TRUE	0.00918554
B9J08_001363	1795.35	216.304	3.05314	TRUE	0.00328532
B9J08_002078	3615.33	436.571	3.04984	TRUE	3.63236e-05
B9J08_001079	288.623	34.9454	3.04601	TRUE	0.00120025
B9J08_003863	1804.02	219.712	3.03753	TRUE	0.000143811
B9J08_000233	916.097	112.091	3.03083	TRUE	0.00192976
B9J08_002076	282.29	34.7512	3.02204	TRUE	2.70711e-06
B9J08_000771	5940.2	731.398	3.02178	TRUE	1.97683e-16
B9J08_001951	1069.05	131.771	3.02023	TRUE	0.000145479
B9J08_004920	530.523	65.523	3.01734	TRUE	0.00243283
B9J08_004959	4536.24	564.244	3.00711	TRUE	0.000728502
B9J08_000203	4844.42	605.417	3.00032	TRUE	8.07804e-05
B9J08_001361	16.0291	2.00567	2.99854	TRUE	0.00373788
B9J08_005086	253.412	31.7824	2.99518	TRUE	0.00245746
B9J08_005528	2566.36	322.743	2.99127	TRUE	1.63442e-05
B9J08_003249	5072.51	640.016	2.98652	TRUE	4.3095e-16
B9J08_000087	960.52	122.087	2.9759	TRUE	2.51816e-08
B9J08_002746	3211.38	409.203	2.97231	TRUE	0.00417473
B9J08_003010	1268	161.694	2.97122	TRUE	0.00272945
B9J08_000461	1102.72	140.661	2.97078	TRUE	1.29672e-15
B9J08_003078	1024.94	131.109	2.9667	TRUE	0.00137554
B9J08_003963	145.548	18.6208	2.96651	TRUE	0.00598673
B9J08_000910	1638.64	211.039	2.95692	TRUE	0.00107203
B9J08_002135	1452.61	187.396	2.95448	TRUE	0.00914227
B9J08_001910	9489.24	1237.14	2.93929	TRUE	2.28139e-18
B9J08_004381	712.561	93.0836	2.93642	TRUE	0.000369905
B9J08_000998	1839.71	241.167	2.93137	TRUE	2.33173e-11
B9J08_002813	22279.6	2922.93	2.93024	TRUE	9.87476e-07
B9J08_003364	44203.1	5821.67	2.92464	TRUE	4.89428e-21
B9J08_002367	5898.68	777.928	2.92268	TRUE	0.000131791
B9J08_005510	1212.24	160.883	2.9136	TRUE	0.00842524
B9J08_001859	1046.38	139.237	2.90978	TRUE	1.69374e-06
B9J08_004067	5711.88	761.142	2.90773	TRUE	3.57805e-16
B9J08_005161	2468.02	333.985	2.8855	TRUE	2.47078e-05
B9J08_003754	215.176	29.5011	2.86668	TRUE	0.00262061
B9J08_000774	8234.78	1130.35	2.86496	TRUE	7.1163e-06
B9J08_003471	564.302	77.6271	2.86183	TRUE	5.6646e-08
B9J08_005371	538.699	74.5011	2.85415	TRUE	0.00102009
B9J08_000342	152.827	21.2029	2.84957	TRUE	0.00476474
B9J08_003094	1412.37	196.515	2.8454	TRUE	0.00341917
B9J08_002316	431.137	60.1747	2.84092	TRUE	0.00485769
B9J08_004958	3611.34	507.397	2.83135	TRUE	3.37609e-12
B9J08_000955	3436.09	485.133	2.82431	TRUE	6.91382e-13
B9J08_003582	6187.32	874.016	2.82358	TRUE	1.01725e-10
B9J08_002907	495.879	70.1177	2.82214	TRUE	0.00367466
B9J08_004146	3714.81	526.949	2.81755	TRUE	3.03787e-19
B9J08_000193	130.99	18.6095	2.81534	TRUE	0.0051008
B9J08_002002	745.541	106.559	2.80664	TRUE	0.00231209
B9J08_005324	6278.15	902.326	2.79862	TRUE	3.20905e-08
B9J08_003273	4890.48	709.581	2.78494	TRUE	8.20078e-10
B9J08_003905	97.2482	14.1106	2.7849	TRUE	0.00265666
B9J08_005099	6824.41	1001.28	2.76887	TRUE	9.93231e-08
B9J08_001761	619.94	91.4259	2.76145	TRUE	0.000587169
B9J08_002351	7303.3	1079.88	2.75768	TRUE	0.0091119
B9J08_004821	4685.91	693.659	2.75603	TRUE	2.37503e-07
B9J08_001686	1701.07	253.3	2.74752	TRUE	6.61325e-08
B9J08_000894	487.408	72.7131	2.74484	TRUE	0.000351646
B9J08_001543	619.598	93.4418	2.72919	TRUE	0.00430372
B9J08_000064	5323.37	802.987	2.72889	TRUE	1.51246e-13
B9J08_001278	7438.97	1122.99	2.72776	TRUE	1.85393e-10
B9J08_004222	3205.63	484.066	2.72733	TRUE	0.00237554
B9J08_000537	510.385	77.3153	2.72276	TRUE	0.0082178
B9J08_000185	3488.03	531.055	2.71548	TRUE	2.74607e-15
B9J08_002356	991.949	151.486	2.71109	TRUE	2.01238e-05
B9J08_003799	4408.28	673.434	2.71061	TRUE	1.18647e-08
B9J08_000878	2379.69	363.605	2.71033	TRUE	1.26945e-08
B9J08_002505	1252.46	192.248	2.70372	TRUE	0.008434
B9J08_001492	466.97	71.7314	2.70265	TRUE	0.000503743
B9J08_003755	3784.45	581.843	2.70138	TRUE	2.01278e-15
B9J08_001870	3949.3	609.677	2.69548	TRUE	5.70862e-06
B9J08_005015	706.375	109.313	2.69197	TRUE	0.00322609
B9J08_001134	217.832	33.7349	2.69091	TRUE	0.00417114
B9J08_002819	11037	1713.37	2.68744	TRUE	1.91862e-15
B9J08_000254	4494.15	701.249	2.68005	TRUE	2.32721e-07
B9J08_002921	4198.52	655.94	2.67825	TRUE	3.14318e-07
B9J08_001385	1893.08	296.876	2.6728	TRUE	0.00237644
B9J08_005458	5588.49	876.72	2.67227	TRUE	0.000161111
B9J08_001081	3114.49	492.006	2.66225	TRUE	1.47123e-11
B9J08_001428	686.154	108.769	2.65727	TRUE	0.0012754
B9J08_000605	3055.34	484.685	2.65621	TRUE	8.51859e-13
B9J08_005150	7917.96	1256.13	2.65614	TRUE	7.27343e-11
B9J08_000351	1489.76	238.337	2.64401	TRUE	0.00490716
B9J08_000286	1569.75	251.25	2.64334	TRUE	0.00926959
B9J08_004801	157.257	25.4195	2.62912	TRUE	2.65024e-05
B9J08_001358	3121.68	504.683	2.62887	TRUE	0.00419592
B9J08_002615	1908.71	308.913	2.62733	TRUE	0.00850844
B9J08_003634	2557.5	416.312	2.619	TRUE	1.7095e-11
B9J08_004352	3525.43	575.475	2.61498	TRUE	0.000586227
B9J08_000751	580.652	95.0375	2.6111	TRUE	0.00478407
B9J08_001401	856.915	141.075	2.60269	TRUE	2.08294e-05
B9J08_002178	379.547	62.6419	2.59908	TRUE	9.98918e-06
B9J08_003677	5057.73	838.835	2.59203	TRUE	6.97073e-14
B9J08_003919	3442.91	572.124	2.58923	TRUE	1.44198e-14
B9J08_000174	2197.87	365.25	2.58915	TRUE	6.28394e-09
B9J08_003298	1548.59	259.065	2.57957	TRUE	0.0048742
B9J08_001941	504.143	84.357	2.57925	TRUE	0.000582928
B9J08_003107	4421.43	742.194	2.57465	TRUE	1.25826e-07
B9J08_004650	642.702	108.187	2.57062	TRUE	0.000287341
B9J08_005069	704.587	119.057	2.56512	TRUE	0.00555465
B9J08_003248	3652.09	618.961	2.5608	TRUE	2.56647e-11
B9J08_003429	591.308	100.736	2.55333	TRUE	0.00678605
B9J08_005529	948.931	161.679	2.55317	TRUE	0.000916212
B9J08_002973	513.461	87.7854	2.5482	TRUE	0.00558897
B9J08_002966	1864.68	318.987	2.54736	TRUE	0.00392403
B9J08_001885	2134.66	365.302	2.54684	TRUE	5.26447e-05
B9J08_001767	294.38	51.2785	2.52125	TRUE	0.00601657
B9J08_004991	1622.57	283.246	2.51815	TRUE	0.00228758
B9J08_002741	682.265	119.262	2.5162	TRUE	0.00151914
B9J08_003313	8214.79	1436.84	2.51532	TRUE	0.000156395
B9J08_001901	904.587	158.291	2.51468	TRUE	3.14819e-10
B9J08_005488	1557.23	273.226	2.51081	TRUE	0.00417114
B9J08_003250	1964.61	345.469	2.50762	TRUE	3.93306e-10
B9J08_000091	3650.46	642.938	2.50533	TRUE	4.75315e-11
B9J08_001462	518.836	91.6649	2.50084	TRUE	1.35749e-05
B9J08_003467	829.074	146.611	2.49951	TRUE	0.000203036
B9J08_000593	240.738	42.7249	2.49431	TRUE	3.90565e-06
B9J08_001816	472.884	83.9711	2.49352	TRUE	3.64764e-09
B9J08_001471	926.591	164.661	2.49243	TRUE	0.00215907
B9J08_003127	5236.85	932.203	2.48998	TRUE	2.88228e-10
B9J08_000420	1103.52	196.462	2.48979	TRUE	0.000159855
B9J08_002277	3417.11	610.368	2.48503	TRUE	4.89922e-06
B9J08_003154	734.48	131.467	2.48202	TRUE	1.05254e-06
B9J08_003937	239.136	43.0316	2.47436	TRUE	4.02112e-06
B9J08_000236	1875.26	338.737	2.46885	TRUE	2.65146e-06
B9J08_005382	4256.42	770.352	2.46605	TRUE	1.82712e-05
B9J08_003288	681.642	124.497	2.4529	TRUE	7.35375e-14
B9J08_003089	4265.64	780.296	2.45067	TRUE	9.83752e-06
B9J08_004129	2821.41	516.458	2.44969	TRUE	8.92771e-06
B9J08_000823	3025.03	556.78	2.44177	TRUE	2.01934e-07
B9J08_003393	3217.13	593.466	2.43854	TRUE	1.47269e-05
B9J08_005364	494.858	91.3565	2.43744	TRUE	0.00205571
B9J08_004640	2254.68	417.475	2.43316	TRUE	2.12547e-06
B9J08_001118	958.728	178.141	2.4281	TRUE	0.00544022
B9J08_005515	475.189	88.5346	2.42419	TRUE	1.56104e-07
B9J08_005078	456.02	85.2802	2.41882	TRUE	0.000246386
B9J08_003402	1677.45	313.749	2.41859	TRUE	0.000313802
B9J08_000102	11864.5	2227.55	2.41312	TRUE	2.3493e-10
B9J08_003756	2564.91	482.796	2.40942	TRUE	8.9068e-08
B9J08_005476	619.294	116.577	2.40934	TRUE	0.00205571
B9J08_000346	6302.69	1186.83	2.40886	TRUE	1.37766e-06
B9J08_001104	447.753	85.5084	2.38857	TRUE	0.00141028
B9J08_001667	117.743	22.6025	2.38108	TRUE	0.000587169
B9J08_004601	1569.25	302.428	2.37541	TRUE	0.000222388
B9J08_005385	1233.55	238.968	2.36793	TRUE	0.00964561
B9J08_003942	620.338	120.434	2.36481	TRUE	7.09425e-06
B9J08_004761	7607.77	1479.92	2.36195	TRUE	0.00181235
B9J08_003098	321.745	62.707	2.35922	TRUE	0.00431047
B9J08_004956	9352.45	1835.92	2.34884	TRUE	1.12231e-07
B9J08_000996	5944.11	1170.53	2.3443	TRUE	0.00020092
B9J08_001693	535.887	105.537	2.34418	TRUE	1.66175e-06
B9J08_002677	2637.01	520.796	2.34011	TRUE	0.000741159
B9J08_004434	6903.64	1366.33	2.33705	TRUE	4.30167e-08
B9J08_004391	2029.09	401.608	2.33697	TRUE	1.48197e-07
B9J08_001851	5723.56	1132.88	2.33691	TRUE	0.000315624
B9J08_002041	2098.21	415.763	2.33533	TRUE	0.00765635
B9J08_004715	655.259	130.468	2.32837	TRUE	0.00689711
B9J08_004990	7289.27	1451.57	2.32816	TRUE	0.000557068
B9J08_005010	891.079	178.727	2.3178	TRUE	0.00701713
B9J08_005338	823.76	165.317	2.31699	TRUE	0.00337114
B9J08_004035	510.864	102.701	2.31448	TRUE	0.00908798
B9J08_004325	86.9468	17.5192	2.3112	TRUE	0.00295678
B9J08_004217	2762.63	558.021	2.30765	TRUE	0.00430372
B9J08_005534	445.535	90.3678	2.30166	TRUE	0.00748121
B9J08_002152	3814.61	781.856	2.28656	TRUE	2.88732e-05
B9J08_005253	2141.78	440.139	2.28278	TRUE	5.93454e-09
B9J08_001472	62.1553	12.7832	2.28163	TRUE	0.00513256
B9J08_000136	1123.25	231.042	2.28145	TRUE	3.80791e-06
B9J08_000727	1814.27	373.257	2.28115	TRUE	6.80171e-13
B9J08_003877	587.191	120.909	2.27991	TRUE	0.000696386
B9J08_001319	411.718	85.1012	2.27441	TRUE	4.02601e-07
B9J08_005153	1828.94	378.607	2.27224	TRUE	1.35749e-05
B9J08_001430	1199.93	248.681	2.27058	TRUE	0.00469678
B9J08_004943	300.801	62.9536	2.25645	TRUE	9.51319e-08
B9J08_002055	422.552	88.7539	2.25125	TRUE	0.000453681
B9J08_000257	488.45	103.119	2.2439	TRUE	0.00757826
B9J08_004736	133.505	28.4876	2.22849	TRUE	0.00011499
B9J08_000692	2007.45	429.586	2.22434	TRUE	3.57805e-16
B9J08_000209	1168	253.853	2.20197	TRUE	5.5457e-09
B9J08_003420	229.314	49.8714	2.20104	TRUE	1.73579e-06
B9J08_004999	1784.71	389.246	2.19693	TRUE	1.27428e-06
B9J08_001610	168.852	36.927	2.19301	TRUE	0.0074582
B9J08_001420	2705.01	592.44	2.19089	TRUE	0.000649476
B9J08_003546	302.381	66.3922	2.18728	TRUE	2.01238e-05
B9J08_005336	6026.13	1324.25	2.18605	TRUE	7.1163e-06
B9J08_005085	190.995	42.1282	2.18068	TRUE	0.00428759
B9J08_000290	303.6	67.48	2.16964	TRUE	0.000947449
B9J08_000320	2933.53	652.352	2.16891	TRUE	0.00648824
B9J08_005473	821.951	182.993	2.16727	TRUE	0.00293465
B9J08_005307	525.861	117.264	2.16492	TRUE	0.00353087
B9J08_005501	672.187	150.347	2.16057	TRUE	0.00320398
B9J08_004689	975.202	219.925	2.14869	TRUE	0.00380276
B9J08_002424	691.778	156.051	2.14829	TRUE	5.73934e-05
B9J08_004701	1093.49	246.909	2.14688	TRUE	1.22444e-09
B9J08_004237	1993.27	452.982	2.13761	TRUE	0.000459345
B9J08_003312	304.547	69.3673	2.13434	TRUE	5.63175e-06
B9J08_005251	471.5	107.479	2.1332	TRUE	0.00562133
B9J08_002225	168.529	38.5156	2.12949	TRUE	1.96658e-05
B9J08_000711	7900.26	1811.59	2.12465	TRUE	0.00138297
B9J08_003162	591.042	135.538	2.12456	TRUE	0.00753986
B9J08_004970	75.2773	17.308	2.12077	TRUE	0.00169508
B9J08_002115	1638.72	379.639	2.10987	TRUE	0.0091119
B9J08_001974	5958.58	1385.24	2.10484	TRUE	0.000233236
B9J08_001606	2671.86	622.081	2.10267	TRUE	0.000129128
B9J08_002632	1905.97	444.399	2.1006	TRUE	0.00127029
B9J08_004393	2049.78	479.304	2.09646	TRUE	0.000917014
B9J08_005511	587.765	137.51	2.0957	TRUE	0.00598673
B9J08_002927	317.248	74.4219	2.09181	TRUE	0.000478798
B9J08_002495	608.504	143.313	2.0861	TRUE	3.12996e-07
B9J08_003938	47.6242	11.2205	2.08556	TRUE	0.00132536
B9J08_000649	291.577	68.7955	2.08349	TRUE	0.00258111
B9J08_002379	580.978	137.627	2.07772	TRUE	2.94185e-11
B9J08_000122	844.506	200.391	2.07529	TRUE	1.60624e-09
B9J08_002280	632.89	150.883	2.06853	TRUE	7.55939e-05
B9J08_000959	603.88	144.368	2.06451	TRUE	1.81094e-06
B9J08_000476	7932.57	1900.53	2.06139	TRUE	0.0096115
B9J08_005220	1039.64	249.404	2.05952	TRUE	0.00382875
B9J08_004579	26443.7	6347.7	2.05862	TRUE	5.73934e-05
B9J08_000434	26050.6	6267.71	2.0553	TRUE	0.00392943
B9J08_001598	346.243	83.3555	2.05444	TRUE	0.0082178
B9J08_004843	1326.04	320.048	2.05076	TRUE	0.00248315
B9J08_000555	352.055	85.0399	2.04959	TRUE	6.80993e-05
B9J08_005008	844.566	205.684	2.03778	TRUE	0.000917014
B9J08_003641	501.957	123.144	2.02722	TRUE	0.00762386
B9J08_002961	7089.83	1739.36	2.02719	TRUE	1.1932e-05
B9J08_003940	1031.88	253.332	2.02617	TRUE	0.00137398
B9J08_003945	725.077	178.74	2.02027	TRUE	0.00980708
B9J08_004073	494.559	122.969	2.00784	TRUE	0.000845786
B9J08_004038	7076.36	1761.32	2.00635	TRUE	2.41055e-06
B9J08_002718	4508.17	1123.43	2.00463	TRUE	3.04567e-06
B9J08_000118	848.172	212.045	1.99999	TRUE	0.00929909
B9J08_000392	900.576	225.799	1.99581	TRUE	0.00419592
B9J08_001589	1158.35	291.558	1.99022	TRUE	0.00319458
B9J08_005372	300.511	75.7969	1.98721	TRUE	3.74668e-05
B9J08_003487	2282.35	578.44	1.98028	TRUE	1.67718e-05
B9J08_000914	4602.6	1170.16	1.97574	TRUE	3.2421e-06
B9J08_001007	666.655	169.786	1.97322	TRUE	0.00122703
B9J08_001765	2265.01	577.051	1.97275	TRUE	6.02685e-05
B9J08_000142	3341.17	852.321	1.97088	TRUE	0.00165204
B9J08_002885	380.003	97.0032	1.96991	TRUE	2.0872e-08
B9J08_002051	189.092	48.3236	1.96829	TRUE	1.73579e-06
B9J08_003082	355.87	91.0041	1.96735	TRUE	0.00481629
B9J08_000357	62.0497	15.9142	1.96311	TRUE	0.00821738
B9J08_005152	458.146	117.546	1.96259	TRUE	5.00555e-06
B9J08_002207	672.161	172.655	1.96091	TRUE	0.00337114
B9J08_000072	186.673	47.9902	1.9597	TRUE	5.10238e-06
B9J08_001605	1425.1	369.198	1.94859	TRUE	0.00584603
B9J08_000226	1549.81	402.245	1.94595	TRUE	0.000199397
B9J08_001878	3508.08	913.809	1.94072	TRUE	0.00181451
B9J08_005205	306.323	80.3392	1.93088	TRUE	1.18438e-07
B9J08_003802	456.313	119.919	1.92797	TRUE	0.00531188
B9J08_004412	216.161	57.3099	1.91525	TRUE	0.0014983
B9J08_000475	1028.61	274.332	1.9067	TRUE	0.000187382
B9J08_003320	352.628	94.3308	1.90235	TRUE	0.00237644
B9J08_001474	165.939	44.473	1.89966	TRUE	0.00296819
B9J08_003115	110.076	29.7579	1.88716	TRUE	0.00238966
B9J08_003377	289.238	78.215	1.88674	TRUE	0.00420508
B9J08_001295	506.237	137.495	1.88043	TRUE	0.000475873
B9J08_002318	418.643	113.837	1.87875	TRUE	0.00255268
B9J08_000861	232.075	63.1058	1.87875	TRUE	0.00641828
B9J08_001708	318.25	86.7723	1.87485	TRUE	0.000408567
B9J08_004556	164.436	45.3968	1.85686	TRUE	0.00721375
B9J08_002982	269.658	74.4619	1.85656	TRUE	0.00336135
B9J08_003885	610.264	168.969	1.85267	TRUE	5.62246e-05
B9J08_000444	1228.51	343.351	1.83916	TRUE	0.000244098
B9J08_005256	221.212	62.0863	1.83308	TRUE	0.00237313
B9J08_005545	4545.36	1280.04	1.8282	TRUE	0.00721375
B9J08_000511	662.078	189.1	1.80785	TRUE	7.97224e-05
B9J08_001299	96.4497	27.6033	1.80493	TRUE	0.00350704
B9J08_003388	428.242	123.243	1.79692	TRUE	0.00688812
B9J08_001356	244.118	70.4043	1.79384	TRUE	4.25157e-06
B9J08_003432	1792.77	517.056	1.7938	TRUE	0.00601657
B9J08_001365	1191.89	344.202	1.79193	TRUE	0.000799139
B9J08_000082	3730.01	1077.24	1.79184	TRUE	0.00428305
B9J08_003855	489.494	142.379	1.78155	TRUE	0.000280946
B9J08_002329	1271.46	371.079	1.77669	TRUE	0.000731636
B9J08_003274	308.012	90.0669	1.77392	TRUE	0.00102537
B9J08_003953	7787.16	2294.98	1.76261	TRUE	2.75794e-09
B9J08_005427	802.338	238.158	1.75229	TRUE	0.00199986
B9J08_000697	492.53	146.514	1.74917	TRUE	0.000375098
B9J08_005387	4678.96	1392.74	1.74826	TRUE	5.32001e-08
B9J08_004076	731.901	220.002	1.73413	TRUE	0.00182315
B9J08_004868	611.456	184.608	1.72778	TRUE	2.01591e-05
B9J08_004699	3297.82	995.893	1.72745	TRUE	2.1253e-06
B9J08_000964	6069.56	1834.38	1.7263	TRUE	0.00579271
B9J08_005297	860.888	261.001	1.72177	TRUE	0.000397129
B9J08_001877	1016.31	310.813	1.70923	TRUE	0.00931183
B9J08_004521	145.513	44.5381	1.70803	TRUE	0.0046782
B9J08_005188	1897.01	584.143	1.69933	TRUE	0.00275693
B9J08_003610	26460.5	8198.94	1.69033	TRUE	0.000355895
B9J08_004269	498.601	154.628	1.68909	TRUE	0.00104259
B9J08_002343	94.0634	29.1902	1.68815	TRUE	0.00457311
B9J08_003605	122.63	38.1339	1.68516	TRUE	0.00469678
B9J08_002841	78.6039	24.5455	1.67914	TRUE	0.000234327
B9J08_004238	662.779	207.219	1.67737	TRUE	0.000918983
B9J08_001703	478.229	149.808	1.67459	TRUE	0.000236075
B9J08_001120	1495.2	469.273	1.67184	TRUE	0.00107232
B9J08_003018	154.577	48.5757	1.67002	TRUE	0.00525356
B9J08_001917	4732.12	1487.68	1.66942	TRUE	2.24276e-05
B9J08_005470	90.1344	28.3462	1.66892	TRUE	0.00173629
B9J08_002778	2554.2	804.523	1.66667	TRUE	0.000559863
B9J08_002601	7206.85	2278.05	1.66157	TRUE	6.07615e-06
B9J08_000154	143.391	45.4678	1.65704	TRUE	0.00802093
B9J08_002806	237.684	75.546	1.65362	TRUE	0.000278626
B9J08_002467	1028.99	327.656	1.65098	TRUE	0.00568731
B9J08_005057	1798.82	572.913	1.65066	TRUE	0.000192116
B9J08_000740	8597.61	2747.44	1.64585	TRUE	3.95383e-07
B9J08_004232	1151.54	368.251	1.64481	TRUE	0.00797787
B9J08_000113	204.549	65.5567	1.64163	TRUE	0.000321914
B9J08_002473	617.638	198.06	1.64082	TRUE	0.00830039
B9J08_005294	419.25	134.709	1.63797	TRUE	0.00144547
B9J08_003589	1156.7	372.357	1.63525	TRUE	0.000588731
B9J08_001871	1825.78	590.031	1.62965	TRUE	0.000945354
B9J08_000965	1309.94	425.023	1.62389	TRUE	1.87728e-06
B9J08_004814	397.432	129.145	1.62171	TRUE	2.07081e-06
B9J08_001174	266.113	86.7755	1.61668	TRUE	0.00657529
B9J08_002828	230.032	75.18	1.61341	TRUE	0.00542612
B9J08_004084	664.702	217.585	1.61113	TRUE	0.000258384
B9J08_003215	1366.29	447.299	1.61095	TRUE	0.000395945
B9J08_004728	422.6	138.518	1.60921	TRUE	0.00646443
B9J08_000442	1063.97	350.228	1.6031	TRUE	6.9858e-05
B9J08_004497	480.192	158.174	1.60209	TRUE	0.000400972
B9J08_000345	224.398	74.2572	1.59546	TRUE	0.000520459
B9J08_000816	3589.37	1193.43	1.58862	TRUE	0.00144547
B9J08_000700	640.715	213.283	1.58692	TRUE	0.00050914
B9J08_000798	414.018	138.524	1.57956	TRUE	3.01023e-05
B9J08_002738	487.583	164.085	1.57121	TRUE	0.00226652
B9J08_000384	3291.26	1108	1.57068	TRUE	3.70843e-07
B9J08_003421	381.14	128.444	1.56918	TRUE	0.00468222
B9J08_004385	1464.15	494.709	1.56541	TRUE	0.000988544
B9J08_002805	243.49	82.9272	1.55395	TRUE	0.000988544
B9J08_000614	4319.52	1471.23	1.55385	TRUE	1.07092e-06
B9J08_003711	355.655	121.32	1.55166	TRUE	0.0025377
B9J08_001183	1153.82	394.574	1.54805	TRUE	0.00646443
B9J08_004150	1028.33	351.767	1.54761	TRUE	0.00136253
B9J08_005176	70.2535	24.0565	1.54614	TRUE	0.00240151
B9J08_001592	597.739	205.63	1.53946	TRUE	1.37604e-06
B9J08_001452	483.022	166.755	1.53436	TRUE	0.00929909
B9J08_000076	75.5866	26.1509	1.53127	TRUE	0.0025076
B9J08_000603	378.225	130.919	1.53057	TRUE	1.18438e-07
B9J08_003530	386.628	133.938	1.52937	TRUE	3.54481e-05
B9J08_004618	1382.44	479.154	1.52865	TRUE	0.00289858
B9J08_003886	801.184	278.934	1.52221	TRUE	4.73319e-08
B9J08_000553	264.531	92.1348	1.52162	TRUE	0.00127029
B9J08_004415	101.716	35.4744	1.5197	TRUE	0.00779595
B9J08_001907	1919.61	672.014	1.51425	TRUE	2.59253e-06
B9J08_001186	484.648	169.844	1.51273	TRUE	0.00172613
B9J08_002290	1232.28	432.617	1.51017	TRUE	0.00277927
B9J08_003671	133.838	47.0077	1.50952	TRUE	0.00420508
B9J08_002749	1388.97	488.173	1.50855	TRUE	0.000348724
B9J08_000377	172.14	60.8359	1.50059	TRUE	0.00104732
B9J08_001808	128.836	366.58	-1.50859	TRUE	4.56141e-05
B9J08_005379	51.9302	147.893	-1.50991	TRUE	0.00237644
B9J08_004296	33.2885	94.9069	-1.51149	TRUE	0.00164858
B9J08_004639	184.545	526.886	-1.51352	TRUE	0.000159855
B9J08_000325	73.5938	210.26	-1.51452	TRUE	0.00400039
B9J08_003340	91.1159	260.525	-1.51565	TRUE	2.79237e-06
B9J08_005433	372.81	1068.31	-1.51882	TRUE	9.12287e-05
B9J08_002226	53.0296	153.628	-1.53457	TRUE	0.00220467
B9J08_000239	53.3055	154.487	-1.53513	TRUE	0.000358883
B9J08_005403	48.0694	139.373	-1.53576	TRUE	0.00348156
B9J08_002832	102.767	298.322	-1.53749	TRUE	3.30106e-06
B9J08_004792	90.2937	262.809	-1.54132	TRUE	0.00110522
B9J08_004478	82.6444	240.677	-1.54211	TRUE	0.000380672
B9J08_001291	83.4934	244.478	-1.54997	TRUE	1.1241e-05
B9J08_000885	32.5691	95.3689	-1.55001	TRUE	9.22337e-05
B9J08_002157	87.5557	256.553	-1.55098	TRUE	0.000176647
B9J08_005451	129.902	381.486	-1.55421	TRUE	0.00503124
B9J08_002252	102.648	302.723	-1.5603	TRUE	0.00175991
B9J08_001697	225.971	670.16	-1.56837	TRUE	2.16143e-06
B9J08_005088	191.445	567.986	-1.56893	TRUE	0.00832442
B9J08_005034	136.613	405.845	-1.57084	TRUE	0.00122446
B9J08_004778	48.8486	145.255	-1.5722	TRUE	0.00124058
B9J08_001896	177.283	527.865	-1.57412	TRUE	0.000705873
B9J08_001043	101.873	303.557	-1.57519	TRUE	8.74533e-06
B9J08_002144	52.831	157.47	-1.57562	TRUE	0.000120659
B9J08_003666	66.4452	198.777	-1.58091	TRUE	2.35766e-05
B9J08_001236	67.8252	203.179	-1.58286	TRUE	0.00530828
B9J08_002782	25.5098	76.4239	-1.58297	TRUE	0.00127708
B9J08_002889	96.6432	289.731	-1.58397	TRUE	1.8145e-05
B9J08_003898	36.7451	110.417	-1.58733	TRUE	0.00210944
B9J08_003151	328.167	987.778	-1.58976	TRUE	0.00481629
B9J08_003948	70.6017	212.698	-1.59103	TRUE	0.00765037
B9J08_001235	607.35	1833.51	-1.59401	TRUE	0.000452306
B9J08_000097	59.8283	181.048	-1.59747	TRUE	0.00065883
B9J08_001993	166.009	504.281	-1.60297	TRUE	1.9352e-06
B9J08_002940	62.9826	191.367	-1.60332	TRUE	0.0082178
B9J08_004648	1098.98	3342.97	-1.60497	TRUE	0.00277099
B9J08_003689	44.0996	134.322	-1.60686	TRUE	1.93993e-05
B9J08_004599	59.2235	180.739	-1.60966	TRUE	0.00784574
B9J08_000314	76.0596	232.309	-1.61084	TRUE	4.77546e-05
B9J08_005386	182.345	560.424	-1.61985	TRUE	0.000540787
B9J08_002526	279.294	864.364	-1.62986	TRUE	0.00358338
B9J08_002666	452.821	1402.22	-1.6307	TRUE	0.00394167
B9J08_000146	16.7095	51.8739	-1.63434	TRUE	0.00732414
B9J08_004806	86.8623	270.277	-1.63764	TRUE	0.0062013
B9J08_004436	159.762	497.262	-1.63808	TRUE	0.00383677
B9J08_002488	97.1495	302.736	-1.63978	TRUE	0.00209643
B9J08_004616	106.675	332.932	-1.64201	TRUE	6.07615e-06
B9J08_003913	46.6115	145.632	-1.64357	TRUE	0.000129128
B9J08_003709	179.065	560.795	-1.64699	TRUE	0.00938985
B9J08_000313	61.6221	194.206	-1.65607	TRUE	4.02112e-06
B9J08_003050	226.418	713.909	-1.65675	TRUE	0.00185251
B9J08_002292	39.5031	124.769	-1.65922	TRUE	0.00126039
B9J08_000617	36.819	116.482	-1.66159	TRUE	0.00277099
B9J08_003462	359.74	1140.53	-1.66468	TRUE	2.85469e-05
B9J08_005027	346.058	1099.6	-1.66789	TRUE	0.00640349
B9J08_000448	392.864	1255.4	-1.67604	TRUE	0.0049132
B9J08_000789	366.933	1173.72	-1.6775	TRUE	2.33398e-05
B9J08_002837	43.7667	140.077	-1.67831	TRUE	0.000533512
B9J08_003851	128.628	414.329	-1.68757	TRUE	7.50601e-06
B9J08_003909	26.01	83.9533	-1.69052	TRUE	0.006584
B9J08_004674	101.112	327.34	-1.69484	TRUE	0.00682324
B9J08_003281	136.669	442.916	-1.69635	TRUE	0.000175052
B9J08_000845	28.8334	94.8579	-1.71803	TRUE	0.000375072
B9J08_002603	78.0404	257.065	-1.71984	TRUE	1.19189e-05
B9J08_004964	447.829	1480.87	-1.72543	TRUE	2.77315e-09
B9J08_000114	133.521	441.991	-1.72695	TRUE	2.32721e-07
B9J08_005380	777.191	2572.73	-1.72696	TRUE	0.00411729
B9J08_001449	170.459	564.369	-1.72722	TRUE	0.00685342
B9J08_001529	143.443	475.146	-1.72789	TRUE	0.000998337
B9J08_005288	31.4737	104.45	-1.7306	TRUE	0.000791645
B9J08_003317	18.2776	60.7807	-1.73354	TRUE	0.0048364
B9J08_003465	11.6404	38.9193	-1.74135	TRUE	0.00162684
B9J08_002985	136.305	456.238	-1.74295	TRUE	0.000588174
B9J08_004012	28.3533	94.9178	-1.74316	TRUE	0.00737109
B9J08_002930	264.041	883.997	-1.74328	TRUE	0.00484642
B9J08_004303	66.5785	223.182	-1.74509	TRUE	3.02255e-05
B9J08_002657	153.326	515.503	-1.74938	TRUE	9.40629e-05
B9J08_002737	39.2079	132.769	-1.7597	TRUE	0.000525978
B9J08_004692	160.317	545.594	-1.7669	TRUE	3.49482e-05
B9J08_003174	127.822	435.32	-1.76794	TRUE	7.88141e-07
B9J08_001514	136.551	465.363	-1.76892	TRUE	0.00337114
B9J08_004764	412.11	1405.99	-1.77049	TRUE	0.00079344
B9J08_003740	50.2756	171.551	-1.77071	TRUE	7.18732e-05
B9J08_003232	60.9377	208.183	-1.77244	TRUE	0.000337955
B9J08_002652	709.944	2431.92	-1.77632	TRUE	0.00029756
B9J08_002011	63.0719	216.075	-1.77646	TRUE	5.25706e-05
B9J08_000251	345.087	1182.66	-1.77701	TRUE	0.000825576
B9J08_000577	222.176	765.666	-1.78501	TRUE	9.53181e-05
B9J08_003810	54.7116	188.651	-1.7858	TRUE	0.00142801
B9J08_002432	40.6556	140.607	-1.79014	TRUE	0.00417162
B9J08_004026	200.71	694.931	-1.79176	TRUE	4.56282e-10
B9J08_001089	24.4302	84.9391	-1.79777	TRUE	0.00625896
B9J08_002308	211.201	735.959	-1.80101	TRUE	7.55939e-05
B9J08_002305	388.747	1354.67	-1.80104	TRUE	0.00164858
B9J08_001963	267.497	932.295	-1.80126	TRUE	0.00507585
B9J08_003517	1667.18	5818.64	-1.80327	TRUE	0.000177618
B9J08_005026	49.7112	174.074	-1.80806	TRUE	3.63236e-05
B9J08_005206	875.312	3071.25	-1.81096	TRUE	2.28448e-05
B9J08_001812	20.4404	72.0327	-1.81723	TRUE	0.000100186
B9J08_005578	161.866	572.696	-1.82297	TRUE	0.00162946
B9J08_000370	682.633	2416.52	-1.82375	TRUE	8.74373e-06
B9J08_003633	192.605	682.478	-1.82513	TRUE	0.000548785
B9J08_003187	140.781	498.944	-1.82542	TRUE	0.000553946
B9J08_004059	177.829	630.444	-1.82587	TRUE	0.000891376
B9J08_001748	110.028	390.783	-1.8285	TRUE	4.70734e-05
B9J08_004178	126.273	448.79	-1.82949	TRUE	1.12674e-08
B9J08_001937	82.3516	292.848	-1.83028	TRUE	0.00650188
B9J08_005043	192.581	686.919	-1.83468	TRUE	0.00270981
B9J08_004249	10.4017	37.149	-1.8365	TRUE	0.00460507
B9J08_002417	45.0077	160.909	-1.838	TRUE	0.00170292
B9J08_002165	120.409	432.297	-1.84408	TRUE	0.000745268
B9J08_003801	53.3796	191.692	-1.84443	TRUE	4.39058e-05
B9J08_004758	85.8513	308.861	-1.84704	TRUE	0.00906705
B9J08_001642	621.966	2250.2	-1.85514	TRUE	1.88435e-05
B9J08_004366	555.463	2014.57	-1.85871	TRUE	1.4276e-06
B9J08_000850	270.309	981.573	-1.86048	TRUE	0.00332473
B9J08_003767	24.6123	89.4579	-1.86183	TRUE	0.00179045
B9J08_000123	100.157	364.32	-1.86294	TRUE	0.00373975
B9J08_005337	70.7514	258.875	-1.87142	TRUE	3.02255e-05
B9J08_003385	258.103	946.172	-1.87415	TRUE	8.90775e-05
B9J08_000888	28.6244	105.643	-1.88388	TRUE	0.00289858
B9J08_003746	112.9	417.47	-1.88663	TRUE	0.000117265
B9J08_004539	69.2521	256.45	-1.88875	TRUE	0.00105377
B9J08_003132	113.934	426.581	-1.90462	TRUE	0.00164858
B9J08_001673	63.7724	239.849	-1.91112	TRUE	0.0030841
B9J08_003063	216.435	821.856	-1.92495	TRUE	0.00553668
B9J08_002039	65.3302	248.413	-1.92692	TRUE	0.00116552
B9J08_003056	170.318	648.03	-1.92783	TRUE	5.00555e-06
B9J08_001391	170.097	647.346	-1.92818	TRUE	0.00689243
B9J08_001678	99.3011	377.938	-1.92827	TRUE	4.02112e-06
B9J08_001582	166.479	634.67	-1.93067	TRUE	0.000633603
B9J08_002668	121.841	465.104	-1.93256	TRUE	0.000264233
B9J08_002904	319.417	1224.83	-1.93907	TRUE	0.000172847
B9J08_002842	733.554	2833.07	-1.94939	TRUE	0.00214556
B9J08_001541	497.728	1931.69	-1.95643	TRUE	2.18783e-06
B9J08_002839	68.9827	267.939	-1.9576	TRUE	9.83752e-06
B9J08_000410	98.6803	385.278	-1.96507	TRUE	4.07839e-11
B9J08_001281	191.622	748.532	-1.9658	TRUE	0.00378101
B9J08_000178	847.533	3331.75	-1.97494	TRUE	0.00031739
B9J08_001116	51.4	202.085	-1.97512	TRUE	0.0091119
B9J08_004367	597.751	2351.69	-1.97608	TRUE	1.29595e-10
B9J08_001956	570.164	2245.94	-1.97787	TRUE	4.38968e-06
B9J08_004600	27.2094	107.261	-1.97895	TRUE	0.000670971
B9J08_002412	57.9598	228.652	-1.98003	TRUE	0.000125446
B9J08_002253	100.991	399.44	-1.98376	TRUE	1.14065e-07
B9J08_000759	103.348	411.116	-1.99203	TRUE	0.00245567
B9J08_003884	1226.04	4890.24	-1.9959	TRUE	0.00146891
B9J08_002711	246.125	985.181	-2.001	TRUE	0.000346597
B9J08_002143	426.066	1712.39	-2.00686	TRUE	0.00646443
B9J08_001727	165.541	666.162	-2.00868	TRUE	5.08507e-07
B9J08_001402	159.044	642.785	-2.01491	TRUE	0.000198287
B9J08_003231	164.482	667.753	-2.02138	TRUE	0.000297734
B9J08_004098	10.9574	44.525	-2.0227	TRUE	4.39572e-05
B9J08_002707	129.392	528.95	-2.03139	TRUE	0.00118478
B9J08_004673	78.0076	319.557	-2.03439	TRUE	0.00199986
B9J08_005309	67.5832	277.344	-2.03694	TRUE	4.18103e-07
B9J08_002950	26.7553	109.953	-2.039	TRUE	0.00443775
B9J08_004963	35.1332	144.425	-2.03941	TRUE	1.66175e-06
B9J08_000768	238.873	982.972	-2.04091	TRUE	0.000133444
B9J08_004096	40.9545	169.081	-2.04563	TRUE	8.72424e-07
B9J08_005160	140.643	582.228	-2.04955	TRUE	4.30167e-08
B9J08_004603	19.4129	80.5214	-2.05236	TRUE	0.000222388
B9J08_002543	83.8333	349.308	-2.05891	TRUE	0.00076808
B9J08_001531	60.476	252.781	-2.06345	TRUE	2.91225e-10
B9J08_003068	23.7157	99.4107	-2.06756	TRUE	0.000328305
B9J08_003690	7.16922	30.096	-2.06968	TRUE	0.00417482
B9J08_005278	82.1829	345.826	-2.07314	TRUE	0.00952716
B9J08_001352	54.6448	230.228	-2.07491	TRUE	7.99535e-05
B9J08_004617	46.2703	196.471	-2.08616	TRUE	0.000203036
B9J08_004756	61.0607	259.545	-2.08767	TRUE	0.00246681
B9J08_003542	61.8897	263.174	-2.08824	TRUE	8.3194e-08
B9J08_000463	111.707	476.977	-2.0942	TRUE	0.00266726
B9J08_001205	103.914	447.413	-2.10621	TRUE	0.00127029
B9J08_004167	111.467	480.396	-2.1076	TRUE	0.0048742
B9J08_000484	555.685	2397.72	-2.10933	TRUE	2.85469e-05
B9J08_003683	59.8171	258.421	-2.11109	TRUE	2.22719e-05
B9J08_004265	26.8214	116.284	-2.11619	TRUE	0.00232511
B9J08_002713	112.257	487.971	-2.11999	TRUE	0.00196197
B9J08_004032	76.099	331.023	-2.12098	TRUE	4.33547e-06
B9J08_005268	10.5728	46.2639	-2.12954	TRUE	0.000812516
B9J08_004929	50.609	221.519	-2.12996	TRUE	1.04797e-07
B9J08_000350	25.4178	111.558	-2.13388	TRUE	0.00469678
B9J08_005168	43.7593	192.489	-2.13711	TRUE	1.15429e-06
B9J08_002012	58.3567	256.993	-2.13876	TRUE	0.00213827
B9J08_000997	81.5652	359.592	-2.14033	TRUE	0.00614092
B9J08_000512	99.9204	440.778	-2.1412	TRUE	5.76152e-09
B9J08_000292	94.2718	418.067	-2.14884	TRUE	2.87288e-05
B9J08_004602	66.9161	298.337	-2.15652	TRUE	0.00295088
B9J08_002825	128.289	572.459	-2.15778	TRUE	0.00761555
B9J08_002637	66.1194	296.136	-2.16311	TRUE	2.25138e-05
B9J08_001386	133.562	598.821	-2.16461	TRUE	0.000141944
B9J08_004429	19.1931	86.4628	-2.17149	TRUE	0.00618295
B9J08_004136	54.266	245.136	-2.17546	TRUE	7.01505e-09
B9J08_004522	25.846	117.206	-2.18104	TRUE	0.000235406
B9J08_003166	89.6634	406.642	-2.18117	TRUE	0.0012826
B9J08_000664	27.641	125.397	-2.18162	TRUE	5.14109e-06
B9J08_001206	32.0644	146.006	-2.18699	TRUE	1.40524e-05
B9J08_004445	115.142	525.137	-2.18928	TRUE	1.38942e-06
B9J08_001441	59.3135	270.728	-2.19041	TRUE	4.96904e-06
B9J08_005580	530.839	2438.36	-2.19956	TRUE	2.46859e-05
B9J08_003397	176.245	814.142	-2.2077	TRUE	2.77315e-09
B9J08_003203	112.037	519.982	-2.21448	TRUE	8.77043e-09
B9J08_002542	74.6165	349.163	-2.22633	TRUE	4.25747e-05
B9J08_002792	341.049	1596.33	-2.22671	TRUE	0.00183724
B9J08_000528	960.915	4515.83	-2.23251	TRUE	0.00225546
B9J08_003732	410.754	1937.18	-2.23761	TRUE	0.000152392
B9J08_001987	21.7145	103.155	-2.24809	TRUE	0.000971982
B9J08_002024	92.1695	439.198	-2.25251	TRUE	0.000381465
B9J08_003707	262.4	1256.33	-2.25938	TRUE	0.0098521
B9J08_004926	59.5386	286.263	-2.26545	TRUE	0.001343
B9J08_004531	32.8741	158.224	-2.26694	TRUE	0.00098879
B9J08_003553	75.0796	361.706	-2.26832	TRUE	4.31848e-12
B9J08_002882	296.055	1426.38	-2.26841	TRUE	3.29529e-06
B9J08_003167	367.834	1780.76	-2.27537	TRUE	0.000380527
B9J08_002261	365.031	1780.64	-2.2863	TRUE	2.47878e-06
B9J08_004351	27.0313	134.413	-2.31398	TRUE	0.00650188
B9J08_001800	101.066	503	-2.31526	TRUE	1.5587e-06
B9J08_004772	82.273	410.503	-2.3189	TRUE	2.32561e-09
B9J08_001371	54.6735	273.423	-2.32222	TRUE	5.59887e-06
B9J08_002688	17.5438	88.4634	-2.33412	TRUE	0.00457311
B9J08_004900	111.705	565.331	-2.3394	TRUE	0.00321861
B9J08_001539	29.1742	147.854	-2.34141	TRUE	2.50279e-07
B9J08_001755	61.2302	310.32	-2.34144	TRUE	2.15888e-06
B9J08_005163	595.474	3019.02	-2.34197	TRUE	0.00306815
B9J08_005098	166.297	845.169	-2.34548	TRUE	2.14244e-09
B9J08_002591	13.2998	67.6081	-2.34579	TRUE	0.000738196
B9J08_004011	93.8385	478.352	-2.34982	TRUE	6.85752e-05
B9J08_003015	52.3485	268.189	-2.35703	TRUE	2.84119e-08
B9J08_001076	17.2069	88.1877	-2.35759	TRUE	1.29984e-05
B9J08_000190	88.1084	451.973	-2.35888	TRUE	2.22785e-10
B9J08_000980	672.98	3460.16	-2.3622	TRUE	0.00420508
B9J08_001946	193.401	995.255	-2.36347	TRUE	2.01837e-07
B9J08_002626	15.6441	81.5184	-2.38151	TRUE	0.00285183
B9J08_005081	106.58	556.599	-2.3847	TRUE	4.30167e-08
B9J08_001724	366.161	1913.56	-2.38571	TRUE	0.000447474
B9J08_000581	562.339	2942.61	-2.38758	TRUE	8.05612e-10
B9J08_002254	75.7209	396.736	-2.38941	TRUE	4.38646e-07
B9J08_000639	240.538	1264.68	-2.39444	TRUE	0.00511244
B9J08_000010	382.181	2015.59	-2.39887	TRUE	0.00628488
B9J08_003838	20.0186	105.736	-2.40106	TRUE	0.000367785
B9J08_003611	228.056	1210.65	-2.40832	TRUE	0.000638341
B9J08_004515	131.163	696.644	-2.40906	TRUE	2.46659e-11
B9J08_002441	48.7399	260.735	-2.41941	TRUE	9.15983e-08
B9J08_001787	150.956	814.856	-2.43242	TRUE	0.0030255
B9J08_002423	104.432	565.668	-2.43739	TRUE	0.00591569
B9J08_005193	27.156	147.362	-2.44002	TRUE	0.000405823
B9J08_000863	107.79	585.095	-2.44045	TRUE	0.00162946
B9J08_005581	636.665	3457.63	-2.44118	TRUE	0.00023412
B9J08_005562	38.6414	209.944	-2.44178	TRUE	1.01697e-06
B9J08_001985	38.2447	208.04	-2.44353	TRUE	6.23084e-07
B9J08_001811	96.0009	523.425	-2.44686	TRUE	0.000113553
B9J08_004750	73.5343	402.239	-2.45156	TRUE	3.41938e-05
B9J08_001350	114.854	630.62	-2.45697	TRUE	0.000266205
B9J08_001713	177.187	974.525	-2.45943	TRUE	5.47636e-10
B9J08_000836	138.134	761.609	-2.46299	TRUE	0.000245737
B9J08_003454	387.721	2165.53	-2.48163	TRUE	1.70609e-05
B9J08_003286	6.31771	35.4437	-2.48806	TRUE	0.00442931
B9J08_002560	191.134	1074.96	-2.49163	TRUE	7.50601e-06
B9J08_000397	144.079	813.407	-2.49712	TRUE	4.67815e-09
B9J08_002593	13.9837	79.3923	-2.50525	TRUE	0.00175641
B9J08_004886	7.46624	42.6269	-2.51331	TRUE	0.00536561
B9J08_001328	15.4601	88.8494	-2.52281	TRUE	8.56737e-07
B9J08_003825	112.559	649.892	-2.52952	TRUE	0.000155042
B9J08_002892	29.4506	171.563	-2.54237	TRUE	0.000354393
B9J08_005139	14.411	84.6703	-2.55469	TRUE	0.000129128
B9J08_000491	156.85	922.435	-2.55606	TRUE	1.85238e-09
B9J08_003389	9.75893	57.454	-2.55761	TRUE	0.00224689
B9J08_001123	52.6627	310.219	-2.55843	TRUE	2.4765e-09
B9J08_004827	35.7599	212.683	-2.57229	TRUE	3.21265e-05
B9J08_004967	154.195	918.295	-2.57421	TRUE	0.00942478
B9J08_004658	87.1782	521.131	-2.57961	TRUE	0.000440958
B9J08_000806	34.536	206.774	-2.58188	TRUE	0.00487626
B9J08_001721	56.9196	341.986	-2.58694	TRUE	8.90775e-05
B9J08_003496	23.2644	140.959	-2.59909	TRUE	7.32671e-08
B9J08_001515	16.7	102.908	-2.62344	TRUE	3.46343e-05
B9J08_002537	54.4889	335.924	-2.6241	TRUE	0.00921304
B9J08_002986	456.252	2840.08	-2.63803	TRUE	1.73579e-06
B9J08_000938	372.697	2330.57	-2.64461	TRUE	4.78838e-17
B9J08_002703	118.793	755.368	-2.66872	TRUE	0.00265809
B9J08_004031	102.041	651.558	-2.67474	TRUE	1.34682e-10
B9J08_004466	60.4305	393.161	-2.70177	TRUE	0.00707178
B9J08_001313	56.0175	365.006	-2.70397	TRUE	0.000761108
B9J08_002587	24.1961	161.622	-2.73978	TRUE	0.00119873
B9J08_005323	11.6827	78.3832	-2.74617	TRUE	0.0007671
B9J08_000035	7.20935	48.5195	-2.75063	TRUE	2.69204e-05
B9J08_005090	136.575	921.387	-2.75412	TRUE	0.00105131
B9J08_003751	11.6357	80.5266	-2.79091	TRUE	6.78278e-05
B9J08_000717	130.674	913.831	-2.80595	TRUE	0.000233236
B9J08_004905	139.053	996.721	-2.84155	TRUE	1.47445e-22
B9J08_000828	25.0004	179.478	-2.84379	TRUE	7.39631e-06
B9J08_001073	178.549	1295.81	-2.85947	TRUE	0.000971982
B9J08_003682	105.185	767.882	-2.86795	TRUE	0.00569781
B9J08_002463	49.802	366.682	-2.88025	TRUE	5.75333e-16
B9J08_002251	17.8071	131.384	-2.88326	TRUE	0.000524669
B9J08_002166	156.664	1170.82	-2.90177	TRUE	2.31959e-06
B9J08_005561	2.02008	15.1385	-2.90574	TRUE	0.00922057
B9J08_003452	80.7764	608.516	-2.91329	TRUE	8.36777e-05
B9J08_004243	424.384	3231.2	-2.92863	TRUE	0.00488484
B9J08_004572	252.761	1924.86	-2.92891	TRUE	0.00321553
B9J08_004161	7.25043	55.5626	-2.93798	TRUE	0.0047914
B9J08_001590	480.628	3698.61	-2.94399	TRUE	1.36977e-06
B9J08_003185	91.416	705.002	-2.94711	TRUE	0.00224689
B9J08_003458	13.0013	100.42	-2.94931	TRUE	1.36315e-11
B9J08_004192	2032.21	15702.5	-2.94987	TRUE	5.99534e-07
B9J08_003464	51.2925	397.146	-2.95285	TRUE	8.63524e-05
B9J08_000032	252.057	1965.92	-2.96338	TRUE	1.38109e-05
B9J08_002482	44.5025	348.188	-2.96791	TRUE	0.00410629
B9J08_002830	158.008	1243.87	-2.97676	TRUE	5.26102e-10
B9J08_001861	197.843	1561.25	-2.98027	TRUE	3.06982e-09
B9J08_000487	225.417	1795.12	-2.99342	TRUE	1.85432e-08
B9J08_003392	180.658	1462.08	-3.01669	TRUE	0.000367785
B9J08_002260	31.4669	254.898	-3.01801	TRUE	6.02685e-05
B9J08_002228	17.1232	141.86	-3.05044	TRUE	0.000588174
B9J08_001733	132.941	1102.09	-3.05138	TRUE	8.79063e-06
B9J08_002864	37.1387	308.602	-3.05475	TRUE	1.19134e-10
B9J08_001532	36.7282	305.403	-3.05576	TRUE	7.59343e-13
B9J08_005147	11.2545	93.6014	-3.05604	TRUE	4.38646e-07
B9J08_002976	326.076	2715.15	-3.05775	TRUE	2.54109e-05
B9J08_003374	1484.49	12361.6	-3.05783	TRUE	1.46919e-06
B9J08_003796	51.0953	428.069	-3.06658	TRUE	9.43175e-10
B9J08_001998	3.89042	32.6418	-3.06872	TRUE	0.00683564
B9J08_004788	33.3305	279.891	-3.06995	TRUE	2.40949e-12
B9J08_004656	54.9021	466.302	-3.08633	TRUE	2.26061e-07
B9J08_002159	4.83052	41.0964	-3.08876	TRUE	1.66876e-05
B9J08_005289	344.911	2942.44	-3.09272	TRUE	0.000540787
B9J08_003837	26.2589	224.037	-3.09286	TRUE	1.10798e-08
B9J08_000059	130.116	1133.13	-3.12244	TRUE	7.1163e-06
B9J08_001383	145.521	1275.18	-3.1314	TRUE	4.65877e-05
B9J08_001153	127.495	1118.59	-3.13316	TRUE	3.64764e-09
B9J08_001682	194.453	1734.9	-3.15736	TRUE	6.28865e-06
B9J08_000398	20.01	180.079	-3.16984	TRUE	1.66165e-10
B9J08_003678	148.701	1339.28	-3.17097	TRUE	2.02644e-07
B9J08_001103	152.787	1397.34	-3.19308	TRUE	9.50187e-06
B9J08_003750	30.1569	277.329	-3.20104	TRUE	1.18281e-09
B9J08_000944	65.2675	600.259	-3.20115	TRUE	1.57797e-05
B9J08_002678	64.8863	597.615	-3.20323	TRUE	0.000799139
B9J08_000724	15.683	145.387	-3.21263	TRUE	6.85649e-06
B9J08_005498	150.801	1412.45	-3.22748	TRUE	1.56104e-07
B9J08_003657	9.29304	87.4101	-3.23358	TRUE	0.00219856
B9J08_000365	36.2645	341.432	-3.23497	TRUE	4.70734e-05
B9J08_004467	55.5426	532.005	-3.25977	TRUE	1.7427e-06
B9J08_000033	142.402	1377.39	-3.2739	TRUE	3.92785e-05
B9J08_003702	22.6592	220.043	-3.27961	TRUE	0.00237644
B9J08_001995	92.4446	902.828	-3.28779	TRUE	0.00029756
B9J08_001558	82.8987	813.862	-3.29536	TRUE	8.97843e-06
B9J08_002692	63.1518	624.598	-3.30603	TRUE	5.91333e-06
B9J08_002840	90.2268	902.121	-3.32169	TRUE	5.19615e-07
B9J08_001914	18.7794	191.094	-3.34706	TRUE	0.0015182
B9J08_001679	414.163	4218.18	-3.34835	TRUE	4.49927e-10
B9J08_002624	19.8534	205.11	-3.36893	TRUE	5.19544e-08
B9J08_003609	288.053	3021.62	-3.39092	TRUE	6.49089e-15
B9J08_000610	58.1647	620.387	-3.41495	TRUE	0.000920401
B9J08_000147	31.6333	338.933	-3.42148	TRUE	8.72424e-07
B9J08_000982	81.396	878.289	-3.43167	TRUE	1.72524e-05
B9J08_002479	20.0634	216.742	-3.43334	TRUE	2.20505e-08
B9J08_001528	14.704	160.315	-3.44663	TRUE	0.000198689
B9J08_001344	24.6666	269.893	-3.45175	TRUE	1.71423e-05
B9J08_004559	36.6679	405.265	-3.46627	TRUE	6.90745e-17
B9J08_001986	1	11.095	-3.47184	TRUE	0.00821738
B9J08_000871	149.824	1662.84	-3.47231	TRUE	4.281e-05
B9J08_005552	995.823	11190.4	-3.49023	TRUE	1.91862e-15
B9J08_001369	8.99725	101.894	-3.50144	TRUE	8.72725e-07
B9J08_005394	36.6994	417.085	-3.50651	TRUE	7.83142e-26
B9J08_001740	1609.63	18298.6	-3.50693	TRUE	2.54045e-11
B9J08_002781	19.4175	220.979	-3.50848	TRUE	1.18577e-07
B9J08_002613	40.2604	461.455	-3.51876	TRUE	1.88435e-05
B9J08_000829	121.294	1408.54	-3.53761	TRUE	3.36723e-08
B9J08_004451	1.0849	12.9301	-3.57509	TRUE	0.000222388
B9J08_000847	81.0817	968.309	-3.57802	TRUE	1.74044e-07
B9J08_003439	41.8658	505.222	-3.59307	TRUE	1.35719e-15
B9J08_001182	256.071	3115.93	-3.60504	TRUE	0.000483184
B9J08_003569	38.5728	469.566	-3.60567	TRUE	1.46919e-06
B9J08_005080	189.442	2371.43	-3.64593	TRUE	0.001173
B9J08_001685	263.975	3324.68	-3.65474	TRUE	4.92149e-08
B9J08_003568	2.6181	33.1402	-3.66199	TRUE	0.00292647
B9J08_000460	624.432	7925.83	-3.66595	TRUE	5.14079e-08
B9J08_005308	12.734	162.935	-3.67754	TRUE	0.00240151
B9J08_005198	79.1515	1016.14	-3.68233	TRUE	2.26004e-11
B9J08_001533	153.711	2008.13	-3.70756	TRUE	0.00010859
B9J08_003046	40.6633	534.869	-3.71739	TRUE	0.00240151
B9J08_002628	40.9022	539.938	-3.72254	TRUE	3.02255e-05
B9J08_005571	243.213	3217.14	-3.72549	TRUE	6.90399e-07
B9J08_001741	561.916	7459.24	-3.7306	TRUE	4.0382e-14
B9J08_004261	54.1913	729.698	-3.75117	TRUE	3.29221e-13
B9J08_003998	934.027	12605.5	-3.75444	TRUE	2.64218e-06
B9J08_000756	24.6553	337.663	-3.77562	TRUE	0.000172847
B9J08_002027	102.804	1438.6	-3.80669	TRUE	2.41654e-13
B9J08_003628	361.341	5172.08	-3.83931	TRUE	4.91576e-09
B9J08_000940	20.0139	287.009	-3.84202	TRUE	1.01197e-07
B9J08_001484	410.467	5932.31	-3.85326	TRUE	2.16143e-06
B9J08_000939	51.2126	740.41	-3.85375	TRUE	5.18558e-29
B9J08_003088	2383.61	34830.6	-3.86914	TRUE	1.20689e-06
B9J08_000779	17.5416	261.265	-3.89666	TRUE	6.78843e-09
B9J08_002297	26.5704	397.566	-3.9033	TRUE	0.00101376
B9J08_001698	87.9623	1324.27	-3.91217	TRUE	5.02429e-09
B9J08_004960	31.8615	481.879	-3.91878	TRUE	2.81977e-05
B9J08_002951	39.5544	609.396	-3.94547	TRUE	2.50224e-05
B9J08_001714	6.60981	102.443	-3.95406	TRUE	6.90854e-05
B9J08_002279	36.2023	580.03	-4.00197	TRUE	4.12451e-11
B9J08_005345	4.57827	73.9289	-4.01326	TRUE	2.63065e-08
B9J08_001889	74.4667	1213.35	-4.02625	TRUE	1.91282e-11
B9J08_004015	159.343	2633.38	-4.04671	TRUE	1.72554e-05
B9J08_001171	206.61	3466.93	-4.06868	TRUE	6.0381e-05
B9J08_001536	45.1338	773.731	-4.09955	TRUE	3.46088e-05
B9J08_000446	58.8124	1034.14	-4.13617	TRUE	5.31148e-20
B9J08_001518	25.8164	457.72	-4.14811	TRUE	9.42465e-08
B9J08_000904	8.99725	164.083	-4.18879	TRUE	2.28139e-18
B9J08_004365	126.167	2325.53	-4.20415	TRUE	1.7367e-07
B9J08_004804	53.2309	1003.16	-4.23614	TRUE	4.79043e-10
B9J08_002847	572.381	11340.6	-4.30838	TRUE	3.46833e-12
B9J08_000440	114.06	2359.61	-4.37068	TRUE	2.69643e-07
B9J08_002627	101.135	2126.07	-4.39384	TRUE	1.39298e-05
B9J08_000563	2.78667	62.4747	-4.48666	TRUE	0.00162946
B9J08_005567	39.6386	894.667	-4.49637	TRUE	5.31148e-20
B9J08_000579	36.9513	838.544	-4.50419	TRUE	3.14975e-09
B9J08_004838	25.3848	597.733	-4.55747	TRUE	6.04458e-06
B9J08_000439	5.25874	125.144	-4.57273	TRUE	2.01238e-05
B9J08_005173	1.85027	45.0406	-4.60542	TRUE	1.91466e-05
B9J08_000846	45.9307	1210.4	-4.71988	TRUE	5.74777e-15
B9J08_004560	3.5934	99.1587	-4.78632	TRUE	5.52477e-08
B9J08_002919	295.12	8942.51	-4.92131	TRUE	1.20415e-10
B9J08_001591	101.628	3084.76	-4.92379	TRUE	4.90518e-06
B9J08_001535	17.3508	581.189	-5.06593	TRUE	8.43671e-05
B9J08_003614	119.45	4065.12	-5.08882	TRUE	3.70379e-10
B9J08_003099	42.1071	1472.22	-5.12779	TRUE	0.00174185
B9J08_001015	19.7145	690.738	-5.13081	TRUE	2.70258e-05
B9J08_005025	105.818	4527.03	-5.41891	TRUE	7.47242e-34
B9J08_004545	5.08031	278.971	-5.77905	TRUE	2.03555e-10
B9J08_004544	54.9567	3894.78	-6.1471	TRUE	9.33171e-54
B9J08_004204	70.143	5946.47	-6.40559	TRUE	3.55105e-14
B9J08_005075	59.7678	5152.81	-6.42985	TRUE	3.18413e-30
B9J08_002660	32.7639	4968.24	-7.24448	TRUE	1.29672e-15

## Sheet: C.auris DEGs 30mpi
id	mean_A_mrn	mean_B_mrn	log2_fc_mrn	DESeq2	DESeq2_adj_pval
B9J08_004382	2058.41	15.4	7.06246	TRUE	7.88807e-28
B9J08_000834	2726.51	27.6163	6.62539	TRUE	1.06252e-12
B9J08_001366	6919.83	102.324	6.07952	TRUE	3.23963e-20
B9J08_002600	3153.7	60.0844	5.71391	TRUE	1.68676e-19
B9J08_001519	1061.43	27.1762	5.28752	TRUE	0.00034971
B9J08_003981	183.912	5.34584	5.10446	TRUE	2.63509e-07
B9J08_001548	272.735	10.8853	4.64705	TRUE	3.18634e-05
B9J08_002630	2095.05	90.0869	4.53952	TRUE	3.02444e-07
B9J08_004601	8833.79	462.437	4.2557	TRUE	8.93151e-08
B9J08_005249	2042.63	108.64	4.23281	TRUE	1.4221e-09
B9J08_001951	3767.47	200.469	4.23215	TRUE	1.33151e-06
B9J08_002762	2379.57	133.296	4.15799	TRUE	0.00411212
B9J08_002932	694.194	40.1714	4.1111	TRUE	1.37662e-10
B9J08_001520	1084.48	63.0589	4.10416	TRUE	7.28455e-07
B9J08_000290	1747.74	102.518	4.09153	TRUE	2.75561e-10
B9J08_002753	3482.63	211.676	4.04025	TRUE	2.05212e-05
B9J08_001547	2912.42	187.762	3.95524	TRUE	4.68282e-06
B9J08_004918	46643.2	3019.73	3.94917	TRUE	8.21714e-24
B9J08_002225	840.753	57.9326	3.85924	TRUE	3.23457e-09
B9J08_002967	1929.73	134.272	3.84517	TRUE	8.01232e-07
B9J08_005515	1859.6	134.367	3.79075	TRUE	2.62994e-10
B9J08_001079	734.972	53.2631	3.78648	TRUE	5.71283e-05
B9J08_005368	5025.3	375.463	3.74246	TRUE	8.0565e-09
B9J08_000266	20.7805	1.59067	3.70753	TRUE	0.00958527
B9J08_005161	6667.89	511.258	3.70511	TRUE	9.41094e-08
B9J08_001096	891.417	68.6698	3.69835	TRUE	3.72056e-06
B9J08_001426	2632.71	203.165	3.69582	TRUE	2.79453e-05
B9J08_003622	2218.9	173.516	3.6767	TRUE	6.03953e-05
B9J08_002030	1634.11	132.864	3.62049	TRUE	0.000430702
B9J08_001469	1148.26	94.2753	3.60642	TRUE	4.14199e-09
B9J08_001693	1860.72	159.676	3.54264	TRUE	6.88506e-09
B9J08_001470	126.335	10.9136	3.53305	TRUE	3.27518e-05
B9J08_000555	1464.05	129.286	3.50132	TRUE	1.20118e-09
B9J08_004574	10094.6	905.305	3.47903	TRUE	0.00533109
B9J08_001105	1287.19	119.251	3.43216	TRUE	0.00178224
B9J08_004162	250.515	23.305	3.42618	TRUE	7.24889e-09
B9J08_005205	1277.47	121.705	3.39182	TRUE	6.81381e-09
B9J08_001462	1444.95	139.085	3.37698	TRUE	3.30692e-09
B9J08_000604	4485.03	432.213	3.3753	TRUE	8.86656e-13
B9J08_000593	670.791	64.8483	3.37072	TRUE	9.99203e-08
B9J08_004381	1472.97	142.487	3.36983	TRUE	4.50942e-05
B9J08_004115	3478.63	336.705	3.36896	TRUE	7.96194e-12
B9J08_001474	693.501	67.569	3.35946	TRUE	1.54871e-06
B9J08_000172	2300.61	225.278	3.35223	TRUE	5.88465e-08
B9J08_004970	263.022	25.7571	3.35214	TRUE	2.97616e-08
B9J08_005255	1033.88	103.662	3.3181	TRUE	0.00262856
B9J08_001667	330.222	33.9539	3.28179	TRUE	2.18274e-05
B9J08_001434	1349.61	139.02	3.27918	TRUE	0.000145558
B9J08_003863	3190.49	331.255	3.26777	TRUE	6.62895e-06
B9J08_000075	11413.7	1191.39	3.26004	TRUE	9.65645e-07
B9J08_000461	2029.51	212.974	3.25238	TRUE	1.23125e-11
B9J08_003991	10104.2	1069.6	3.23981	TRUE	9.1895e-08
B9J08_000203	8490.51	926.877	3.1954	TRUE	6.0372e-05
B9J08_002076	476.723	52.3346	3.18732	TRUE	8.99583e-11
B9J08_005241	387.72	42.8244	3.17851	TRUE	1.86264e-07
B9J08_000090	6451.41	721.814	3.15992	TRUE	6.92492e-08
B9J08_000993	110.774	12.5381	3.14323	TRUE	0.000976502
B9J08_001464	801.621	90.8302	3.14168	TRUE	1.20618e-08
B9J08_002768	2377.84	272.162	3.12712	TRUE	4.08266e-09
B9J08_005371	988.183	113.114	3.127	TRUE	2.19485e-07
B9J08_004736	375.271	43.0531	3.12374	TRUE	7.27196e-06
B9J08_004176	415.698	48.0619	3.11257	TRUE	7.14928e-05
B9J08_000998	3124.95	364.641	3.09928	TRUE	2.82574e-09
B9J08_004149	342.353	40.2466	3.08855	TRUE	3.15509e-05
B9J08_004153	646.513	76.471	3.07969	TRUE	3.32591e-05
B9J08_000771	9333.84	1110.31	3.07151	TRUE	3.38269e-10
B9J08_000554	5413.25	646.892	3.0649	TRUE	5.80525e-12
B9J08_000959	1825.96	218.931	3.06011	TRUE	6.77851e-13
B9J08_000361	86.3381	10.519	3.037	TRUE	3.43599e-08
B9J08_004965	6070.52	742.597	3.03117	TRUE	3.2279e-08
B9J08_000568	712.22	89.0496	2.99964	TRUE	2.87405e-06
B9J08_002367	9437.13	1190.75	2.98648	TRUE	0.000135689
B9J08_003420	591.653	74.9113	2.9815	TRUE	2.42914e-11
B9J08_003249	7654.29	969.88	2.98039	TRUE	7.09157e-10
B9J08_005099	11853.8	1526.2	2.95733	TRUE	1.47916e-07
B9J08_003927	931.472	120.905	2.94564	TRUE	0.00349876
B9J08_000368	160.154	20.8503	2.94132	TRUE	1.39995e-11
B9J08_001666	286.639	37.9477	2.91715	TRUE	6.49229e-07
B9J08_000087	1398.23	185.227	2.91623	TRUE	5.45506e-07
B9J08_003471	877.252	117.121	2.90499	TRUE	9.90555e-10
B9J08_005324	10279.5	1374.11	2.9032	TRUE	3.36222e-07
B9J08_003938	122.8	16.4768	2.89781	TRUE	7.03191e-06
B9J08_002078	4870.08	659.342	2.88485	TRUE	2.46598e-05
B9J08_001491	345.145	46.813	2.88222	TRUE	0.0028717
B9J08_001130	730.117	99.1849	2.87993	TRUE	1.11447e-10
B9J08_002051	535.471	72.9956	2.87493	TRUE	1.90084e-10
B9J08_002979	429.701	58.6887	2.87218	TRUE	5.29451e-07
B9J08_000120	1144.98	158.663	2.85128	TRUE	0.000262582
B9J08_003078	1425.01	197.81	2.84878	TRUE	0.0015501
B9J08_003582	9578.55	1329.91	2.84847	TRUE	2.81636e-08
B9J08_004146	5727.76	799.413	2.84096	TRUE	1.14443e-09
B9J08_001901	1722.06	241.03	2.83685	TRUE	3.26792e-11
B9J08_003273	7694.38	1078.88	2.83427	TRUE	2.40997e-08
B9J08_000064	8652.09	1217.9	2.82866	TRUE	6.06392e-10
B9J08_004959	6051.29	855.339	2.82267	TRUE	7.11015e-06
B9J08_003288	1330.55	188.763	2.81738	TRUE	6.48205e-08
B9J08_005528	3432.96	488.323	2.81355	TRUE	4.76335e-06
B9J08_004958	5394.5	771.707	2.80536	TRUE	7.35434e-08
B9J08_005437	1330.86	192	2.79318	TRUE	2.13236e-06
B9J08_004821	7219.4	1051.4	2.77956	TRUE	5.37281e-09
B9J08_003634	4318.47	631.679	2.77326	TRUE	4.08266e-09
B9J08_005458	9159.37	1342.28	2.77056	TRUE	0.000103962
B9J08_004760	122.193	17.9441	2.76757	TRUE	0.00133688
B9J08_003364	59975.4	8834.51	2.76315	TRUE	2.16179e-15
B9J08_000254	7250.05	1068.1	2.76295	TRUE	8.82756e-07
B9J08_004067	7778.22	1153.8	2.75305	TRUE	1.2693e-09
B9J08_002277	6232.42	930.797	2.74325	TRUE	4.35501e-06
B9J08_005340	2148.19	320.858	2.74312	TRUE	4.07462e-06
B9J08_001081	5004.46	748.438	2.74126	TRUE	4.9093e-09
B9J08_003755	5893.67	883.759	2.73744	TRUE	7.54156e-10
B9J08_003546	670.355	100.569	2.73674	TRUE	8.40322e-09
B9J08_000955	4901.39	737.17	2.73312	TRUE	3.5865e-09
B9J08_003937	432.209	65.3107	2.72634	TRUE	2.25019e-07
B9J08_004650	1070.64	162.989	2.71563	TRUE	7.03191e-06
B9J08_001718	267.944	40.9145	2.71125	TRUE	0.000341565
B9J08_001746	463	70.8904	2.70735	TRUE	0.000182983
B9J08_003942	1188.73	182.087	2.70673	TRUE	8.11573e-06
B9J08_001686	2504.12	385.304	2.70024	TRUE	1.59171e-06
B9J08_003782	610.622	94.009	2.69941	TRUE	1.04496e-05
B9J08_003919	5628.15	868.057	2.6968	TRUE	1.56247e-08
B9J08_003677	8259.8	1275.08	2.69552	TRUE	1.14443e-09
B9J08_005078	841.507	130.067	2.69372	TRUE	6.00268e-05
B9J08_000692	4193.17	651.07	2.68716	TRUE	3.37606e-27
B9J08_000136	2255.2	351.917	2.67995	TRUE	3.53253e-06
B9J08_001278	10939.2	1707.46	2.67958	TRUE	5.31852e-07
B9J08_002819	16557	2608.34	2.66624	TRUE	1.32379e-08
B9J08_003014	861.349	136.301	2.6598	TRUE	0.00710497
B9J08_000185	5087.69	805.91	2.65832	TRUE	7.1255e-10
B9J08_002921	6266.06	998.809	2.64928	TRUE	2.86169e-06
B9J08_004940	356.483	57.0462	2.64363	TRUE	1.19795e-05
B9J08_004943	591.046	94.9254	2.6384	TRUE	3.52932e-06
B9J08_002020	920.449	147.959	2.63714	TRUE	5.55404e-06
B9J08_003107	7028.58	1130.93	2.63573	TRUE	1.68682e-06
B9J08_003467	1378.81	222.024	2.63463	TRUE	1.91036e-05
B9J08_001492	663.491	107.651	2.62372	TRUE	4.08759e-05
B9J08_002929	981.107	160.18	2.61472	TRUE	2.06095e-06
B9J08_002632	4151.66	679.907	2.61028	TRUE	1.34518e-05
B9J08_000605	4479.25	734.241	2.60893	TRUE	8.66347e-09
B9J08_004740	1091.41	179.321	2.60557	TRUE	0.00866757
B9J08_000878	3359.04	553.075	2.6025	TRUE	2.50733e-07
B9J08_002720	149.206	24.5927	2.60101	TRUE	1.56824e-09
B9J08_003963	166.62	27.5671	2.59554	TRUE	0.00201631
B9J08_000233	1015.2	168.349	2.59223	TRUE	0.00451461
B9J08_003010	1465.54	243.046	2.59213	TRUE	0.00804132
B9J08_003799	6117.95	1020.03	2.58444	TRUE	4.51685e-06
B9J08_002813	26569.8	4434.63	2.5829	TRUE	5.30144e-06
B9J08_003756	4360.63	735.465	2.56781	TRUE	2.86169e-06
B9J08_001851	10222.9	1731.02	2.56212	TRUE	0.00012335
B9J08_003248	5551.45	940.411	2.5615	TRUE	2.46953e-07
B9J08_005263	642.458	108.886	2.56078	TRUE	4.67588e-07
B9J08_003547	86.198	14.6128	2.56043	TRUE	0.00115523
B9J08_001356	627.402	106.525	2.5582	TRUE	3.16621e-09
B9J08_002356	1343.46	228.17	2.55778	TRUE	2.6829e-06
B9J08_003313	12901.8	2196.91	2.55402	TRUE	0.000637589
B9J08_002498	165.284	28.2007	2.55115	TRUE	1.13694e-07
B9J08_005150	11174.9	1910.07	2.54857	TRUE	1.69807e-07
B9J08_004391	3572.69	610.834	2.54816	TRUE	5.24045e-06
B9J08_001910	10945.5	1873.75	2.54633	TRUE	5.9583e-15
B9J08_000774	9947.07	1707.67	2.54224	TRUE	9.90087e-05
B9J08_002246	239.112	41.4953	2.52667	TRUE	0.00973163
B9J08_000091	5603.97	973.081	2.52582	TRUE	8.96247e-08
B9J08_001339	419.473	73.0591	2.52144	TRUE	0.00377669
B9J08_005574	218.201	38.086	2.51832	TRUE	0.000220928
B9J08_001859	1205.1	210.982	2.51396	TRUE	3.70345e-07
B9J08_001761	778.893	137.211	2.50503	TRUE	0.000857393
B9J08_000209	2178.49	384.651	2.5017	TRUE	3.4679e-06
B9J08_005476	999.468	176.603	2.50065	TRUE	8.8919e-05
B9J08_003393	5100.03	904.794	2.49484	TRUE	5.1337e-05
B9J08_001870	5236.77	930.775	2.49217	TRUE	0.000141212
B9J08_005152	997.432	178.829	2.47964	TRUE	8.02295e-06
B9J08_005473	1533	275.569	2.47588	TRUE	0.000818999
B9J08_005382	6532.38	1174.68	2.47534	TRUE	5.00871e-05
B9J08_000894	606.056	109.306	2.47108	TRUE	0.00149028
B9J08_001885	3086.61	556.878	2.47059	TRUE	2.21547e-05
B9J08_003109	18.6275	3.36266	2.46976	TRUE	0.00593351
B9J08_005086	262.284	47.3526	2.46961	TRUE	0.00567458
B9J08_000700	1773.53	323.01	2.45697	TRUE	4.43513e-06
B9J08_001024	1440.55	262.669	2.45531	TRUE	0.00138988
B9J08_001767	420.562	76.9139	2.451	TRUE	0.00628062
B9J08_003250	2866.01	525.009	2.44863	TRUE	5.11265e-07
B9J08_003154	1082.52	198.325	2.44845	TRUE	4.18557e-06
B9J08_003127	7578.9	1415.82	2.42035	TRUE	5.41279e-07
B9J08_002719	4224.58	789.285	2.42019	TRUE	0.00971343
B9J08_004999	3160.27	591.558	2.41746	TRUE	2.65789e-05
B9J08_004853	616.647	115.78	2.41306	TRUE	0.000115476
B9J08_005253	3560.65	669.34	2.41133	TRUE	8.14451e-08
B9J08_004990	11775.9	2218.32	2.4083	TRUE	0.000599402
B9J08_000823	4483.22	847.249	2.40368	TRUE	4.28318e-07
B9J08_000174	2923.67	552.733	2.40313	TRUE	9.81182e-09
B9J08_003057	634.521	120.429	2.39749	TRUE	3.82762e-05
B9J08_000727	2972.43	566.806	2.39072	TRUE	7.58178e-09
B9J08_001385	2332.87	447.106	2.38342	TRUE	0.0039271
B9J08_001319	669.75	128.923	2.37711	TRUE	6.08191e-11
B9J08_003754	226.711	43.9775	2.36602	TRUE	0.00174792
B9J08_001703	1165.74	226.556	2.36331	TRUE	5.31852e-07
B9J08_001401	1097.94	213.533	2.36227	TRUE	4.52854e-07
B9J08_000340	698.898	136.281	2.3585	TRUE	6.30739e-06
B9J08_002152	6090.69	1188.6	2.35734	TRUE	1.68682e-06
B9J08_000711	14190.6	2769.55	2.35721	TRUE	0.00040011
B9J08_000060	937.467	183.23	2.35511	TRUE	0.000310595
B9J08_000346	9246.18	1808.6	2.35398	TRUE	3.32591e-05
B9J08_004956	14279.6	2795.01	2.35303	TRUE	1.51074e-05
B9J08_000046	638.075	125.03	2.35145	TRUE	4.63026e-06
B9J08_003089	6036.94	1189.75	2.34316	TRUE	0.000134314
B9J08_003896	478.622	94.3371	2.34299	TRUE	3.91179e-05
B9J08_002424	1195.01	236.171	2.33912	TRUE	6.43336e-06
B9J08_001543	709.173	140.725	2.33326	TRUE	0.00321504
B9J08_004434	10473.4	2078.37	2.3332	TRUE	7.92113e-06
B9J08_003855	1086.47	216.57	2.32674	TRUE	1.55395e-05
B9J08_000594	145.685	29.122	2.32268	TRUE	0.000305074
B9J08_004761	11194.3	2265.18	2.30506	TRUE	0.00410036
B9J08_001974	10384.7	2114.4	2.29614	TRUE	0.000374871
B9J08_004237	3365.78	689.487	2.28735	TRUE	1.25563e-05
B9J08_003487	4292.22	879.76	2.28654	TRUE	1.08299e-05
B9J08_004521	327.569	67.2318	2.28458	TRUE	0.000400559
B9J08_000922	501.284	103.072	2.28197	TRUE	1.74124e-05
B9J08_000159	1724.25	356.048	2.27582	TRUE	0.00116094
B9J08_002824	158.584	32.7677	2.2749	TRUE	0.000200947
B9J08_000102	16301.6	3383.46	2.26845	TRUE	7.29837e-07
B9J08_003115	215.186	45.0363	2.25643	TRUE	0.000487678
B9J08_001072	1013.45	212.42	2.25429	TRUE	0.00117827
B9J08_005554	105.135	22.0848	2.25112	TRUE	8.11982e-07
B9J08_002497	920.749	193.659	2.24929	TRUE	1.25115e-05
B9J08_001945	430.993	90.6972	2.24853	TRUE	0.00777992
B9J08_005336	9534.7	2018.8	2.23969	TRUE	8.30309e-05
B9J08_002178	440.208	94.7371	2.21619	TRUE	8.13946e-05
B9J08_004035	713.481	154.556	2.20674	TRUE	0.00188056
B9J08_001816	582.511	126.829	2.1994	TRUE	3.29128e-08
B9J08_001428	745.906	163.533	2.18941	TRUE	0.00480635
B9J08_005153	2599.72	573.045	2.18164	TRUE	4.24252e-05
B9J08_003094	1339.32	295.877	2.17843	TRUE	0.00884744
B9J08_002761	4848.26	1071.84	2.17737	TRUE	0.000132905
B9J08_003220	241.012	53.4082	2.17397	TRUE	0.00134666
B9J08_000226	2738.09	611.246	2.16335	TRUE	4.64508e-05
B9J08_004222	3268.13	730.279	2.16195	TRUE	0.00845811
B9J08_004701	1671.42	374.265	2.15894	TRUE	6.06392e-10
B9J08_000142	5796.85	1301.6	2.15498	TRUE	0.00118454
B9J08_002966	2124.49	480.998	2.14301	TRUE	0.00351581
B9J08_000434	41668.9	9458.25	2.13933	TRUE	0.00161788
B9J08_001675	620.222	140.794	2.1392	TRUE	0.00492233
B9J08_002262	47.3322	10.8344	2.1272	TRUE	0.000106179
B9J08_005488	1798.45	411.82	2.12667	TRUE	0.0059341
B9J08_004640	2754.07	631.997	2.12358	TRUE	1.926e-05
B9J08_002326	496.172	114.262	2.1185	TRUE	0.000818999
B9J08_002052	475.121	109.439	2.11817	TRUE	0.000266962
B9J08_001482	754.931	174.783	2.11078	TRUE	0.00204378
B9J08_000996	7616.43	1768.18	2.10685	TRUE	0.00134666
B9J08_004073	792.071	185.222	2.09638	TRUE	7.06423e-05
B9J08_003905	88.7261	20.8886	2.08664	TRUE	0.000310443
B9J08_000914	7539.56	1776.27	2.08563	TRUE	8.49436e-06
B9J08_001471	1055.13	248.989	2.08327	TRUE	7.82883e-05
B9J08_000511	1207.91	285.946	2.0787	TRUE	0.00020463
B9J08_001467	1527.76	362.033	2.07723	TRUE	4.51685e-06
B9J08_001941	531.715	126.906	2.06689	TRUE	0.00109705
B9J08_002738	1039.72	248.489	2.06494	TRUE	2.18122e-05
B9J08_004028	574.295	137.284	2.06463	TRUE	4.05576e-07
B9J08_004579	40242.2	9626.63	2.06361	TRUE	1.5917e-06
B9J08_002495	900.602	216.744	2.0549	TRUE	1.32504e-05
B9J08_002055	557.766	134.375	2.05339	TRUE	0.0030663
B9J08_004652	317.024	76.4019	2.05291	TRUE	0.00100082
B9J08_000420	1226.39	296.472	2.04845	TRUE	0.0044889
B9J08_000411	91.3089	22.11	2.04606	TRUE	0.00537448
B9J08_000740	17180.6	4164.45	2.04458	TRUE	0.00381934
B9J08_005359	5962.03	1447.55	2.04219	TRUE	9.23121e-08
B9J08_005310	925.473	225.428	2.03752	TRUE	0.000112615
B9J08_000236	2108.79	513.702	2.03741	TRUE	3.76112e-09
B9J08_002718	6976.95	1711.56	2.02729	TRUE	2.64768e-05
B9J08_000341	941.608	232.07	2.02057	TRUE	0.00225934
B9J08_000175	2180.11	537.549	2.01993	TRUE	1.7392e-06
B9J08_000384	6824.32	1686.24	2.01687	TRUE	2.12077e-07
B9J08_003429	613.596	151.708	2.016	TRUE	0.00948579
B9J08_005529	981.9	243.604	2.01104	TRUE	0.00500893
B9J08_002329	2276.82	564.955	2.01081	TRUE	2.28222e-06
B9J08_002961	10666.2	2648.5	2.00979	TRUE	0.000135689
B9J08_000969	6218.88	1545.76	2.00834	TRUE	0.000903289
B9J08_004038	10677.9	2665.28	2.00227	TRUE	1.82896e-05
B9J08_003437	1571.56	392.523	2.00135	TRUE	0.00606976
B9J08_000645	11018.5	2765.48	1.99432	TRUE	2.04538e-05
B9J08_000103	607.047	152.407	1.99388	TRUE	0.00143895
B9J08_002643	465.09	116.84	1.99297	TRUE	0.00710019
B9J08_005245	6454.64	1625.19	1.98973	TRUE	3.30692e-09
B9J08_002841	146.087	36.8043	1.98888	TRUE	2.5517e-05
B9J08_003036	489.106	123.32	1.98773	TRUE	0.00178224
B9J08_005387	8374.91	2114.41	1.98582	TRUE	1.87712e-10
B9J08_000156	177.156	44.9414	1.97891	TRUE	1.65845e-06
B9J08_001248	358.483	90.9925	1.97809	TRUE	1.70484e-09
B9J08_004129	3065.2	780.432	1.97364	TRUE	0.00067132
B9J08_001463	905.674	230.746	1.97268	TRUE	5.92887e-05
B9J08_004699	5939.85	1515.04	1.97107	TRUE	6.68481e-05
B9J08_001500	288.304	73.6388	1.96905	TRUE	2.10835e-06
B9J08_002041	2478.7	633.115	1.96905	TRUE	0.00883747
B9J08_001735	722.39	185.379	1.9623	TRUE	0.000303331
B9J08_001430	1461.73	375.542	1.96063	TRUE	0.00563484
B9J08_003402	1842.84	473.56	1.96031	TRUE	0.000641769
B9J08_001592	1208.62	312.653	1.95072	TRUE	2.93334e-05
B9J08_003155	876.413	227.364	1.94661	TRUE	0.00717627
B9J08_004613	124.003	32.2996	1.94079	TRUE	0.00843811
B9J08_002493	1352.75	352.628	1.93967	TRUE	1.5602e-05
B9J08_004689	1272.74	331.837	1.93939	TRUE	0.00541325
B9J08_003513	221.848	57.924	1.93734	TRUE	2.26918e-05
B9J08_004899	2971.14	779.788	1.92986	TRUE	0.00179369
B9J08_001002	4016.74	1057.06	1.92597	TRUE	0.00223978
B9J08_003940	1449.97	382.56	1.92226	TRUE	0.00173826
B9J08_001931	837.514	221.045	1.92178	TRUE	0.000835818
B9J08_000649	390.783	103.224	1.92059	TRUE	0.00255418
B9J08_002675	429.582	113.592	1.91907	TRUE	0.00672639
B9J08_005053	791.858	210.627	1.91055	TRUE	0.00882373
B9J08_002677	2976.96	793.168	1.90814	TRUE	0.00125112
B9J08_004393	2715.6	723.884	1.90744	TRUE	0.00597636
B9J08_003744	96.0378	25.6651	1.9038	TRUE	0.00452574
B9J08_002280	859.334	229.737	1.90323	TRUE	9.27885e-05
B9J08_003610	45783.3	12501.7	1.8727	TRUE	0.000324675
B9J08_002022	722.498	198.356	1.8649	TRUE	4.47798e-05
B9J08_000082	5918.14	1626.09	1.86374	TRUE	0.00187764
B9J08_005501	822.255	226.162	1.86223	TRUE	0.00888498
B9J08_003158	541.17	149.733	1.85369	TRUE	0.00123721
B9J08_004757	263.327	72.8955	1.85296	TRUE	0.00638178
B9J08_000456	83.6214	23.4219	1.83601	TRUE	0.00468974
B9J08_000816	6483.65	1819.58	1.8332	TRUE	8.90819e-05
B9J08_001420	3156.11	893.565	1.8205	TRUE	0.00280376
B9J08_001708	459.829	130.612	1.81581	TRUE	0.000256396
B9J08_002601	12195.3	3469.86	1.81338	TRUE	6.53861e-05
B9J08_000444	1816.06	518.87	1.80736	TRUE	0.00359774
B9J08_003312	365.315	104.791	1.80163	TRUE	1.76248e-06
B9J08_000798	734.177	210.619	1.80149	TRUE	8.11982e-07
B9J08_005176	124.24	35.9896	1.78748	TRUE	0.000119532
B9J08_002800	145.087	42.0629	1.7863	TRUE	0.000713171
B9J08_000964	9538.5	2772.09	1.78279	TRUE	0.0036752
B9J08_000354	626.597	182.324	1.78104	TRUE	1.51074e-05
B9J08_001036	1089.35	319.063	1.77155	TRUE	4.24811e-06
B9J08_001220	216.699	63.6495	1.76747	TRUE	0.000535674
B9J08_003885	868.659	255.805	1.76375	TRUE	3.36191e-10
B9J08_004969	3598.16	1060.91	1.76196	TRUE	0.00189075
B9J08_004448	474.884	140.304	1.75901	TRUE	0.000410144
B9J08_005573	1313.54	388.863	1.75612	TRUE	0.00126493
B9J08_000603	669.016	198.361	1.75391	TRUE	6.23683e-07
B9J08_002539	324.629	96.6173	1.74844	TRUE	0.00560016
B9J08_001917	7586.35	2263.22	1.74503	TRUE	0.000208755
B9J08_004605	1190.58	355.224	1.74486	TRUE	9.04151e-05
B9J08_001562	665.044	199.118	1.73983	TRUE	8.82195e-06
B9J08_001606	3150.68	943.352	1.7398	TRUE	1.92963e-05
B9J08_003857	189.234	57.2519	1.72478	TRUE	0.00353824
B9J08_000488	477.995	145.029	1.72065	TRUE	0.00373076
B9J08_003877	602.771	183.136	1.7187	TRUE	0.00768694
B9J08_000731	736.753	224.557	1.7141	TRUE	7.74381e-05
B9J08_005256	307.496	94.0847	1.70854	TRUE	7.29774e-05
B9J08_001935	382.973	117.609	1.70324	TRUE	1.19795e-05
B9J08_005057	2817.14	866.789	1.70048	TRUE	0.00040011
B9J08_003953	11281.8	3487.31	1.6938	TRUE	0.000114246
B9J08_000492	3377.51	1045.04	1.6924	TRUE	2.29571e-09
B9J08_000441	424.341	131.538	1.68974	TRUE	3.22823e-05
B9J08_000418	129.234	40.1603	1.68615	TRUE	0.00939036
B9J08_000122	974.304	304.398	1.67841	TRUE	1.46679e-09
B9J08_005372	365.318	114.147	1.67826	TRUE	0.00139421
B9J08_002379	668.054	208.78	1.67798	TRUE	4.18714e-09
B9J08_004044	215.722	67.4256	1.67781	TRUE	0.00756393
B9J08_004843	1534.49	482.641	1.66874	TRUE	0.00977429
B9J08_002395	254.909	80.215	1.66804	TRUE	4.10345e-06
B9J08_002306	204.172	64.2925	1.66706	TRUE	0.00429576
B9J08_004412	271.838	85.9648	1.66093	TRUE	0.00547312
B9J08_003215	2134.25	677.294	1.65588	TRUE	4.34424e-05
B9J08_000475	1311.78	416.337	1.6557	TRUE	0.00742402
B9J08_000086	74.278	23.7377	1.64576	TRUE	0.00191823
B9J08_003091	163.671	52.6846	1.63535	TRUE	1.12837e-05
B9J08_000154	213.769	68.8395	1.63474	TRUE	5.71501e-06
B9J08_005424	1109.48	357.705	1.63305	TRUE	3.54602e-06
B9J08_003421	599.511	193.89	1.62855	TRUE	0.00316971
B9J08_003960	1642.23	532.361	1.62518	TRUE	0.000174113
B9J08_004074	61.9615	20.1277	1.62219	TRUE	0.00382816
B9J08_003956	1028.71	334.429	1.62106	TRUE	0.000320503
B9J08_001295	636.83	208.456	1.61116	TRUE	0.00323214
B9J08_002520	381.933	125.044	1.61088	TRUE	0.00147629
B9J08_002392	2120.09	694.151	1.6108	TRUE	0.00705666
B9J08_004150	1631.46	534.599	1.60963	TRUE	9.13714e-08
B9J08_004802	359.198	118.022	1.60573	TRUE	0.00399845
B9J08_001234	490.549	161.279	1.60484	TRUE	0.00783975
B9J08_004014	438.755	144.412	1.60322	TRUE	0.00732832
B9J08_005008	944.278	310.966	1.60246	TRUE	0.0012437
B9J08_003034	253.141	83.6002	1.59836	TRUE	0.00258158
B9J08_005511	625.545	207.129	1.59458	TRUE	0.00971343
B9J08_003082	414.114	137.208	1.59367	TRUE	0.00895773
B9J08_002343	131.326	43.6514	1.58905	TRUE	0.00148085
B9J08_005220	1133.94	377.081	1.5884	TRUE	0.00563215
B9J08_003605	171.379	57.1122	1.58532	TRUE	0.00242695
B9J08_002805	376.718	125.543	1.58531	TRUE	0.000106036
B9J08_001907	3049.01	1019.92	1.57988	TRUE	1.77481e-06
B9J08_000113	295.411	98.8658	1.57918	TRUE	0.000203452
B9J08_004596	189.236	63.3526	1.57871	TRUE	0.00193238
B9J08_002077	433.841	145.592	1.57523	TRUE	3.52932e-06
B9J08_002290	1956.37	657.3	1.57355	TRUE	0.00382557
B9J08_001979	570.505	191.688	1.57348	TRUE	0.00776435
B9J08_001765	2594.64	873.211	1.57113	TRUE	0.00288552
B9J08_004046	1039.4	350.288	1.56914	TRUE	4.5578e-05
B9J08_004814	580.167	195.611	1.56848	TRUE	6.43396e-07
B9J08_005294	599.279	203.508	1.55814	TRUE	0.000722333
B9J08_002712	4739.77	1611.41	1.55649	TRUE	1.79727e-05
B9J08_003886	1237.47	423.832	1.54583	TRUE	6.59993e-07
B9J08_000435	479.805	164.687	1.54273	TRUE	3.34627e-05
B9J08_000514	435.56	149.732	1.54049	TRUE	0.0034715
B9J08_002885	424.513	146.49	1.535	TRUE	2.37244e-05
B9J08_001365	1520.1	524.775	1.53439	TRUE	0.00158425
B9J08_001304	380.71	131.533	1.53327	TRUE	0.000129293
B9J08_004269	673.98	233.122	1.53162	TRUE	0.0010134
B9J08_004155	258.67	89.4874	1.53136	TRUE	1.56748e-05
B9J08_003845	287.423	99.473	1.5308	TRUE	0.000141995
B9J08_004084	954.978	330.947	1.52887	TRUE	0.000310956
B9J08_000132	409.545	142.007	1.52806	TRUE	7.42883e-05
B9J08_001186	738.274	256.697	1.52409	TRUE	2.51161e-05
B9J08_001238	205.579	71.5113	1.52345	TRUE	4.64508e-05
B9J08_000139	236.168	82.3777	1.51948	TRUE	0.00481846
B9J08_005297	1123.99	394.042	1.5122	TRUE	0.000761345
B9J08_003190	182.169	63.9656	1.50991	TRUE	0.00195633
B9J08_004314	245.364	86.3649	1.50641	TRUE	0.000251739
B9J08_003400	156.202	55.0784	1.50386	TRUE	8.21044e-05
B9J08_002724	362.684	128.093	1.50152	TRUE	2.21547e-05
B9J08_001871	2525.84	892.139	1.50142	TRUE	0.00246534
B9J08_002195	272.026	96.093	1.50124	TRUE	2.20109e-05
B9J08_002711	529.41	1497.96	-1.50054	TRUE	0.00109705
B9J08_005007	212.633	605.422	-1.50958	TRUE	0.00867637
B9J08_004351	71.1659	203.123	-1.5131	TRUE	0.00612694
B9J08_000239	81.7498	234.001	-1.51723	TRUE	1.19795e-05
B9J08_004827	112.608	323.629	-1.52303	TRUE	0.000796612
B9J08_003746	220.183	635.15	-1.52839	TRUE	8.27595e-06
B9J08_001963	490.051	1419.28	-1.53415	TRUE	0.000691672
B9J08_002437	94.565	274.065	-1.53514	TRUE	1.32016e-05
B9J08_004963	75.1685	218.866	-1.54185	TRUE	2.9402e-05
B9J08_001724	998.126	2906.23	-1.54186	TRUE	0.000213706
B9J08_005034	209.874	613.658	-1.54791	TRUE	0.00484781
B9J08_001800	259.851	765.746	-1.55918	TRUE	0.0044725
B9J08_000587	355.786	1051.51	-1.56339	TRUE	0.000921129
B9J08_005138	3561.5	10543	-1.56573	TRUE	3.94993e-05
B9J08_004182	256.953	760.801	-1.56601	TRUE	0.00992644
B9J08_003689	68.6889	203.755	-1.56869	TRUE	0.00310613
B9J08_002777	189.01	561.964	-1.57202	TRUE	5.11265e-07
B9J08_001371	138.901	413.705	-1.57454	TRUE	0.000761444
B9J08_004837	231.718	692.501	-1.57945	TRUE	0.000372422
B9J08_000246	130.01	389.328	-1.58236	TRUE	0.00270393
B9J08_001697	335.414	1017.09	-1.60043	TRUE	4.64508e-05
B9J08_004639	262.637	797.72	-1.60281	TRUE	5.68736e-05
B9J08_005487	11.6518	35.4338	-1.60457	TRUE	0.00296742
B9J08_005309	138.838	422.245	-1.60468	TRUE	0.00610993
B9J08_002461	450.313	1371.53	-1.60678	TRUE	3.94993e-05
B9J08_000007	153.179	467.775	-1.6106	TRUE	0.00858333
B9J08_005114	76.7883	235.049	-1.614	TRUE	0.000195345
B9J08_004053	705.48	2159.59	-1.61408	TRUE	0.000679722
B9J08_005226	1111.85	3404.52	-1.61449	TRUE	0.00855636
B9J08_003633	339.156	1038.78	-1.61486	TRUE	0.000195302
B9J08_000112	357.929	1097.03	-1.61585	TRUE	0.000905446
B9J08_000313	95.9766	294.551	-1.61776	TRUE	5.00946e-06
B9J08_004011	236.389	726.244	-1.61929	TRUE	0.00069731
B9J08_002226	75.3685	231.807	-1.62089	TRUE	0.000151135
B9J08_004394	170.102	526.498	-1.63003	TRUE	4.43513e-06
B9J08_001514	227.155	703.207	-1.63027	TRUE	0.0059941
B9J08_002656	85.9492	266.916	-1.63483	TRUE	0.00279709
B9J08_000668	130.604	405.816	-1.63562	TRUE	0.000596821
B9J08_004849	218.92	680.804	-1.63684	TRUE	8.60697e-06
B9J08_001089	41.3948	128.875	-1.63845	TRUE	0.000360219
B9J08_005578	277.208	869.191	-1.6487	TRUE	0.00415899
B9J08_002635	202.468	637.255	-1.65418	TRUE	0.0029537
B9J08_003740	82.4959	260.216	-1.65732	TRUE	0.000714958
B9J08_000464	155.637	492.005	-1.66049	TRUE	0.00399845
B9J08_001748	187.563	593.126	-1.66097	TRUE	5.29451e-07
B9J08_001123	148.509	471.539	-1.66683	TRUE	0.000512526
B9J08_004026	329.969	1056.16	-1.67842	TRUE	0.000322945
B9J08_002542	166.431	532.912	-1.67897	TRUE	0.00265865
B9J08_004750	191.519	614.061	-1.68089	TRUE	0.00640301
B9J08_000011	275.196	890.244	-1.69374	TRUE	8.37749e-07
B9J08_000123	171.099	554.165	-1.69549	TRUE	0.000148163
B9J08_003442	514.907	1670.28	-1.69771	TRUE	0.00316327
B9J08_003056	302.651	981.985	-1.69805	TRUE	0.000395293
B9J08_001181	272.235	884.323	-1.69972	TRUE	0.0017951
B9J08_003354	682.868	2219.18	-1.70035	TRUE	4.51885e-05
B9J08_001875	2123.79	6960.74	-1.7126	TRUE	0.0092544
B9J08_005572	154.672	507.542	-1.71432	TRUE	0.00248745
B9J08_001896	243.426	799.025	-1.71476	TRUE	3.96741e-05
B9J08_003529	13.7727	45.3723	-1.72	TRUE	0.00310613
B9J08_001755	142.881	471.681	-1.72299	TRUE	0.00555722
B9J08_000780	688.586	2274.75	-1.724	TRUE	0.00996187
B9J08_000764	2919.89	9652.84	-1.72504	TRUE	0.00351581
B9J08_002782	34.7409	115.474	-1.73287	TRUE	0.000520766
B9J08_000146	23.4911	78.179	-1.73467	TRUE	0.0013893
B9J08_005098	384.209	1282.28	-1.73875	TRUE	1.32016e-05
B9J08_003540	77.9525	260.767	-1.7421	TRUE	0.00328735
B9J08_002707	239.193	801.075	-1.74377	TRUE	0.000547495
B9J08_003642	438.551	1469.32	-1.74433	TRUE	0.00697677
B9J08_002133	102.179	343.458	-1.74903	TRUE	0.00366881
B9J08_001642	1012.46	3425.21	-1.75833	TRUE	4.21508e-07
B9J08_001116	90.4061	306.343	-1.76066	TRUE	0.0048252
B9J08_002478	1751.2	5993.81	-1.77513	TRUE	0.000334893
B9J08_003237	30.752	105.435	-1.7776	TRUE	0.00725373
B9J08_002637	131.382	451.382	-1.78059	TRUE	0.000778135
B9J08_001984	15.5381	53.4273	-1.78176	TRUE	0.00655243
B9J08_002839	117.347	405.735	-1.78975	TRUE	4.76335e-06
B9J08_000343	76.0549	263.933	-1.79506	TRUE	9.76664e-08
B9J08_001324	1365.74	4748.16	-1.79768	TRUE	0.00466659
B9J08_000664	54.4231	189.792	-1.80213	TRUE	3.86464e-05
B9J08_002889	126.004	439.658	-1.80291	TRUE	1.92963e-05
B9J08_002039	108.478	378.558	-1.80311	TRUE	0.00539452
B9J08_005266	89.9031	314.022	-1.80443	TRUE	0.000161506
B9J08_004031	282.923	988.654	-1.80506	TRUE	0.000106865
B9J08_005088	245.484	860.572	-1.80967	TRUE	0.00023743
B9J08_004772	177.844	624.614	-1.81236	TRUE	5.01255e-09
B9J08_001793	88.638	312.828	-1.81937	TRUE	0.0024472
B9J08_005043	293.413	1037.99	-1.82279	TRUE	0.00934733
B9J08_002459	4027.91	14253	-1.82317	TRUE	0.00217316
B9J08_002519	568.643	2015.93	-1.82585	TRUE	0.00632091
B9J08_004858	176.711	626.878	-1.82679	TRUE	4.49624e-05
B9J08_001727	285.063	1012.68	-1.82882	TRUE	0.000663796
B9J08_004756	110.797	393.867	-1.82979	TRUE	3.61813e-06
B9J08_000023	920.48	3279.91	-1.8332	TRUE	0.00943298
B9J08_003458	42.5119	152.136	-1.83942	TRUE	9.93987e-05
B9J08_002864	130.546	467.238	-1.8396	TRUE	0.00626424
B9J08_002891	192.426	689.362	-1.84096	TRUE	0.000256396
B9J08_003132	181.503	650.482	-1.84152	TRUE	0.000527385
B9J08_001236	85.6157	307.562	-1.84493	TRUE	0.000119262
B9J08_003187	209.8	755.24	-1.84792	TRUE	4.70837e-06
B9J08_003662	763.538	2752.27	-1.84985	TRUE	0.00596107
B9J08_004059	264.509	953.739	-1.85028	TRUE	0.00120115
B9J08_000759	172.6	622.637	-1.85096	TRUE	8.11982e-07
B9J08_001751	71.086	257.169	-1.85508	TRUE	0.00701423
B9J08_003581	90.3643	327.669	-1.85842	TRUE	3.75257e-06
B9J08_004437	448.327	1631.08	-1.8632	TRUE	0.0029537
B9J08_003810	78.3091	286.723	-1.87241	TRUE	9.21603e-09
B9J08_000982	361.099	1328.64	-1.87948	TRUE	0.00273138
B9J08_004658	215.53	797.656	-1.88788	TRUE	0.00972721
B9J08_002011	88.751	328.97	-1.89012	TRUE	4.38853e-05
B9J08_004012	38.6494	143.395	-1.89148	TRUE	0.00107039
B9J08_003681	1275.53	4735.82	-1.89251	TRUE	0.00070347
B9J08_000010	825.927	3068.5	-1.89345	TRUE	0.0051694
B9J08_004515	284.621	1059.05	-1.89565	TRUE	0.00533345
B9J08_004648	1358.79	5066.8	-1.89875	TRUE	3.65386e-06
B9J08_001352	93.3083	348.835	-1.90247	TRUE	7.56623e-06
B9J08_002183	94.5776	355.627	-1.9108	TRUE	0.00194861
B9J08_000190	181.747	684.857	-1.91387	TRUE	1.14582e-09
B9J08_004178	180.083	680.566	-1.91807	TRUE	1.5917e-06
B9J08_001386	240.294	913.792	-1.92706	TRUE	0.000663796
B9J08_005193	58.5795	223.786	-1.93365	TRUE	0.000644306
B9J08_004167	191.558	733.363	-1.93674	TRUE	0.00166598
B9J08_003231	263.083	1012.33	-1.94409	TRUE	0.000461633
B9J08_002821	102.776	395.679	-1.94482	TRUE	0.00211357
B9J08_003812	47.2422	181.909	-1.94507	TRUE	4.74953e-05
B9J08_003750	109.298	420.982	-1.9455	TRUE	2.30783e-07
B9J08_002463	144.838	557.937	-1.94566	TRUE	1.51074e-05
B9J08_005131	59.7967	230.37	-1.94582	TRUE	0.000510526
B9J08_002305	531.103	2051.91	-1.94991	TRUE	4.44491e-05
B9J08_002253	156.612	605.58	-1.95112	TRUE	9.27873e-08
B9J08_003564	1110.71	4305.51	-1.9547	TRUE	0.00797033
B9J08_002950	42.6145	165.394	-1.95649	TRUE	0.00533477
B9J08_001531	98.5306	383.244	-1.95962	TRUE	1.41073e-07
B9J08_005081	217.525	846.085	-1.95962	TRUE	1.49402e-05
B9J08_004900	219.351	853.454	-1.96007	TRUE	0.00944457
B9J08_002657	200.935	783.95	-1.96403	TRUE	4.75646e-09
B9J08_004617	76.5716	299.264	-1.96654	TRUE	0.000146864
B9J08_003063	316.645	1240.84	-1.97037	TRUE	0.000906758
B9J08_000210	166.833	656.186	-1.9757	TRUE	0.000691672
B9J08_002835	214.612	845.171	-1.97751	TRUE	0.000134314
B9J08_000828	69.5056	273.725	-1.97752	TRUE	0.00755567
B9J08_002441	100.636	396.59	-1.9785	TRUE	2.09665e-05
B9J08_001281	288.748	1140.07	-1.98123	TRUE	0.000119752
B9J08_000448	479.538	1897.91	-1.9847	TRUE	0.00839753
B9J08_001541	740.757	2945.86	-1.99162	TRUE	0.000319077
B9J08_000397	309.5	1232.14	-1.99316	TRUE	0.00191823
B9J08_000980	1319.74	5266.64	-1.99663	TRUE	7.04364e-05
B9J08_004666	130.65	521.569	-1.99715	TRUE	5.79735e-05
B9J08_000896	55.2531	221.036	-2.00015	TRUE	1.46546e-08
B9J08_001255	835.179	3349.68	-2.00387	TRUE	9.90087e-05
B9J08_004366	756.806	3051.82	-2.01167	TRUE	0.000322945
B9J08_003767	33.4728	135.941	-2.02193	TRUE	0.000324675
B9J08_003203	193.682	788.475	-2.02538	TRUE	6.52495e-07
B9J08_000463	179.034	729.543	-2.02676	TRUE	0.00186725
B9J08_000258	34.6218	141.318	-2.02919	TRUE	0.000830004
B9J08_004522	43.4637	177.649	-2.03115	TRUE	0.00717617
B9J08_005103	319.991	1312.82	-2.03657	TRUE	3.12692e-09
B9J08_002763	2182.71	8956.38	-2.0368	TRUE	3.85427e-07
B9J08_000789	434.322	1784.97	-2.03906	TRUE	1.70138e-07
B9J08_000888	38.8248	160.631	-2.04871	TRUE	0.000238943
B9J08_001206	53.3889	222.149	-2.05692	TRUE	3.75257e-06
B9J08_002158	69.2937	289.62	-2.06336	TRUE	2.17737e-05
B9J08_000292	151.197	632.834	-2.06539	TRUE	1.87591e-05
B9J08_001946	358.31	1517.04	-2.08198	TRUE	9.99203e-08
B9J08_002596	195.468	831.658	-2.08905	TRUE	0.00682333
B9J08_001439	152.051	647.058	-2.08934	TRUE	3.80732e-07
B9J08_000768	350.242	1490.62	-2.08949	TRUE	2.25019e-07
B9J08_002591	24.117	102.654	-2.08967	TRUE	0.00107363
B9J08_000885	33.9248	144.59	-2.09155	TRUE	4.88087e-07
B9J08_002713	172.657	738.752	-2.09718	TRUE	2.13008e-05
B9J08_004136	85.4668	371.352	-2.11935	TRUE	6.06392e-10
B9J08_002904	425.542	1859.07	-2.1272	TRUE	0.000203501
B9J08_002560	372.827	1629.33	-2.1277	TRUE	0.000512526
B9J08_003751	27.8645	121.783	-2.12782	TRUE	0.000251971
B9J08_001441	93.5401	411.093	-2.13581	TRUE	1.13358e-06
B9J08_003542	91.0143	400.288	-2.13687	TRUE	1.32916e-05
B9J08_004192	5455.15	24015.6	-2.13828	TRUE	0.000905446
B9J08_004976	78.6939	347.479	-2.1426	TRUE	0.00320387
B9J08_003611	416.985	1842.05	-2.14324	TRUE	2.13236e-06
B9J08_000724	49.961	220.813	-2.14395	TRUE	0.00230265
B9J08_003448	80.8939	357.641	-2.14441	TRUE	0.00174738
B9J08_004539	87.7593	389.454	-2.14983	TRUE	5.27248e-06
B9J08_003707	432.612	1920.12	-2.15005	TRUE	0.0069186
B9J08_001895	144.633	642.6	-2.15153	TRUE	6.61124e-07
B9J08_001328	30.2214	134.586	-2.15489	TRUE	0.000405648
B9J08_003496	47.8311	213.493	-2.15817	TRUE	9.48694e-05
B9J08_000558	89.5247	400.189	-2.16032	TRUE	0.00140989
B9J08_002792	534.786	2411.23	-2.17273	TRUE	0.000107069
B9J08_004890	114.764	518.79	-2.17648	TRUE	0.00351673
B9J08_002469	295.689	1339.07	-2.17908	TRUE	1.75876e-14
B9J08_000663	70.3159	320.14	-2.18678	TRUE	0.0010087
B9J08_002159	13.5653	61.8749	-2.18943	TRUE	0.000201955
B9J08_003342	81.0487	372.726	-2.20125	TRUE	2.68027e-09
B9J08_003439	166.141	767.538	-2.20783	TRUE	0.000203076
B9J08_000779	86.0814	398.354	-2.21028	TRUE	0.00324206
B9J08_004357	701.3	3252.83	-2.21359	TRUE	0.000131316
B9J08_002666	459.047	2130.99	-2.21481	TRUE	7.58178e-09
B9J08_004905	324.399	1514.57	-2.22307	TRUE	1.24604e-05
B9J08_002006	31.3502	146.644	-2.22578	TRUE	0.00579597
B9J08_000836	246.835	1154.83	-2.22606	TRUE	0.00358301
B9J08_003148	208.008	975.183	-2.22903	TRUE	0.00925353
B9J08_003612	4124.76	19351.2	-2.23004	TRUE	1.83073e-07
B9J08_004778	46.7001	220.237	-2.23756	TRUE	3.19834e-05
B9J08_000938	748.343	3542.72	-2.24308	TRUE	0.00124114
B9J08_003837	71.9351	341.07	-2.2453	TRUE	2.19429e-05
B9J08_000484	766.529	3649.95	-2.25146	TRUE	5.88465e-08
B9J08_002099	47.8215	229.155	-2.26059	TRUE	0.00597636
B9J08_002613	147.2	705.65	-2.26118	TRUE	0.000905446
B9J08_002842	895.461	4295.58	-2.26215	TRUE	0.00411212
B9J08_000844	1860.9	8942.05	-2.26461	TRUE	8.9861e-06
B9J08_003385	297.095	1433.9	-2.27095	TRUE	2.83606e-06
B9J08_005163	943.299	4581.22	-2.27995	TRUE	8.21044e-05
B9J08_000850	303.993	1481.14	-2.2846	TRUE	0.000222894
B9J08_004477	56.7503	277.972	-2.29224	TRUE	0.0024823
B9J08_004367	725.902	3565.5	-2.29626	TRUE	0.000257071
B9J08_004989	1112.53	5474.56	-2.2989	TRUE	0.00034587
B9J08_001402	196.821	971.792	-2.30376	TRUE	0.000746629
B9J08_003683	79.3859	393.134	-2.30807	TRUE	1.53055e-07
B9J08_001161	455.723	2261.54	-2.31108	TRUE	0.00583462
B9J08_002892	52.0885	258.701	-2.31225	TRUE	0.000642025
B9J08_001025	736.15	3680.02	-2.32164	TRUE	0.000324937
B9J08_000491	278.953	1395.7	-2.3229	TRUE	1.2827e-07
B9J08_003553	109.747	549.643	-2.32431	TRUE	0.00420081
B9J08_000686	228.144	1148.93	-2.33228	TRUE	8.62855e-05
B9J08_004788	83.9592	425.325	-2.34081	TRUE	0.000187009
B9J08_000449	758.667	3885.29	-2.35648	TRUE	0.000336743
B9J08_003174	129.172	661.946	-2.35742	TRUE	7.18567e-10
B9J08_003454	640.079	3280.2	-2.35746	TRUE	4.97434e-06
B9J08_003015	78.938	406.923	-2.36596	TRUE	6.19529e-05
B9J08_003449	733.455	3789.56	-2.36925	TRUE	4.27879e-09
B9J08_003796	126.178	652.899	-2.3714	TRUE	0.000310956
B9J08_003825	188.781	982.587	-2.37987	TRUE	0.000418071
B9J08_005268	13.4033	69.9545	-2.38383	TRUE	0.0010559
B9J08_002593	22.66	119.639	-2.40047	TRUE	0.00139421
B9J08_005160	167.382	886.461	-2.40492	TRUE	1.30546e-09
B9J08_002118	90.0079	486.264	-2.43362	TRUE	4.01471e-05
B9J08_001713	273.158	1480.87	-2.43863	TRUE	3.37506e-22
B9J08_000186	286.072	1556.81	-2.44414	TRUE	1.0513e-05
B9J08_001205	123.766	676.023	-2.44945	TRUE	0.00241235
B9J08_000365	93.7038	515.364	-2.45941	TRUE	0.000251971
B9J08_000940	79.0211	434.793	-2.46002	TRUE	0.000237171
B9J08_002807	154.194	850.281	-2.4632	TRUE	0.000550505
B9J08_000032	538.85	2981.96	-2.46831	TRUE	8.96337e-05
B9J08_004967	250.534	1398.53	-2.48083	TRUE	0.00412742
B9J08_000487	485.266	2713.32	-2.48321	TRUE	1.41573e-06
B9J08_001831	272.389	1532.56	-2.49221	TRUE	0.0077189
B9J08_004656	123.979	705.011	-2.50755	TRUE	0.000304564
B9J08_000036	23.8203	135.557	-2.50864	TRUE	0.000358519
B9J08_001528	42.3112	241.267	-2.51152	TRUE	0.00180911
B9J08_004534	727.978	4163.28	-2.51575	TRUE	0.00975613
B9J08_005194	10.7405	61.5707	-2.51918	TRUE	0.00850392
B9J08_005198	266.608	1538.14	-2.52839	TRUE	0.000226497
B9J08_000806	54.5036	316.497	-2.53777	TRUE	0.00199486
B9J08_005570	87.5347	508.552	-2.53847	TRUE	0.00432381
B9J08_003793	802.23	4665.4	-2.53991	TRUE	0.000408392
B9J08_005206	798.861	4672.61	-2.54821	TRUE	4.88337e-17
B9J08_001539	38.3051	224.284	-2.54972	TRUE	8.1499e-11
B9J08_001383	328.444	1924.44	-2.55072	TRUE	0.00860912
B9J08_005027	283.571	1663.16	-2.55215	TRUE	0.000778135
B9J08_005394	107.556	633.3	-2.5578	TRUE	6.87556e-08
B9J08_004098	11.35	67.1418	-2.56452	TRUE	3.46772e-05
B9J08_004931	617.212	3679.84	-2.5758	TRUE	4.47798e-05
B9J08_000197	4.29875	25.6308	-2.57589	TRUE	0.00366881
B9J08_002976	695.203	4160.22	-2.58115	TRUE	0.00066066
B9J08_001861	395.354	2366.3	-2.58141	TRUE	0.000217593
B9J08_000847	244.964	1469.44	-2.58462	TRUE	3.34132e-05
B9J08_000178	841.664	5052.69	-2.58574	TRUE	0.00362427
B9J08_000610	155.86	939.52	-2.59167	TRUE	0.00907319
B9J08_003185	177.86	1073.74	-2.59383	TRUE	0.000213167
B9J08_001076	22.0858	133.64	-2.59716	TRUE	3.86827e-05
B9J08_000035	12.1379	73.4623	-2.59749	TRUE	0.00973163
B9J08_002027	360.211	2185.4	-2.60099	TRUE	1.03352e-08
B9J08_002540	226.911	1382.43	-2.60701	TRUE	0.00739693
B9J08_002024	109.363	666.91	-2.60837	TRUE	1.11265e-13
B9J08_000147	83.9788	512.528	-2.60953	TRUE	0.000249767
B9J08_001588	1315.94	8082.99	-2.61879	TRUE	0.00128152
B9J08_005562	51.9079	318.997	-2.61952	TRUE	2.89853e-07
B9J08_003167	436.811	2696.22	-2.62586	TRUE	0.000264579
B9J08_000694	1030.2	6364.35	-2.62709	TRUE	0.00411212
B9J08_005168	46.942	291.585	-2.63497	TRUE	5.13862e-15
B9J08_005580	593.274	3691.39	-2.63739	TRUE	0.000109193
B9J08_003682	186.278	1163.45	-2.64288	TRUE	0.000980347
B9J08_002882	344.832	2159.06	-2.64644	TRUE	1.33323e-05
B9J08_002261	428.167	2698.64	-2.65599	TRUE	1.67905e-06
B9J08_001987	24.6205	155.595	-2.65987	TRUE	1.92963e-05
B9J08_002624	48.204	310.581	-2.68774	TRUE	0.000718292
B9J08_004466	91.6303	594.369	-2.69746	TRUE	0.00443953
B9J08_001344	61.8941	406.157	-2.71416	TRUE	0.00371231
B9J08_004518	127.152	834.778	-2.71484	TRUE	0.00477585
B9J08_003668	114.51	756.287	-2.72346	TRUE	1.19367e-08
B9J08_000717	209.327	1383.68	-2.72468	TRUE	6.75929e-05
B9J08_003276	1468.54	9716.92	-2.72612	TRUE	3.86145e-09
B9J08_002992	81.807	542.899	-2.73039	TRUE	0.00730904
B9J08_003609	692.17	4595.85	-2.73113	TRUE	4.41202e-17
B9J08_001852	187.59	1257.64	-2.74507	TRUE	0.002694
B9J08_000398	40.666	273.55	-2.74991	TRUE	3.75746e-05
B9J08_004445	117.243	794.086	-2.75979	TRUE	4.27879e-09
B9J08_000512	98.0325	668.089	-2.76871	TRUE	4.16287e-08
B9J08_001914	42.2444	288.032	-2.7694	TRUE	0.00320777
B9J08_004261	162.36	1111.52	-2.77527	TRUE	1.2693e-09
B9J08_001532	67.5466	462.801	-2.77644	TRUE	0.000397688
B9J08_003884	1077.96	7404.9	-2.78018	TRUE	2.09933e-09
B9J08_002413	20.4578	140.66	-2.78148	TRUE	0.000725867
B9J08_000863	127.481	882.439	-2.79121	TRUE	0.000259267
B9J08_004467	115.825	803.975	-2.7952	TRUE	1.33026e-05
B9J08_002692	137.351	955.683	-2.79866	TRUE	1.09687e-05
B9J08_000446	220.635	1570.81	-2.83178	TRUE	1.47916e-07
B9J08_001350	134.871	960.283	-2.83188	TRUE	7.32758e-13
B9J08_001721	72.3139	517.463	-2.83911	TRUE	7.47638e-06
B9J08_000528	947.642	6822.23	-2.84783	TRUE	0.000355123
B9J08_001484	1254.03	9033.21	-2.84866	TRUE	0.000371373
B9J08_005345	15.3619	111.523	-2.85991	TRUE	1.91195e-05
B9J08_002166	243.842	1771.32	-2.8608	TRUE	0.000794496
B9J08_000871	345.405	2516.64	-2.86514	TRUE	3.28495e-06
B9J08_004798	32.5267	239.766	-2.88193	TRUE	3.11735e-17
B9J08_005289	601.061	4432.46	-2.88252	TRUE	0.00111107
B9J08_001073	265.882	1974.77	-2.89282	TRUE	0.000460836
B9J08_002628	110.573	821.71	-2.89363	TRUE	0.000458319
B9J08_001590	743.207	5601.89	-2.91408	TRUE	4.23124e-05
B9J08_002143	340.593	2586.26	-2.92475	TRUE	0.000258486
B9J08_000033	273.197	2079.24	-2.92805	TRUE	9.90087e-05
B9J08_004438	114.968	877.437	-2.93206	TRUE	1.81181e-05
B9J08_001558	162.275	1242.04	-2.93619	TRUE	1.65922e-05
B9J08_004559	79.4054	614.112	-2.95119	TRUE	3.07077e-10
B9J08_004465	109.429	851.83	-2.96057	TRUE	0.005635
B9J08_001956	428.892	3417.98	-2.99446	TRUE	8.58894e-05
B9J08_005173	8.56902	68.4792	-2.99846	TRUE	0.00416627
B9J08_005498	265.912	2137.17	-3.00668	TRUE	9.72601e-06
B9J08_003392	274.49	2206.93	-3.00722	TRUE	0.00036474
B9J08_000829	264.095	2129.65	-3.01149	TRUE	5.00946e-06
B9J08_000577	144.029	1162.43	-3.01271	TRUE	5.7547e-23
B9J08_001714	19.0887	154.277	-3.01474	TRUE	2.89536e-05
B9J08_005581	649.347	5248.31	-3.01479	TRUE	4.32264e-05
B9J08_005278	64.0268	521.401	-3.02565	TRUE	5.81505e-05
B9J08_001515	18.7742	155.394	-3.04911	TRUE	4.19508e-09
B9J08_002333	25.2967	209.473	-3.04974	TRUE	3.2265e-09
B9J08_000581	530.109	4469.2	-3.07566	TRUE	1.61821e-26
B9J08_001698	237.013	2002.21	-3.07855	TRUE	6.97675e-05
B9J08_002334	263.38	2241.65	-3.08935	TRUE	0.000526075
B9J08_000382	486.024	4201.56	-3.11182	TRUE	0.0012149
B9J08_004838	103.563	898.991	-3.11779	TRUE	0.00323214
B9J08_005025	787.829	6861.65	-3.1226	TRUE	3.59722e-09
B9J08_005090	159.852	1393.02	-3.1234	TRUE	3.08376e-06
B9J08_001830	341.293	3026.75	-3.14868	TRUE	0.0049031
B9J08_005560	49.906	448.63	-3.16824	TRUE	0.00783975
B9J08_000904	27.4989	248.476	-3.17566	TRUE	1.32916e-05
B9J08_001889	203.537	1851.62	-3.18542	TRUE	1.5917e-06
B9J08_001103	232.678	2120.52	-3.18801	TRUE	1.65012e-05
B9J08_003452	100.223	918.163	-3.19553	TRUE	1.50038e-06
B9J08_003500	2173.51	19965.5	-3.19942	TRUE	0.00417728
B9J08_000939	119.215	1126.98	-3.24082	TRUE	5.25724e-16
B9J08_002266	43.1026	413.076	-3.26056	TRUE	0.00161998
B9J08_001153	175.455	1691.27	-3.26893	TRUE	0.000490499
B9J08_005323	12.148	117.653	-3.27575	TRUE	0.000725867
B9J08_001682	269.928	2618.41	-3.27804	TRUE	7.87216e-05
B9J08_002840	139.221	1365.87	-3.29437	TRUE	6.47235e-06
B9J08_002254	61.5748	604.833	-3.29613	TRUE	1.71958e-11
B9J08_002691	1621.39	15967.3	-3.29981	TRUE	0.00319635
B9J08_002986	439.437	4332.37	-3.30143	TRUE	7.58178e-09
B9J08_003595	80.7095	797.524	-3.30472	TRUE	0.000980347
B9J08_002825	87.1982	863.256	-3.30742	TRUE	1.25563e-05
B9J08_000004	335.739	3335.53	-3.31251	TRUE	0.00835049
B9J08_001733	168.283	1677.69	-3.31751	TRUE	2.96761e-05
B9J08_002781	33.2593	334.294	-3.32929	TRUE	3.44054e-11
B9J08_003678	201.128	2024.81	-3.3316	TRUE	6.42347e-06
B9J08_003046	78.2155	804.53	-3.36262	TRUE	0.00547312
B9J08_000756	48.5976	507.715	-3.38506	TRUE	0.00016747
B9J08_000639	182.238	1909.54	-3.38933	TRUE	0.00243196
B9J08_004930	727.45	7632.61	-3.39126	TRUE	0.000526075
B9J08_005308	22.9106	245.875	-3.42383	TRUE	0.000441646
B9J08_002482	48.9517	535.075	-3.45031	TRUE	0.00214633
B9J08_003628	710.242	7879.97	-3.47181	TRUE	4.86554e-06
B9J08_004365	313.816	3535.12	-3.49377	TRUE	1.4392e-06
B9J08_000059	151.559	1712.86	-3.49846	TRUE	5.50941e-08
B9J08_005490	55.3555	628.946	-3.50614	TRUE	0.000141282
B9J08_002847	1445.69	17208.6	-3.5733	TRUE	3.18634e-05
B9J08_005552	1423.59	16962.2	-3.57472	TRUE	1.89349e-13
B9J08_003464	49.9511	600.337	-3.58718	TRUE	2.22796e-08
B9J08_004544	485.743	5904.12	-3.60346	TRUE	4.8957e-08
B9J08_001995	111.702	1363.57	-3.60965	TRUE	4.47798e-05
B9J08_000944	74.1905	906.364	-3.61078	TRUE	8.47366e-07
B9J08_002479	26.7368	327.341	-3.6139	TRUE	1.45007e-07
B9J08_002735	295.227	3648.77	-3.62751	TRUE	0.000531549
B9J08_001685	396.67	5030.33	-3.66464	TRUE	2.76798e-09
B9J08_002951	71.7389	915.586	-3.67387	TRUE	2.23932e-05
B9J08_002734	140.911	1861.6	-3.72368	TRUE	0.000335864
B9J08_003569	54.0769	718.208	-3.73132	TRUE	1.9399e-05
B9J08_004828	27.7332	381.564	-3.78224	TRUE	0.00303185
B9J08_001741	811.062	11299	-3.80024	TRUE	8.30635e-07
B9J08_002627	232.109	3251.69	-3.80832	TRUE	0.000107015
B9J08_001313	39.4058	559.353	-3.82728	TRUE	3.14192e-06
B9J08_000846	127.535	1836.05	-3.84764	TRUE	4.37045e-06
B9J08_003179	57.088	822.929	-3.84951	TRUE	4.24847e-06
B9J08_004551	335.22	4949.88	-3.88421	TRUE	0.000725867
B9J08_001369	10.3276	153.496	-3.89363	TRUE	5.35282e-07
B9J08_002703	75.6866	1146.22	-3.92071	TRUE	1.58237e-06
B9J08_001679	417.5	6413.85	-3.94134	TRUE	1.56382e-42
B9J08_000997	35.0055	549.035	-3.97124	TRUE	1.51119e-08
B9J08_002279	56.1918	885.365	-3.97784	TRUE	7.58178e-09
B9J08_002678	55.8906	900.338	-4.00979	TRUE	0.000563686
B9J08_004572	178.117	2901.19	-4.02575	TRUE	0.000170965
B9J08_004765	4.37537	73.4761	-4.0698	TRUE	0.00713342
B9J08_000579	73.2627	1271.26	-4.11704	TRUE	8.11982e-07
B9J08_002669	1489.2	26199.1	-4.13691	TRUE	0.0002772
B9J08_001536	66.0029	1167.88	-4.14522	TRUE	2.26918e-05
B9J08_002830	105.576	1888.21	-4.16067	TRUE	1.87712e-10
B9J08_003568	2.69562	49.1829	-4.18947	TRUE	0.00217023
B9J08_000439	10.2293	188.278	-4.20208	TRUE	4.45029e-06
B9J08_003998	1027.4	19031.9	-4.21136	TRUE	4.21508e-07
B9J08_004825	93.9447	1765.4	-4.23204	TRUE	0.000746361
B9J08_001533	160.701	3032.95	-4.23827	TRUE	5.09313e-05
B9J08_004960	37.3744	728.55	-4.28491	TRUE	2.26138e-08
B9J08_000849	347.869	6902.18	-4.31044	TRUE	1.08244e-05
B9J08_000440	175.861	3560.03	-4.33939	TRUE	2.77119e-07
B9J08_000460	579.27	11983.8	-4.3707	TRUE	2.36336e-08
B9J08_005571	231.996	4850.97	-4.38611	TRUE	2.31253e-07
B9J08_001015	50.1102	1061.69	-4.40512	TRUE	9.41206e-05
B9J08_001182	220.898	4705.14	-4.41279	TRUE	0.00012451
B9J08_002919	623.02	13537.5	-4.44154	TRUE	5.96917e-09
B9J08_004469	96.9639	2125.08	-4.45393	TRUE	2.50733e-07
B9J08_005080	158.15	3567.82	-4.49567	TRUE	8.90997e-05
B9J08_001538	42.3755	976.515	-4.52634	TRUE	0.00139421
B9J08_001540	53.3731	1246.18	-4.54525	TRUE	2.89366e-05
B9J08_000563	3.88634	93.3762	-4.58657	TRUE	0.000112816
B9J08_004804	60.7467	1516.28	-4.64159	TRUE	1.62244e-08
B9J08_000389	12.6373	352.431	-4.80158	TRUE	0.00116786
B9J08_004015	141.941	3966.45	-4.80448	TRUE	4.58711e-07
B9J08_005075	280.696	7882.93	-4.81165	TRUE	1.26145e-10
B9J08_005567	44.2704	1363.93	-4.94528	TRUE	2.69694e-28
B9J08_004545	13.608	420.478	-4.9495	TRUE	8.2267e-13
B9J08_001518	21.9435	689.923	-4.97457	TRUE	4.55928e-12
B9J08_001591	145.084	4650.48	-5.00242	TRUE	4.50003e-05
B9J08_001740	772.267	27743.7	-5.16692	TRUE	2.11193e-08
B9J08_003088	1458.25	52593.9	-5.17259	TRUE	2.25722e-09
B9J08_004450	22.3913	856.061	-5.25671	TRUE	5.88379e-05
B9J08_003614	157.894	6116.17	-5.2756	TRUE	1.41179e-10
B9J08_001932	62.2507	2946.49	-5.56476	TRUE	1.03492e-05
B9J08_003374	378.625	18722.7	-5.62787	TRUE	1.30546e-09
B9J08_003099	38.8628	2217.55	-5.83443	TRUE	7.13139e-06
B9J08_001535	13.5984	877.984	-6.01269	TRUE	2.12018e-06
B9J08_004560	2.04485	149.106	-6.1882	TRUE	1.54896e-09
B9J08_004204	122.724	8978.42	-6.19297	TRUE	4.30475e-12
B9J08_001171	65.7983	5302.88	-6.33258	TRUE	6.69859e-27
B9J08_002660	46.9301	7496.83	-7.31962	TRUE	1.4221e-09

## Sheet: C.auris DEGs 60mpi
id	mean_A_mrn	mean_B_mrn	log2_fc_mrn	DESeq2	DESeq2_adj_pval
B9J08_000834	1517.3	14.8319	6.67666	TRUE	3.62435e-33
B9J08_004382	334.293	8.40921	5.313	TRUE	4.39619e-27
B9J08_001519	527.758	14.4363	5.19211	TRUE	2.63244e-10
B9J08_003981	116.1	3.25375	5.15713	TRUE	7.27523e-14
B9J08_004200	875.698	29.0192	4.91535	TRUE	1.20694e-06
B9J08_002600	741.532	31.6564	4.54994	TRUE	1.90005e-15
B9J08_001951	2316.7	103.933	4.47835	TRUE	6.98291e-10
B9J08_001548	118.779	6.07524	4.28919	TRUE	4.63945e-05
B9J08_001520	629.395	33.0806	4.24991	TRUE	1.50256e-13
B9J08_002967	1239.41	69.4988	4.15652	TRUE	1.97348e-10
B9J08_001339	683.786	38.3748	4.15531	TRUE	2.00827e-07
B9J08_002753	1869.7	110.546	4.08009	TRUE	7.82224e-06
B9J08_001547	1516.29	97.385	3.96071	TRUE	7.4674e-09
B9J08_004918	23538	1561.63	3.91386	TRUE	4.78301e-31
B9J08_002643	915.567	60.914	3.90982	TRUE	1.66473e-12
B9J08_000568	700.407	46.6288	3.9089	TRUE	1.27397e-16
B9J08_002762	1029.76	70.1232	3.87628	TRUE	0.0036937
B9J08_001366	770.242	53.2787	3.85368	TRUE	1.62842e-29
B9J08_000438	302.215	23.4195	3.68979	TRUE	0.000431126
B9J08_004176	311.325	25.4935	3.61022	TRUE	4.48428e-07
B9J08_004381	873.953	74.6313	3.5497	TRUE	4.00295e-06
B9J08_001470	71.7487	6.15922	3.54213	TRUE	1.22907e-05
B9J08_001464	546.442	47.3393	3.52896	TRUE	1.10898e-09
B9J08_004114	57.0244	5.03047	3.50281	TRUE	0.000228319
B9J08_005368	2140.48	193.53	3.4673	TRUE	2.45945e-07
B9J08_001613	117.951	10.6976	3.46283	TRUE	5.07794e-08
B9J08_004162	131.479	12.537	3.39056	TRUE	3.8827e-08
B9J08_005371	614.026	59.069	3.37783	TRUE	4.69356e-14
B9J08_000604	2311.59	223.929	3.36777	TRUE	3.02736e-14
B9J08_004115	1781.03	174.267	3.35335	TRUE	2.19235e-19
B9J08_003991	5562.78	551.781	3.33364	TRUE	5.66462e-16
B9J08_003109	22.1704	2.21173	3.32539	TRUE	0.000822818
B9J08_001079	279.109	28.2349	3.30528	TRUE	0.000222161
B9J08_001458	264.164	27.6964	3.25366	TRUE	0.000274976
B9J08_000368	105.035	11.257	3.22198	TRUE	7.30982e-09
B9J08_002076	246.852	27.5376	3.16417	TRUE	1.49897e-16
B9J08_005554	104.627	11.8924	3.13714	TRUE	5.00777e-06
B9J08_004149	187.73	21.3832	3.13411	TRUE	4.68417e-07
B9J08_000266	11.3853	1.30293	3.12733	TRUE	0.0022334
B9J08_002630	403.556	46.8661	3.10615	TRUE	7.27717e-06
B9J08_001901	1029.8	125.278	3.03916	TRUE	6.40769e-14
B9J08_002768	1156.31	141.173	3.03399	TRUE	4.24238e-11
B9J08_000461	901.389	110.56	3.02733	TRUE	1.54679e-11
B9J08_000554	2724.79	334.583	3.02571	TRUE	1.31892e-13
B9J08_002632	2865.79	353.264	3.02012	TRUE	4.63252e-07
B9J08_000090	2916.39	374.617	2.9607	TRUE	1.87741e-07
B9J08_005458	5381.06	698.099	2.94639	TRUE	2.95794e-05
B9J08_000771	4424.22	574.589	2.94482	TRUE	2.28318e-12
B9J08_004379	134.57	17.6498	2.93064	TRUE	6.28988e-06
B9J08_005099	6002.89	791.677	2.92267	TRUE	1.83886e-07
B9J08_005078	509.207	67.9793	2.90508	TRUE	6.34224e-07
B9J08_000998	1404.45	188.746	2.89549	TRUE	8.58826e-08
B9J08_002367	4592	619.56	2.88981	TRUE	0.000160034
B9J08_003249	3682.92	501.405	2.8768	TRUE	1.48008e-11
B9J08_000203	3483.45	482.418	2.85216	TRUE	0.000244682
B9J08_000075	4406.24	616.464	2.83746	TRUE	1.75746e-11
B9J08_002246	154.658	21.7756	2.8283	TRUE	0.000432579
B9J08_000692	2360.91	336.433	2.81095	TRUE	5.0608e-11
B9J08_003622	623.403	89.5972	2.79864	TRUE	0.000587144
B9J08_005161	1851.03	266.158	2.79797	TRUE	2.52567e-05
B9J08_001885	2005.33	289.334	2.79303	TRUE	8.10897e-06
B9J08_004067	4095.95	596.523	2.77955	TRUE	1.89798e-11
B9J08_003582	4703.13	689.073	2.77089	TRUE	1.35373e-08
B9J08_000290	364.68	53.6041	2.76622	TRUE	6.65023e-10
B9J08_000254	3761.15	554.067	2.76304	TRUE	3.8702e-07
B9J08_000172	795.787	117.453	2.7603	TRUE	3.39629e-05
B9J08_004958	2695.67	399.997	2.75258	TRUE	1.75126e-09
B9J08_005324	4761.68	712.443	2.74062	TRUE	1.35676e-07
B9J08_003110	31.602	4.76341	2.72995	TRUE	0.00258091
B9J08_004821	3598.84	542.622	2.72951	TRUE	1.57711e-12
B9J08_000955	2503.59	381.937	2.71259	TRUE	4.92194e-08
B9J08_001081	2525.63	387.943	2.70273	TRUE	4.05413e-09
B9J08_003364	29681.7	4559.23	2.70271	TRUE	1.69654e-15
B9J08_003634	2113.65	327.119	2.69185	TRUE	3.5692e-09
B9J08_001263	216.347	33.6323	2.68543	TRUE	0.00346986
B9J08_003273	3593.73	559.048	2.68444	TRUE	6.96602e-08
B9J08_003755	2914.92	457.519	2.67155	TRUE	2.65332e-08
B9J08_004146	2623.92	413.563	2.66555	TRUE	2.89274e-08
B9J08_003107	3684.11	586.595	2.65088	TRUE	4.42245e-07
B9J08_000064	3952.23	629.866	2.64955	TRUE	6.04203e-09
B9J08_004153	250.239	39.8879	2.64928	TRUE	2.63929e-08
B9J08_001278	5545.36	884.299	2.64867	TRUE	9.95016e-08
B9J08_005263	354.619	56.9386	2.63879	TRUE	1.63766e-06
B9J08_000120	507.38	82.1229	2.62721	TRUE	1.6753e-06
B9J08_003677	3996.96	660.084	2.59818	TRUE	5.39146e-09
B9J08_000993	41.8727	6.91917	2.59734	TRUE	0.00121418
B9J08_002078	2047.74	340.141	2.58983	TRUE	5.36393e-08
B9J08_003756	2291.41	381.546	2.58631	TRUE	1.75074e-06
B9J08_002731	179.384	30.0875	2.57582	TRUE	0.00121639
B9J08_001434	428.052	71.9411	2.5729	TRUE	0.00126825
B9J08_003471	352.574	60.7529	2.5369	TRUE	0.000131927
B9J08_004383	559.346	96.655	2.53283	TRUE	0.00149248
B9J08_004970	79.2745	13.7444	2.52801	TRUE	4.79947e-05
B9J08_003288	564.713	98.0947	2.52527	TRUE	3.15726e-11
B9J08_003393	2692.14	469.727	2.51886	TRUE	5.50945e-05
B9J08_002277	2759.56	483.171	2.51383	TRUE	1.87188e-05
B9J08_002819	7697.81	1349.62	2.51189	TRUE	3.40871e-14
B9J08_003437	1156.89	203.362	2.50814	TRUE	5.79686e-12
B9J08_001851	5112.92	899.188	2.50745	TRUE	0.000180955
B9J08_000185	2371.04	417.085	2.5071	TRUE	1.08777e-10
B9J08_003250	1544.93	272.205	2.50478	TRUE	1.88017e-05
B9J08_000878	1627.78	286.907	2.50425	TRUE	1.75911e-07
B9J08_002356	668.736	117.96	2.50314	TRUE	2.53581e-06
B9J08_003248	2744.88	486.98	2.49481	TRUE	2.27054e-08
B9J08_005150	5544.3	989.074	2.48686	TRUE	1.34447e-06
B9J08_002921	2897.05	518.121	2.48322	TRUE	5.08693e-06
B9J08_001096	201.647	36.1046	2.48158	TRUE	0.00106035
B9J08_004761	6461.36	1177.91	2.45561	TRUE	0.00225595
B9J08_004391	1728.12	316.801	2.44756	TRUE	3.34708e-06
B9J08_000136	996.63	182.915	2.44588	TRUE	1.58668e-05
B9J08_000605	2062.77	379.711	2.44161	TRUE	6.73947e-08
B9J08_000456	67.8493	12.551	2.43453	TRUE	0.000637566
B9J08_000594	83.6617	15.5489	2.42776	TRUE	4.4523e-06
B9J08_003919	2410.97	449.096	2.42452	TRUE	2.46929e-06
B9J08_001460	226.689	42.3069	2.42175	TRUE	0.00276624
B9J08_001325	474.08	89.3473	2.40764	TRUE	0.00210041
B9J08_001761	374.787	71.0007	2.40016	TRUE	0.00134017
B9J08_001686	1052.15	200.088	2.39463	TRUE	1.45936e-05
B9J08_000233	453.126	87.0049	2.38074	TRUE	0.00153716
B9J08_000823	2276.98	439.234	2.37406	TRUE	1.4488e-06
B9J08_001017	187.09	36.1124	2.37317	TRUE	8.29489e-06
B9J08_004650	436.237	84.2987	2.37153	TRUE	2.18182e-05
B9J08_004237	1847.77	357.247	2.37079	TRUE	1.22532e-08
B9J08_000346	4842.68	937.837	2.3684	TRUE	2.95794e-05
B9J08_000091	2578.99	502.66	2.35915	TRUE	3.73526e-08
B9J08_004999	1553.37	306.725	2.34039	TRUE	2.95794e-05
B9J08_000155	95.0843	18.7938	2.33895	TRUE	0.000840347
B9J08_000711	7271.01	1438.7	2.33739	TRUE	0.000905541
B9J08_003313	5757.86	1141.46	2.33465	TRUE	0.00101
B9J08_003078	515.955	102.322	2.33413	TRUE	6.25717e-05
B9J08_005382	3061.27	609.759	2.32782	TRUE	0.000200659
B9J08_004959	2207.68	441.868	2.32085	TRUE	4.12362e-06
B9J08_000209	986.377	199.237	2.30765	TRUE	3.4885e-05
B9J08_000354	468.82	94.8276	2.30565	TRUE	5.11833e-06
B9J08_002493	903.896	182.954	2.30468	TRUE	1.25964e-06
B9J08_005528	1243.2	252.115	2.3019	TRUE	7.795e-07
B9J08_005249	278.178	56.4371	2.30129	TRUE	0.000147313
B9J08_005077	920.258	187.787	2.29294	TRUE	0.00218449
B9J08_002720	64.6339	13.2021	2.29152	TRUE	0.000104283
B9J08_003089	3021.32	617.447	2.29079	TRUE	0.000173102
B9J08_005253	1690.86	346.926	2.28505	TRUE	1.48738e-07
B9J08_001426	514.595	106.059	2.27858	TRUE	0.00681922
B9J08_004601	1165.49	240.263	2.27824	TRUE	0.000222556
B9J08_001910	4680.45	966.384	2.27598	TRUE	3.73526e-08
B9J08_001859	529.046	109.46	2.27299	TRUE	1.51094e-07
B9J08_004956	6950.22	1447.95	2.26305	TRUE	6.24873e-05
B9J08_003127	3504.39	732.81	2.25765	TRUE	3.13644e-06
B9J08_001024	647.226	135.579	2.25514	TRUE	0.000153999
B9J08_000727	1398.94	293.527	2.25277	TRUE	6.56154e-08
B9J08_002178	234.869	49.4089	2.24901	TRUE	5.59504e-09
B9J08_002280	567.542	119.561	2.24699	TRUE	3.94149e-06
B9J08_001974	5182.24	1097.34	2.23957	TRUE	0.000418093
B9J08_003927	294.98	62.5832	2.23677	TRUE	0.00882604
B9J08_001816	309.5	65.844	2.23282	TRUE	2.55817e-08
B9J08_004990	5415.32	1152.46	2.23234	TRUE	0.00158786
B9J08_000649	250.855	53.5559	2.22774	TRUE	0.00127353
B9J08_005015	396.431	84.8033	2.22488	TRUE	0.00578339
B9J08_003799	2445.96	525.924	2.21748	TRUE	1.26284e-07
B9J08_003734	938.26	201.769	2.21728	TRUE	0.00461211
B9J08_005336	4865.16	1046.71	2.21663	TRUE	6.02247e-05
B9J08_001131	386.857	84.1476	2.2008	TRUE	0.00431462
B9J08_000174	1312.52	285.497	2.20079	TRUE	3.73526e-08
B9J08_001134	120.93	26.3092	2.20054	TRUE	0.00640719
B9J08_004839	611.335	133.152	2.19889	TRUE	3.41472e-07
B9J08_004434	4936.88	1076.35	2.19745	TRUE	5.22896e-05
B9J08_000774	4032.69	879.871	2.19638	TRUE	9.05901e-05
B9J08_001319	306.708	67.0688	2.19315	TRUE	6.78649e-09
B9J08_002329	1319.38	292.847	2.17164	TRUE	2.20414e-08
B9J08_001870	2152.52	483.532	2.15434	TRUE	0.000693737
B9J08_000175	1235.25	277.693	2.15324	TRUE	6.81654e-11
B9J08_003420	172.112	39.0757	2.139	TRUE	0.000121974
B9J08_003782	215.204	49.2262	2.12821	TRUE	0.00101
B9J08_004147	636.845	145.837	2.12659	TRUE	0.00538175
B9J08_005086	108.266	24.8114	2.1255	TRUE	0.0043565
B9J08_005241	98.3526	22.5522	2.1247	TRUE	0.00271859
B9J08_003154	446.736	102.62	2.12211	TRUE	2.03216e-05
B9J08_005153	1285.45	296.433	2.11649	TRUE	2.09292e-05
B9J08_004740	399.813	92.6253	2.10985	TRUE	0.00637265
B9J08_005501	503.047	116.738	2.10741	TRUE	0.00264462
B9J08_000555	290.535	67.4308	2.10723	TRUE	6.14006e-06
B9J08_002813	9762.99	2291.48	2.09104	TRUE	4.85472e-07
B9J08_001428	359.805	84.5787	2.08885	TRUE	0.00143404
B9J08_001401	469.267	110.633	2.08463	TRUE	1.08781e-07
B9J08_000894	240.031	56.7524	2.08047	TRUE	0.000132118
B9J08_000102	7372.54	1749.61	2.07513	TRUE	3.02272e-07
B9J08_005152	386.573	93.1353	2.05334	TRUE	0.000614969
B9J08_000226	1298.54	316.689	2.03576	TRUE	4.00295e-06
B9J08_004084	704.388	171.818	2.03549	TRUE	9.78023e-06
B9J08_004640	1328.75	326.353	2.02556	TRUE	4.6453e-07
B9J08_000236	1078.69	265.575	2.02209	TRUE	3.83111e-08
B9J08_003115	96.7988	23.8348	2.02192	TRUE	0.00210094
B9J08_004701	785.33	193.745	2.01914	TRUE	9.12758e-08
B9J08_002152	2493.1	615.221	2.01876	TRUE	1.1354e-06
B9J08_005359	3023.92	749.657	2.01212	TRUE	2.54194e-07
B9J08_002225	122.062	30.3221	2.00917	TRUE	0.000827462
B9J08_002786	416.287	103.475	2.00829	TRUE	0.0068171
B9J08_003036	256.616	63.9268	2.00512	TRUE	0.000286168
B9J08_004940	120.377	30.0139	2.00386	TRUE	0.00359
B9J08_001385	921.846	230.279	2.00114	TRUE	0.00640915
B9J08_005573	802.324	200.602	1.99985	TRUE	0.000208508
B9J08_001487	1945.7	487.16	1.99782	TRUE	0.00876818
B9J08_000645	5669.95	1425.25	1.99212	TRUE	1.28237e-05
B9J08_004757	150.699	37.994	1.98783	TRUE	0.00117799
B9J08_001467	734.898	187.032	1.97426	TRUE	4.42245e-07
B9J08_002718	3477.2	887.009	1.9709	TRUE	7.72902e-05
B9J08_004073	371.298	95.8016	1.95445	TRUE	0.000770506
B9J08_003575	1040.5	269.876	1.94691	TRUE	0.000386175
B9J08_000142	2596.05	676.04	1.94114	TRUE	0.00360927
B9J08_005473	544.671	142.124	1.93823	TRUE	0.0068648
B9J08_005387	4171.14	1092.18	1.93323	TRUE	1.30789e-07
B9J08_002802	208.703	55.0679	1.92217	TRUE	0.00916925
B9J08_000082	3164.91	836.979	1.9189	TRUE	0.00261947
B9J08_004035	300.711	80.0207	1.90993	TRUE	0.00185502
B9J08_003940	740.677	197.317	1.90833	TRUE	0.000596185
B9J08_002934	78.0206	20.8783	1.90185	TRUE	0.00421332
B9J08_000996	3395.71	910.817	1.89848	TRUE	0.000428741
B9J08_001621	102.777	27.8153	1.88558	TRUE	0.00627593
B9J08_001469	180.938	49.1841	1.87923	TRUE	0.000483278
B9J08_002961	5047.05	1372.3	1.87885	TRUE	0.000476096
B9J08_000154	132.719	36.1264	1.87725	TRUE	5.1897e-05
B9J08_001708	247.992	67.7328	1.87236	TRUE	0.00115068
B9J08_000384	3190.04	871.616	1.87181	TRUE	7.59165e-09
B9J08_004222	1368.7	376.025	1.86391	TRUE	0.00416166
B9J08_004579	18061.6	4970.03	1.8616	TRUE	7.68912e-06
B9J08_002885	276.312	76.0527	1.86122	TRUE	1.41625e-05
B9J08_000914	3325.51	917.866	1.85722	TRUE	2.46968e-06
B9J08_001767	144.716	40.0201	1.85442	TRUE	0.00963087
B9J08_003942	340.06	94.347	1.84974	TRUE	1.1354e-06
B9J08_005176	68.6587	19.0813	1.84728	TRUE	0.000971846
B9J08_001014	421.423	117.593	1.84147	TRUE	0.000898994
B9J08_004447	484.27	135.331	1.83932	TRUE	3.19102e-06
B9J08_002498	53.2859	15.026	1.82629	TRUE	0.00303334
B9J08_004339	245.333	69.327	1.82325	TRUE	0.000934837
B9J08_002616	126.905	36.0006	1.81766	TRUE	0.000905541
B9J08_001463	421.422	119.984	1.81243	TRUE	0.0004846
B9J08_004945	80.4982	22.9212	1.81227	TRUE	0.00784956
B9J08_003802	327.117	93.3755	1.80869	TRUE	0.00602829
B9J08_003429	274.34	78.58	1.80373	TRUE	0.00287199
B9J08_002601	6265.77	1796.61	1.80222	TRUE	0.000105982
B9J08_005327	59.3534	17.0402	1.80039	TRUE	0.00378991
B9J08_004269	419.534	120.573	1.79888	TRUE	0.000884324
B9J08_001500	133.752	38.4671	1.79786	TRUE	0.0013969
B9J08_004699	2727.45	784.487	1.79773	TRUE	0.000217397
B9J08_004991	766.017	221.237	1.79178	TRUE	0.000102969
B9J08_003487	1576.14	455.578	1.79063	TRUE	1.27276e-06
B9J08_002408	732.729	212.146	1.78822	TRUE	2.03031e-06
B9J08_004129	1387.55	402.249	1.78638	TRUE	0.00181425
B9J08_005372	204.367	59.2483	1.78632	TRUE	0.000741012
B9J08_004899	1394.29	405.19	1.78286	TRUE	0.00617708
B9J08_002495	384.827	112.201	1.77812	TRUE	6.02419e-06
B9J08_001958	3397.59	994.479	1.7725	TRUE	0.0013949
B9J08_004150	942.552	276.675	1.76838	TRUE	2.58964e-08
B9J08_001941	222.469	65.7755	1.75798	TRUE	0.00418979
B9J08_000345	198.172	58.8638	1.7513	TRUE	0.00753821
B9J08_005056	286.543	85.274	1.74857	TRUE	0.000228319
B9J08_005297	682.872	203.434	1.74705	TRUE	0.000312531
B9J08_001002	1841.78	549.017	1.74618	TRUE	0.00400457
B9J08_004112	95.6523	28.5303	1.7453	TRUE	0.00135747
B9J08_001693	277.409	82.8163	1.74403	TRUE	0.000857507
B9J08_002316	157.33	46.971	1.74395	TRUE	0.00620521
B9J08_005010	465.708	139.051	1.74381	TRUE	0.00417226
B9J08_004969	1840.94	549.808	1.74345	TRUE	0.000266388
B9J08_003400	96.4823	28.9261	1.73789	TRUE	0.00143069
B9J08_001372	207.878	62.449	1.73499	TRUE	0.00019174
B9J08_003610	21501	6477.45	1.7309	TRUE	0.000884324
B9J08_005251	276.869	83.7385	1.72524	TRUE	0.00360927
B9J08_000511	486.567	147.742	1.71956	TRUE	0.00017914
B9J08_004160	37.1109	11.2872	1.71716	TRUE	0.00928837
B9J08_001814	73.7395	22.4863	1.71339	TRUE	0.00507294
B9J08_003034	143.656	43.8467	1.71208	TRUE	0.00232116
B9J08_000697	374.421	114.486	1.70949	TRUE	0.000114348
B9J08_002648	80.0655	24.4855	1.70925	TRUE	0.00581417
B9J08_003402	797.921	244.22	1.70806	TRUE	0.00366031
B9J08_000441	221.927	68.3574	1.69892	TRUE	7.35871e-05
B9J08_003956	561.648	173.738	1.69275	TRUE	0.000516516
B9J08_001592	522.204	162.146	1.68731	TRUE	2.35141e-06
B9J08_002379	348.702	108.403	1.68559	TRUE	1.02359e-06
B9J08_005340	535.366	166.908	1.68148	TRUE	0.00360059
B9J08_005315	109.822	34.652	1.66416	TRUE	0.0038228
B9J08_005294	331.622	105.312	1.65487	TRUE	0.000624735
B9J08_003312	171.637	54.5425	1.65391	TRUE	8.98141e-05
B9J08_005529	395.748	125.87	1.65265	TRUE	0.00610293
B9J08_000086	40.0233	12.7364	1.65189	TRUE	0.00610876
B9J08_003158	244.37	78.1361	1.64501	TRUE	0.00747276
B9J08_005480	128.194	40.9973	1.64473	TRUE	0.00742701
B9J08_003885	411.211	132.419	1.63477	TRUE	1.2996e-06
B9J08_003711	291.947	94.6576	1.62492	TRUE	0.00468736
B9J08_005245	2583.58	838.688	1.62317	TRUE	3.1591e-08
B9J08_001420	1414.46	460.288	1.61964	TRUE	0.00828643
B9J08_000614	3534.49	1153.56	1.61541	TRUE	3.73526e-08
B9J08_002473	471.762	154.021	1.61493	TRUE	0.00941701
B9J08_000816	2873.16	943.208	1.60699	TRUE	0.00399882
B9J08_003530	319.654	104.947	1.60685	TRUE	0.000254587
B9J08_000698	304.121	100.126	1.60283	TRUE	0.00981306
B9J08_001917	3555.84	1171.1	1.60233	TRUE	0.000108842
B9J08_003274	212.775	70.2676	1.59839	TRUE	0.00545027
B9J08_003953	5456.7	1803.33	1.59737	TRUE	0.00049252
B9J08_002395	126.335	41.8402	1.59429	TRUE	0.00366488
B9J08_000392	530.431	176.26	1.58946	TRUE	0.000884324
B9J08_001090	3990.8	1329.5	1.5858	TRUE	0.000172811
B9J08_001935	183.882	61.2885	1.58509	TRUE	0.00106035
B9J08_004285	802.193	268.583	1.57858	TRUE	0.00109704
B9J08_000340	211.159	71.0123	1.57219	TRUE	0.000703305
B9J08_001262	135.71	45.698	1.57033	TRUE	0.00253414
B9J08_005515	206.994	69.8662	1.56692	TRUE	0.00249153
B9J08_003877	278.791	95.0726	1.55208	TRUE	8.7242e-05
B9J08_003863	499.369	170.937	1.54664	TRUE	0.00909874
B9J08_003082	206.677	71.2204	1.53702	TRUE	0.00217489
B9J08_002041	944.984	328.327	1.52516	TRUE	0.00253623
B9J08_002761	1600.26	556.156	1.52475	TRUE	0.00890496
B9J08_002927	166.677	58.1415	1.51942	TRUE	0.00968385
B9J08_000420	438.408	153.165	1.51719	TRUE	0.00786578
B9J08_002856	952.832	335.828	1.5045	TRUE	0.000206938
B9J08_003238	2495.97	880.316	1.50351	TRUE	0.00578354
B9J08_005312	124.66	44.0528	1.50069	TRUE	0.00219217
B9J08_005139	23.6616	67.0024	-1.50167	TRUE	0.00556936
B9J08_004648	921.779	2610.99	-1.50211	TRUE	0.00206268
B9J08_003231	184.481	522.706	-1.50253	TRUE	0.00148048
B9J08_004917	52.8952	151.068	-1.51399	TRUE	0.00421332
B9J08_001043	83.3602	238.219	-1.51486	TRUE	0.000368232
B9J08_002985	125.705	359.734	-1.51688	TRUE	0.000840347
B9J08_002305	368.848	1056.95	-1.5188	TRUE	0.0015118
B9J08_001371	74.4545	213.554	-1.52017	TRUE	0.00333551
B9J08_003684	465.45	1345.4	-1.53134	TRUE	0.00210041
B9J08_000682	126.51	367.402	-1.5381	TRUE	0.00531189
B9J08_003203	140.113	407.272	-1.5394	TRUE	0.000125901
B9J08_002144	42.6427	124.231	-1.54265	TRUE	0.000745332
B9J08_003681	833.361	2439.69	-1.54968	TRUE	0.000942474
B9J08_003590	138.848	406.913	-1.55122	TRUE	0.00206327
B9J08_002261	473.414	1393.09	-1.55711	TRUE	7.68912e-06
B9J08_000292	110.656	326.316	-1.56019	TRUE	0.00281111
B9J08_002158	50.888	150.259	-1.56205	TRUE	0.00453672
B9J08_000178	870.735	2603.36	-1.58007	TRUE	0.00820376
B9J08_003642	252.84	757.786	-1.58357	TRUE	0.000160783
B9J08_002954	761.186	2287	-1.58713	TRUE	0.00152298
B9J08_004967	240.982	724.368	-1.5878	TRUE	0.0062503
B9J08_005578	148.749	449.085	-1.59411	TRUE	5.27467e-06
B9J08_003174	113.034	342.644	-1.59996	TRUE	8.60193e-05
B9J08_003801	49.7408	150.791	-1.60005	TRUE	0.000240252
B9J08_003767	23.329	70.8447	-1.60254	TRUE	0.00807631
B9J08_001018	1940.79	5895.16	-1.60289	TRUE	0.0068648
B9J08_003913	37.7784	114.865	-1.6043	TRUE	0.00110862
B9J08_004673	81.9409	249.753	-1.60785	TRUE	0.000386175
B9J08_002478	1010.54	3090.57	-1.61275	TRUE	2.07149e-06
B9J08_000491	235.15	719.525	-1.61347	TRUE	0.000759834
B9J08_002029	249.274	763.15	-1.61423	TRUE	0.000971846
B9J08_000938	592.145	1830.22	-1.628	TRUE	0.000461955
B9J08_001324	789.607	2442.76	-1.6293	TRUE	0.00941701
B9J08_003272	117.256	362.917	-1.62998	TRUE	3.30519e-05
B9J08_000023	545.751	1690.38	-1.63103	TRUE	0.000736558
B9J08_003184	60.8679	188.8	-1.63311	TRUE	5.73727e-05
B9J08_001255	556.212	1729.11	-1.63633	TRUE	0.00203118
B9J08_000575	43.1592	134.219	-1.63685	TRUE	0.00286296
B9J08_003289	111.74	348.86	-1.6425	TRUE	0.00105644
B9J08_000190	112.526	353.634	-1.652	TRUE	2.06525e-05
B9J08_005103	215.692	678.104	-1.65253	TRUE	6.11282e-06
B9J08_003439	126.241	396.908	-1.65263	TRUE	9.65929e-05
B9J08_002865	119.515	376.292	-1.65466	TRUE	0.00147873
B9J08_001854	175.62	553.176	-1.65528	TRUE	2.14791e-07
B9J08_004905	245.209	782.559	-1.67419	TRUE	0.000959389
B9J08_005131	37.2319	119.594	-1.68354	TRUE	0.0093823
B9J08_002027	351.433	1128.92	-1.68362	TRUE	3.4885e-05
B9J08_004445	127.211	409.668	-1.68724	TRUE	0.000254587
B9J08_001800	122.558	396.624	-1.6943	TRUE	0.00274136
B9J08_001756	256.09	829.381	-1.69538	TRUE	0.0073668
B9J08_000032	471.49	1538.21	-1.70595	TRUE	0.00105817
B9J08_002837	33.7516	110.138	-1.70629	TRUE	0.00351233
B9J08_002226	36.7292	119.912	-1.70697	TRUE	0.00520506
B9J08_003113	52.6514	172.795	-1.71452	TRUE	0.00229338
B9J08_002656	42.2823	138.796	-1.71484	TRUE	0.0060598
B9J08_005007	95.3599	313.283	-1.71601	TRUE	3.39629e-05
B9J08_001987	24.4247	80.6451	-1.72324	TRUE	0.00249112
B9J08_001402	151.329	500.657	-1.72614	TRUE	0.00153419
B9J08_001565	261.416	869.829	-1.73439	TRUE	6.81419e-05
B9J08_003662	425.748	1419.71	-1.73752	TRUE	4.97323e-06
B9J08_005198	236.355	792.154	-1.74483	TRUE	0.00893228
B9J08_001025	568.078	1910.45	-1.74975	TRUE	0.00774243
B9J08_002292	29.2127	98.2484	-1.74984	TRUE	0.00788265
B9J08_001181	135.409	455.587	-1.7504	TRUE	0.00238618
B9J08_002166	270.879	912.101	-1.75154	TRUE	0.00339258
B9J08_004357	497.58	1676.42	-1.75239	TRUE	2.91609e-05
B9J08_001368	167.401	572.304	-1.77347	TRUE	0.000925846
B9J08_001328	20.4627	70.0351	-1.77508	TRUE	0.000274976
B9J08_004837	104.891	359.221	-1.77598	TRUE	0.00106637
B9J08_005160	134.064	459.139	-1.77601	TRUE	2.27845e-05
B9J08_001441	62.1361	213.048	-1.77768	TRUE	8.20135e-05
B9J08_001281	171.672	590.978	-1.78345	TRUE	0.000231891
B9J08_004989	817.097	2815.69	-1.78491	TRUE	0.00742701
B9J08_001702	362.141	1249.17	-1.78634	TRUE	0.00575138
B9J08_003449	565.923	1952.4	-1.78657	TRUE	2.58449e-05
B9J08_003810	43.0919	148.722	-1.78713	TRUE	0.000159528
B9J08_000013	300.376	1040.68	-1.79268	TRUE	0.00338137
B9J08_000904	37.1106	128.625	-1.79326	TRUE	0.0050528
B9J08_000844	1326.38	4602.95	-1.79507	TRUE	0.0015379
B9J08_003167	400.157	1388.77	-1.79517	TRUE	0.00271859
B9J08_001875	1039.8	3609.72	-1.79557	TRUE	0.00196197
B9J08_003185	160.01	555.865	-1.79658	TRUE	0.000917422
B9J08_000267	31.8252	110.982	-1.80209	TRUE	0.00912028
B9J08_002781	48.8029	172.637	-1.82271	TRUE	0.00263747
B9J08_004136	54.2264	192.086	-1.82468	TRUE	0.000125368
B9J08_001449	125.968	448.287	-1.83136	TRUE	0.00578354
B9J08_000850	213.959	762.514	-1.83343	TRUE	0.0043565
B9J08_002839	58.374	209.501	-1.84356	TRUE	5.1897e-05
B9J08_005580	526.782	1900.28	-1.85093	TRUE	0.000786867
B9J08_003611	262.535	953.093	-1.86011	TRUE	9.1106e-06
B9J08_004522	25.2579	92.2807	-1.8693	TRUE	0.0070657
B9J08_000446	222.242	812.242	-1.86978	TRUE	0.000108842
B9J08_000528	958.466	3510	-1.87267	TRUE	0.00378364
B9J08_003454	457.186	1689.59	-1.88582	TRUE	6.35331e-05
B9J08_002412	48.073	178.823	-1.89523	TRUE	0.00155819
B9J08_004473	93.4961	350.133	-1.90493	TRUE	6.29159e-06
B9J08_005394	87.2522	327.403	-1.9078	TRUE	1.22003e-05
B9J08_001899	108.711	408.379	-1.90941	TRUE	0.00483085
B9J08_000847	201.212	758.251	-1.91396	TRUE	1.59201e-06
B9J08_003385	196.039	739.356	-1.91513	TRUE	8.86824e-05
B9J08_002807	117.002	441.71	-1.91656	TRUE	0.00312681
B9J08_000836	156.36	596.578	-1.93184	TRUE	8.74465e-07
B9J08_005288	21.3375	81.7602	-1.93801	TRUE	0.00010111
B9J08_000036	18.3226	70.5733	-1.9455	TRUE	0.000851456
B9J08_001541	395.151	1526.01	-1.94929	TRUE	0.000166824
B9J08_004467	106.027	414.157	-1.96575	TRUE	0.00325071
B9J08_000463	96.9599	379.3	-1.96788	TRUE	0.00469867
B9J08_003166	81.1892	317.748	-1.96852	TRUE	0.000201015
B9J08_002685	28.6053	112.347	-1.97361	TRUE	0.000369909
B9J08_002157	51.0346	201.51	-1.9813	TRUE	0.00188211
B9J08_004437	212.037	839.417	-1.98507	TRUE	0.00174063
B9J08_002713	95.8463	380.779	-1.99016	TRUE	0.000471319
B9J08_002469	173.522	691.384	-1.99437	TRUE	3.24272e-10
B9J08_003796	84.9698	338.606	-1.99459	TRUE	0.000275348
B9J08_003683	51.0485	203.779	-1.99706	TRUE	0.000112536
B9J08_001053	50.3666	201.319	-1.99895	TRUE	0.000219568
B9J08_002666	275.021	1101.56	-2.00194	TRUE	5.07649e-11
B9J08_001484	1162.66	4668.13	-2.00541	TRUE	6.93454e-05
B9J08_000668	52.0972	209.936	-2.01067	TRUE	4.68417e-07
B9J08_003707	246.915	996.926	-2.01347	TRUE	0.00201736
B9J08_003404	101.357	412.785	-2.02594	TRUE	0.00297539
B9J08_001956	431.742	1764.96	-2.0314	TRUE	0.00024677
B9J08_000610	118.336	484.713	-2.03424	TRUE	0.000386175
B9J08_003015	51.3624	210.471	-2.03484	TRUE	6.34224e-07
B9J08_005168	36.708	150.96	-2.04	TRUE	1.12272e-06
B9J08_001698	249.338	1030.23	-2.04679	TRUE	0.00216179
B9J08_003342	46.3443	192.813	-2.05674	TRUE	5.11833e-06
B9J08_002882	266.624	1112.84	-2.06137	TRUE	3.87021e-05
B9J08_001713	181.427	765.296	-2.07663	TRUE	3.12741e-10
B9J08_004929	41.2029	174.342	-2.0811	TRUE	1.01204e-06
B9J08_003394	95.0942	404.466	-2.08859	TRUE	0.000120079
B9J08_001682	315.92	1346.72	-2.09182	TRUE	0.00344638
B9J08_005239	3741.63	15954.5	-2.09222	TRUE	3.125e-13
B9J08_000896	26.7649	114.462	-2.09645	TRUE	0.000975407
B9J08_000512	80.5197	344.991	-2.09915	TRUE	5.54056e-06
B9J08_002333	25.2672	108.305	-2.09976	TRUE	0.00705368
B9J08_000935	37.9785	163.073	-2.10227	TRUE	0.000944063
B9J08_004804	181.313	779.908	-2.10482	TRUE	0.00400457
B9J08_002575	179.425	773.677	-2.10835	TRUE	0.00160397
B9J08_002479	38.9555	168.875	-2.11606	TRUE	0.000721899
B9J08_004559	72.3028	317.191	-2.13323	TRUE	8.34519e-06
B9J08_005163	536.541	2363.96	-2.13944	TRUE	3.09619e-08
B9J08_004261	130.236	575.818	-2.14448	TRUE	0.000757398
B9J08_000980	614.205	2722.21	-2.14799	TRUE	3.50138e-08
B9J08_003750	48.7477	217.749	-2.15926	TRUE	0.00452119
B9J08_002703	132.052	591.678	-2.1637	TRUE	0.000110128
B9J08_003458	17.6016	79.0575	-2.1672	TRUE	0.0095931
B9J08_001153	193.125	870.887	-2.17295	TRUE	0.00236284
B9J08_002792	272.485	1241	-2.18726	TRUE	0.000242244
B9J08_003793	523.718	2398.62	-2.19535	TRUE	0.0023289
B9J08_004788	48.1147	220.464	-2.196	TRUE	6.79445e-07
B9J08_002690	43.8339	201.268	-2.199	TRUE	0.00968678
B9J08_003668	84.9067	390.937	-2.20299	TRUE	4.07405e-05
B9J08_003612	2162.79	9977.2	-2.20574	TRUE	4.47479e-08
B9J08_002976	468.623	2162.24	-2.20602	TRUE	0.00228905
B9J08_000717	154.356	713.332	-2.20831	TRUE	1.02359e-06
B9J08_000363	82.3284	380.788	-2.20953	TRUE	7.1895e-05
B9J08_002821	44.2881	205.04	-2.21091	TRUE	0.000971846
B9J08_002737	22.3474	103.661	-2.2137	TRUE	0.00900965
B9J08_001895	71.3301	331.458	-2.21624	TRUE	7.43144e-06
B9J08_000487	299.963	1396.88	-2.21935	TRUE	2.15071e-05
B9J08_005520	217.573	1020.49	-2.22969	TRUE	0.00992713
B9J08_000694	697.592	3276.94	-2.23189	TRUE	2.58199e-05
B9J08_004265	19.4813	91.7926	-2.23629	TRUE	0.00602369
B9J08_001914	31.5088	148.492	-2.23656	TRUE	0.00625981
B9J08_001590	612.63	2887.65	-2.23681	TRUE	7.20754e-06
B9J08_002628	89.4697	425.458	-2.24955	TRUE	1.92389e-05
B9J08_002011	35.6826	170.775	-2.2588	TRUE	0.00610805
B9J08_002038	28.81	140.664	-2.28761	TRUE	0.006864
B9J08_000789	188.67	924.112	-2.2922	TRUE	5.60993e-08
B9J08_003464	63.088	309.364	-2.29387	TRUE	0.000688042
B9J08_005552	1743.06	8736.85	-2.32549	TRUE	5.83784e-06
B9J08_000365	52.4088	265.372	-2.34014	TRUE	0.000884324
B9J08_005278	52.7258	268.495	-2.34831	TRUE	0.00195104
B9J08_002830	190.631	974.479	-2.35385	TRUE	6.15136e-05
B9J08_002593	12.0808	61.9955	-2.35945	TRUE	0.00136935
B9J08_005200	32.3766	166.605	-2.36341	TRUE	0.00411539
B9J08_004931	366.249	1896.93	-2.37277	TRUE	3.51227e-09
B9J08_005581	522.357	2708.85	-2.37457	TRUE	3.0792e-08
B9J08_005206	462.545	2416.86	-2.38547	TRUE	2.45945e-07
B9J08_002441	38.7462	205.586	-2.40762	TRUE	5.60993e-08
B9J08_002847	1640.3	8869.78	-2.43494	TRUE	1.34447e-06
B9J08_003452	87.2754	472.555	-2.43683	TRUE	0.000935664
B9J08_003628	751.013	4073.04	-2.4392	TRUE	4.56127e-06
B9J08_000581	425.366	2307.07	-2.43929	TRUE	9.75357e-11
B9J08_000863	83.5185	453.926	-2.44229	TRUE	0.00183546
B9J08_000398	26.0278	141.832	-2.44606	TRUE	2.32144e-05
B9J08_001741	1065.98	5816.47	-2.44797	TRUE	1.83874e-05
B9J08_003884	698.579	3812.06	-2.44807	TRUE	1.54756e-05
B9J08_005498	200.871	1099.94	-2.45309	TRUE	6.20454e-05
B9J08_003682	108.642	600.297	-2.4661	TRUE	1.45398e-07
B9J08_000871	232.033	1295.93	-2.48158	TRUE	1.3724e-06
B9J08_000484	336.369	1886.56	-2.48764	TRUE	1.17991e-09
B9J08_004098	6.22988	35.1567	-2.49653	TRUE	0.00535909
B9J08_001995	123.198	700.433	-2.50727	TRUE	0.00774666
B9J08_002118	43.9877	251.603	-2.51598	TRUE	1.34447e-06
B9J08_001539	20.3071	116.252	-2.51721	TRUE	4.89714e-06
B9J08_000577	103.825	600.24	-2.53138	TRUE	6.8566e-09
B9J08_001558	110.512	644.261	-2.54344	TRUE	1.20982e-05
B9J08_005090	122.661	717.47	-2.54825	TRUE	4.56127e-06
B9J08_002260	34.1865	203.04	-2.57026	TRUE	0.000872179
B9J08_001161	195.947	1177.16	-2.58677	TRUE	0.00167454
B9J08_004518	71.2858	430.366	-2.59388	TRUE	4.33175e-07
B9J08_002624	26.3094	160.297	-2.6071	TRUE	0.000857507
B9J08_004960	60.7433	374.765	-2.62519	TRUE	0.00310327
B9J08_000944	75.5828	466.911	-2.62702	TRUE	2.00562e-05
B9J08_000997	45.3091	285.52	-2.65572	TRUE	0.000673805
B9J08_001205	55.239	348.319	-2.65665	TRUE	0.000693737
B9J08_003595	65.0777	410.782	-2.65814	TRUE	0.00242698
B9J08_004243	409.8	2590.93	-2.66048	TRUE	0.00931153
B9J08_000439	15.2423	97.171	-2.67244	TRUE	0.00201736
B9J08_004930	610.668	3919.78	-2.68231	TRUE	0.00495405
B9J08_002024	53.3492	344.773	-2.69211	TRUE	1.7018e-08
B9J08_000639	151.974	983.192	-2.69365	TRUE	0.000376417
B9J08_005289	351.46	2277.19	-2.69582	TRUE	0.00139056
B9J08_001714	12.2881	79.867	-2.70034	TRUE	0.0088956
B9J08_001103	165.09	1094.55	-2.72901	TRUE	6.49981e-11
B9J08_000686	87.6912	596.303	-2.76554	TRUE	7.1498e-07
B9J08_000033	156.728	1069.12	-2.7701	TRUE	5.22448e-05
B9J08_001350	72.2396	497.453	-2.7837	TRUE	4.84369e-11
B9J08_001889	138.672	959.67	-2.79086	TRUE	2.29979e-06
B9J08_000829	156.42	1096.21	-2.80903	TRUE	3.18947e-06
B9J08_001733	122.903	867.792	-2.81983	TRUE	2.31649e-08
B9J08_001852	92.2396	655.211	-2.8285	TRUE	0.00134127
B9J08_000849	492.886	3544.17	-2.84612	TRUE	0.00544572
B9J08_003569	50.3012	373.377	-2.89197	TRUE	7.85622e-05
B9J08_004560	9.822	77.173	-2.97401	TRUE	0.00538232
B9J08_003276	634.43	5005.17	-2.97989	TRUE	2.63657e-08
B9J08_004365	230.615	1825.54	-2.98477	TRUE	6.49981e-11
B9J08_001206	14.5585	115.472	-2.98761	TRUE	9.04182e-05
B9J08_002986	282.915	2245.69	-2.98872	TRUE	8.46522e-08
B9J08_003678	129.87	1041.91	-3.0041	TRUE	6.79445e-07
B9J08_000579	81.6503	655.595	-3.00527	TRUE	6.43496e-09
B9J08_000846	116.286	945.503	-3.0234	TRUE	1.27276e-06
B9J08_001532	29.3152	239.09	-3.02784	TRUE	6.10959e-07
B9J08_005308	15.4494	126.684	-3.0356	TRUE	0.00157516
B9J08_002627	205.007	1688.55	-3.04204	TRUE	2.69692e-06
B9J08_001533	188.046	1557.51	-3.05008	TRUE	0.000942474
B9J08_005490	38.1345	323.307	-3.08374	TRUE	0.00132855
B9J08_002482	32.4556	279.303	-3.10529	TRUE	0.00210094
B9J08_000939	67.6917	583.214	-3.10697	TRUE	2.00855e-13
B9J08_003046	47.8916	413.362	-3.10956	TRUE	0.00964809
B9J08_002413	8.426	72.7357	-3.10974	TRUE	0.00531444
B9J08_001015	64.0852	553.543	-3.11063	TRUE	0.000915662
B9J08_003751	7.32794	63.3674	-3.11226	TRUE	1.73215e-05
B9J08_001313	33.5163	291.357	-3.11985	TRUE	0.000110975
B9J08_003998	1105.97	9778.93	-3.14436	TRUE	3.4885e-05
B9J08_005080	198.124	1831.9	-3.20887	TRUE	0.0039324
B9J08_001073	110.476	1021.72	-3.20919	TRUE	6.73775e-16
B9J08_001685	253.917	2587.09	-3.3489	TRUE	4.42245e-07
B9J08_000756	25.5859	261.263	-3.35208	TRUE	0.00346061
B9J08_000440	177.741	1828.63	-3.36292	TRUE	3.59936e-05
B9J08_003609	228.933	2374.63	-3.37471	TRUE	7.37694e-32
B9J08_002951	44.8993	471.015	-3.39101	TRUE	9.41514e-05
B9J08_005571	234.68	2494.82	-3.41017	TRUE	4.56127e-06
B9J08_002692	45.7346	496.701	-3.44102	TRUE	5.24505e-07
B9J08_002254	28.6798	313.813	-3.4518	TRUE	4.21185e-10
B9J08_002950	7.80248	85.6515	-3.45647	TRUE	4.97993e-05
B9J08_004572	132.502	1489.97	-3.4912	TRUE	0.000165789
B9J08_004828	17.4592	196.359	-3.49143	TRUE	0.00662352
B9J08_004798	10.9919	124.259	-3.49884	TRUE	5.44927e-12
B9J08_005173	3.14964	36.0712	-3.51759	TRUE	0.00172106
B9J08_002840	59.4937	703.832	-3.56442	TRUE	9.10941e-08
B9J08_002919	568.031	6959.5	-3.61494	TRUE	2.25072e-08
B9J08_000460	494.035	6166.06	-3.64166	TRUE	2.66467e-10
B9J08_000004	136.542	1712.11	-3.64835	TRUE	0.00224337
B9J08_001679	258.108	3314.97	-3.68295	TRUE	3.62435e-33
B9J08_004825	67.5105	906.786	-3.74758	TRUE	0.000217397
B9J08_002678	34.1003	463.013	-3.76319	TRUE	4.56127e-06
B9J08_004378	37.8385	521.538	-3.78485	TRUE	0.000984272
B9J08_000389	12.7881	181.46	-3.82678	TRUE	0.00157516
B9J08_003179	29.476	423.223	-3.84381	TRUE	0.000334642
B9J08_004015	141.763	2037.67	-3.84537	TRUE	5.83784e-06
B9J08_000035	2.60061	38.5267	-3.88894	TRUE	5.54056e-06
B9J08_001518	23.6919	355.136	-3.90591	TRUE	6.28869e-08
B9J08_001591	157.056	2389.12	-3.92713	TRUE	2.06895e-05
B9J08_002279	26.2256	459.619	-4.13139	TRUE	1.58142e-09
B9J08_004544	164.772	3044.4	-4.20761	TRUE	9.15247e-17
B9J08_001369	4.24769	79.3988	-4.22437	TRUE	1.27276e-06
B9J08_001740	762.029	14292.3	-4.22925	TRUE	4.3574e-19
B9J08_004204	245.159	4616.31	-4.23495	TRUE	1.47519e-07
B9J08_001932	74.4899	1513.23	-4.34444	TRUE	0.000281853
B9J08_003088	1283.47	27057	-4.39788	TRUE	3.61905e-11
B9J08_000563	2.22836	48.41	-4.44125	TRUE	0.000986955
B9J08_003614	131.53	3144.37	-4.57931	TRUE	7.90479e-09
B9J08_004469	44.8084	1091.59	-4.60651	TRUE	6.05557e-07
B9J08_004545	8.09109	217.151	-4.74622	TRUE	3.83111e-08
B9J08_003374	357.137	9628.94	-4.75283	TRUE	3.6548e-14
B9J08_002691	270.834	8324.73	-4.94192	TRUE	1.04215e-07
B9J08_004450	12.7904	439.764	-5.10359	TRUE	0.000217116
B9J08_005567	17.3476	707.12	-5.34915	TRUE	1.87425e-20
B9J08_001171	60.4377	2752.73	-5.50927	TRUE	1.95662e-19
B9J08_002660	80.7582	3858.68	-5.57836	TRUE	1.54679e-11
B9J08_002669	218.066	13484.1	-5.95035	TRUE	6.2061e-35

## Sheet: C.auris DEGs 120mpi
id	mean_A_mrn	mean_B_mrn	log2_fc_mrn	DESeq2	DESeq2_adj_pval
B9J08_004200	1884.69	16.7235	6.81631	TRUE	1.22307e-21
B9J08_000834	830.341	8.79113	6.56151	TRUE	1.30702e-22
B9J08_001527	66.0063	1.83375	5.16973	TRUE	0.0010107
B9J08_000266	37.3813	1.16789	5.00034	TRUE	1.29221e-05
B9J08_000438	419.854	13.6741	4.94037	TRUE	1.73526e-08
B9J08_000568	742.274	26.6118	4.80182	TRUE	3.05649e-15
B9J08_001951	1441.34	58.5128	4.62251	TRUE	1.47126e-07
B9J08_001339	509.822	22.0011	4.53435	TRUE	9.35466e-11
B9J08_004842	97.4974	4.54035	4.42449	TRUE	4.43555e-07
B9J08_004382	108.123	5.12374	4.39933	TRUE	2.24041e-08
B9J08_002643	687.864	34.5486	4.31542	TRUE	1.12136e-14
B9J08_002600	349.114	18.2385	4.25864	TRUE	5.88071e-11
B9J08_001520	341.365	18.957	4.17051	TRUE	2.08138e-11
B9J08_004444	182.853	11.344	4.01068	TRUE	4.20686e-09
B9J08_004476	678.902	44.0467	3.9461	TRUE	1.6116e-05
B9J08_001621	228.872	16.0401	3.83478	TRUE	1.42663e-05
B9J08_000005	484.923	34.9039	3.7963	TRUE	9.13868e-05
B9J08_001548	52.6957	3.81429	3.7882	TRUE	0.000140583
B9J08_001519	108.529	8.44979	3.68302	TRUE	0.000129303
B9J08_001366	366.559	30.1894	3.60193	TRUE	1.58712e-10
B9J08_001547	657.239	54.8099	3.58391	TRUE	6.72379e-07
B9J08_002688	452.375	38.6721	3.54815	TRUE	1.14603e-05
B9J08_004775	316.542	29.5581	3.42077	TRUE	6.50759e-09
B9J08_001196	321.891	31.6337	3.34704	TRUE	2.22524e-05
B9J08_001464	271.905	26.8528	3.33995	TRUE	1.05836e-05
B9J08_002246	125.491	12.5163	3.32571	TRUE	0.000698871
B9J08_003981	22.333	2.2667	3.30052	TRUE	0.000647154
B9J08_001017	189.306	20.726	3.19121	TRUE	1.21808e-05
B9J08_004381	379.502	42.5537	3.15675	TRUE	0.000129862
B9J08_002251	493.833	57.038	3.11403	TRUE	0.000342541
B9J08_002753	504.29	62.7706	3.00609	TRUE	0.00223962
B9J08_002967	310.951	39.0474	2.99339	TRUE	0.00247276
B9J08_001515	342.896	45.3087	2.91991	TRUE	0.000297259
B9J08_002076	117.022	15.8515	2.88409	TRUE	6.89119e-05
B9J08_005335	645.491	88.2985	2.86994	TRUE	1.05836e-05
B9J08_004918	6234.73	874.471	2.83385	TRUE	2.24041e-08
B9J08_004176	101.72	14.8237	2.77863	TRUE	0.00145191
B9J08_004115	666.437	97.7819	2.76883	TRUE	6.36554e-07
B9J08_005161	1011.94	150.362	2.75062	TRUE	0.000239481
B9J08_001079	109.775	16.3957	2.74317	TRUE	0.00665328
B9J08_001292	80.9014	12.1591	2.73413	TRUE	0.00226348
B9J08_005371	218.073	33.5766	2.69928	TRUE	2.19959e-05
B9J08_004162	48.1116	7.46402	2.68836	TRUE	0.00283947
B9J08_004601	839.849	135.442	2.63245	TRUE	0.00284893
B9J08_003867	724.639	124.386	2.54244	TRUE	0.000164372
B9J08_000604	730.947	125.739	2.53933	TRUE	2.97422e-05
B9J08_005554	40.5892	7.09079	2.51708	TRUE	0.00300491
B9J08_003734	640.757	112.459	2.51038	TRUE	0.00287001
B9J08_005078	219.494	38.671	2.50486	TRUE	0.00136927
B9J08_002356	356.561	66.1077	2.43126	TRUE	0.000606879
B9J08_003991	1648.6	308.051	2.42	TRUE	3.86083e-05
B9J08_001551	171.183	32.1154	2.4142	TRUE	0.00173191
B9J08_003575	802.971	151.882	2.4024	TRUE	0.000117224
B9J08_000290	160.912	30.5286	2.39804	TRUE	0.0010107
B9J08_000172	336.723	66.5364	2.33935	TRUE	0.00242985
B9J08_002632	996.694	199.087	2.32375	TRUE	0.00128194
B9J08_004899	1115.01	228.338	2.28782	TRUE	0.00170376
B9J08_000175	754.631	155.38	2.27997	TRUE	8.42568e-05
B9J08_003437	553.819	114.219	2.27762	TRUE	7.1677e-05
B9J08_001381	977.535	207.074	2.239	TRUE	6.789e-05
B9J08_005077	499.058	106.133	2.23334	TRUE	0.00536795
B9J08_001958	2610.74	557.665	2.22699	TRUE	0.000699342
B9J08_001901	328.258	70.6958	2.21513	TRUE	0.000591916
B9J08_000645	3683.67	794.95	2.21221	TRUE	0.0010107
B9J08_002768	368.127	79.4536	2.21202	TRUE	0.00050425
B9J08_005368	495.151	107.998	2.19686	TRUE	0.00615038
B9J08_005056	218.346	48.2432	2.17822	TRUE	0.00340958
B9J08_000692	849.976	188.283	2.17452	TRUE	0.000115205
B9J08_002296	1882.8	439.931	2.09753	TRUE	0.000209172
B9J08_004586	535.155	130.753	2.03311	TRUE	0.00435851
B9J08_000354	216.27	53.5859	2.01291	TRUE	0.00601399
B9J08_000998	408.328	105.869	1.94745	TRUE	0.00925442
B9J08_001319	143.193	37.9376	1.91626	TRUE	0.00509948
B9J08_000457	879.462	236.338	1.89577	TRUE	0.00139221
B9J08_000174	569.255	159.699	1.83372	TRUE	0.00379945
B9J08_002819	2611.19	756.301	1.78768	TRUE	0.00340958
B9J08_003364	8658.82	2546.26	1.76579	TRUE	0.00122198
B9J08_004821	1026.76	303.163	1.75993	TRUE	0.00435851
B9J08_002876	1924.49	592.173	1.70039	TRUE	0.00657285
B9J08_000384	1521.8	487.933	1.64102	TRUE	0.00583353
B9J08_003416	215.361	731.475	-1.76405	TRUE	0.00541078
B9J08_005239	2624.41	8927.97	-1.76634	TRUE	0.00173191
B9J08_003628	661.768	2279.73	-1.78446	TRUE	0.00585959
B9J08_005201	331.905	1155.46	-1.79963	TRUE	0.0034757
B9J08_005163	373.893	1320.14	-1.81999	TRUE	0.00340958
B9J08_004561	946.157	3347.96	-1.82313	TRUE	0.00287172
B9J08_004433	179.891	642.74	-1.83712	TRUE	0.00714755
B9J08_003612	1497.11	5565.76	-1.8944	TRUE	0.000964146
B9J08_002666	165.379	616.551	-1.89845	TRUE	0.00170376
B9J08_000173	184.988	706.8	-1.93387	TRUE	0.00267631
B9J08_001733	122.458	486.173	-1.98918	TRUE	0.00671198
B9J08_000581	323.983	1289.07	-1.99234	TRUE	0.00177916
B9J08_002954	317.981	1273.84	-2.00217	TRUE	0.00346876
B9J08_000512	45.3475	192.925	-2.08895	TRUE	0.00569564
B9J08_000363	50.0537	213.027	-2.08949	TRUE	0.000765764
B9J08_003341	171.759	740.609	-2.10833	TRUE	0.00215336
B9J08_000579	84.8701	365.954	-2.10833	TRUE	0.00281535
B9J08_002118	32.1196	141.043	-2.1346	TRUE	0.00176514
B9J08_001685	311.762	1438.97	-2.20652	TRUE	0.00340958
B9J08_002792	149.482	690.773	-2.20824	TRUE	0.00287543
B9J08_003611	114.855	534.09	-2.21727	TRUE	0.00569564
B9J08_000484	226.332	1055.89	-2.22194	TRUE	0.00300547
B9J08_001713	91.4434	428.262	-2.22754	TRUE	0.00484277
B9J08_001541	179.988	856.36	-2.25032	TRUE	0.00193769
B9J08_004310	76.179	362.544	-2.25069	TRUE	0.00665328
B9J08_000829	126.114	610.346	-2.2749	TRUE	0.00128194
B9J08_004204	525.99	2566.1	-2.28647	TRUE	0.00453294
B9J08_000449	228.128	1135.17	-2.31499	TRUE	0.00586131
B9J08_005231	53.6541	268.551	-2.32344	TRUE	0.00747524
B9J08_003998	1036.65	5431.73	-2.38948	TRUE	0.00270364
B9J08_005206	255.3	1353.6	-2.40654	TRUE	4.264e-05
B9J08_003276	521.66	2788.4	-2.41825	TRUE	0.000168371
B9J08_000033	108.623	594.454	-2.45224	TRUE	0.00197238
B9J08_003609	240.041	1328.37	-2.4683	TRUE	2.97422e-05
B9J08_003678	103.859	579.914	-2.48122	TRUE	0.000387488
B9J08_004170	132.647	747.353	-2.49419	TRUE	0.000964146
B9J08_002891	35.5594	201.187	-2.50023	TRUE	0.00105911
B9J08_000460	606.116	3430.87	-2.50091	TRUE	0.000150113
B9J08_002627	167.564	950.371	-2.50378	TRUE	0.000942514
B9J08_004365	175.669	1020.56	-2.53843	TRUE	0.000685062
B9J08_000789	87.9535	518.16	-2.55859	TRUE	3.80122e-05
B9J08_001756	78.8243	466.738	-2.5659	TRUE	0.000458971
B9J08_003088	2519.78	15049.2	-2.57832	TRUE	0.000674183
B9J08_002254	29.3845	176.53	-2.58679	TRUE	0.000894094
B9J08_001591	220.258	1326.7	-2.59057	TRUE	0.00708832
B9J08_003684	122.806	750.699	-2.61186	TRUE	0.00381096
B9J08_001889	87.5262	538.947	-2.62236	TRUE	0.0019011
B9J08_001073	92.171	572.615	-2.63518	TRUE	0.00270364
B9J08_000013	92.7118	585.557	-2.65898	TRUE	0.000150113
B9J08_000440	150.896	1015.41	-2.75044	TRUE	0.00192452
B9J08_002919	557.692	3869.2	-2.7945	TRUE	6.31482e-05
B9J08_003683	16.4566	114.543	-2.79915	TRUE	0.00925442
B9J08_004469	84.7364	606.362	-2.83912	TRUE	0.00626907
B9J08_002840	54.31	392.47	-2.85329	TRUE	0.00166975
B9J08_004473	26.7456	196.07	-2.87399	TRUE	0.00170376
B9J08_005498	83.2442	612.391	-2.87903	TRUE	0.00173191
B9J08_001449	33.0731	252.592	-2.93308	TRUE	0.00583353
B9J08_003738	28.5699	219.661	-2.94271	TRUE	0.000936607
B9J08_002469	48.1018	386.465	-3.00617	TRUE	0.000450673
B9J08_004544	208.443	1698.54	-3.02657	TRUE	1.18715e-07
B9J08_001702	85.8972	703.173	-3.0332	TRUE	8.42568e-05
B9J08_001518	22.9279	197.774	-3.10867	TRUE	0.00611188
B9J08_002951	29.8091	261.981	-3.13564	TRUE	0.00111125
B9J08_005571	157.093	1387.07	-3.14236	TRUE	5.95719e-05
B9J08_004798	7.26006	69.8677	-3.26657	TRUE	0.00159905
B9J08_000004	97.798	949.718	-3.27962	TRUE	0.00505994
B9J08_001852	37.3508	370.351	-3.30968	TRUE	0.00505994
B9J08_000939	30.4085	326.961	-3.42657	TRUE	3.23475e-05
B9J08_001350	25.2906	279.226	-3.46476	TRUE	5.52334e-05
B9J08_002692	25.3138	279.951	-3.46718	TRUE	0.000647154
B9J08_004015	96.2341	1131.42	-3.55544	TRUE	0.000297259
B9J08_004545	9.64932	121.43	-3.65355	TRUE	0.000299677
B9J08_003374	423.339	5355.88	-3.66124	TRUE	8.04913e-09
B9J08_001740	550.946	7965.33	-3.85375	TRUE	3.09288e-13
B9J08_000938	69.8658	1023.64	-3.87297	TRUE	4.48441e-10
B9J08_000846	33.6326	526.915	-3.96964	TRUE	2.27772e-06
B9J08_000389	6.25284	101.098	-4.01509	TRUE	0.00464644
B9J08_002279	15.5434	258.666	-4.05671	TRUE	1.11423e-05
B9J08_001369	2.48154	44.578	-4.16703	TRUE	0.000667848
B9J08_002669	368.997	7507.13	-4.34658	TRUE	5.89644e-13
B9J08_000756	6.98475	145.447	-4.38014	TRUE	0.000156282
B9J08_001679	86.5586	1854.88	-4.4215	TRUE	5.80161e-14
B9J08_005567	15.707	397.243	-4.66054	TRUE	2.06855e-08
B9J08_004378	10.7206	295.392	-4.78417	TRUE	0.000150113
B9J08_002660	64.8401	2147.37	-5.04954	TRUE	1.31476e-09
B9J08_002691	138.144	4708.08	-5.0909	TRUE	2.32011e-08
B9J08_001171	18.972	1548.65	-6.351	TRUE	3.81576e-16

## Sheet: C.auris DEGs 240mpi
id	mean_A_mrn	mean_B_mrn	log2_fc_mrn	DESeq2	DESeq2_adj_pval
B9J08_004200	4502.14	9.50511	8.88769	TRUE	1.10837e-35
B9J08_000438	946.527	7.8622	6.91157	TRUE	4.86538e-10
B9J08_000834	396.867	5.21516	6.2498	TRUE	2.14556e-19
B9J08_001621	535.375	9.13286	5.87334	TRUE	2.14556e-19
B9J08_000990	419.613	7.56364	5.79384	TRUE	8.89658e-11
B9J08_002688	908.375	21.3399	5.41166	TRUE	5.76429e-18
B9J08_000116	39.7691	1.02616	5.27632	TRUE	3.8195e-09
B9J08_004842	108.202	2.91236	5.21539	TRUE	4.90038e-30
B9J08_001339	448.672	12.3571	5.18224	TRUE	3.77218e-10
B9J08_001520	354.84	10.7091	5.05026	TRUE	1.77892e-15
B9J08_004476	743.519	24.3056	4.93501	TRUE	1.64725e-05
B9J08_000568	448.501	14.8484	4.91673	TRUE	3.65318e-19
B9J08_003910	1019.09	34.8496	4.86999	TRUE	0.000396
B9J08_001464	401.961	14.9575	4.74811	TRUE	5.6074e-13
B9J08_000989	154.402	6.14205	4.65182	TRUE	1.28921e-08
B9J08_000005	426.887	19.3062	4.46672	TRUE	4.48458e-07
B9J08_005335	1026.83	48.1714	4.41387	TRUE	6.49802e-27
B9J08_002643	400.559	19.1325	4.38792	TRUE	7.48379e-29
B9J08_003266	102.27	4.92851	4.37509	TRUE	5.21727e-15
B9J08_003911	44.8946	2.17829	4.36527	TRUE	3.86835e-09
B9J08_001951	642.815	32.1043	4.32356	TRUE	0.000592357
B9J08_004176	153.964	8.48267	4.18193	TRUE	3.18177e-07
B9J08_004382	53.3243	3.22812	4.04602	TRUE	2.14865e-05
B9J08_002251	483.72	31.2381	3.95279	TRUE	1.81431e-06
B9J08_005072	313.765	21.0561	3.89738	TRUE	3.17294e-21
B9J08_004887	32.3768	2.21771	3.86781	TRUE	0.00285415
B9J08_001613	54.5381	3.93468	3.79294	TRUE	2.84253e-08
B9J08_002246	98.7435	7.21497	3.77462	TRUE	5.09479e-06
B9J08_003867	892.931	67.6969	3.72139	TRUE	9.45043e-19
B9J08_004536	215.828	16.6284	3.69816	TRUE	3.99181e-08
B9J08_001196	227.294	17.5589	3.69428	TRUE	0.00186412
B9J08_002239	49.3089	3.92658	3.6505	TRUE	7.44846e-06
B9J08_003981	20.9319	1.68543	3.63451	TRUE	8.19141e-05
B9J08_004381	266.781	23.4937	3.50531	TRUE	0.0001093
B9J08_004444	74.668	6.59401	3.50126	TRUE	0.00468519
B9J08_001515	276.025	24.9356	3.46852	TRUE	1.91048e-12
B9J08_000266	12.0367	1.09064	3.46419	TRUE	6.99566e-05
B9J08_001545	844.267	83.7725	3.33315	TRUE	3.46004e-10
B9J08_001325	276.031	27.9384	3.30451	TRUE	5.62259e-05
B9J08_001534	15.4213	1.67463	3.20301	TRUE	0.00307437
B9J08_001547	263.315	30.059	3.13092	TRUE	0.000169045
B9J08_003694	147.462	16.8523	3.12933	TRUE	5.8361e-05
B9J08_002600	88.3734	10.3271	3.09717	TRUE	1.11589e-06
B9J08_003370	108.676	12.8006	3.08575	TRUE	8.6529e-06
B9J08_000221	203.243	23.9863	3.08292	TRUE	7.11366e-06
B9J08_005554	36.1463	4.29171	3.07422	TRUE	4.57426e-08
B9J08_001366	140.534	16.7729	3.06672	TRUE	1.83707e-12
B9J08_004774	656.067	79.0418	3.05315	TRUE	4.74494e-09
B9J08_004452	423.641	52.5912	3.00995	TRUE	0.000411698
B9J08_004114	17.2658	2.2171	2.96117	TRUE	0.00605813
B9J08_001017	90.8163	11.6713	2.95998	TRUE	0.000172242
B9J08_004775	123.643	16.4333	2.91149	TRUE	4.85914e-05
B9J08_005078	158.844	21.3826	2.8931	TRUE	1.02335e-05
B9J08_003575	599.845	82.6059	2.86027	TRUE	1.56024e-09
B9J08_004899	896.017	123.993	2.85327	TRUE	2.71017e-05
B9J08_005077	418.233	57.8932	2.85284	TRUE	0.000161598
B9J08_004872	618.906	87.17	2.82782	TRUE	2.61593e-13
B9J08_001381	788.078	112.37	2.81008	TRUE	3.8493e-19
B9J08_003541	50.5306	7.47091	2.7578	TRUE	0.00293528
B9J08_002240	46.4424	6.99919	2.73018	TRUE	0.0041959
B9J08_004010	151.038	23.0118	2.71447	TRUE	4.38712e-07
B9J08_000172	236.595	36.4596	2.69805	TRUE	9.77013e-05
B9J08_000928	192.272	29.7866	2.69041	TRUE	0.00251922
B9J08_001958	1877.44	302.099	2.63568	TRUE	2.42543e-06
B9J08_002932	43.0795	7.04868	2.61158	TRUE	0.000495998
B9J08_005345	110.299	18.1473	2.6036	TRUE	0.003131
B9J08_002356	217.96	36.1484	2.59206	TRUE	7.3707e-06
B9J08_004446	90.1964	15.2389	2.56531	TRUE	9.14261e-05
B9J08_004650	153.429	26.0086	2.56051	TRUE	6.66354e-05
B9J08_001901	225.3	38.6904	2.5418	TRUE	1.09024e-08
B9J08_002632	624.743	108.176	2.52988	TRUE	0.000263766
B9J08_000175	484.205	84.4046	2.52023	TRUE	2.97387e-12
B9J08_000863	777.25	136.815	2.50615	TRUE	0.00583104
B9J08_004602	401.261	70.7843	2.50304	TRUE	1.72706e-09
B9J08_002296	1349.67	238.128	2.5028	TRUE	1.21308e-15
B9J08_004732	278.528	49.17	2.50197	TRUE	6.38083e-09
B9J08_004490	80.9223	14.4363	2.48684	TRUE	0.00141601
B9J08_001344	355.095	63.4491	2.48453	TRUE	0.00187187
B9J08_005556	46.7902	8.37348	2.48231	TRUE	0.00664927
B9J08_004059	825.312	148.399	2.47546	TRUE	9.84194e-06
B9J08_000319	45.19	8.45688	2.41781	TRUE	0.00066822
B9J08_002031	47.6206	9.279	2.35954	TRUE	0.00724589
B9J08_001482	138.779	27.8039	2.31943	TRUE	0.00408557
B9J08_004586	335.46	71.1847	2.2365	TRUE	0.000367922
B9J08_000905	198.785	43.3838	2.19598	TRUE	0.00307769
B9J08_004112	42.8274	9.35847	2.19419	TRUE	0.000495998
B9J08_003251	263.086	57.7382	2.18794	TRUE	0.00205626
B9J08_001935	86.96	19.2478	2.17566	TRUE	0.00307437
B9J08_004971	124.446	27.7885	2.16296	TRUE	3.35163e-05
B9J08_000995	33.2797	7.44426	2.16044	TRUE	0.00155089
B9J08_005056	118.24	26.5433	2.15529	TRUE	0.000521018
B9J08_000290	75.5214	16.97	2.1539	TRUE	0.0030682
B9J08_004537	28.9318	6.78327	2.0926	TRUE	0.00287798
B9J08_005328	168.038	40.1086	2.0668	TRUE	0.00769112
B9J08_000349	61.8039	14.8658	2.0557	TRUE	0.00399195
B9J08_004600	108.069	26.058	2.05215	TRUE	2.87532e-07
B9J08_001500	50.7609	12.2968	2.04543	TRUE	0.000924685
B9J08_000036	90.6402	22.0584	2.03883	TRUE	7.68486e-05
B9J08_001319	86.099	20.9658	2.03796	TRUE	4.16871e-06
B9J08_004099	59.7087	14.5516	2.03676	TRUE	0.00275811
B9J08_001693	104.477	25.6663	2.02523	TRUE	0.00331819
B9J08_002241	69.5362	17.1694	2.01792	TRUE	0.0030682
B9J08_000501	1029.99	255.385	2.01189	TRUE	0.0008979
B9J08_003067	138.824	36.3219	1.93434	TRUE	0.00174983
B9J08_001372	73.9815	19.5055	1.92328	TRUE	8.19141e-05
B9J08_003420	47.0717	12.4558	1.91805	TRUE	0.00259765
B9J08_002496	239.471	63.6569	1.91146	TRUE	0.00526664
B9J08_004918	1761.92	473.124	1.89686	TRUE	1.50733e-06
B9J08_000798	125.616	33.8568	1.89151	TRUE	1.11236e-05
B9J08_000457	473.407	128.23	1.88434	TRUE	2.18306e-08
B9J08_000987	637.563	176.181	1.85551	TRUE	9.84194e-06
B9J08_000441	77.0259	21.3143	1.85352	TRUE	5.6197e-05
B9J08_002928	72.7228	20.1912	1.84868	TRUE	0.000924685
B9J08_004447	149.067	41.6951	1.83801	TRUE	3.55079e-05
B9J08_000384	937.051	264.238	1.82629	TRUE	1.91026e-08
B9J08_002055	77.2858	21.8225	1.82439	TRUE	0.00583104
B9J08_001622	520.496	149.096	1.80364	TRUE	0.00263774
B9J08_005062	302.551	86.7818	1.80171	TRUE	0.000263766
B9J08_001812	62.2861	17.8757	1.80091	TRUE	9.14602e-05
B9J08_002856	352.258	101.897	1.78952	TRUE	2.5948e-08
B9J08_003467	120.831	35.384	1.77182	TRUE	1.6639e-05
B9J08_001462	76.7738	22.58	1.76557	TRUE	0.001733
B9J08_002864	247.574	73.467	1.75269	TRUE	1.54357e-05
B9J08_003830	322.199	97.0645	1.73093	TRUE	0.00605813
B9J08_002581	48.5684	14.6441	1.7297	TRUE	0.0030682
B9J08_002876	1057.66	320.633	1.72189	TRUE	9.14261e-05
B9J08_000988	107.232	32.837	1.70734	TRUE	2.92325e-05
B9J08_002499	344.422	105.798	1.70287	TRUE	4.07284e-05
B9J08_000765	117.735	37.2534	1.6601	TRUE	0.00021424
B9J08_003799	502.397	159.019	1.65963	TRUE	7.94135e-05
B9J08_002082	541.59	171.767	1.65675	TRUE	1.42715e-07
B9J08_001816	64.3008	20.5329	1.6469	TRUE	0.00301627
B9J08_002188	487.178	156.055	1.64239	TRUE	2.57308e-06
B9J08_001315	253.724	81.45	1.63927	TRUE	0.00609356
B9J08_005205	61.6121	19.8586	1.63345	TRUE	0.00756554
B9J08_002811	71.0638	23.0412	1.6249	TRUE	0.00218398
B9J08_000340	67.7597	22.2242	1.6083	TRUE	0.00789059
B9J08_002189	104.551	34.5092	1.59916	TRUE	0.000145825
B9J08_000075	566.096	187.162	1.59676	TRUE	0.00174983
B9J08_001306	155.852	51.637	1.5937	TRUE	7.16729e-05
B9J08_002972	122.988	41.0102	1.58446	TRUE	0.00131285
B9J08_000922	50.2197	16.8878	1.57227	TRUE	0.00200919
B9J08_000533	55.8864	19.2224	1.53971	TRUE	0.00605813
B9J08_002805	59.0345	20.4678	1.5282	TRUE	0.0039197
B9J08_003885	116.95	40.6251	1.52545	TRUE	0.000175185
B9J08_004065	154.341	53.932	1.51691	TRUE	0.00045145
B9J08_003628	434.92	1233.06	-1.50342	TRUE	0.000288608
B9J08_005581	287.69	818.106	-1.50777	TRUE	8.13938e-08
B9J08_004273	112.618	323.106	-1.52057	TRUE	0.00155177
B9J08_000229	75.4629	218.649	-1.53478	TRUE	0.00378639
B9J08_003681	253.529	734.933	-1.53546	TRUE	0.00095107
B9J08_001748	31.7614	93.3425	-1.55526	TRUE	0.00393398
B9J08_002173	700.091	2058.24	-1.5558	TRUE	0.00293528
B9J08_002666	108.905	333.677	-1.61538	TRUE	0.000814493
B9J08_000581	225.443	697.085	-1.62857	TRUE	7.94135e-05
B9J08_003404	39.7906	125.039	-1.65188	TRUE	0.00541859
B9J08_000577	57.4421	181.819	-1.66232	TRUE	0.00526664
B9J08_003183	42.4578	136.424	-1.684	TRUE	0.00408557
B9J08_003609	217.285	718.482	-1.72536	TRUE	2.96183e-07
B9J08_000484	169.222	571.278	-1.75527	TRUE	7.68486e-05
B9J08_004357	149.585	505.302	-1.75618	TRUE	8.71233e-05
B9J08_003341	118.113	400.406	-1.7613	TRUE	0.000722692
B9J08_001889	85.2703	291.922	-1.77547	TRUE	0.00583104
B9J08_003612	875.633	3007.49	-1.78016	TRUE	9.57829e-08
B9J08_001018	512.072	1779.7	-1.79722	TRUE	5.71689e-12
B9J08_001799	129.541	458.154	-1.82243	TRUE	0.00174983
B9J08_003611	78.937	289.164	-1.87311	TRUE	9.95423e-06
B9J08_004781	137.564	522.009	-1.92397	TRUE	0.00150776
B9J08_004170	105.446	404.049	-1.93802	TRUE	0.000515119
B9J08_001733	66.0634	263.291	-1.99473	TRUE	6.30121e-06
B9J08_005239	1210.27	4826.07	-1.99552	TRUE	5.21727e-15
B9J08_002026	42.1905	168.727	-1.9997	TRUE	0.00785677
B9J08_001685	192.555	777.673	-2.01389	TRUE	0.007429
B9J08_001863	30.4502	125.118	-2.03877	TRUE	0.000288608
B9J08_002469	50.6573	209.287	-2.04664	TRUE	2.83009e-05
B9J08_005064	144.481	631.93	-2.12888	TRUE	0.000564149
B9J08_001281	40.4355	179.916	-2.15363	TRUE	0.00142052
B9J08_000013	69.3599	317.212	-2.19327	TRUE	0.00360075
B9J08_002777	18.6436	88.3623	-2.24475	TRUE	0.000920861
B9J08_001541	97.3288	463.522	-2.2517	TRUE	2.71465e-05
B9J08_005206	147.594	732.121	-2.31045	TRUE	8.13938e-08
B9J08_000512	20.1696	104.696	-2.37595	TRUE	5.8361e-05
B9J08_002627	96.7288	514.563	-2.41133	TRUE	0.00230068
B9J08_004473	19.2435	106.404	-2.46711	TRUE	0.000576557
B9J08_003276	268.816	1506.27	-2.48628	TRUE	7.80644e-08
B9J08_005570	13.6957	80.1163	-2.54837	TRUE	0.000218123
B9J08_000449	103.883	614.599	-2.56468	TRUE	0.000811881
B9J08_001756	41.006	252.939	-2.62488	TRUE	0.00387023
B9J08_005571	121.208	749.169	-2.62781	TRUE	0.001733
B9J08_002781	8.39233	52.6493	-2.64927	TRUE	0.00721069
B9J08_001702	59.6423	380.845	-2.6748	TRUE	0.00363319
B9J08_002279	21.8735	140.353	-2.68181	TRUE	0.00408557
B9J08_002118	10.6513	76.6547	-2.84735	TRUE	0.000521018
B9J08_000789	37.9461	280.521	-2.88608	TRUE	8.62492e-07
B9J08_002669	527.607	4056.38	-2.94266	TRUE	1.86698e-05
B9J08_000904	5.06645	39.4806	-2.9621	TRUE	0.00910997
B9J08_000363	13.8735	115.574	-3.05841	TRUE	1.98668e-06
B9J08_005567	22.4873	215.253	-3.25885	TRUE	0.000878659
B9J08_000440	54.7377	548.651	-3.32528	TRUE	0.000956614
B9J08_004534	63.9514	661.484	-3.37066	TRUE	0.00149233
B9J08_001679	95.6545	1003	-3.39034	TRUE	2.14556e-19
B9J08_004544	87.3359	918.087	-3.39398	TRUE	7.94003e-17
B9J08_001740	386.795	4303.91	-3.47601	TRUE	3.65318e-19
B9J08_003440	161.23	2030.04	-3.65432	TRUE	0.00069668
B9J08_000938	35.6717	553.714	-3.95629	TRUE	4.90534e-11
B9J08_000756	4.14802	78.9446	-4.25035	TRUE	0.0075417
B9J08_002691	123.046	2549.4	-4.37288	TRUE	6.99566e-05
B9J08_001171	20.1247	838.215	-5.38028	TRUE	7.26338e-10
B9J08_002660	22.88	1159.66	-5.66348	TRUE	2.67538e-11
