# Supplementary material for: From environmental adaptation to host survival: Attributes that mediate pathogenicity of Candida auris
Source: Virulence. 2022 Feb 10;13(1):191–214. doi: 10.1080/21505594.2022.2026037 (PMC8837256; doi:10.1080/21505594.2022.2026037)
Supplement: Supplemental Material [file KVIR_A_2026037_SM8193.zip › supplementary/Table S4 B_Calbicans_fungal DEGs.xlsx]

## Sheet: C.albicans DEGs 15mpi
id	mean_A_mrn	mean_B_mrn	log2_fc_mrn	DESeq2	DESeq2_adj_pval		Table S4: Differentially expressed fungal genes during Candida – whole blood infection.
CR_10100C	6693.3	16.3206	8.67988	TRUE	3.18227e-06		Following data are given for (A) C. albicans infections in different sheets:
C2_00680C	24704.3	135.887	7.50622	TRUE	4.57224e-46		For each gene (ID according to CGD) the mean MRN value for 0 min and the compared time point,
C4_01940W	4092.77	22.6806	7.49548	TRUE	5.38103e-125		the log2FC vs. 0 min (abs(log2FC) ≥ 1.5), and the p-value calculated by DESeq2 (adjusted p-value ≤ 0.01)
C1_13100W	598.497	3.33439	7.48778	TRUE	2.01315e-08
CR_07070C	27715.1	161.439	7.42354	TRUE	3.4678e-06
C4_06970C	650.742	4.15278	7.29186	TRUE	1.20214e-06
C2_03120W	2292.65	19.1244	6.90546	TRUE	2.44264e-08
C3_02610C	9124.79	98.9033	6.52763	TRUE	8.37271e-117
C4_06980W	928.961	10.2916	6.49609	TRUE	4.16979e-31
C2_07630C	1898.93	21.3681	6.47359	TRUE	1.28472e-20
C2_05180W	2520.36	30.3181	6.3773	TRUE	4.13726e-22
CR_06670W	180.673	3.19902	5.8196	TRUE	9.21776e-09
C1_04660W	7312.01	150.56	5.60186	TRUE	1.99542e-43
C1_13480W	32084.8	669.281	5.58313	TRUE	1.08004e-53
C6_01070C	253.863	5.54978	5.51547	TRUE	1.33439e-34
C5_02110W	3013.44	67.8143	5.47368	TRUE	1.29337e-13
C5_02080C	3082.38	71.4152	5.43167	TRUE	3.72596e-14
C4_05070C	440.035	10.8927	5.33618	TRUE	1.11156e-20
CR_03480W	392.848	11.1356	5.14072	TRUE	1.54976e-14
C2_08050C	2632.98	78.7643	5.06301	TRUE	4.38209e-11
C4_03510C	60.8084	1.94756	4.96453	TRUE	3.30857e-06
C1_06140C	239.921	7.68997	4.96344	TRUE	1.05025e-14
C1_05830W	249.698	8.31461	4.90839	TRUE	1.62314e-07
C4_05250W	232.264	8.26904	4.8119	TRUE	6.10687e-13
CR_00620C	621.252	22.6549	4.77728	TRUE	4.24723e-22
C1_09300C	125.646	4.78581	4.71446	TRUE	1.55832e-12
C1_10740C	1137.69	44.854	4.66472	TRUE	1.86587e-12
C3_04530C	10374.8	441.736	4.55376	TRUE	2.21452e-39
C4_06120W	33001.1	1417.69	4.5409	TRUE	3.02867e-16
C7_02000C	45.2234	1.94756	4.53733	TRUE	0.00184135
C2_00670C	138.924	6.09257	4.5111	TRUE	2.91725e-11
CR_09180W	2266.5	100.763	4.49143	TRUE	1.56531e-36
C4_00430W	2571.55	115.598	4.47545	TRUE	5.56723e-27
C1_11270W	6063.86	275.829	4.45839	TRUE	2.03034e-09
C3_06790W	220.726	10.4251	4.40412	TRUE	2.886e-06
CR_06550C	568.951	27.4387	4.37402	TRUE	3.64911e-10
C3_05810C	3608.53	174.584	4.36942	TRUE	4.9554e-47
CR_08890C	1475.7	72.1774	4.35371	TRUE	0.00138008
C5_03750W	183.355	8.97418	4.35272	TRUE	1.47691e-06
C4_06390W	3041.68	150.517	4.33687	TRUE	0.00953507
C1_00780C	758.171	38.2175	4.31022	TRUE	0.00487204
C1_02980W	3216.44	169.406	4.24691	TRUE	8.59655e-30
C7_02270W	103.589	5.5113	4.23233	TRUE	0.000231235
C2_09220W	1580.83	84.9102	4.2186	TRUE	7.06381e-27
CR_03790C	798.765	44.558	4.16401	TRUE	3.48117e-27
C7_01380W	20.668	1.20305	4.10263	TRUE	0.00474119
C5_04190W	678.521	39.619	4.09813	TRUE	5.10335e-11
C6_02620C	25.6513	1.50342	4.09272	TRUE	1.11034e-05
CR_08270W	17.4236	1.06768	4.02849	TRUE	5.70309e-05
C7_00350C	14332.1	878.802	4.02757	TRUE	6.08938e-29
C2_00180C	841.64	54.4747	3.94955	TRUE	2.34183e-16
C1_12040W	15.1675	1	3.92291	TRUE	0.0025303
C1_08190C	977.127	65.8586	3.8911	TRUE	5.62482e-27
C1_04650W	184.608	12.4769	3.88714	TRUE	5.06656e-05
C6_03700W	69652.8	4861.85	3.8406	TRUE	3.81156e-28
C2_04940C	1921.34	134.22	3.83944	TRUE	5.29807e-13
CR_10790W	709.512	50.2469	3.81972	TRUE	5.19901e-11
C2_06890C	1415.92	102.197	3.79231	TRUE	2.63078e-11
C5_02860C	4399.94	325.403	3.75719	TRUE	2.47467e-30
C4_04530C	20365.5	1515.07	3.74867	TRUE	3.6043e-38
C1_02700C	1628.55	124.862	3.70518	TRUE	2.13292e-16
C2_06630C	285.307	22.1365	3.68802	TRUE	2.77547e-13
C5_04560C	4290.14	339.594	3.65914	TRUE	1.24169e-13
C1_10240C	181.138	14.7896	3.61443	TRUE	2.16505e-09
C3_01130C	327.777	27.475	3.57652	TRUE	1.24527e-06
C1_01980W	18921.5	1610.71	3.55426	TRUE	1.36296e-13
C2_02550C	68.8947	5.96429	3.52997	TRUE	1.24091e-05
CR_02130W	2848.88	247.4	3.52548	TRUE	3.45346e-20
CR_01470W	3747.05	330.965	3.501	TRUE	3.70082e-06
C5_05180W	12.6845	1.13537	3.48184	TRUE	0.00861663
C1_08170C	1215.92	113.438	3.42207	TRUE	3.00211e-13
C5_02460C	295.608	27.7435	3.41346	TRUE	0.000259738
C5_04470C	1444.07	136.743	3.40061	TRUE	6.77828e-11
C2_00510W	279.596	26.8822	3.37862	TRUE	5.52703e-05
C4_03960W	559.555	54.4401	3.36154	TRUE	8.01709e-17
C4_02360W	657.13	64.313	3.353	TRUE	1.08343e-13
CR_02280W	116.826	11.4944	3.34536	TRUE	0.0002998
C5_02600W	4000.15	395.992	3.33651	TRUE	5.49441e-32
CR_08250C	13534.7	1376.7	3.29738	TRUE	2.24291e-17
C4_02340W	504.953	51.4741	3.29423	TRUE	3.30047e-29
C4_03820C	584.851	59.8322	3.28908	TRUE	2.1593e-14
CR_08420W	2107.78	215.771	3.28815	TRUE	2.67101e-34
CR_07140C	16.26	1.70647	3.25225	TRUE	0.00214777
C5_03490C	1727.47	183.091	3.23803	TRUE	8.62065e-20
C7_02360W	16.0559	1.70647	3.23402	TRUE	0.00156415
C2_03790C	914.043	97.662	3.22639	TRUE	1.52133e-25
C1_08770W	1006.26	108.195	3.21729	TRUE	1.07041e-15
C4_03710C	103.201	11.1949	3.20454	TRUE	5.18011e-06
C4_02220C	39.263	4.38679	3.16193	TRUE	0.000283331
C1_06340W	185.184	21.0447	3.13743	TRUE	2.70021e-06
C7_02920W	180.389	20.6443	3.12729	TRUE	1.24405e-07
C4_04850C	561.488	65.683	3.09566	TRUE	1.70558e-08
C4_02320C	2031.49	240.264	3.07984	TRUE	2.70175e-09
C1_00390W	12531.2	1482.08	3.07983	TRUE	6.44393e-22
C7_00100W	813.373	96.3769	3.07716	TRUE	2.47213e-19
C3_05710W	19107.2	2266.22	3.07576	TRUE	4.47714e-10
C7_02150C	319.437	39.6796	3.00906	TRUE	1.40626e-08
C1_11200W	3795.38	472.181	3.00683	TRUE	1.59339e-07
C1_11260C	53.3407	6.65261	3.00324	TRUE	0.00690776
C1_08230C	941.756	118.907	2.98552	TRUE	0.000127386
C4_06530C	264.258	33.6735	2.97226	TRUE	0.00020721
C4_06480C	694.62	88.9849	2.96459	TRUE	2.21663e-06
C5_04510W	2882.97	370.433	2.96027	TRUE	2.55747e-18
C2_02640C	1070.91	138.516	2.95072	TRUE	2.77054e-14
C7_01170C	164.64	21.4747	2.9386	TRUE	5.62646e-07
C3_03690W	49.8467	6.60661	2.91552	TRUE	0.000130468
C1_04020C	614.782	82.3767	2.89977	TRUE	8.85111e-08
C1_00170W	2583.06	348.322	2.89059	TRUE	4.84293e-12
C2_02950W	1209.2	164.769	2.87553	TRUE	6.52601e-14
C4_03000C	72.3062	10.0058	2.85328	TRUE	4.57714e-07
C1_14190C	270.541	37.7902	2.83976	TRUE	8.97418e-07
C3_02570W	251.418	35.3311	2.83108	TRUE	8.16609e-07
C2_08130W	509.937	71.6957	2.83036	TRUE	2.49026e-06
CR_02270C	340.755	48.6163	2.80922	TRUE	1.60539e-14
C2_05990C	152.775	22.083	2.7904	TRUE	0.000713765
C4_05880W	605.8	87.6073	2.78972	TRUE	4.9676e-11
C5_04830W	2018.03	294.708	2.77559	TRUE	5.54299e-26
C4_05140C	2648.24	395.532	2.74317	TRUE	7.13862e-13
C7_02910W	37957	5747.82	2.72328	TRUE	1.60818e-17
C2_02590W	2821.76	428.977	2.71763	TRUE	8.78535e-09
C2_03390C	4417.58	675.81	2.70857	TRUE	2.82074e-18
C5_05190W	1156.7	178.111	2.69917	TRUE	7.6289e-28
C7_03570W	283.564	44.2886	2.67867	TRUE	3.41359e-07
C6_03500C	67.8249	10.6149	2.67572	TRUE	0.000259792
C2_00630C	605.209	95.3232	2.66653	TRUE	6.24749e-09
C5_00890C	1667.89	263.201	2.66379	TRUE	2.50034e-38
C5_04930C	1218.76	197.27	2.62717	TRUE	1.06208e-06
C1_06130C	3062.47	499.065	2.6174	TRUE	1.20375e-12
C1_09290C	982.79	162.238	2.59877	TRUE	1.60852e-22
C3_03450C	86.7027	14.3596	2.59406	TRUE	4.6342e-06
C2_02570W	100.228	16.625	2.59185	TRUE	1.23955e-09
C1_03150C	564.771	94.1138	2.58519	TRUE	0.00835544
C5_01450W	212.449	35.8004	2.56907	TRUE	1.87402e-11
C5_05450C	1279.13	215.903	2.56671	TRUE	3.56843e-05
C4_01550C	187.725	31.8461	2.55943	TRUE	4.57916e-06
C3_03490W	142.512	24.6151	2.53347	TRUE	0.00399416
CR_05800C	792.293	137.027	2.53157	TRUE	8.16125e-06
CR_09010C	3609.63	626.51	2.52644	TRUE	8.49995e-29
C5_03500W	9557.3	1662.92	2.52288	TRUE	3.43346e-15
C3_05580C	3079.15	537.028	2.51946	TRUE	0.000554874
C1_07030C	1057.86	186.627	2.50292	TRUE	4.8595e-11
C1_06550W	14140.2	2495.85	2.5022	TRUE	2.85674e-15
C1_08530W	68.1507	12.0951	2.49431	TRUE	0.00039836
C5_04490C	6507.73	1156.88	2.49192	TRUE	2.50894e-10
C7_02240W	67.2352	12.0486	2.48034	TRUE	0.000656586
C4_00120W	205.899	36.917	2.47958	TRUE	0.000300566
C7_03460W	105.423	18.9656	2.47473	TRUE	2.44724e-10
CR_07810W	845.157	152.833	2.46726	TRUE	0.000116125
C5_04880C	2855.25	518.339	2.46165	TRUE	2.27706e-08
C6_01060C	1688.83	307.763	2.45613	TRUE	4.21734e-05
C3_04200W	50.5454	9.21969	2.45479	TRUE	0.000101573
C4_00130W	3422.22	625.162	2.45263	TRUE	3.99613e-07
C1_14060W	1434.29	265.202	2.43517	TRUE	5.70119e-08
C3_02530W	478.481	90.0404	2.40982	TRUE	0.000803032
C1_01740W	1069.04	202.633	2.39937	TRUE	0.00017358
CR_00630W	486.412	92.8375	2.3894	TRUE	7.16623e-08
C3_03410C	4562.23	870.912	2.38914	TRUE	1.73687e-08
CR_09170C	384.014	73.4165	2.38698	TRUE	6.92997e-16
CR_00130C	1930.66	370.13	2.38299	TRUE	6.38003e-29
C1_12140W	236.818	45.4074	2.38278	TRUE	7.15172e-10
C1_01390C	825.897	159.922	2.3686	TRUE	5.60293e-08
C5_00450C	693.555	134.584	2.3655	TRUE	6.6172e-06
C3_03990C	182.687	36.3675	2.32865	TRUE	0.000567424
C6_00800C	1496.32	303.656	2.30092	TRUE	4.22004e-20
CR_02490W	86.0541	17.5438	2.29428	TRUE	0.00124837
CR_07150W	2810.37	580.893	2.27442	TRUE	6.83431e-07
C1_10700C	1146.72	237.214	2.27324	TRUE	6.52806e-13
C3_06340W	106.082	21.9489	2.27296	TRUE	0.000271417
C2_04400W	1793.12	371.291	2.27185	TRUE	1.39923e-28
C3_00210C	120.432	24.9504	2.27108	TRUE	1.19773e-06
C2_08460C	47.4211	9.89519	2.26073	TRUE	0.00157677
C3_02140C	676.511	141.303	2.25933	TRUE	0.00519005
C2_09940W	5911.24	1235.1	2.25883	TRUE	6.9902e-33
C6_02890C	83.9484	17.7849	2.23885	TRUE	0.00145288
CR_07490C	1275.32	270.666	2.23627	TRUE	7.56281e-07
CR_09060W	75.7569	16.0848	2.23568	TRUE	0.000565714
CR_10270C	2849.64	606.309	2.23265	TRUE	1.53173e-15
C4_02330C	46.3567	9.88059	2.23011	TRUE	0.00893066
CR_05490W	151.891	32.403	2.22883	TRUE	0.000556985
C1_09240C	81.4352	17.4018	2.22642	TRUE	0.00811477
C2_05890C	3932.73	844.594	2.2192	TRUE	9.24866e-13
C6_03230W	68.547	14.8825	2.20348	TRUE	0.00777191
C6_00290W	3496.33	760.451	2.20091	TRUE	1.8497e-19
C4_02620C	2096.57	456.707	2.19869	TRUE	0.000384858
C2_04460W	2861.14	623.644	2.19779	TRUE	1.1464e-14
C2_06570C	2509.6	547.626	2.1962	TRUE	0.00610074
C3_04650W	87.678	19.2279	2.18901	TRUE	0.000115614
C3_00050C	106.685	23.4344	2.18666	TRUE	3.07318e-05
C4_05900C	1229.74	271.906	2.17718	TRUE	6.83431e-07
C1_02630C	544.508	120.703	2.17349	TRUE	5.96383e-09
C4_03940C	10616.6	2353.92	2.17318	TRUE	2.50955e-07
C5_04260W	115.5	25.6091	2.17317	TRUE	4.21734e-05
C1_11280W	552.988	123.21	2.16613	TRUE	1.12876e-06
C7_01390W	154.39	34.6578	2.15533	TRUE	1.68678e-06
C3_06490W	1157.18	261.066	2.14812	TRUE	2.11004e-06
C2_04230W	2220.3	504.09	2.139	TRUE	1.03607e-10
C3_05990C	223.276	50.7318	2.13787	TRUE	0.000490028
CR_03690W	393.39	89.4215	2.13727	TRUE	1.51142e-09
C5_01820W	6048.42	1391.51	2.11991	TRUE	5.36864e-12
CR_09780C	146.29	33.7637	2.11529	TRUE	0.00155015
C2_10300C	143.1	33.056	2.11405	TRUE	1.26694e-06
C6_03320W	850.373	196.592	2.11289	TRUE	8.96186e-12
C6_03750C	2850.33	659.019	2.11274	TRUE	4.05074e-07
C5_00100C	507.778	117.569	2.11069	TRUE	4.90531e-06
CR_05750W	756.852	175.415	2.10924	TRUE	4.93361e-06
C2_07140W	1196.82	279.25	2.09957	TRUE	1.92997e-22
C1_04470C	193.918	45.2671	2.09891	TRUE	0.00863954
C4_00080C	131.104	30.6141	2.09844	TRUE	3.33401e-07
CR_00910W	5961.21	1395.79	2.09452	TRUE	1.95937e-11
C3_06670C	268.793	63.2017	2.08846	TRUE	0.00646159
C2_04050C	4585.67	1081.52	2.08406	TRUE	0.000254937
C2_07720C	479.902	113.573	2.07912	TRUE	0.000170161
CR_02910W	708.267	167.76	2.0779	TRUE	0.000254553
C7_01680C	168.651	40.2953	2.06536	TRUE	1.88291e-05
C1_02990C	156.727	37.4677	2.06454	TRUE	0.000439381
CR_04480C	208.007	49.8479	2.06103	TRUE	0.000154748
CR_09140C	349.361	83.841	2.05899	TRUE	0.00745585
C6_04410C	366.471	88.1019	2.05645	TRUE	0.000137961
C1_04680W	14027	3379.45	2.05335	TRUE	0.000213654
C2_06370C	124.894	30.1252	2.05166	TRUE	0.000386753
C5_03930C	425.56	102.978	2.04703	TRUE	4.21734e-05
C4_04380C	397.206	96.211	2.04561	TRUE	0.00201216
C5_03870C	535.222	130.476	2.03635	TRUE	5.65264e-11
CR_02060W	518.118	126.9	2.02958	TRUE	9.17224e-07
C3_06450W	81.1871	19.899	2.02856	TRUE	5.96281e-05
C7_02370W	759.101	187.438	2.01787	TRUE	1.40626e-08
C6_02450W	223.364	55.2147	2.01627	TRUE	0.0060052
C2_03040W	735.598	182.091	2.01426	TRUE	2.87579e-09
C3_01250W	3732.34	925.426	2.01189	TRUE	6.30382e-07
C4_04470W	101.577	25.1875	2.0118	TRUE	0.00165187
CR_04640W	50.949	12.741	1.99958	TRUE	0.000472237
C3_07360W	286.555	71.9646	1.99345	TRUE	1.09119e-05
C1_05140W	1808.33	454.244	1.99312	TRUE	4.90531e-06
C1_01810C	488.646	124.162	1.97656	TRUE	1.20085e-08
C2_02580W	283.928	72.2332	1.97479	TRUE	1.1017e-05
C6_00840W	2197.65	561.958	1.96743	TRUE	0.000233005
C5_04220W	76.6196	19.6083	1.96625	TRUE	0.00578639
C7_03860W	1704.8	436.414	1.96583	TRUE	1.8836e-07
C7_00930W	3780.21	968.101	1.96524	TRUE	4.02683e-06
C6_03690W	1600.2	409.935	1.96478	TRUE	1.20481e-15
C3_06480C	740.068	190.357	1.95895	TRUE	1.24104e-05
C4_06820C	649.801	167.156	1.9588	TRUE	2.70608e-10
C4_06780C	168.528	43.522	1.95317	TRUE	0.00053124
C3_05270C	260.727	67.3388	1.95303	TRUE	3.26021e-06
C4_04550C	700.536	181.873	1.94553	TRUE	2.07448e-07
C3_06220C	302.537	79.0448	1.93637	TRUE	0.000139464
C1_09540W	222.078	58.03	1.93619	TRUE	5.80102e-09
C1_14030W	285.989	75.0453	1.93013	TRUE	0.000523301
C3_04330C	751.568	197.471	1.92827	TRUE	0.000254553
C1_00550W	514.047	135.298	1.92576	TRUE	1.20844e-14
C7_00400W	2121.12	558.963	1.924	TRUE	2.84298e-06
C6_00140C	261.636	69.7002	1.90833	TRUE	0.000908031
C2_02600C	329.432	88.2103	1.90096	TRUE	7.24691e-07
C2_07400C	3260.46	885.815	1.88	TRUE	1.40735e-11
C6_04130C	1879.71	515.672	1.86598	TRUE	1.47954e-15
C4_05540W	2024.57	555.782	1.86502	TRUE	1.54813e-09
C5_02810W	132.612	36.7759	1.85038	TRUE	0.000770722
C6_04600W	270.32	75.0316	1.8491	TRUE	0.00576191
C5_03270W	34.9178	9.70099	1.84776	TRUE	0.00726957
C7_03680W	168.816	47.0866	1.84206	TRUE	2.27064e-05
C3_00400C	192.607	54.2827	1.8271	TRUE	7.37057e-07
C6_00930C	935.601	265.489	1.81724	TRUE	1.94373e-06
C3_02340W	61.4866	17.4752	1.81496	TRUE	0.00165281
C1_10410W	194.516	55.4673	1.81018	TRUE	0.000710882
C2_03750W	1030.64	294.432	1.80753	TRUE	2.58372e-06
C2_01120W	28077.3	8026.02	1.80665	TRUE	0.000445656
C3_04640W	439.167	125.887	1.80265	TRUE	3.31508e-11
C2_06320W	1346.5	387.409	1.79728	TRUE	5.2333e-05
C3_07270C	12685.1	3651.3	1.79665	TRUE	1.51877e-06
C2_05060C	79.5585	23.0504	1.78722	TRUE	0.000716901
C4_02940W	5914.49	1714.1	1.78681	TRUE	3.67761e-13
CR_09920W	4787.16	1388.52	1.78563	TRUE	6.0801e-05
C1_05700W	404.851	118.372	1.77407	TRUE	8.9769e-07
C1_11680C	93.8847	27.4989	1.77152	TRUE	0.00279644
C5_04320C	433.827	127.19	1.77013	TRUE	0.000186548
C1_03810C	101.058	29.6687	1.76817	TRUE	0.00818226
C4_02070W	163.637	48.0842	1.76687	TRUE	6.12471e-08
CR_10860C	1033	303.701	1.76611	TRUE	5.50309e-05
CR_10570C	549.257	161.94	1.76203	TRUE	1.61591e-06
C3_03870C	3763.23	1112.29	1.75844	TRUE	6.56556e-05
C7_02390W	896.245	264.911	1.75838	TRUE	2.37135e-15
C1_04500W	937.372	277.269	1.75734	TRUE	0.00310339
C2_06940C	407.154	120.474	1.75685	TRUE	5.19117e-08
CR_08440W	385.213	115.298	1.74028	TRUE	2.01773e-05
C2_00340C	4742.25	1425.37	1.73424	TRUE	1.75774e-18
C1_01040W	332.334	100.521	1.72514	TRUE	0.00280222
CR_06080W	4149.07	1255.3	1.72476	TRUE	2.69179e-10
CR_03220C	104.642	31.6837	1.72365	TRUE	0.000376861
CR_04630C	85.0114	25.7674	1.72211	TRUE	0.00163583
C2_07270W	691.729	209.821	1.72105	TRUE	4.97153e-12
C1_11520C	765.975	234.445	1.70805	TRUE	5.12703e-08
C7_04340C	202.054	62.3121	1.69715	TRUE	0.0030964
C2_06070W	397.311	122.695	1.69519	TRUE	8.98257e-06
C6_00120W	92.6318	28.6482	1.69306	TRUE	0.00282762
C4_05130C	558.177	172.685	1.69258	TRUE	7.85619e-05
C6_04550C	918.797	285.827	1.6846	TRUE	0.000136681
C5_03060C	1850.08	576.662	1.68179	TRUE	0.00140984
C3_01060W	52.8257	16.4702	1.68139	TRUE	0.00775352
C7_00240W	371.856	116.235	1.6777	TRUE	2.55686e-07
C1_09400C	111.058	34.725	1.67726	TRUE	0.000345562
CR_07480W	383.479	120.272	1.67284	TRUE	2.62454e-05
C5_05500C	2554.01	803.311	1.66874	TRUE	0.000421108
CR_05880W	108.532	34.1809	1.66686	TRUE	0.00417914
CR_07060C	78.98	24.9672	1.66145	TRUE	0.000130789
C1_00030C	91.9439	29.1153	1.65898	TRUE	0.00530692
C2_06260W	68.4002	21.6702	1.65829	TRUE	0.00900291
C7_01230C	815.572	258.564	1.65729	TRUE	0.00381579
C3_04340W	1387.28	441.102	1.65308	TRUE	1.93972e-07
CR_10670W	5572.27	1775.12	1.65035	TRUE	0.00726162
C2_02410W	1051.35	336.934	1.6417	TRUE	0.000380128
C2_03020C	1572.19	503.861	1.64168	TRUE	1.81366e-07
C1_07650W	42.7191	13.708	1.63987	TRUE	0.00789032
C2_01960C	56.2039	18.0618	1.63773	TRUE	0.00818226
C2_02880C	371.102	119.402	1.63599	TRUE	2.57409e-08
CR_00290W	1023.59	329.691	1.63446	TRUE	0.000914662
C4_04270W	60.701	19.6592	1.62652	TRUE	0.00437723
C2_08790W	759.056	246.114	1.62488	TRUE	0.00304706
C4_00010W	1020.35	331.405	1.6224	TRUE	0.000188411
C1_00040W	1649.94	536.988	1.61945	TRUE	0.000374451
CR_04500C	581.626	190.058	1.61365	TRUE	0.000550376
C3_02710W	1106.04	362.032	1.61122	TRUE	0.00904352
CR_03870W	280.216	91.836	1.60941	TRUE	6.25795e-08
C1_05560W	1476.39	485.117	1.60567	TRUE	1.59608e-05
CR_00020W	960.753	316.193	1.60336	TRUE	0.000388541
C3_00310C	155.453	51.2555	1.6007	TRUE	9.82084e-05
C6_03540W	637.44	210.818	1.59629	TRUE	0.000803867
C4_00170W	1650.72	547.906	1.5911	TRUE	0.000208521
CR_03620C	844.536	281.874	1.58311	TRUE	1.2715e-07
C1_12190W	111.975	37.3757	1.583	TRUE	9.40402e-05
C5_02220C	211.93	70.7543	1.5827	TRUE	0.00181059
C1_06180W	279.477	93.471	1.58014	TRUE	0.000326131
C4_00060W	265.156	88.6881	1.58003	TRUE	0.00052771
C3_02550C	150.795	50.5137	1.57784	TRUE	5.24153e-05
C3_03720W	522.702	175.362	1.57565	TRUE	1.73171e-07
C2_06440C	598.926	201.141	1.57417	TRUE	0.00213066
C4_00650W	1415.33	475.381	1.57398	TRUE	7.21063e-07
C3_06690C	268.089	90.377	1.56868	TRUE	0.00956765
C7_01510W	1059.68	357.429	1.5679	TRUE	0.000238663
CR_06850C	190.831	64.3882	1.56743	TRUE	0.00146814
C2_02920W	666.028	224.933	1.56609	TRUE	2.19954e-07
C7_01550W	2856.78	966.878	1.56298	TRUE	0.00117553
C3_06590W	3266.18	1107.38	1.56046	TRUE	1.55954e-10
C1_12240C	452.621	154.04	1.555	TRUE	0.000153304
C7_02220C	312.489	106.356	1.5549	TRUE	5.27136e-06
C4_07250C	690.891	235.471	1.55291	TRUE	0.000768987
CR_03810W	798.804	272.555	1.55129	TRUE	3.99735e-07
C1_10290W	100.335	34.2636	1.55007	TRUE	0.00655616
C1_01760W	338.673	115.712	1.54936	TRUE	0.00153163
C6_03880W	122.007	41.9127	1.54151	TRUE	0.00773942
CR_00360C	6796.59	2340.35	1.53809	TRUE	1.1017e-05
C6_04400W	47.9376	16.5365	1.5355	TRUE	0.007277
C2_09030W	136.954	47.2675	1.53477	TRUE	0.00329132
C5_03570W	546.673	188.771	1.53404	TRUE	0.00464371
C3_01790C	166.851	57.6239	1.53382	TRUE	0.0018439
CR_09610C	218.095	75.3519	1.53324	TRUE	0.000779915
CR_00740C	260.013	90.1271	1.52855	TRUE	0.000840005
C3_04070C	907.719	315.266	1.52568	TRUE	6.61384e-07
C2_00010W	596.344	207.259	1.52471	TRUE	3.02183e-05
C3_04880W	1765.66	615.745	1.5198	TRUE	0.00861663
C1_03660W	53.5719	18.7315	1.51601	TRUE	0.00518931
C3_02540C	140.146	49.0202	1.51549	TRUE	0.000172003
C1_05510C	200.081	70.0005	1.51515	TRUE	5.64277e-05
CR_01790C	242.257	84.8354	1.5138	TRUE	3.75331e-06
C2_07860W	222.872	78.4534	1.50631	TRUE	4.6788e-05
C2_00250W	3323.74	1170.27	1.50597	TRUE	0.000943234
CR_01330W	282.669	99.5722	1.5053	TRUE	7.85619e-05
C7_03360W	2499.34	882.76	1.50145	TRUE	0.00128467
C6_00870C	16512.5	5835.53	1.50062	TRUE	0.000340094
C3_06060W	154.209	436.348	-1.5006	TRUE	1.51877e-06
C1_14160W	84.3648	238.815	-1.50118	TRUE	0.0086299
C1_10070C	120.457	340.994	-1.50122	TRUE	6.88933e-07
C4_00760W	272.596	772.186	-1.50218	TRUE	0.000722565
CR_02370W	156.672	446.366	-1.51048	TRUE	0.00229219
C2_02820C	64.8096	184.713	-1.511	TRUE	4.581e-06
C5_04720C	193.545	551.793	-1.51146	TRUE	5.60136e-08
C3_01320C	96.0229	274.222	-1.5139	TRUE	1.99505e-06
CR_02330C	79.1676	226.419	-1.51601	TRUE	0.000271043
CR_07600W	206.948	591.991	-1.51631	TRUE	0.00535819
C1_03350C	934.438	2684.12	-1.52228	TRUE	5.86069e-06
C1_00560W	135.843	391.52	-1.52715	TRUE	1.65096e-08
C6_03380W	432.204	1248.96	-1.53095	TRUE	1.96745e-05
C7_02040C	815.665	2370.18	-1.53895	TRUE	2.04489e-05
C1_11030W	956.472	2784	-1.54136	TRUE	0.001403
C6_00790C	2302.99	6709.77	-1.54276	TRUE	4.21734e-05
C4_02870C	1267.53	3698.12	-1.54478	TRUE	1.2689e-05
CR_00900W	117.482	345.282	-1.55534	TRUE	0.00024736
C5_00400C	163.42	481.088	-1.55772	TRUE	0.000153304
C3_06830C	214.908	633.458	-1.55953	TRUE	0.00045568
C4_06600W	389.142	1147.42	-1.56002	TRUE	7.76619e-05
C5_04290C	195.353	577.968	-1.56491	TRUE	0.00116844
C7_01950W	98.0529	290.886	-1.56882	TRUE	0.000788266
C2_05050C	75.6101	224.789	-1.57192	TRUE	0.000780239
CR_07170W	82.1746	244.325	-1.57204	TRUE	0.00384144
C3_06850W	169.061	504.639	-1.5777	TRUE	0.000161731
C1_08900W	56.2696	168.57	-1.58292	TRUE	0.00297742
C1_04450C	258.949	777.564	-1.5863	TRUE	0.000938413
C2_06850W	37.0614	111.46	-1.58854	TRUE	0.00464371
C2_05080C	44.1504	132.837	-1.58916	TRUE	0.000162591
C2_05270W	168.929	508.702	-1.5904	TRUE	3.79842e-07
CR_08090W	12194.1	36747.3	-1.59146	TRUE	1.55541e-06
C1_08070W	213.886	645.152	-1.5928	TRUE	0.00394965
C5_02680W	52.4318	158.171	-1.59297	TRUE	4.94498e-05
C5_02010C	151.861	458.263	-1.59342	TRUE	1.07321e-07
CR_07280W	433.484	1309.54	-1.59501	TRUE	0.00201984
C2_08080C	23.4746	71.091	-1.59857	TRUE	0.00868984
C1_05640C	84.6612	256.419	-1.59873	TRUE	2.27149e-06
C4_07060W	580.358	1763.86	-1.60372	TRUE	5.44819e-06
C4_02850W	223.899	682.853	-1.60873	TRUE	2.80513e-09
C3_05460W	62.75	191.729	-1.61138	TRUE	0.00148644
C1_04770C	228.22	699.072	-1.61501	TRUE	3.05368e-06
C1_05210C	206.783	637.023	-1.62323	TRUE	0.000775996
C7_01580W	203.427	626.733	-1.62334	TRUE	0.00813304
C1_01350C	3180.82	9820.29	-1.62637	TRUE	2.38609e-07
C1_05230W	40.0244	123.638	-1.62717	TRUE	6.22902e-05
C6_02780C	127.192	393.457	-1.6292	TRUE	2.32766e-08
C3_06720W	135.691	421.838	-1.63637	TRUE	2.27808e-08
C6_00720C	274.917	855.172	-1.63722	TRUE	4.03057e-05
CR_07290W	1039.34	3248.51	-1.64411	TRUE	0.000785861
C5_03020W	111.655	350.381	-1.64988	TRUE	0.000858539
CR_03260W	61.9327	194.931	-1.65419	TRUE	0.000262524
C6_01980C	309.641	975.217	-1.65513	TRUE	5.03728e-05
C1_10840C	468.23	1488.26	-1.66833	TRUE	0.000522222
C2_05830C	37.8408	121.002	-1.67701	TRUE	4.6788e-05
C2_09950W	521.858	1671.21	-1.67917	TRUE	0.00408723
CR_07790C	971.607	3112	-1.6794	TRUE	7.25565e-05
C3_05280C	154.33	495.908	-1.68405	TRUE	0.00238045
C2_10730W	20.206	65.1265	-1.68846	TRUE	0.000505323
C2_09500W	81.6376	264.936	-1.69834	TRUE	8.24031e-05
C1_00640C	415.849	1353.94	-1.70303	TRUE	1.39029e-08
C5_04990W	26.7907	87.3676	-1.70536	TRUE	0.00238449
C3_01930W	87.3462	284.902	-1.70565	TRUE	0.00536911
C4_01500W	36.5117	119.911	-1.71553	TRUE	0.00778371
C5_04270C	2310.92	7610.6	-1.71954	TRUE	2.35011e-08
C5_03150W	187.277	616.955	-1.71999	TRUE	2.04489e-05
C1_08610C	438.732	1446.89	-1.72155	TRUE	3.0799e-13
C3_04300C	274.959	908.138	-1.72369	TRUE	0.00244269
C7_02340C	63.3056	209.182	-1.72436	TRUE	0.00388036
C3_00360W	39.9231	132.263	-1.72811	TRUE	0.000451862
C4_03830W	109.635	363.866	-1.7307	TRUE	0.00181326
C3_04860W	265.86	884.566	-1.7343	TRUE	1.11057e-13
C2_07890W	255.497	853.077	-1.73937	TRUE	1.64586e-08
C1_05500W	62.2131	208.55	-1.74511	TRUE	0.00661017
C1_12350W	222.924	748.443	-1.74734	TRUE	0.000106009
CR_08100C	245.872	831.894	-1.75849	TRUE	5.37335e-07
C1_07500C	327.399	1108.63	-1.75966	TRUE	1.02741e-08
C1_01330C	126.762	432.01	-1.76894	TRUE	5.40539e-06
C2_02060C	33.47	114.297	-1.77185	TRUE	0.000484746
C2_01580W	56.7853	193.958	-1.77216	TRUE	0.00671021
CR_00200W	977.937	3342.37	-1.77306	TRUE	0.000307064
C2_06170C	695.937	2381.37	-1.77476	TRUE	2.93508e-12
C4_05770C	153.651	525.827	-1.77493	TRUE	0.0024931
C4_05650W	117.825	407.394	-1.78978	TRUE	6.83431e-07
CR_02980C	210.817	730.403	-1.7927	TRUE	0.000318085
C7_01250W	6044.79	20995.8	-1.79633	TRUE	2.34898e-14
CR_01780W	72.3001	251.397	-1.7979	TRUE	2.62003e-06
C1_01870C	755.863	2648.06	-1.80874	TRUE	8.39121e-17
C5_00280C	138.285	486.732	-1.81548	TRUE	1.03278e-06
C3_04830C	5712.03	20114.5	-1.81616	TRUE	0.00695847
C5_03790W	122.221	430.526	-1.81661	TRUE	8.93941e-06
CR_02720C	103.588	366.497	-1.82294	TRUE	1.08166e-05
C3_07550C	57.5338	203.663	-1.8237	TRUE	1.50434e-05
C4_03250C	130.659	462.563	-1.82385	TRUE	1.85947e-08
C3_07800C	62.6858	221.964	-1.82412	TRUE	0.000847745
C4_06850C	254.78	904.322	-1.82759	TRUE	7.83071e-15
C6_02350C	77.3605	275.365	-1.83168	TRUE	0.000175561
CR_01440C	344.314	1227.3	-1.83369	TRUE	1.53337e-06
CR_08020C	182.426	652.149	-1.83789	TRUE	1.17006e-07
C3_02150C	540.6	1935.72	-1.84024	TRUE	5.24146e-20
C4_03170W	30.8637	111.921	-1.8585	TRUE	0.000536329
C5_01070C	130.048	472.571	-1.86149	TRUE	0.00206066
C3_04520C	443.533	1623.61	-1.87209	TRUE	0.00480075
C3_03360W	89.2279	327.786	-1.87719	TRUE	0.00761239
C5_01580C	7759.15	28685.6	-1.88636	TRUE	3.17209e-08
C6_03370W	258.927	958.384	-1.88806	TRUE	2.62003e-06
C3_02180C	281.445	1042.35	-1.88891	TRUE	7.55418e-07
C1_13940W	785.16	2934.57	-1.90209	TRUE	6.60688e-09
C2_04350C	73.9015	276.498	-1.9036	TRUE	1.4172e-07
C3_07400W	91.5937	345.775	-1.91651	TRUE	8.0044e-06
C2_02420C	150.233	567.617	-1.91771	TRUE	6.39401e-11
C3_06100C	695.799	2629.92	-1.91827	TRUE	7.60189e-13
C2_08840W	60.05	227.102	-1.9191	TRUE	3.997e-07
C5_03640W	147.275	557.511	-1.92049	TRUE	5.97252e-07
CR_04300W	494.841	1878.42	-1.92449	TRUE	4.36343e-10
C1_04710C	44.8346	170.443	-1.9266	TRUE	4.89715e-07
CR_09880W	644.341	2470.62	-1.93898	TRUE	0.000429589
C2_05690C	151.519	585.556	-1.95031	TRUE	7.71216e-09
CR_03550W	62.7916	243.049	-1.95261	TRUE	2.11965e-07
C2_03370W	38.2408	148.061	-1.953	TRUE	0.00217948
CR_02030C	35.8138	139.064	-1.95717	TRUE	0.000193481
C5_03700C	152.508	594.261	-1.96221	TRUE	1.14286e-07
C2_05340C	215.076	840.686	-1.96672	TRUE	3.11531e-09
CR_07030C	46.1472	180.604	-1.96852	TRUE	3.39122e-07
CR_07000C	185.636	727.266	-1.97	TRUE	4.50395e-05
C1_14130W	652.668	2563.2	-1.97352	TRUE	0.00020721
CR_02180W	42.7819	168.409	-1.9769	TRUE	0.00517179
C5_03480C	151.414	599.885	-1.98619	TRUE	6.23553e-05
C2_02740C	426.668	1702.96	-1.99686	TRUE	5.94804e-22
C1_13210C	138.553	555.213	-2.0026	TRUE	3.48288e-05
C1_07530W	18.4617	74.3344	-2.00949	TRUE	0.00170616
C4_02050W	170.336	687.496	-2.01297	TRUE	6.90497e-07
C1_00990C	237.464	962.418	-2.01895	TRUE	8.92416e-13
C2_06460W	46.3257	187.816	-2.01944	TRUE	0.000429161
C1_01530C	701.306	2851.58	-2.02365	TRUE	7.6336e-17
C1_08630W	70.1641	285.349	-2.02392	TRUE	1.32144e-06
CR_09370W	512.288	2105.69	-2.03927	TRUE	2.14184e-08
C1_07960W	23.7354	99.1798	-2.06301	TRUE	1.95779e-05
C1_11380W	140.34	587.54	-2.06576	TRUE	2.68632e-11
C3_04510W	79.5417	333.292	-2.067	TRUE	0.000340567
CR_01950W	178.667	751.049	-2.07163	TRUE	2.36317e-05
C1_13070C	176.044	741.732	-2.07496	TRUE	0.000105918
C2_01210C	191.58	812.037	-2.0836	TRUE	0.000391372
C2_10090C	25.0721	107.081	-2.09454	TRUE	0.00680509
C1_01160C	55.546	237.794	-2.09795	TRUE	7.07667e-07
C4_05260W	82.0171	353.037	-2.10582	TRUE	0.000713765
C1_05950C	97.6757	420.519	-2.1061	TRUE	2.01184e-07
C2_02450C	383.244	1653.44	-2.10914	TRUE	3.45616e-13
C4_03230C	246.385	1066.53	-2.11394	TRUE	0.000154748
C6_02980C	157.048	680.184	-2.11472	TRUE	1.25916e-09
CR_10260W	22.9173	99.4793	-2.11796	TRUE	0.000138242
C2_08000C	998.206	4381.45	-2.134	TRUE	3.55317e-17
C2_08670C	88.9603	391.923	-2.13933	TRUE	1.43756e-14
C1_07950C	49.1881	218.003	-2.14796	TRUE	5.71437e-07
C4_05460C	122.503	545.205	-2.15398	TRUE	8.86263e-08
C5_05340W	226.691	1012.52	-2.15915	TRUE	1.30947e-10
CR_03360W	64.436	288.062	-2.16044	TRUE	6.33512e-07
CR_02420W	67.5126	302.415	-2.1633	TRUE	7.23172e-11
C2_10560C	358.406	1605.93	-2.16374	TRUE	3.0673e-06
C1_10880W	144.416	651.432	-2.17338	TRUE	3.31026e-15
C2_05840W	48.4736	219.022	-2.17581	TRUE	2.03284e-08
C1_10970W	198.808	904.384	-2.18556	TRUE	1.59812e-13
CR_10690W	14.36	65.422	-2.18773	TRUE	0.00750311
CR_02520W	68.3495	311.499	-2.18822	TRUE	0.000179924
C2_02610C	55.5135	253.744	-2.19246	TRUE	1.84728e-06
C4_03730C	53.4804	244.612	-2.19341	TRUE	1.5497e-06
C5_00630C	108.005	495.941	-2.19907	TRUE	2.62334e-07
C1_01150C	65.9671	304.949	-2.20875	TRUE	0.00416999
C4_07030W	59.4292	274.759	-2.20892	TRUE	0.000121347
C3_04370C	119.513	553.353	-2.21103	TRUE	1.31882e-16
C7_01910C	22.4931	104.334	-2.21366	TRUE	0.00387771
CR_09730C	105.054	487.971	-2.21566	TRUE	1.66136e-12
C4_04700W	1229.08	5741.7	-2.2239	TRUE	6.89013e-11
C5_00260W	417.154	1949.5	-2.22445	TRUE	4.47601e-06
CR_04360C	324.369	1516.61	-2.22515	TRUE	2.69323e-09
C1_14220C	329.195	1549.94	-2.2352	TRUE	2.17406e-09
C1_03370W	2090.02	9862.65	-2.23846	TRUE	1.04045e-13
C6_01040C	71.1137	335.735	-2.23912	TRUE	4.92379e-12
C6_04530C	154.308	729.237	-2.24058	TRUE	1.12219e-08
C6_01630W	606.486	2874.32	-2.24468	TRUE	8.74416e-13
CR_00680W	71.6339	341.373	-2.25263	TRUE	5.10118e-08
CR_04110W	68.3094	326.463	-2.25676	TRUE	9.03679e-08
C5_01110W	76.5295	366.404	-2.25935	TRUE	4.27593e-07
C2_03540W	123.708	594.78	-2.26542	TRUE	8.00217e-18
CR_01620C	2436.37	11714.6	-2.2655	TRUE	4.13645e-21
C2_07920W	30.1794	146.587	-2.28012	TRUE	0.000144933
C3_00370C	56.2386	274.312	-2.28619	TRUE	0.00197918
CR_09740W	70.189	344.851	-2.29666	TRUE	8.99701e-07
C5_02550C	126.664	624.178	-2.30095	TRUE	4.27839e-14
C4_03740W	53.0245	264.416	-2.31808	TRUE	9.26467e-07
C1_03060C	78.6338	392.819	-2.32065	TRUE	1.92152e-14
C2_07300C	32.5445	163.05	-2.32483	TRUE	3.42975e-06
C6_01430C	250.19	1257.06	-2.32896	TRUE	1.35485e-07
C2_00410C	124.819	629.276	-2.33385	TRUE	1.28816e-08
CR_04740C	520.807	2631.29	-2.33695	TRUE	0.00551085
C4_01300W	152.547	771.588	-2.33858	TRUE	6.2429e-08
C5_03250W	54.6501	277.172	-2.34249	TRUE	2.17406e-09
C1_02180W	143.16	726.099	-2.34253	TRUE	0.00174232
C1_11550W	401.07	2039.35	-2.34618	TRUE	1.67463e-09
C2_03160C	484.97	2481.92	-2.35549	TRUE	7.01282e-05
C1_13370W	32.1059	164.579	-2.35787	TRUE	6.3578e-05
C2_10740C	159.897	831.404	-2.3784	TRUE	1.00119e-18
C3_07280C	50.3019	262.398	-2.38307	TRUE	1.35485e-07
C1_06230C	73.9332	385.967	-2.38418	TRUE	1.17264e-08
C1_12110C	10.6741	55.8602	-2.38771	TRUE	4.69782e-05
C2_01380W	88.1771	463.261	-2.39335	TRUE	2.15697e-06
C3_07180C	84.5614	450.06	-2.41205	TRUE	0.000209659
CR_06660W	222.617	1215.78	-2.44925	TRUE	6.17777e-06
C1_10950C	90.5798	496.266	-2.45385	TRUE	5.00524e-12
C6_02500C	187.721	1031.3	-2.45781	TRUE	0.000158488
C5_01600C	42.9262	236.033	-2.45906	TRUE	3.67912e-09
CR_07050C	999.526	5537.17	-2.46983	TRUE	7.28861e-19
CR_01710W	19.8771	110.661	-2.47697	TRUE	4.19614e-05
CR_03940W	57.9216	323.314	-2.48077	TRUE	5.71437e-07
CR_02020C	217.348	1216.76	-2.48496	TRUE	2.16179e-13
C3_07750W	176.177	989.243	-2.4893	TRUE	1.6558e-12
C2_06520C	14.8855	84.014	-2.49673	TRUE	4.73353e-06
C2_06390C	1175.16	6654.28	-2.50143	TRUE	1.83895e-09
C1_11070W	69.1502	392.528	-2.50499	TRUE	3.26372e-08
C4_06720W	775.376	4490.11	-2.53378	TRUE	4.47897e-12
CR_08510W	8.28485	48.0253	-2.53525	TRUE	0.000965158
C1_09490C	831.205	4852.16	-2.54535	TRUE	9.93526e-15
CR_02710W	71.1531	416.296	-2.54861	TRUE	1.91822e-11
C1_01110C	222.732	1308.65	-2.5547	TRUE	4.88004e-31
C1_02120C	594.779	3496.21	-2.55537	TRUE	2.1607e-19
C2_08180C	128.336	754.402	-2.5554	TRUE	7.48066e-13
C1_05000W	149.36	878.268	-2.55587	TRUE	4.68978e-05
C1_09210C	90.3129	534.915	-2.56631	TRUE	4.51295e-10
C3_04380C	310.304	1837.97	-2.56636	TRUE	9.45246e-23
C2_07340W	59.4996	355.933	-2.58065	TRUE	1.45889e-10
C3_00330W	137.688	823.821	-2.58092	TRUE	1.08259e-26
C4_01530C	312.725	1885.18	-2.59174	TRUE	3.8725e-07
C3_01370C	5.02386	30.2938	-2.59215	TRUE	0.00837928
C2_02510W	156.701	946.162	-2.59408	TRUE	2.35166e-25
C2_10270W	95.1382	574.857	-2.59511	TRUE	7.03317e-07
C1_12600C	66.1085	400.995	-2.60068	TRUE	5.62005e-05
C1_01380C	49.3786	299.809	-2.60209	TRUE	5.73724e-09
C6_02230W	129.234	787.231	-2.6068	TRUE	2.23602e-18
C1_08810C	162.567	991.195	-2.60814	TRUE	5.66809e-12
C4_05230C	40.9226	250.212	-2.61218	TRUE	9.06999e-10
C1_10260C	81.897	503.785	-2.62093	TRUE	1.67554e-08
C1_01910W	142.508	881.964	-2.62967	TRUE	9.59142e-22
C6_02380W	342.837	2131.4	-2.63621	TRUE	1.25252e-13
C7_03400C	151.599	943.1	-2.63715	TRUE	1.60852e-22
C2_06660W	14.6593	91.3122	-2.63899	TRUE	0.0011428
CR_03650W	140.17	877.095	-2.64555	TRUE	4.72344e-11
CR_08340W	399.45	2504.8	-2.64861	TRUE	5.83466e-09
C3_00560C	78.8552	495.548	-2.65174	TRUE	3.40952e-12
C1_07710C	316.847	1991.96	-2.65233	TRUE	0.000114742
C1_06740C	55.0493	346.319	-2.6533	TRUE	1.55101e-13
C1_02450C	29.7001	188.2	-2.66373	TRUE	0.0030448
CR_10470C	73.0976	464.068	-2.66644	TRUE	7.45052e-07
C4_00960W	100.879	641.302	-2.66838	TRUE	1.15548e-07
C4_05330C	73.2058	473.068	-2.69202	TRUE	2.41695e-07
C2_09660W	54.4542	352.29	-2.69365	TRUE	9.20704e-11
C4_01770W	139.58	904.733	-2.6964	TRUE	0.000569382
C2_00170C	158.273	1029.25	-2.70111	TRUE	2.47053e-25
C1_10620W	495.59	3231.94	-2.70518	TRUE	1.5399e-08
C3_06950W	41.1397	272.528	-2.7278	TRUE	1.0561e-12
C1_08870C	74.9078	500.134	-2.73913	TRUE	1.36302e-17
C5_00680W	43.7201	294.341	-2.75112	TRUE	6.20391e-09
C4_03030C	106.117	722.225	-2.7668	TRUE	6.97671e-13
C2_03520C	260.392	1784.24	-2.77655	TRUE	6.09203e-17
C1_00220W	299.443	2080.31	-2.79645	TRUE	1.82353e-17
C1_11350C	87.6158	613.579	-2.80799	TRUE	2.62726e-05
C3_00930W	224.167	1580.09	-2.81736	TRUE	3.41125e-08
C4_02260C	33.2771	236.258	-2.82776	TRUE	1.20799e-05
C5_01610W	39.4816	281.373	-2.83323	TRUE	4.29899e-11
C6_02770W	109.566	797.794	-2.86422	TRUE	9.24359e-19
C3_02350W	128.208	937.078	-2.86968	TRUE	2.24291e-17
C5_04570C	350.475	2563.17	-2.87055	TRUE	2.66261e-32
C1_11450C	573.092	4219.3	-2.88016	TRUE	6.11293e-30
CR_09950C	665.804	4916.62	-2.8845	TRUE	8.30772e-14
C4_03270W	88.1369	652.774	-2.88876	TRUE	8.57239e-17
C2_01070W	133.936	999.967	-2.90034	TRUE	3.06217e-16
C1_05160C	153.465	1152.43	-2.9087	TRUE	2.61691e-20
C7_00430W	269.528	2024.46	-2.90903	TRUE	5.10936e-17
C1_08290C	105.151	790.31	-2.90996	TRUE	2.33507e-09
CR_08500W	85.2214	641.329	-2.91178	TRUE	1.01607e-09
C2_08480W	57.6857	436.061	-2.91824	TRUE	4.01842e-05
C1_02190W	27.2323	205.975	-2.91908	TRUE	5.25539e-07
C5_03630C	14.5717	110.698	-2.92539	TRUE	2.50894e-10
CR_10410C	73.3684	562.48	-2.93857	TRUE	6.08938e-29
C1_06980C	40.528	310.986	-2.93986	TRUE	9.03456e-14
C1_07790C	33.2922	256.842	-2.94763	TRUE	1.57967e-05
C2_05640W	98.7631	777.619	-2.97702	TRUE	4.47225e-11
C6_00370C	565.758	4460.11	-2.97882	TRUE	2.06844e-17
C1_12680W	107.555	875.866	-3.02563	TRUE	4.59828e-17
C4_03700W	113.792	935.551	-3.03942	TRUE	4.86087e-25
C1_12440W	8.11245	66.7292	-3.04011	TRUE	5.85493e-06
C3_06370C	71.0178	589.833	-3.05405	TRUE	6.50915e-16
C1_07330W	9.62084	80.8262	-3.07059	TRUE	5.2967e-06
C6_03840C	119.058	1006.84	-3.0801	TRUE	1.74864e-15
C7_00160C	71.5357	606.779	-3.08444	TRUE	2.56788e-09
C5_04370C	6.08465	51.8881	-3.09216	TRUE	3.71914e-05
CR_10750C	36.0572	309.852	-3.10322	TRUE	8.08656e-16
C5_00510W	7.25581	62.3918	-3.10415	TRUE	2.96797e-05
C2_08300C	10.296	89.5843	-3.12116	TRUE	2.32905e-06
C6_03210C	18.3445	160.63	-3.13032	TRUE	7.67031e-08
C5_02590C	22.2746	195.46	-3.1334	TRUE	1.15113e-05
CR_08490W	203.59	1796.14	-3.14116	TRUE	0.000180162
C1_04130W	117.729	1041	-3.14442	TRUE	4.15837e-20
C1_13140C	432.626	3863.78	-3.15882	TRUE	1.19593e-12
C3_06380W	22.7381	203.4	-3.16114	TRUE	2.44264e-08
CR_04750W	16.2849	146.318	-3.1675	TRUE	1.2571e-06
C1_05760C	7.63993	68.7225	-3.16915	TRUE	1.80853e-05
C4_00750C	14.2337	129.304	-3.18339	TRUE	1.22256e-07
C4_00970C	355.162	3232.33	-3.18602	TRUE	2.45823e-07
CR_04600W	74.2446	679.061	-3.19318	TRUE	2.69323e-09
C4_03340C	11.2465	103.352	-3.20003	TRUE	0.00035132
C1_14080W	196.268	1805.71	-3.20167	TRUE	2.50129e-25
CR_03370C	26.2992	245.263	-3.22124	TRUE	4.50395e-05
CR_07950W	58.4078	557.354	-3.25436	TRUE	8.79374e-17
C1_05050C	97.8549	933.907	-3.25456	TRUE	2.55126e-36
C5_01060C	26.266	250.785	-3.25518	TRUE	1.20789e-10
C6_01890C	80.9822	776.749	-3.26177	TRUE	2.92522e-17
C7_03700C	42.6246	415.197	-3.28404	TRUE	6.65624e-15
C2_07450C	75.4968	744.099	-3.30101	TRUE	2.44107e-35
C5_03130W	41.3604	411.522	-3.31465	TRUE	4.04957e-15
C1_11000C	27.7834	280.341	-3.33489	TRUE	4.46726e-10
CR_01410C	26.3204	266.063	-3.33751	TRUE	1.17503e-05
CR_02530W	288.606	2936.66	-3.347	TRUE	1.24776e-32
C1_13820C	17.5514	179.158	-3.35158	TRUE	1.12136e-06
C3_02040C	38.2824	391.15	-3.35297	TRUE	1.40735e-11
C2_06360C	53.8523	555.002	-3.36541	TRUE	1.27098e-08
C2_01270W	34.3266	357.134	-3.37907	TRUE	7.08443e-05
C7_00690W	45.3169	479.462	-3.4033	TRUE	2.0029e-10
CR_10240W	97.3052	1034.83	-3.41074	TRUE	1.89444e-35
C1_04040C	71.3118	758.882	-3.41166	TRUE	1.09683e-21
C1_11320C	61.2409	663.406	-3.43732	TRUE	1.83815e-24
C2_02540W	198.715	2158.25	-3.44109	TRUE	5.53426e-21
C1_09710C	62.911	683.91	-3.44242	TRUE	2.88187e-16
CR_06720W	104.065	1131.64	-3.44285	TRUE	2.73374e-27
C2_01630W	2.54014	27.6838	-3.44606	TRUE	0.00564791
CR_00800C	80.9505	885.176	-3.45085	TRUE	9.64399e-13
C6_04330W	26.9268	300.607	-3.48077	TRUE	2.88655e-11
C6_02360W	25.8872	290.698	-3.48921	TRUE	1.16695e-08
CR_04240C	193.891	2215.95	-3.51461	TRUE	1.58797e-33
CR_05630W	40.2625	464.144	-3.52706	TRUE	2.81822e-17
C1_10800C	46.0133	531.321	-3.52946	TRUE	4.32387e-11
CR_03570C	14.1392	164.288	-3.53846	TRUE	0.000260749
C4_02790C	51.2892	597.276	-3.54167	TRUE	2.41849e-11
C1_09330W	14.7358	173.007	-3.55344	TRUE	1.20097e-13
C3_04900W	52.8066	627.11	-3.56993	TRUE	6.40396e-10
C1_10670C	285.886	3439.02	-3.58848	TRUE	9.48921e-23
C1_12310C	37.0167	450.834	-3.60635	TRUE	1.35485e-07
C3_02130W	68.2315	836.096	-3.61516	TRUE	5.74285e-19
C2_05230C	60.881	752.748	-3.6281	TRUE	3.52409e-17
C7_01520W	38.2272	481.361	-3.65445	TRUE	1.07131e-14
C1_13130C	57.6063	727.115	-3.65789	TRUE	1.20085e-08
C1_01030W	122.502	1565.56	-3.67579	TRUE	2.00027e-24
C1_03390W	46.0859	590.173	-3.67874	TRUE	1.82958e-20
C1_00900W	44.6615	574.014	-3.68398	TRUE	3.75057e-29
C4_06210C	126.824	1631.58	-3.68537	TRUE	1.10267e-37
C3_06160C	46.637	601.665	-3.68941	TRUE	4.41751e-13
C4_01450W	93.8687	1213.34	-3.6922	TRUE	6.77803e-14
C7_04230W	187.961	2448.8	-3.70357	TRUE	4.9345e-24
C2_00070C	114.71	1495.19	-3.70427	TRUE	2.98875e-11
C1_14120C	23.2084	302.902	-3.70613	TRUE	6.6589e-06
C3_07300W	28.4276	371.093	-3.70642	TRUE	2.39601e-05
CR_06120W	64.3105	847.084	-3.71938	TRUE	1.24767e-16
C5_01360W	1.88008	24.7849	-3.7206	TRUE	0.00165187
C4_05730W	6.57988	86.7743	-3.72114	TRUE	2.31331e-08
C4_02610C	7.01992	94.5994	-3.75231	TRUE	2.76029e-08
C4_01000C	4.73278	65.2336	-3.78486	TRUE	1.88203e-08
C3_03650W	53.779	749.36	-3.80054	TRUE	6.28649e-26
C5_04910W	17.3155	242.869	-3.81005	TRUE	4.87236e-09
C3_05160C	102.009	1433.9	-3.81317	TRUE	2.79411e-20
C6_01170W	34.0385	496.746	-3.86727	TRUE	1.20289e-17
C2_09320C	214.276	3134.02	-3.87047	TRUE	4.70548e-15
C2_03110W	1.44004	21.1836	-3.87877	TRUE	0.00383314
C1_09040C	14.4711	214.22	-3.88785	TRUE	7.78573e-07
C4_00510C	60.9603	912.522	-3.90392	TRUE	3.13268e-28
C7_04190C	63.2724	947.525	-3.90452	TRUE	6.05768e-21
C1_03790C	218.772	3301.1	-3.91544	TRUE	7.67031e-08
C1_04390C	112.37	1699.5	-3.91878	TRUE	1.27799e-37
C1_06760C	31.3885	475.785	-3.922	TRUE	3.50659e-22
C2_05090W	58.9853	902.434	-3.93539	TRUE	4.00848e-09
C4_02830C	59.817	916.029	-3.93677	TRUE	2.75419e-13
C6_04610C	24.9466	387.822	-3.95848	TRUE	1.16197e-10
C1_00160C	399.577	6300.59	-3.97894	TRUE	0.00266328
C1_05630C	363.26	5833.07	-4.00518	TRUE	4.59322e-22
C4_04720W	84.6204	1370.11	-4.01714	TRUE	7.26548e-10
C1_08400C	267.891	4355.9	-4.02325	TRUE	0.00954019
C7_01200C	43.1116	707.995	-4.03759	TRUE	6.12227e-17
C6_03640W	73.6556	1214.85	-4.04383	TRUE	9.22262e-17
C4_04100C	12.8674	214.072	-4.0563	TRUE	8.64214e-10
C5_00310C	31.7521	530.352	-4.06203	TRUE	1.30947e-10
C1_09510W	52.8113	888.259	-4.07206	TRUE	5.57014e-08
C7_03560W	1	16.9293	-4.08145	TRUE	0.00100464
C3_01560W	51.9864	897.319	-4.10942	TRUE	4.69638e-44
C3_01000W	86.7442	1536.58	-4.14681	TRUE	2.83293e-36
C4_03720C	32.6624	588.51	-4.17136	TRUE	2.1982e-11
C2_05160C	69.3392	1345.68	-4.27852	TRUE	1.05892e-36
C4_05010W	26.3991	517.153	-4.29203	TRUE	1.28472e-20
CR_10650W	29.1739	575.744	-4.30268	TRUE	3.62408e-21
C7_00570W	115.471	2306.95	-4.32039	TRUE	4.01972e-26
C1_05060W	24.9866	500.67	-4.32463	TRUE	0.00306586
C3_02020W	53.5832	1082.74	-4.33676	TRUE	9.71709e-26
C3_04560W	119.563	2484.88	-4.37733	TRUE	2.50057e-12
CR_09800C	53.6164	1120.94	-4.38589	TRUE	7.32509e-12
C1_11420W	24.2631	530.202	-4.44971	TRUE	2.01462e-10
C2_07960C	23.6098	522.231	-4.46723	TRUE	6.2024e-28
CR_04170W	86.9809	1943.59	-4.48188	TRUE	2.68331e-26
C5_04130C	465.587	10688.6	-4.52088	TRUE	2.29017e-28
C6_04160C	53.8039	1250.92	-4.53914	TRUE	4.0128e-15
C3_01540W	1.67593	39.3818	-4.55449	TRUE	0.000540036
C2_09380W	20.1999	484.204	-4.58319	TRUE	5.43383e-16
CR_10550W	46.0043	1157.83	-4.65351	TRUE	6.68657e-37
C2_02430W	42.9035	1086.09	-4.66191	TRUE	7.43827e-25
C2_04120C	30.1235	774.415	-4.68414	TRUE	4.08333e-25
C7_03540C	19.3115	503.466	-4.70436	TRUE	4.30071e-16
C1_10030W	41.3045	1100.55	-4.73578	TRUE	2.68303e-12
C5_04750C	74.5584	2047.89	-4.77962	TRUE	1.35307e-22
CR_05660W	37.4892	1055.43	-4.81522	TRUE	1.47294e-22
C1_03870C	13.3778	383.306	-4.84058	TRUE	7.67524e-17
C7_01030C	54.749	1790.79	-5.03162	TRUE	5.74089e-14
C3_02630C	22.1068	729.721	-5.04478	TRUE	6.01755e-29
C1_13150W	1	34.6135	-5.11326	TRUE	1.01696e-05
C3_06760W	12.3094	439.242	-5.15718	TRUE	0.00152247
C3_06030W	48.3383	1776.59	-5.1998	TRUE	6.43111e-14
C2_04570W	33.3633	1304.04	-5.28858	TRUE	0.000109641
C3_02640C	19.608	827.658	-5.39952	TRUE	7.2541e-38
CR_06140W	18.3203	844.097	-5.52589	TRUE	1.63233e-18
C3_01200W	21.3476	991.708	-5.53777	TRUE	3.01245e-19
C7_03850W	10.6831	505.332	-5.56383	TRUE	0.00189811
CR_05520W	36.7823	1747.7	-5.5703	TRUE	2.03679e-27
C5_00430W	9.69191	478.149	-5.62454	TRUE	7.84466e-33
C1_05940W	24.0885	1423.89	-5.88535	TRUE	2.06275e-20
C2_05750W	10.8162	713.087	-6.04281	TRUE	2.60912e-26
C4_01070W	4.99211	337.604	-6.07954	TRUE	1.57685e-20
C1_03230C	24.3969	1680.97	-6.10645	TRUE	4.30546e-25
C1_13870W	5.03973	580.553	-6.84794	TRUE	4.32185e-31

## Sheet: C.albicans DEGs 30mpi
id	mean_A_mrn	mean_B_mrn	log2_fc_mrn	DESeq2	DESeq2_adj_pval
C4_03470C	31958.2	2.174	13.8435	TRUE	8.74495e-12
C4_03570W	23506.5	5.21703	12.1375	TRUE	9.61308e-13
CR_10100C	12118	17.164	9.46355	TRUE	8.71907e-08
C1_13100W	1294.16	3.46251	8.54598	TRUE	1.61064e-08
CR_07070C	41008.7	170.263	7.91202	TRUE	1.26495e-09
C2_00680C	32699.9	143.272	7.83438	TRUE	2.19344e-64
C2_04010C	934.977	5.64559	7.37166	TRUE	1.37534e-08
C4_01940W	3261.69	23.8745	7.094	TRUE	3.54704e-101
CR_06670W	451.65	3.31952	7.08809	TRUE	1.76272e-07
C4_06970C	497.733	4.32985	6.84491	TRUE	0.000104766
C3_02610C	10242.2	104.274	6.618	TRUE	6.12327e-76
C6_01070C	397.663	5.79954	6.09946	TRUE	4.47318e-33
C4_06980W	737.728	10.803	6.09358	TRUE	1.00491e-16
C4_03520C	6065.69	102.046	5.89338	TRUE	2.96453e-05
C1_05830W	498.719	8.72277	5.8373	TRUE	0.000178822
C1_13480W	36990	706.012	5.7113	TRUE	4.85517e-52
C6_04420W	2724.98	52.2359	5.70506	TRUE	2.15436e-06
C1_04660W	7864.66	158.774	5.63034	TRUE	4.61921e-33
C2_07630C	1071.48	22.4824	5.57467	TRUE	5.51415e-20
C2_05180W	1473.37	31.9154	5.52873	TRUE	7.23913e-22
C2_00670C	265.903	6.3711	5.38321	TRUE	3.06315e-16
C4_05070C	472.024	11.4404	5.36665	TRUE	3.28595e-23
C2_09220W	3522.59	89.5278	5.29816	TRUE	1.71866e-22
CR_06550C	1052.45	28.8869	5.18719	TRUE	8.31176e-16
CR_08270W	38.4258	1.0715	5.16438	TRUE	5.4975e-07
CR_03480W	395.596	11.693	5.08031	TRUE	1.43994e-30
C1_11270W	9773.85	290.86	5.07053	TRUE	8.79868e-14
C1_00780C	1338.84	40.2661	5.05528	TRUE	6.37055e-05
CR_00620C	786.631	23.8432	5.04404	TRUE	1.4265e-22
C1_09300C	142.287	4.99115	4.83329	TRUE	9.05881e-12
C1_06140C	223.157	8.05611	4.79183	TRUE	1.83626e-25
C1_06280C	1276.04	47.2521	4.75515	TRUE	0.00187657
C5_04190W	1099.14	41.7484	4.71851	TRUE	4.79019e-15
C1_04650W	323.589	13.1042	4.62606	TRUE	2.5756e-14
C7_01380W	29.5159	1.21449	4.60307	TRUE	0.000102909
C5_03750W	227.215	9.4178	4.59252	TRUE	4.82825e-07
C4_03510C	45.13	2.00095	4.49533	TRUE	5.07611e-05
CR_09180W	2393.73	106.259	4.49361	TRUE	4.81356e-27
CR_01930C	1052.81	46.9636	4.48656	TRUE	4.59239e-11
C4_05250W	194.235	8.67236	4.48523	TRUE	1.54049e-13
C3_05750C	182.701	8.60783	4.40769	TRUE	6.24443e-06
C3_04530C	9850.15	465.97	4.40184	TRUE	3.29695e-40
C5_02460C	617.564	29.2156	4.40178	TRUE	6.74338e-08
C4_06380W	31.6739	1.53053	4.37119	TRUE	0.00043145
C5_02110W	1438.21	71.4655	4.33088	TRUE	1.95198e-09
C3_05810C	3704.42	184.154	4.33027	TRUE	4.12055e-50
C2_06630C	460.775	23.2948	4.30598	TRUE	3.06315e-16
C5_02080C	1487.77	75.2645	4.30504	TRUE	1.44588e-09
C1_06610C	474.479	24.1078	4.29877	TRUE	0.00999567
C6_03850C	7398.58	384.438	4.26643	TRUE	0.00111746
C1_11260C	131.905	6.96258	4.24374	TRUE	7.63615e-07
C5_04470C	2725.86	144.175	4.24081	TRUE	2.96181e-14
CR_03790C	865.832	46.9623	4.20451	TRUE	3.35419e-32
C3_01130C	525.683	28.9316	4.18347	TRUE	4.39308e-09
C4_06120W	27127.9	1495.57	4.18101	TRUE	1.35522e-11
C3_03690W	122.682	6.91501	4.14904	TRUE	1.3708e-08
C7_00350C	16429.4	926.8	4.14788	TRUE	2.2742e-30
C3_01230C	23.9191	1.35748	4.13916	TRUE	4.53375e-05
C4_00430W	2132.03	121.876	4.12874	TRUE	2.14059e-10
C1_02700C	2243.89	131.67	4.09101	TRUE	2.61686e-18
C2_04940C	2379.26	141.522	4.07142	TRUE	4.12011e-17
C1_01980W	27602.9	1699.15	4.02193	TRUE	1.93369e-15
CR_06950C	2415.38	149.151	4.01741	TRUE	1.12565e-07
C1_05920W	350.52	22.8605	3.93857	TRUE	0.0035566
C1_13430C	55.8438	3.67458	3.92574	TRUE	1.38158e-09
C6_02620C	22.7963	1.53053	3.8967	TRUE	0.000543847
C4_02360W	997.297	67.7782	3.87913	TRUE	5.62259e-25
C1_10240C	226.595	15.5514	3.865	TRUE	1.78966e-16
C7_02920W	305.169	21.7174	3.81268	TRUE	4.72642e-10
C4_04530C	22172.3	1598.1	3.79433	TRUE	1.85255e-60
C1_08190C	943.348	69.4369	3.76402	TRUE	1.60682e-27
CR_06870C	23.4447	1.74502	3.74795	TRUE	3.57654e-05
C5_02600W	5559.13	417.726	3.73423	TRUE	1.88301e-22
C1_02980W	2371.61	178.662	3.73056	TRUE	4.84789e-19
C6_03700W	67177.4	5130.17	3.7109	TRUE	3.56061e-28
C2_00180C	749.661	57.421	3.70659	TRUE	1.13866e-06
C5_02860C	4386.48	343.196	3.67596	TRUE	2.81225e-32
C3_06790W	138.405	10.9412	3.66106	TRUE	0.000188499
C2_02550C	78.843	6.2399	3.65939	TRUE	3.10988e-07
C5_04560C	4484.63	358.152	3.64634	TRUE	7.40695e-23
C1_09250W	8042.86	644.201	3.64213	TRUE	3.18042e-08
C4_06480C	1140.15	93.81	3.60334	TRUE	1.03486e-10
CR_10790W	625.708	52.9372	3.56314	TRUE	7.78578e-12
C4_02220C	53.5846	4.57398	3.5503	TRUE	5.41869e-07
C1_04930C	157.498	13.5792	3.53587	TRUE	6.13775e-06
C1_08770W	1303.15	114.091	3.51374	TRUE	1.53179e-23
C4_02320C	2846.95	253.383	3.49002	TRUE	2.89451e-12
CR_00090C	685.688	61.9755	3.46778	TRUE	8.62029e-07
C4_03710C	128.342	11.7532	3.44887	TRUE	9.29319e-18
C3_03450C	164.121	15.0879	3.4433	TRUE	6.0595e-11
C4_02340W	589.727	54.2483	3.4424	TRUE	3.89935e-37
C1_08230C	1362.55	125.362	3.44214	TRUE	2.5153e-07
C2_06890C	1165.43	107.761	3.43495	TRUE	1.66821e-09
C3_02570W	393.173	37.2182	3.40108	TRUE	4.9953e-12
C5_02800C	49.6201	4.71781	3.39474	TRUE	0.00671758
CR_01920W	80.8521	7.75062	3.3829	TRUE	0.000460642
C5_04510W	3990.74	390.713	3.35248	TRUE	9.12857e-36
C1_10740C	473.2	47.2576	3.32383	TRUE	4.53941e-08
C7_01170C	224.984	22.5977	3.31557	TRUE	4.76244e-09
C4_03820C	626.404	63.0734	3.31199	TRUE	2.26296e-16
C5_03490C	1905.59	193.09	3.30289	TRUE	3.56061e-28
CR_02280W	118.881	12.0668	3.30041	TRUE	1.00781e-07
C2_01650W	53.5451	5.62449	3.25096	TRUE	0.000779794
CR_07810W	1531.17	161.209	3.24764	TRUE	3.92224e-08
C5_04930C	1972.83	208.035	3.24537	TRUE	1.8607e-06
CR_02130W	2460.33	260.895	3.23731	TRUE	1.50747e-19
C4_06150C	24.268	2.60298	3.22082	TRUE	0.00744506
C4_03960W	533.778	57.3639	3.21802	TRUE	7.20095e-11
C1_06340W	203.773	22.1509	3.20153	TRUE	3.36337e-06
C3_04200W	87.9121	9.66963	3.18453	TRUE	9.61308e-13
C3_02530W	860.154	94.9426	3.17947	TRUE	9.4567e-07
C6_00810C	110.028	12.2061	3.1722	TRUE	0.00230741
CR_08250C	12977.7	1452.22	3.1597	TRUE	2.77962e-17
C1_12140W	424.844	47.8344	3.15081	TRUE	9.29319e-18
C3_05710W	21139	2390.52	3.14451	TRUE	7.71129e-16
C6_02450W	510.993	58.1857	3.13457	TRUE	2.17243e-09
C1_00170W	3222.29	367.399	3.13267	TRUE	5.7312e-19
C7_00100W	885.455	101.625	3.12316	TRUE	2.08483e-11
C3_06660C	23.9238	2.77602	3.10736	TRUE	0.000713632
C1_09310C	82.081	9.6071	3.09487	TRUE	4.33319e-12
C2_03790C	877.868	102.956	3.09198	TRUE	1.5895e-23
C6_03230W	133.386	15.6484	3.09151	TRUE	2.17522e-05
C3_04310C	51.0731	6.00065	3.08937	TRUE	0.00195459
C7_02360W	14.7939	1.74502	3.08369	TRUE	0.00461134
CR_05490W	287.402	34.1187	3.07443	TRUE	2.13818e-09
C7_03570W	389.477	46.6759	3.06079	TRUE	1.9766e-10
CR_08420W	1890.46	227.567	3.05438	TRUE	5.6859e-38
C3_06450W	171.553	20.9366	3.03455	TRUE	1.738e-11
C5_04880C	4353.82	546.817	2.99315	TRUE	2.97946e-10
C1_01740W	1693.34	213.689	2.98629	TRUE	1.50616e-05
C2_02640C	1150.82	146.071	2.97792	TRUE	4.35995e-40
C2_05360C	485.654	62.6812	2.95383	TRUE	0.000322475
C2_02950W	1343.55	173.761	2.95087	TRUE	4.75735e-41
CR_03690W	712.075	94.2801	2.917	TRUE	8.31732e-15
C2_00860C	30.7844	4.08489	2.91383	TRUE	0.00414477
C1_00390W	11715.7	1563.35	2.90574	TRUE	5.87287e-14
C5_03270W	76.0619	10.1791	2.90157	TRUE	1.62033e-09
C7_02150C	309.751	41.8076	2.88927	TRUE	2.4646e-10
CR_01910C	100.439	13.6246	2.88203	TRUE	0.00354471
C4_03000C	76.4226	10.4991	2.86373	TRUE	8.23092e-07
C1_08170C	868.543	119.599	2.86039	TRUE	5.1902e-10
C4_01550C	236.218	33.5316	2.81653	TRUE	9.33067e-09
C3_04650W	142.048	20.2339	2.81153	TRUE	6.657e-06
C6_02210W	418.873	59.8092	2.80807	TRUE	2.68331e-06
C1_14190C	277.918	39.8104	2.80344	TRUE	3.36374e-10
C2_03390C	4921.07	712.867	2.78727	TRUE	4.39745e-17
C2_02910W	71.9898	10.4902	2.77876	TRUE	0.00152774
C2_00510W	192.645	28.2894	2.76761	TRUE	0.00359225
C5_05190W	1274.92	187.84	2.76283	TRUE	7.2143e-23
C5_01450W	254.615	37.7061	2.75545	TRUE	7.9917e-14
C7_02010C	155.558	23.0637	2.75376	TRUE	4.20635e-05
C4_04850C	459.516	69.2332	2.73058	TRUE	0.000453223
C3_05990C	352.653	53.4644	2.7216	TRUE	3.08027e-09
CR_05800C	952.086	144.479	2.72024	TRUE	2.01553e-09
C4_05880W	595.109	92.3628	2.68777	TRUE	9.34384e-06
C4_04380C	650.558	101.44	2.68105	TRUE	2.19039e-07
C5_00450C	908.587	141.938	2.67836	TRUE	2.79902e-08
C6_04400W	110.598	17.3863	2.6693	TRUE	8.81174e-07
C2_00630C	626.83	100.489	2.64103	TRUE	4.47971e-06
C7_02500C	1067.06	171.585	2.63664	TRUE	2.98384e-05
C2_02570W	108.385	17.4793	2.63244	TRUE	7.20095e-11
C1_01390C	1042.07	168.669	2.62719	TRUE	2.27137e-11
C6_03500C	68.4954	11.1426	2.61992	TRUE	1.5642e-05
C2_05130W	604.555	99.5746	2.60202	TRUE	2.5202e-08
C6_04410C	554.723	92.8848	2.57825	TRUE	6.48778e-10
C3_06880W	130.049	21.9071	2.56959	TRUE	2.67645e-05
CR_02270C	303.789	51.2275	2.56808	TRUE	2.99545e-16
CR_06310W	45.9113	7.78109	2.5608	TRUE	2.37169e-05
C2_05990C	136.789	23.2469	2.55684	TRUE	5.41912e-05
C1_13950C	75.5781	12.8796	2.55288	TRUE	1.29015e-06
C5_00890C	1624.55	277.59	2.54901	TRUE	2.77133e-16
C7_02240W	73.6496	12.6541	2.54107	TRUE	0.000392561
CR_02490W	107.138	18.4526	2.53757	TRUE	0.00135458
C4_05140C	2413.18	417.188	2.53217	TRUE	4.53361e-12
C5_05450C	1316.32	227.694	2.53134	TRUE	3.36523e-10
C1_08530W	73.2649	12.6989	2.52842	TRUE	0.00170514
C1_04020C	499.878	86.8252	2.52539	TRUE	1.42616e-09
CR_09010C	3794.87	660.84	2.52168	TRUE	1.21347e-30
C3_06670C	381.368	66.6113	2.51734	TRUE	3.28166e-05
C4_06530C	201.12	35.4615	2.50373	TRUE	0.00948441
C5_03930C	613.386	108.576	2.49808	TRUE	8.39482e-08
C7_03460W	111.964	19.9512	2.48848	TRUE	3.71891e-09
C4_05900C	1599.65	286.713	2.48008	TRUE	4.04922e-12
C2_04050C	6351.79	1140.84	2.47707	TRUE	3.30888e-06
C3_01250W	5402.58	976.233	2.46835	TRUE	2.75101e-09
C1_13470W	80.6907	14.8299	2.44389	TRUE	0.000521326
CR_00630W	529.123	97.8967	2.43427	TRUE	8.46149e-10
C5_03500W	9411.65	1754.03	2.42378	TRUE	2.14112e-14
C2_03040W	1028.64	192.012	2.42147	TRUE	8.79644e-11
C2_00690W	266.741	50.0873	2.41293	TRUE	0.00027447
C7_02910W	32259.5	6064.21	2.41133	TRUE	1.45788e-13
C5_04320C	713.416	134.112	2.4113	TRUE	2.53043e-07
C2_08330W	420.667	79.2428	2.40833	TRUE	0.000280923
C1_04470C	251.815	47.6908	2.40058	TRUE	0.000628671
C2_07720C	631.164	119.738	2.39813	TRUE	1.20096e-06
C2_02600C	489.855	92.9893	2.39722	TRUE	5.66032e-09
C2_09810C	333.212	63.3768	2.39441	TRUE	0.000621832
CR_09060W	88.3293	16.915	2.38459	TRUE	0.000115719
CR_09680C	354.695	68.2569	2.37753	TRUE	0.00228372
C4_00080C	166.606	32.2431	2.36938	TRUE	9.05265e-09
C2_02590W	2326.75	452.337	2.36285	TRUE	0.00151912
C7_01390W	186.939	36.513	2.35609	TRUE	1.69646e-07
C1_06130C	2692.77	526.402	2.35485	TRUE	8.1733e-24
C2_05060C	123.837	24.2588	2.35186	TRUE	1.30303e-06
C4_06780C	233.964	45.8602	2.35097	TRUE	9.2045e-05
C1_09290C	870.391	171.083	2.34697	TRUE	7.18443e-16
CR_07480W	638.972	126.813	2.33305	TRUE	3.35693e-09
CR_02910W	885.552	176.883	2.32378	TRUE	1.70942e-08
C2_08130W	374.38	75.569	2.30864	TRUE	0.000801866
CR_05750W	914.524	184.935	2.306	TRUE	1.9512e-08
C2_10300C	170.817	34.8153	2.29466	TRUE	1.64115e-10
C3_02710W	1866.42	381.883	2.28907	TRUE	1.07369e-06
C3_00920W	2535.81	519.718	2.28665	TRUE	0.00193932
C1_05870W	699.214	143.461	2.28508	TRUE	0.00306368
C2_03750W	1512.78	310.546	2.28433	TRUE	9.9193e-10
C3_06490W	1340.83	275.282	2.28414	TRUE	4.47665e-11
C1_07030C	953.948	196.795	2.27721	TRUE	8.21078e-13
CR_10270C	3081.5	639.583	2.26843	TRUE	1.56321e-13
C1_04500W	1403.13	292.434	2.26247	TRUE	3.92648e-06
C6_00800C	1534.47	320.317	2.26017	TRUE	1.31844e-16
C1_06550W	12592.6	2632.85	2.25788	TRUE	9.42561e-08
C2_04400W	1871.64	391.62	2.25678	TRUE	1.74242e-27
C5_04490C	5824.11	1220.54	2.25452	TRUE	4.35555e-06
C7_02370W	939.372	197.665	2.24864	TRUE	5.94457e-09
C1_11200W	2340.66	497.97	2.23279	TRUE	6.35226e-05
C2_05890C	4183.45	890.965	2.23125	TRUE	3.04897e-34
C1_14030W	370.039	79.0959	2.226	TRUE	1.49414e-05
C3_07360W	347.936	75.841	2.19777	TRUE	5.20945e-09
C5_04260W	123.638	26.9626	2.19709	TRUE	1.47943e-06
C4_04470W	120.48	26.5191	2.1837	TRUE	4.58943e-07
C5_04830W	1408.13	310.803	2.17971	TRUE	1.22106e-08
C3_01060W	77.9356	17.3225	2.16964	TRUE	4.37426e-05
C2_09940W	5828.21	1302.8	2.16143	TRUE	9.55744e-22
C7_00400W	2632.12	589.604	2.1584	TRUE	2.28794e-13
CR_00130C	1732.55	390.428	2.14977	TRUE	8.13908e-19
C1_03040W	280.551	63.5655	2.14195	TRUE	4.49484e-06
C3_04330C	918.99	208.263	2.14164	TRUE	5.51934e-06
C6_01060C	1431.1	324.589	2.14044	TRUE	8.45368e-05
C3_07270C	16969.7	3851.51	2.13946	TRUE	9.67267e-10
C1_08010W	3148.08	715.677	2.13709	TRUE	9.09978e-05
C7_03860W	2004.55	460.278	2.1227	TRUE	7.61695e-09
C4_02330C	45.0345	10.3643	2.11941	TRUE	0.00243642
C5_01820W	6362.87	1468.01	2.11582	TRUE	9.86158e-12
C3_03990C	165.639	38.3169	2.11199	TRUE	0.0015081
C6_02890C	80.6356	18.7086	2.10772	TRUE	0.00320471
C1_07080W	171.701	39.98	2.10255	TRUE	9.71104e-06
C6_00840W	2540.88	592.666	2.10004	TRUE	1.01227e-07
C2_01120W	36162.9	8467.03	2.09458	TRUE	2.01233e-06
C2_04230W	2263.98	531.67	2.09026	TRUE	8.0423e-19
C4_02120W	2714.43	640.996	2.08226	TRUE	1.81997e-05
CR_00740C	401.955	95.0151	2.08081	TRUE	1.42323e-09
C4_00130W	2781.41	659.541	2.07628	TRUE	0.00380956
C1_10700C	1054.37	250.181	2.07533	TRUE	1.86898e-10
CR_03890W	507.725	120.906	2.07016	TRUE	0.00660609
C6_03750C	2912.15	695.258	2.06646	TRUE	4.61514e-10
C7_03680W	207.653	49.6065	2.06557	TRUE	9.04732e-07
C1_14060W	1168.71	279.673	2.0631	TRUE	5.36303e-07
C1_06750W	82.2094	19.6823	2.0624	TRUE	4.50106e-05
C1_11950W	108.346	25.997	2.05923	TRUE	0.000213805
CR_03270W	771.722	185.584	2.05601	TRUE	0.00387
C6_00140C	305.023	73.4612	2.05387	TRUE	2.29215e-05
C5_04440C	814.036	196.174	2.05296	TRUE	2.32812e-05
C3_07980C	269.309	64.9972	2.05081	TRUE	0.000419884
CR_07150W	2529.44	612.569	2.04587	TRUE	1.79721e-05
C3_03870C	4841.75	1173.06	2.04526	TRUE	1.06016e-07
C6_00930C	1148.89	280.002	2.03673	TRUE	3.56458e-14
CR_10020C	266.573	65.009	2.03582	TRUE	4.38596e-05
CR_04480C	215.32	52.5108	2.03579	TRUE	5.86692e-05
C3_06220C	340.991	83.356	2.03237	TRUE	4.26911e-06
C4_04550C	782.126	191.799	2.02781	TRUE	2.19804e-09
C1_05700W	508.413	124.824	2.02611	TRUE	5.26934e-11
CR_07060C	105.909	26.2846	2.01053	TRUE	1.26346e-05
C3_04000C	244.272	60.6326	2.01033	TRUE	0.00231544
C1_09740C	49.1473	12.3065	1.9977	TRUE	0.00682392
C3_03410C	3661.7	918.589	1.99502	TRUE	2.19539e-05
C3_02540C	205.671	51.6631	1.99313	TRUE	1.03765e-10
CR_07490C	1134.6	285.414	1.99106	TRUE	2.07704e-05
CR_09090C	442.462	111.308	1.99099	TRUE	0.00141752
CR_01900C	141.825	35.6969	1.99024	TRUE	4.67363e-05
C3_03490W	102.403	25.9007	1.98319	TRUE	0.00640936
C6_00290W	3167.57	802.059	1.9816	TRUE	1.85171e-15
C2_08620W	481.525	121.961	1.9812	TRUE	3.66449e-05
C1_03150C	391.229	99.2436	1.97897	TRUE	0.00111194
CR_09070C	1024.78	261.219	1.97198	TRUE	5.17756e-07
C7_01230C	1066.45	272.676	1.96756	TRUE	5.5338e-06
CR_04640W	52.0991	13.3842	1.96073	TRUE	9.72709e-05
CR_08670C	208.746	53.6346	1.96051	TRUE	1.62033e-09
C1_09240C	71.1391	18.3036	1.95851	TRUE	0.00344111
CR_09920W	5691.73	1464.67	1.95829	TRUE	3.18897e-06
CR_09170C	300.333	77.4003	1.95615	TRUE	0.000252249
CR_00290W	1348.43	347.763	1.95511	TRUE	9.6843e-06
C5_02520W	148.197	38.2763	1.95299	TRUE	0.00186204
C1_12930C	63.7316	16.4983	1.94969	TRUE	0.000113767
C1_01760W	471.259	122.01	1.94952	TRUE	4.05653e-06
CR_00910W	5681.73	1472.16	1.9484	TRUE	1.21234e-15
C1_02630C	489.747	127.271	1.94414	TRUE	6.27299e-06
C2_07140W	1128.67	294.521	1.93818	TRUE	2.17045e-23
C5_03870C	526.14	137.576	1.93522	TRUE	4.72187e-09
C3_05270C	270.231	70.9753	1.9288	TRUE	2.33257e-11
C3_06480C	762.8	200.742	1.92596	TRUE	4.35851e-10
CR_07160C	309.628	81.6046	1.92381	TRUE	5.30705e-06
C2_00940W	931.543	245.944	1.92129	TRUE	0.00127506
C1_10410W	221.228	58.459	1.92004	TRUE	6.21791e-05
C5_00230C	76.4425	20.2466	1.9167	TRUE	0.00017413
C2_08790W	976.635	259.55	1.91181	TRUE	6.06175e-06
C2_02580W	284.512	76.1498	1.90158	TRUE	3.22283e-08
C2_06320W	1519.02	408.62	1.89431	TRUE	1.82593e-08
C3_04070C	1235.36	332.507	1.89347	TRUE	2.90488e-07
C2_06070W	479.591	129.377	1.89022	TRUE	3.79219e-13
C1_05510C	273.445	73.7934	1.88969	TRUE	8.49943e-12
C1_01810C	483.984	130.913	1.88635	TRUE	6.49717e-09
C3_00310C	198.861	54.0193	1.88022	TRUE	1.34043e-08
C2_04460W	2421.44	657.952	1.87981	TRUE	7.69055e-11
C4_02070W	186.375	50.6699	1.87901	TRUE	1.58555e-10
C6_03320W	760.388	207.332	1.87479	TRUE	3.91979e-12
C1_05140W	1753.06	479.008	1.87175	TRUE	3.08415e-05
C2_07270W	809.816	221.283	1.8717	TRUE	5.45203e-16
C7_03480W	1676.26	458.98	1.86874	TRUE	4.65267e-06
C4_05130C	664.576	182.135	1.86742	TRUE	3.20541e-06
C3_06340W	84.1518	23.104	1.86485	TRUE	0.00391822
C2_00250W	4491.48	1234.34	1.86345	TRUE	1.53056e-08
C7_00930W	3709.19	1020.84	1.86134	TRUE	6.27319e-06
C5_02710W	3774.07	1041.45	1.85753	TRUE	7.84672e-06
C5_00830C	2293.1	632.886	1.85728	TRUE	1.97207e-07
C3_00210C	94.8218	26.27	1.8518	TRUE	6.41463e-05
CR_04630C	97.5939	27.121	1.84738	TRUE	0.000692051
C2_07400C	3349.59	934.287	1.84205	TRUE	4.37657e-09
C4_02940W	6446.68	1808.09	1.83409	TRUE	1.02153e-15
C3_05000W	2866.3	804.097	1.83375	TRUE	1.37264e-06
C7_01550W	3634.07	1019.9	1.83315	TRUE	2.26711e-05
C7_01680C	150.923	42.449	1.83001	TRUE	0.00104387
CR_07530C	1026.7	289.96	1.82409	TRUE	2.01656e-05
CR_10860C	1132.16	320.347	1.82137	TRUE	1.73535e-07
C6_01160W	143.572	41.0253	1.80719	TRUE	3.96785e-05
CR_04870C	855.01	244.466	1.80631	TRUE	9.57843e-07
C3_02340W	64.2431	18.3787	1.80551	TRUE	0.00295569
C2_10210C	3582.61	1027.12	1.8024	TRUE	0.000485185
C6_03740W	157.157	45.3056	1.79444	TRUE	0.000343934
C2_10350C	6795.14	1959.7	1.79387	TRUE	5.76275e-11
C4_00620C	670.402	193.607	1.79189	TRUE	0.000185696
CR_08440W	420.729	121.579	1.79099	TRUE	3.9262e-10
C1_08330C	2696.37	779.542	1.79032	TRUE	1.29296e-07
CR_03870W	333.825	96.8167	1.78576	TRUE	4.20929e-09
C2_06940C	436.88	127.02	1.78218	TRUE	1.9332e-12
C7_01510W	1296.18	377.029	1.78151	TRUE	7.46859e-06
C4_06820C	605.962	176.302	1.78118	TRUE	0.000109452
C1_08990C	1857.42	540.665	1.78049	TRUE	0.00140191
CR_09780C	121.677	35.5437	1.77539	TRUE	0.00686648
C7_03780C	94.8313	27.7422	1.77328	TRUE	0.00159623
C3_04350C	124.822	36.5299	1.77272	TRUE	0.00166145
C2_06260W	77.648	22.8119	1.76716	TRUE	0.00173581
C3_04190W	40.9394	12.0587	1.76342	TRUE	0.00672617
C3_06140W	169.854	50.1881	1.75888	TRUE	2.09329e-05
C6_00020W	55.0834	16.2774	1.75875	TRUE	0.00599902
C4_04980W	478.555	141.846	1.75436	TRUE	0.00109329
CR_10670W	6300.94	1872.58	1.75054	TRUE	0.000220283
C3_02140C	499.395	148.998	1.74489	TRUE	0.002266
C2_02760W	3273.51	978.787	1.74177	TRUE	6.37266e-06
C7_03250C	12227.7	3667	1.73748	TRUE	0.000209974
C6_03690W	1436.82	432.353	1.73259	TRUE	4.26897e-13
C4_00860C	455.771	137.197	1.73207	TRUE	0.00735237
C3_01470W	928.317	280.597	1.72612	TRUE	0.000607142
C7_03080W	2406.91	728.578	1.72403	TRUE	0.00390368
C4_03940C	8199.64	2483.55	1.72316	TRUE	1.25815e-05
C7_02390W	918.093	279.416	1.71623	TRUE	9.06554e-17
C3_00050C	80.9663	24.6667	1.71476	TRUE	0.000258536
C2_06370C	104.001	31.7252	1.71289	TRUE	1.73091e-06
C3_06630W	118.62	36.1921	1.71261	TRUE	2.07859e-05
C2_06470W	2189.55	669.61	1.70924	TRUE	0.00221217
C2_06100W	4512.17	1382.56	1.70648	TRUE	0.00174817
C1_03270W	380.96	116.828	1.70525	TRUE	0.000102843
CR_06080W	4316.94	1324.26	1.70482	TRUE	8.44712e-15
C6_00850W	812.148	249.598	1.70214	TRUE	2.10331e-10
C1_11280W	421.139	129.919	1.69669	TRUE	5.37078e-08
C3_04880W	2102.95	649.5	1.69502	TRUE	0.000122173
C1_12840W	73.6882	22.7947	1.69273	TRUE	0.00024613
C3_03720W	595.863	184.92	1.68808	TRUE	1.39276e-09
C4_00630C	1315.64	409.622	1.6834	TRUE	0.00213232
C7_02220C	360.115	112.144	1.6831	TRUE	4.08039e-07
C5_01420W	244.404	76.2662	1.68015	TRUE	3.47031e-06
C6_00420W	1189.18	371.724	1.67766	TRUE	0.000437397
C1_13580W	2183.16	682.975	1.67652	TRUE	4.45484e-05
C4_01920W	952.539	298.576	1.67368	TRUE	0.0045866
C3_01790C	192.991	60.7488	1.66761	TRUE	6.36621e-05
C3_03600C	124.261	39.1299	1.66703	TRUE	2.51578e-05
C1_01040W	335.2	105.993	1.66106	TRUE	4.78136e-05
CR_02060W	423.067	133.811	1.66069	TRUE	4.78096e-05
C2_06440C	670.596	212.195	1.66005	TRUE	3.33423e-05
C2_00340C	4739.87	1503.63	1.6564	TRUE	3.63239e-10
CR_01790C	281.821	89.4278	1.65598	TRUE	2.06855e-07
C6_04550C	949.428	301.448	1.65515	TRUE	1.22435e-08
C5_01400W	162.764	51.7228	1.65391	TRUE	0.00393996
C4_02930W	294.444	93.7027	1.65183	TRUE	0.000695817
C1_05320C	333.455	106.204	1.65065	TRUE	0.000220814
C7_00240W	384.343	122.569	1.6488	TRUE	4.75628e-09
C3_02510C	84.9684	27.1171	1.64772	TRUE	0.00686315
C1_09400C	114.535	36.5711	1.64702	TRUE	3.28278e-05
CR_00360C	7716.75	2468.8	1.64418	TRUE	2.79408e-05
C3_07810C	6375.62	2040.46	1.64367	TRUE	0.00354782
C2_02920W	740.503	237.232	1.64221	TRUE	2.93855e-08
C2_09030W	155.325	49.7998	1.64108	TRUE	9.43351e-05
C7_02520W	53.9227	17.2994	1.64017	TRUE	0.00431371
C3_07100C	317.079	102.12	1.63457	TRUE	1.64183e-07
C7_01430C	439.19	141.804	1.63095	TRUE	1.83996e-13
C3_02280C	5327.13	1720.11	1.63086	TRUE	0.00556126
C1_00550W	439.898	142.682	1.62436	TRUE	2.94796e-05
C2_04480W	118.117	38.3797	1.62181	TRUE	0.00114921
C5_01740C	119.198	38.7319	1.62177	TRUE	0.00206557
C6_03260W	868.012	282.237	1.62081	TRUE	1.0478e-05
C7_04340C	201.795	65.6801	1.61936	TRUE	9.89177e-05
C1_01100W	1578.6	515.218	1.61539	TRUE	0.000768307
C4_00170W	1765.62	577.89	1.61131	TRUE	2.24563e-07
C1_08740C	9296.59	3050.92	1.60746	TRUE	6.66803e-05
C7_01730C	34.7755	11.4432	1.60357	TRUE	0.00893439
C4_05340W	289.255	95.3375	1.60123	TRUE	0.000327892
CR_10360C	2654.45	879.494	1.59367	TRUE	0.00020212
C4_05800C	237.416	78.9521	1.58837	TRUE	0.000155129
C3_04640W	398.66	132.729	1.58667	TRUE	1.54981e-08
C1_09380W	579.043	194.112	1.57678	TRUE	3.02965e-08
CR_00020W	993.846	333.522	1.57524	TRUE	3.01941e-06
C1_10290W	107.235	36.0888	1.57115	TRUE	0.00178987
C3_06640W	80.9209	27.293	1.56798	TRUE	0.00491501
CR_05480W	3026.77	1021.16	1.56757	TRUE	5.67438e-12
CR_00990W	541.553	183.185	1.5638	TRUE	0.000267712
C6_00910C	2655.65	900.608	1.56009	TRUE	1.80549e-08
C3_04340W	1370.7	465.286	1.55872	TRUE	1.06066e-06
C4_00060W	274.563	93.5053	1.55402	TRUE	1.02605e-05
C1_09660W	1915.55	652.764	1.55312	TRUE	4.27616e-09
C1_03810C	91.5852	31.2361	1.5519	TRUE	0.000197864
C4_00010W	1023.08	349.561	1.5493	TRUE	2.13472e-05
C1_12700W	134.381	45.9857	1.54707	TRUE	7.89369e-05
C1_11700C	250.969	85.9167	1.5465	TRUE	2.46035e-08
C2_01780W	2538.02	868.886	1.54646	TRUE	8.64711e-05
C5_03570W	579.799	199.094	1.54211	TRUE	8.446e-06
CR_09610C	231.201	79.4208	1.54156	TRUE	1.23792e-05
CR_00870C	133.094	45.772	1.5399	TRUE	0.0023357
CR_06850C	197.118	67.8743	1.53812	TRUE	0.00157008
C1_09540W	177.095	61.161	1.53384	TRUE	1.32119e-06
C1_02860C	928.2	321.049	1.53164	TRUE	0.000214042
C4_02150C	74.1423	25.6634	1.53058	TRUE	0.00870052
C3_06750W	1468.04	508.981	1.52821	TRUE	0.00011506
C5_05500C	2443.7	847.41	1.52794	TRUE	9.55545e-05
C4_01860C	157.239	54.5526	1.52723	TRUE	0.00623807
C7_04280C	555.388	193.024	1.52472	TRUE	5.2405e-11
C3_03480C	1162.13	404.16	1.52377	TRUE	5.704e-09
C2_02880C	361.445	125.915	1.52133	TRUE	8.23292e-10
C2_04800C	204.707	71.4744	1.51806	TRUE	2.34699e-05
C6_02420W	130.881	45.7107	1.51765	TRUE	0.00039721
C4_06100W	925.963	323.553	1.51695	TRUE	1.01666e-12
C2_01660C	265.423	93.0929	1.51155	TRUE	1.61487e-05
C3_00060W	367.211	129.035	1.50885	TRUE	2.63312e-07
CR_01730W	1980.68	697.545	1.50564	TRUE	8.77466e-05
C6_01940W	138.759	48.8878	1.50503	TRUE	0.000258898
C6_04430W	103.965	36.6551	1.50401	TRUE	0.000590396
C4_05690W	6492.52	2289.28	1.50388	TRUE	0.000656002
C5_03610W	307.17	108.435	1.50221	TRUE	3.73771e-06
C3_07630C	828.798	292.58	1.50219	TRUE	0.00321735
C5_02220C	211.138	74.5769	1.50138	TRUE	1.80522e-05
CR_09020C	1140.31	402.899	1.50094	TRUE	0.000925135
C3_01150C	58.5635	165.878	-1.50205	TRUE	0.000836437
C2_03370W	55.0509	156.132	-1.50392	TRUE	1.70348e-05
C1_05210C	236.397	672	-1.50725	TRUE	2.1423e-09
C4_01740W	38.348	109.015	-1.5073	TRUE	0.00169388
C1_03350C	995.885	2831.54	-1.50753	TRUE	1.17465e-06
C1_11040W	1673.19	4759.79	-1.50829	TRUE	3.36374e-10
C4_03530W	45.6047	129.755	-1.50854	TRUE	0.000541883
C2_06960W	646.133	1839.95	-1.50977	TRUE	3.18042e-08
C1_07880C	160.842	458.095	-1.51	TRUE	4.77468e-06
C2_07110C	103.202	294.135	-1.51101	TRUE	3.32232e-08
C4_01260W	100.64	287.022	-1.51196	TRUE	7.19166e-05
C4_00880W	127.86	364.66	-1.51199	TRUE	0.000303083
CR_02180W	62.231	177.534	-1.51239	TRUE	0.00916927
C1_00590W	2084.37	5950.73	-1.51345	TRUE	5.46302e-12
C5_05280C	95.1142	271.88	-1.51524	TRUE	6.25627e-08
C6_00790C	2475.45	7078.15	-1.51568	TRUE	0.000360677
C2_07410W	87.7023	250.948	-1.5167	TRUE	3.6733e-05
C2_02930C	318.017	910.936	-1.51825	TRUE	0.00100795
C2_03830W	127.402	365.181	-1.51923	TRUE	2.34092e-05
C3_04500C	7237.43	20779.7	-1.52163	TRUE	2.78026e-11
C1_11220C	768.164	2211.54	-1.52557	TRUE	4.15229e-12
C7_00990W	4586.33	13281.3	-1.53398	TRUE	7.73793e-06
C7_01450C	1309.32	3791.71	-1.53403	TRUE	1.24769e-12
C1_03780C	684.185	1989.42	-1.53989	TRUE	1.58955e-10
C1_10840C	539.272	1569.43	-1.54116	TRUE	0.0025508
CR_05620C	80.9238	235.738	-1.54255	TRUE	0.00660345
C1_13060C	760.782	2216.31	-1.54261	TRUE	2.57978e-09
C7_02840C	700.367	2041.39	-1.54337	TRUE	1.26346e-05
C6_01970C	4433.99	12933	-1.54438	TRUE	9.66457e-14
C1_10390C	3836.52	11204.1	-1.54616	TRUE	1.12261e-10
C7_01910C	37.6525	109.994	-1.5466	TRUE	0.000172713
C1_04180W	1492.11	4375.49	-1.5521	TRUE	1.70534e-05
CR_08510W	17.2093	50.6156	-1.55639	TRUE	0.00483713
C2_07910C	40.0338	117.783	-1.55684	TRUE	0.000104247
C4_07180W	6984.91	20568.2	-1.5581	TRUE	1.35149e-08
C3_06850W	180.646	532.243	-1.55892	TRUE	3.97433e-08
C1_06580W	5685.99	16773.2	-1.56067	TRUE	8.86255e-10
C1_07000W	147.298	434.588	-1.56091	TRUE	5.82967e-08
C2_00380C	466.363	1376.33	-1.56131	TRUE	1.53441e-05
C1_11360W	3004.29	8897.25	-1.56634	TRUE	1.01005e-17
C5_01700W	149.412	442.586	-1.56666	TRUE	1.67451e-05
C6_01780C	76.4445	226.695	-1.56827	TRUE	0.000646418
C3_07410C	1994.41	5914.88	-1.56839	TRUE	5.02216e-17
C1_11880W	168.519	501.021	-1.57196	TRUE	6.60044e-11
CR_02430C	391.246	1165.06	-1.57426	TRUE	2.18553e-11
C2_09500W	93.7126	279.472	-1.57639	TRUE	8.67432e-07
CR_05550C	400.737	1200.27	-1.58263	TRUE	1.3988e-12
C2_04820W	87.8093	263.122	-1.58329	TRUE	0.00130975
C7_00620W	1358.9	4073.26	-1.58374	TRUE	1.17422e-07
C3_02470C	3949.74	11901.2	-1.59128	TRUE	2.27319e-07
C2_07680W	274.523	827.486	-1.59181	TRUE	4.32949e-09
CR_03680C	164.816	497.498	-1.59384	TRUE	1.22917e-06
C2_04370W	310.129	939.154	-1.59849	TRUE	1.7396e-13
C1_06970C	126.489	384.328	-1.60332	TRUE	0.000809879
C1_06470W	1543	4696.09	-1.60572	TRUE	1.96415e-13
C4_04890C	4208.7	12812.8	-1.60614	TRUE	2.75719e-08
CR_08480C	1037.58	3161.7	-1.60748	TRUE	2.82291e-13
C5_04290C	199.889	609.692	-1.60888	TRUE	0.000116844
C2_04080W	571.01	1742.46	-1.60954	TRUE	0.000401908
C3_06010W	2403.11	7341.8	-1.61123	TRUE	3.90298e-09
C7_00710W	1446.39	4422.56	-1.61242	TRUE	1.9854e-10
C1_08070W	222.008	680.236	-1.61543	TRUE	0.00153082
CR_07280W	450.763	1381.55	-1.61585	TRUE	0.00059616
C6_04180W	178.431	547.197	-1.61669	TRUE	1.13007e-06
CR_01600C	41.8187	128.251	-1.61675	TRUE	0.000398049
C1_05360C	123.367	378.932	-1.61898	TRUE	2.6733e-05
C1_14280C	1190.49	3660.4	-1.62045	TRUE	2.76953e-05
C1_03680W	359.452	1105.24	-1.62048	TRUE	0.00879432
C1_09210C	183.352	564.235	-1.62168	TRUE	3.17213e-10
C4_00760W	264.052	814.405	-1.62493	TRUE	1.10673e-06
C6_03380W	427.003	1317.61	-1.6256	TRUE	1.8742e-13
C1_10870W	4452.86	13749.5	-1.62658	TRUE	3.80527e-12
C2_06170C	810.612	2512.09	-1.6318	TRUE	3.1718e-13
C2_05270W	172.965	536.641	-1.63348	TRUE	7.46426e-07
C2_05690C	198.001	617.558	-1.64107	TRUE	7.69534e-08
C2_08670C	132.265	413.396	-1.64409	TRUE	0.000112818
C4_01050C	1827.25	5724.1	-1.64737	TRUE	3.8076e-10
C6_03810W	51.2137	160.562	-1.64853	TRUE	8.31429e-06
CR_00210W	71.0984	223.048	-1.64946	TRUE	0.000172713
C6_02240C	6975.41	21961.1	-1.6546	TRUE	1.69562e-09
C2_02060C	38.166	120.516	-1.65886	TRUE	5.96275e-06
C1_03830C	87.1743	275.358	-1.65934	TRUE	8.24242e-06
C3_04370C	184.714	583.733	-1.66002	TRUE	2.6862e-06
C5_02120C	158.306	500.481	-1.6606	TRUE	1.25605e-11
C3_01850W	198.493	628.61	-1.66307	TRUE	5.79343e-06
C4_01080W	209.422	663.625	-1.66395	TRUE	2.77009e-11
CR_09160C	1274.42	4045.32	-1.66642	TRUE	4.10541e-14
CR_03030C	6752.21	21451.4	-1.66764	TRUE	4.99756e-13
C7_04130C	1060.28	3371.69	-1.66903	TRUE	4.5136e-17
C3_06720W	139.752	444.917	-1.67067	TRUE	3.61623e-09
C3_05460W	63.4708	202.219	-1.67175	TRUE	2.32242e-07
C1_07900W	235.348	753.826	-1.67944	TRUE	0.000408772
C2_05410W	3112.45	9972.34	-1.67988	TRUE	8.38766e-15
CR_00900W	113.641	364.208	-1.68028	TRUE	1.08943e-09
C2_09460C	116.099	372.199	-1.68072	TRUE	4.38808e-07
C2_06810C	3979.58	12762.4	-1.68121	TRUE	1.6458e-16
C3_04680W	2252.24	7236.53	-1.68394	TRUE	1.15417e-09
C1_04710C	55.942	179.758	-1.68405	TRUE	2.8819e-07
C6_02290C	102.003	328.188	-1.68591	TRUE	7.38108e-08
C1_03030W	3288.75	10611.9	-1.69007	TRUE	3.31419e-13
C1_03090W	8550.23	27596.9	-1.69047	TRUE	1.35032e-10
C2_07300C	53.2815	171.977	-1.69051	TRUE	0.000401834
CR_03760W	119.735	386.808	-1.69178	TRUE	5.29389e-10
C1_04260W	2213.77	7151.9	-1.69182	TRUE	1.07661e-07
C2_05610C	6711.86	21689.2	-1.69219	TRUE	6.13489e-12
C4_04840C	60.0387	194.02	-1.69224	TRUE	9.72019e-05
C4_04900W	2455.35	7938.78	-1.69299	TRUE	9.34862e-24
C3_04670C	3859.22	12478.3	-1.69304	TRUE	4.39709e-10
C1_08090C	2394.72	7743.19	-1.69307	TRUE	9.34269e-18
C2_02420C	184.75	598.768	-1.69642	TRUE	3.79895e-14
C1_11870W	408.598	1327.73	-1.70021	TRUE	0.000800289
CR_07750C	133.16	433.873	-1.70411	TRUE	2.63312e-07
C2_07290W	469.591	1531.26	-1.70524	TRUE	5.0899e-13
C6_02070C	2995.1	9771.81	-1.70602	TRUE	2.67093e-17
CR_07010W	1671.57	5456.68	-1.70682	TRUE	3.27452e-05
C2_05710C	2632.31	8616.02	-1.71069	TRUE	1.07218e-20
C3_07290W	109.658	359.127	-1.71148	TRUE	1.13432e-05
C3_07600W	101.753	334.624	-1.71747	TRUE	1.15417e-09
C1_03010W	2852.69	9396.54	-1.71981	TRUE	2.07298e-06
CR_07170W	78.2062	257.662	-1.72012	TRUE	2.51209e-07
C1_07960W	31.7338	104.572	-1.7204	TRUE	0.000118079
CR_04100C	6415.73	21160.1	-1.72166	TRUE	6.04765e-15
C3_04960W	3612.57	11938.6	-1.72454	TRUE	5.89718e-17
C2_09430W	10308	34226.8	-1.73137	TRUE	1.26564e-10
C1_11060C	7774.07	25841	-1.73292	TRUE	7.9001e-12
C3_01780C	13.9383	46.4049	-1.73522	TRUE	0.00714789
C1_07910C	210.155	699.771	-1.73543	TRUE	0.000146822
C3_05100C	3530.24	11792.8	-1.74007	TRUE	3.24551e-20
C5_04990W	27.5594	92.1151	-1.74089	TRUE	0.000461675
C5_03020W	110.47	369.619	-1.74239	TRUE	1.24127e-06
CR_07290W	1023.22	3427.33	-1.74397	TRUE	7.10806e-05
C1_06450C	3454.99	11580.4	-1.74493	TRUE	1.75071e-14
CR_01440C	385.805	1294.47	-1.74642	TRUE	0.000386863
C7_03180C	512.409	1720.62	-1.74756	TRUE	9.0822e-10
C3_03900C	1082.18	3635.86	-1.74835	TRUE	5.87155e-09
CR_07630C	1527.21	5136.09	-1.74977	TRUE	2.39255e-21
C4_01520C	3391.56	11420.4	-1.75159	TRUE	7.79642e-15
C3_00090W	3758.59	12686.7	-1.75505	TRUE	9.33934e-11
C4_01000C	20.2741	68.7644	-1.76203	TRUE	0.00243004
CR_03380W	33.7173	114.478	-1.76351	TRUE	0.000243379
C1_12350W	232.522	789.511	-1.7636	TRUE	7.66998e-08
C1_05720W	3989.19	13559.9	-1.76518	TRUE	7.79227e-14
C2_08310W	97.9291	333.122	-1.76624	TRUE	9.12395e-10
C2_09900C	230.749	786.048	-1.76829	TRUE	8.39989e-07
C2_03010C	784.195	2674.92	-1.77021	TRUE	0.00411374
C3_02110W	4670.01	15931.6	-1.7704	TRUE	4.17416e-13
C4_02640C	33.1345	113.22	-1.77272	TRUE	0.00354096
C2_06130W	48.3705	166.164	-1.78041	TRUE	8.32561e-05
C6_01700W	3324.69	11429	-1.78141	TRUE	2.43697e-16
C5_04590C	3213.43	11049.7	-1.78182	TRUE	3.71624e-16
C2_01210C	249.043	856.532	-1.78211	TRUE	6.55872e-05
CR_00460C	41.9019	144.239	-1.78337	TRUE	0.00353916
C5_01550C	378.012	1301.24	-1.78338	TRUE	2.0158e-06
C2_00030W	84.267	290.311	-1.78456	TRUE	9.78005e-06
C2_09920W	9.59968	33.0998	-1.78576	TRUE	0.00778362
C3_01930W	86.9504	300.483	-1.78902	TRUE	0.000254038
C1_06960W	553.481	1913.68	-1.78975	TRUE	1.14144e-13
C7_00960W	4336.97	14998.3	-1.79004	TRUE	8.75251e-17
C4_01270W	6253.27	21682.9	-1.79388	TRUE	2.32358e-13
C2_03810C	3862.01	13401.5	-1.79497	TRUE	2.13124e-17
C2_03960W	1948.21	6765.51	-1.79605	TRUE	1.33655e-19
C4_01200C	168.983	587.568	-1.79788	TRUE	4.50801e-09
C5_02490C	377.975	1317.85	-1.80182	TRUE	3.80715e-19
C1_12770W	1011.13	3528.13	-1.80293	TRUE	2.3986e-13
C2_00210W	1695.01	5918.23	-1.80387	TRUE	2.8556e-25
C4_07120C	113.074	395.575	-1.80668	TRUE	0.000237654
C7_03920C	1661.25	5814.64	-1.80742	TRUE	7.69765e-14
C6_01980C	293.811	1028.76	-1.80795	TRUE	3.31037e-05
C2_01610C	3412.66	11950.9	-1.80814	TRUE	5.14484e-15
C2_10810W	60.5865	212.194	-1.80832	TRUE	2.10018e-07
C4_06850C	272.326	953.988	-1.80864	TRUE	1.08044e-16
CR_06790C	149.704	525.179	-1.8107	TRUE	0.00182278
C3_05240C	4222.93	14829.3	-1.81213	TRUE	9.58715e-08
C1_03110W	3793.28	13328.1	-1.81295	TRUE	1.46108e-13
C1_06890C	2880.74	10122.8	-1.8131	TRUE	2.28794e-13
C1_04450C	233.407	820.249	-1.81321	TRUE	0.00261139
C5_01540W	788.691	2772.08	-1.81344	TRUE	9.34338e-13
C2_02680W	101.159	356.448	-1.81707	TRUE	4.16243e-05
C5_02660C	349.038	1230.47	-1.81776	TRUE	1.64295e-17
C5_02650C	155.706	550.129	-1.82095	TRUE	1.11197e-12
C7_01580W	187.017	660.999	-1.82148	TRUE	2.63984e-07
C4_02850W	203.47	720.352	-1.82388	TRUE	2.03999e-10
C3_01490W	3124.8	11068	-1.82456	TRUE	6.18274e-11
C1_07890C	1013.39	3598.78	-1.82832	TRUE	0.00628543
C1_06230C	114.57	407.135	-1.82928	TRUE	0.000183614
C2_10550C	1358.97	4830.5	-1.82966	TRUE	5.68772e-17
C7_02040C	702.004	2500.02	-1.83239	TRUE	4.09554e-09
C1_00180W	4874.9	17376.2	-1.83367	TRUE	6.01168e-12
C1_06630W	96.4049	343.911	-1.83486	TRUE	6.06209e-09
CR_03360W	85.1075	303.849	-1.83599	TRUE	2.2845e-05
CR_08360C	1990.69	7115.78	-1.83775	TRUE	4.50801e-09
CR_00680W	100.48	360.137	-1.84164	TRUE	0.000101725
C1_04770C	205.497	737.307	-1.84315	TRUE	2.26884e-08
C1_03020C	6676.45	23984.1	-1.84492	TRUE	4.59668e-12
C1_08630W	83.7662	300.996	-1.84531	TRUE	1.19366e-07
C3_05200W	3127.91	11247	-1.84626	TRUE	7.27551e-08
C3_06830C	185.67	668.214	-1.84757	TRUE	1.05106e-13
C4_07080C	110.105	396.506	-1.84847	TRUE	6.89657e-07
C2_05520W	79.022	285.597	-1.85366	TRUE	0.000251413
C1_01370C	2191.48	7951.1	-1.85925	TRUE	6.94915e-14
C3_04830C	5832.46	21219.5	-1.86321	TRUE	0.00884794
C2_04600C	3731.92	13583.9	-1.8639	TRUE	8.62931e-21
CR_08150W	3756.23	13677.4	-1.86444	TRUE	5.37475e-17
CR_02420W	87.5646	318.986	-1.86507	TRUE	4.51818e-05
C5_04720C	159.443	582.004	-1.86799	TRUE	9.29662e-13
C1_13050W	2494.07	9129.24	-1.87199	TRUE	1.00335e-16
C4_07060W	507.984	1860.69	-1.87299	TRUE	9.34338e-13
C4_04730W	154.068	564.652	-1.87379	TRUE	3.23731e-09
C2_08040C	3579.33	13120.2	-1.87403	TRUE	6.53146e-24
C6_00650C	2250.31	8289.34	-1.88113	TRUE	4.93104e-16
CR_02720C	104.845	386.579	-1.88251	TRUE	4.19364e-12
C1_01160C	67.9577	250.838	-1.88405	TRUE	2.93855e-08
C1_12390C	3364.87	12462.3	-1.88895	TRUE	4.25372e-28
C1_04170C	1744.91	6468.56	-1.89029	TRUE	2.81006e-07
C5_03070W	5379.7	19944.3	-1.89038	TRUE	6.07838e-14
C2_06660W	25.9178	96.2861	-1.89338	TRUE	0.00152774
C4_01490W	751.486	2796.77	-1.89594	TRUE	1.08746e-10
C1_05640C	72.6648	270.463	-1.8961	TRUE	1.10364e-07
C2_02690W	218.25	813.885	-1.89885	TRUE	5.09822e-07
C2_05080C	37.538	140.079	-1.89982	TRUE	1.51943e-07
C4_03730C	69.0818	258.033	-1.90118	TRUE	2.90488e-07
C1_06460C	3033.7	11397.8	-1.90961	TRUE	3.12106e-20
C3_07150C	3489.82	13204.6	-1.91981	TRUE	1.94282e-10
C1_02330C	2221.93	8423.73	-1.92265	TRUE	6.18218e-19
C7_00040C	40.0959	152.967	-1.93169	TRUE	0.00030281
C1_12570C	52.0408	198.644	-1.93247	TRUE	1.28764e-06
CR_02030C	38.3878	146.688	-1.93404	TRUE	4.34053e-05
C1_13330C	81.3417	311.699	-1.93809	TRUE	0.000505062
C2_05340C	229.814	886.909	-1.94832	TRUE	3.09282e-08
C4_01500W	32.6358	126.482	-1.9544	TRUE	0.000806708
C1_01640W	1563.48	6060.87	-1.95476	TRUE	1.30643e-11
C5_05490C	773.339	3005.69	-1.95852	TRUE	9.26057e-19
C1_01870C	718.721	2793.47	-1.95855	TRUE	4.21317e-22
CR_08940W	93.5779	364.418	-1.96136	TRUE	1.70295e-06
C4_03250C	125.193	487.899	-1.96243	TRUE	8.76111e-16
C1_03460C	28.3814	110.852	-1.96561	TRUE	0.00029053
CR_04300W	506.597	1981.66	-1.9678	TRUE	4.04224e-16
C2_10620W	4960.76	19409.5	-1.96813	TRUE	2.37046e-10
C5_03480C	161.544	632.852	-1.96994	TRUE	8.46312e-07
C3_05370C	4586.44	18059.4	-1.9773	TRUE	2.07812e-19
C7_01790C	5776.86	22775.1	-1.9791	TRUE	6.07838e-14
C2_04350C	73.9444	291.671	-1.97983	TRUE	0.000984589
C1_07490C	49.4639	196.039	-1.98669	TRUE	9.36043e-05
C1_00640C	359.997	1428.33	-1.98827	TRUE	3.36816e-13
C2_03820C	3535.88	14081	-1.99361	TRUE	9.67907e-23
C6_02980C	178.715	717.378	-2.00507	TRUE	3.41363e-10
C3_02150C	508.68	2041.96	-2.00513	TRUE	9.34331e-12
CR_06810W	1291.65	5193.79	-2.00758	TRUE	3.54198e-05
C1_07500C	290.662	1169.52	-2.0085	TRUE	1.29985e-16
C1_14110C	5719	23081.4	-2.01289	TRUE	7.70696e-19
C3_07180C	117.514	474.738	-2.01429	TRUE	0.00143491
C6_02350C	71.815	290.468	-2.01602	TRUE	1.93324e-10
CR_03580C	113.062	457.937	-2.01803	TRUE	2.12745e-05
C4_05650W	106.062	429.71	-2.01845	TRUE	1.49517e-16
CR_04810W	4480.86	18168.8	-2.01962	TRUE	1.39874e-31
C2_01580W	50.4231	204.589	-2.02057	TRUE	1.88349e-05
C2_06520C	21.8154	88.5803	-2.02164	TRUE	0.000213542
C1_09080C	230.425	937.285	-2.02419	TRUE	3.13928e-12
C1_00560W	99.8603	412.997	-2.04815	TRUE	6.42669e-14
C1_01480C	5451	22558.2	-2.04906	TRUE	1.26564e-10
C4_01360W	186.043	772.299	-2.05352	TRUE	7.38108e-08
CR_09880W	627.217	2605.64	-2.0546	TRUE	0.000209624
CR_07600W	149.297	624.386	-2.06425	TRUE	5.79968e-11
C1_01350C	2470.21	10359.8	-2.06829	TRUE	2.44039e-31
CR_03450W	140.998	593.388	-2.0733	TRUE	1.9796e-06
C2_08840W	56.7277	239.51	-2.07796	TRUE	8.18483e-06
C2_03090C	141.374	599.173	-2.08346	TRUE	1.86676e-09
C5_04740C	79.0838	335.709	-2.08576	TRUE	5.25346e-09
C1_14130W	634.099	2704.05	-2.09234	TRUE	4.91847e-10
C5_03280W	974.851	4158.88	-2.09294	TRUE	5.82319e-08
C7_03910W	24.0964	102.858	-2.09376	TRUE	0.000116858
C5_05340W	249.435	1068.15	-2.09837	TRUE	3.20711e-17
CR_00310C	102.716	441.092	-2.10242	TRUE	4.39647e-14
C2_05840W	53.7755	231.018	-2.10298	TRUE	1.24296e-07
C1_13370W	40.3943	173.578	-2.10336	TRUE	7.41215e-07
C3_06060W	106.859	460.302	-2.10687	TRUE	2.61289e-10
C5_04270C	1863.79	8028.46	-2.10688	TRUE	4.26449e-08
CR_01780W	61.5403	265.16	-2.10726	TRUE	1.14051e-10
C1_14220C	379.272	1634.96	-2.10795	TRUE	6.74775e-09
C7_01950W	70.8291	306.817	-2.11497	TRUE	6.01519e-06
C4_05260W	85.9689	372.434	-2.1151	TRUE	8.539e-10
C2_09950W	405.989	1762.99	-2.11851	TRUE	0.00118897
C4_04390W	2067.07	9011.74	-2.12422	TRUE	4.1911e-12
C4_02050W	166.063	725.271	-2.12679	TRUE	5.31041e-18
C6_01040C	81.0027	354.158	-2.12835	TRUE	1.49637e-05
C1_12600C	96.5751	423.01	-2.13097	TRUE	6.78786e-14
C1_05500W	50.1074	219.997	-2.13439	TRUE	5.35331e-07
CR_10690W	15.6576	68.9662	-2.13903	TRUE	5.21104e-05
C1_07530W	17.6982	78.362	-2.14655	TRUE	0.00011968
C4_01300W	182.12	813.948	-2.16005	TRUE	6.48208e-12
C2_06970W	25.9301	115.937	-2.16064	TRUE	0.000612559
C5_05350W	63.6323	284.804	-2.16214	TRUE	3.04147e-05
CR_08020C	153.108	687.897	-2.16764	TRUE	2.0822e-17
CR_09740W	80.2031	363.783	-2.18135	TRUE	0.000202036
C2_01400C	33.5376	152.31	-2.18316	TRUE	0.000251834
C7_02340C	48.1693	220.657	-2.19562	TRUE	1.5975e-06
C2_10740C	191.014	877.02	-2.19893	TRUE	2.29999e-07
C7_00970C	26.2973	121.255	-2.20506	TRUE	0.00491797
C2_05050C	51.3765	237.088	-2.20624	TRUE	5.39785e-12
C5_01060C	57.0364	264.537	-2.21352	TRUE	4.96143e-09
C1_11030W	629.198	2937.01	-2.22276	TRUE	7.65609e-13
C5_01580C	6482.39	30261.7	-2.22289	TRUE	2.2619e-12
C1_11380W	132.355	619.8	-2.22739	TRUE	3.39823e-10
C2_10560C	361.548	1693.54	-2.22779	TRUE	4.29449e-06
C6_03210C	36.0169	169.41	-2.23377	TRUE	2.13363e-05
C1_13170C	168.037	792.213	-2.23711	TRUE	3.77536e-10
C4_05770C	117.161	554.868	-2.24365	TRUE	0.00011506
C5_04840C	20.0864	95.2527	-2.24554	TRUE	3.99554e-08
C1_13070C	164.709	782.407	-2.248	TRUE	1.28799e-07
C2_02740C	378.041	1796.5	-2.24857	TRUE	3.54048e-29
C2_07890W	188.928	899.951	-2.25201	TRUE	4.20133e-17
C3_05140C	85.7812	412.456	-2.26551	TRUE	1.098e-11
C2_01380W	101.299	488.607	-2.27006	TRUE	1.5417e-06
C6_01430C	273.91	1325.78	-2.27507	TRUE	1.07831e-09
C4_02870C	805.733	3901.42	-2.27563	TRUE	1.67131e-23
CR_03550W	52.0143	256.369	-2.30124	TRUE	4.26264e-09
C5_03250W	58.8515	292.366	-2.31262	TRUE	7.86767e-06
C5_02010C	97.2315	483.405	-2.31374	TRUE	1.96415e-13
C2_02610C	53.7673	267.6	-2.31528	TRUE	3.66085e-08
C3_05280C	104.708	523.188	-2.32096	TRUE	0.000131028
C5_01110W	77.3424	386.478	-2.32106	TRUE	2.81183e-15
C3_07800C	46.5276	234.118	-2.33108	TRUE	1.02812e-09
CR_01950W	157.36	792.266	-2.33192	TRUE	5.37078e-08
CR_08090W	7630.07	38766.3	-2.34504	TRUE	1.09116e-20
C5_03790W	89.3128	454.128	-2.34616	TRUE	1.51875e-09
C1_05160C	237.333	1215.58	-2.35666	TRUE	1.18159e-12
C4_05460C	112.017	574.962	-2.35975	TRUE	2.65913e-08
C1_00990C	195.629	1015.32	-2.37575	TRUE	2.8389e-23
C7_01250W	4255.57	22149.1	-2.37982	TRUE	7.64638e-37
C6_03440W	34.8686	181.905	-2.38319	TRUE	0.000213869
C5_00630C	99.8056	523.057	-2.38977	TRUE	7.13903e-09
C1_10260C	101.285	531.437	-2.39147	TRUE	9.544e-12
C3_04860W	176.888	933.055	-2.39912	TRUE	1.0879e-17
CR_01620C	2341.5	12357.2	-2.39985	TRUE	1.4265e-22
C1_13940W	586.017	3095.92	-2.40135	TRUE	6.32621e-07
C1_02180W	144.707	765.939	-2.4041	TRUE	3.59584e-08
C3_07400W	68.6948	364.739	-2.40859	TRUE	2.69633e-18
C1_10800C	104.741	560.379	-2.41958	TRUE	6.27604e-13
C1_01530C	561.3	3008.23	-2.42207	TRUE	5.29217e-25
C3_04520C	318.568	1712.59	-2.42651	TRUE	6.5417e-08
C1_10880W	126.446	687.224	-2.44226	TRUE	1.36798e-13
C5_00260W	378.18	2056.67	-2.44316	TRUE	1.24342e-24
C4_04810C	77.7802	424.034	-2.4467	TRUE	1.15384e-15
C1_01150C	58.9925	321.689	-2.44707	TRUE	6.25664e-08
C1_01330C	83.1133	455.615	-2.45467	TRUE	5.82319e-08
C1_07660W	5.76915	31.703	-2.45819	TRUE	0.00202387
CR_02520W	59.6308	328.594	-2.46218	TRUE	1.59471e-13
C1_02190W	38.829	217.253	-2.48417	TRUE	0.00146582
CR_07030C	33.9463	190.499	-2.48846	TRUE	2.76855e-10
C4_00960W	120.066	676.497	-2.49426	TRUE	7.69503e-23
CR_07000C	135.913	767.119	-2.49676	TRUE	5.50841e-13
CR_08340W	467.408	2642.48	-2.49914	TRUE	2.05566e-08
C2_02450C	307.731	1744.29	-2.5029	TRUE	1.30343e-13
C4_03830W	66.9796	383.865	-2.5188	TRUE	3.58704e-11
CR_01410C	48.9152	280.635	-2.52034	TRUE	1.19457e-14
CR_09370W	386.974	2221.38	-2.52115	TRUE	3.17063e-30
C2_09660W	64.3651	371.654	-2.52961	TRUE	1.52311e-07
C4_03740W	48.2809	278.881	-2.53013	TRUE	1.47395e-10
C1_02120C	638.293	3687.85	-2.53049	TRUE	1.05587e-21
C3_00560C	90.0576	522.768	-2.53725	TRUE	1.15436e-09
CR_08100C	150.995	877.615	-2.53909	TRUE	2.21886e-23
C3_07280C	47.4035	276.765	-2.5456	TRUE	1.68251e-08
C1_01910W	159.018	930.401	-2.54867	TRUE	1.05515e-24
C2_03520C	318.059	1881.9	-2.56483	TRUE	9.02461e-11
C7_03400C	168.079	994.847	-2.56533	TRUE	4.94724e-13
C1_10950C	88.2326	523.543	-2.56893	TRUE	5.39785e-12
CR_04360C	269.135	1599.94	-2.57161	TRUE	3.51046e-32
C7_00430W	354.928	2135.95	-2.58927	TRUE	5.8329e-16
C4_00750C	22.5689	136.348	-2.59489	TRUE	5.27165e-05
C1_11070W	68.4219	414.009	-2.59713	TRUE	2.35094e-13
C5_00280C	84.8511	513.421	-2.59714	TRUE	1.06786e-12
C3_00370C	47.2256	289.369	-2.61527	TRUE	1.01671e-09
C1_07950C	37.4658	229.932	-2.61756	TRUE	5.10443e-09
CR_02330C	38.8952	238.844	-2.6184	TRUE	5.1902e-10
C4_05330C	80.8352	499.002	-2.62599	TRUE	4.16962e-09
C3_06950W	46.5112	287.471	-2.62776	TRUE	2.39961e-07
C1_11440C	67.7029	420.145	-2.6336	TRUE	0.000540237
C4_04030W	17.368	107.976	-2.6362	TRUE	0.00125104
C3_06100C	445.68	2774.29	-2.63804	TRUE	7.20229e-29
CR_06660W	205.998	1282.45	-2.6382	TRUE	0.000451848
C2_06930C	3.82345	23.8489	-2.64098	TRUE	0.00581591
C5_03640W	93.752	588.092	-2.64912	TRUE	2.83093e-21
C4_04700W	965.362	6057.09	-2.64948	TRUE	9.11226e-40
C4_07030W	45.8117	289.825	-2.6614	TRUE	5.50742e-08
C3_02180C	173.685	1099.54	-2.66235	TRUE	2.83487e-16
C6_03840C	166.393	1062.31	-2.67454	TRUE	2.78005e-13
C1_02250W	23.4811	150.637	-2.6815	TRUE	0.000844601
C5_03700C	94.6736	626.855	-2.7271	TRUE	9.13199e-25
C2_02510W	150.198	998.117	-2.73234	TRUE	6.34089e-21
C2_10090C	16.923	112.931	-2.73839	TRUE	1.8825e-05
C1_08900W	26.5846	177.71	-2.74087	TRUE	1.26353e-07
C2_03540W	93.265	627.385	-2.74994	TRUE	1.30887e-29
CR_02020C	190.163	1283.25	-2.7545	TRUE	4.21224e-05
CR_10470C	72.263	489.549	-2.76012	TRUE	7.9001e-12
CR_03940W	50.0165	341.037	-2.76945	TRUE	6.66515e-14
C3_07550C	31.4238	214.826	-2.77324	TRUE	0.00026992
C7_00160C	93.5176	640.099	-2.77499	TRUE	1.56465e-07
C3_04380C	282.652	1938.98	-2.7782	TRUE	1.29027e-39
C5_00510W	9.58012	65.7634	-2.77917	TRUE	1.18539e-06
C1_13150W	5.24369	36.4459	-2.7971	TRUE	0.00205532
C5_00680W	44.3668	310.431	-2.80672	TRUE	6.77261e-11
C6_02500C	155.184	1087.8	-2.80936	TRUE	0.000213724
C6_02230W	117.681	830.45	-2.81901	TRUE	2.8764e-27
CR_10650W	85.6927	607.387	-2.82537	TRUE	2.10468e-05
C1_08870C	73.843	527.585	-2.83687	TRUE	1.36061e-23
C2_08000C	646.635	4622.27	-2.83758	TRUE	3.76347e-29
C1_01110C	192.616	1380.53	-2.84142	TRUE	1.4716e-19
CR_03650W	129.096	925.334	-2.84153	TRUE	2.48058e-26
C2_03160C	363.469	2617.75	-2.84842	TRUE	1.09792e-33
CR_08500W	93.5691	676.555	-2.8541	TRUE	2.52618e-08
C1_10970W	131.673	954.112	-2.8572	TRUE	6.1953e-22
C4_02610C	13.7434	99.7225	-2.85918	TRUE	6.60575e-07
C4_03230C	154.944	1125.04	-2.86016	TRUE	2.82302e-13
C1_06980C	45.0625	328.048	-2.86391	TRUE	1.02174e-16
C6_04530C	105.68	769.354	-2.86394	TRUE	3.48586e-13
C2_10270W	83.0521	606.393	-2.86816	TRUE	4.06064e-11
C1_07790C	37.0785	270.905	-2.86913	TRUE	1.1577e-19
C2_05640W	112.063	820.198	-2.87166	TRUE	1.43022e-22
C4_03700W	134.521	986.888	-2.87505	TRUE	7.2131e-12
CR_01710W	15.7989	116.673	-2.88458	TRUE	2.77701e-10
C1_03370W	1408.49	10404.1	-2.88494	TRUE	7.80118e-53
C3_04300C	129.592	957.837	-2.8858	TRUE	5.7317e-33
C2_07340W	50.7981	375.497	-2.88596	TRUE	1.06417e-14
C3_02040C	55.6051	412.641	-2.8916	TRUE	2.0925e-06
C6_01630W	406.441	3032.11	-2.8992	TRUE	1.90573e-45
CR_02980C	102.855	770.55	-2.90528	TRUE	9.05347e-21
C2_06460W	26.4092	198.116	-2.90723	TRUE	3.43565e-06
C2_08480W	61.2403	460.025	-2.90916	TRUE	3.08504e-14
CR_03570C	22.8758	173.281	-2.92122	TRUE	4.09499e-14
C5_03130W	56.4699	434.043	-2.94229	TRUE	3.37179e-06
CR_09730C	66.3224	514.771	-2.95636	TRUE	4.63758e-14
C1_09490C	658.999	5119	-2.95751	TRUE	3.77022e-14
CR_07050C	742.45	5841.54	-2.97598	TRUE	8.00914e-36
C1_09150W	10.0469	80.2899	-2.99847	TRUE	4.88296e-07
CR_07950W	73.4044	587.901	-3.00164	TRUE	8.0581e-20
C1_07710C	261.777	2101.37	-3.00492	TRUE	4.63362e-10
C1_06740C	45.4684	365.314	-3.0062	TRUE	2.92074e-14
C4_04100C	27.9011	225.804	-3.01668	TRUE	2.27484e-10
C5_04030W	10.3825	84.7409	-3.0289	TRUE	0.000109869
C3_07750W	127.764	1043.64	-3.03007	TRUE	1.02366e-26
CR_04600W	86.7514	716.297	-3.0456	TRUE	2.58126e-22
C2_06390C	850.081	7019.76	-3.04575	TRUE	6.66515e-14
C2_01070W	126.958	1054.88	-3.05465	TRUE	2.33942e-24
C1_13210C	70.0561	585.677	-3.06352	TRUE	1.27524e-17
C3_04510W	41.9543	351.535	-3.06678	TRUE	2.03001e-10
C5_01610W	35.3984	296.8	-3.06774	TRUE	2.09031e-15
C1_03060C	48.9821	414.381	-3.08063	TRUE	4.61184e-15
C1_08290C	98.474	833.732	-3.08177	TRUE	6.25491e-15
CR_00800C	109.418	933.822	-3.0933	TRUE	1.1893e-07
C1_11320C	81.6938	699.806	-3.09866	TRUE	1.22872e-07
C6_02380W	261.157	2248.52	-3.10598	TRUE	1.93369e-15
C2_00170C	125.982	1085.79	-3.10746	TRUE	1.57665e-29
C5_02550C	76.0916	658.448	-3.11326	TRUE	2.11954e-23
C1_05000W	105.076	926.3	-3.14005	TRUE	1.68443e-05
C6_02770W	93.8995	841.625	-3.16399	TRUE	3.98274e-23
C3_05170W	18.7626	168.775	-3.16917	TRUE	0.000179636
C5_03630C	12.8754	116.723	-3.1804	TRUE	1.11906e-12
CR_03370C	28.5291	258.692	-3.18073	TRUE	2.39983e-07
C2_07450C	84.9565	784.946	-3.2078	TRUE	1.89053e-22
C3_00930W	179.585	1666.68	-3.21424	TRUE	1.80164e-31
C1_00220W	236.305	2194.35	-3.21507	TRUE	2.43909e-35
C1_11350C	69.0843	647.168	-3.22771	TRUE	6.63617e-28
C5_01600C	26.4247	248.965	-3.23599	TRUE	1.69593e-16
CR_01220W	17.0727	160.977	-3.23709	TRUE	0.000156249
C2_00410C	69.6602	663.844	-3.25244	TRUE	1.04868e-31
C4_03270W	71.8577	688.641	-3.26054	TRUE	6.23623e-21
C2_08180C	82.6424	795.805	-3.26746	TRUE	2.48154e-22
C1_11550W	221.463	2151.52	-3.28022	TRUE	2.79763e-24
C4_03030C	78.1236	761.907	-3.28578	TRUE	6.95338e-38
CR_10410C	60.7789	593.335	-3.28721	TRUE	4.74094e-30
C1_12680W	94.5742	924.01	-3.28839	TRUE	1.13507e-31
C5_04570C	275.883	2704.09	-3.29301	TRUE	1.37273e-49
C1_13820C	18.7977	188.952	-3.32939	TRUE	4.28319e-13
C3_00330W	86.2547	869.058	-3.33278	TRUE	9.08071e-22
C4_06720W	469.404	4737.01	-3.33507	TRUE	1.42033e-53
C1_05760C	7.13106	72.4336	-3.34447	TRUE	5.51934e-06
C4_01770W	92.7778	954.248	-3.36251	TRUE	1.08088e-10
C1_05050C	94.7247	985.164	-3.37855	TRUE	1.36844e-39
C1_13140C	384.856	4075.27	-3.4045	TRUE	0.00723838
CR_02710W	41.1983	439.172	-3.41413	TRUE	3.70858e-16
C1_14120C	29.4096	319.358	-3.44082	TRUE	6.88553e-05
CR_10750C	29.9038	326.812	-3.45006	TRUE	2.99434e-18
C1_04130W	100.228	1098.18	-3.45376	TRUE	2.96167e-27
C1_10620W	310.454	3409.77	-3.45722	TRUE	1.20825e-33
C1_04040C	72.1477	800.556	-3.47198	TRUE	5.3063e-19
C3_01430W	7.19664	80.5111	-3.48379	TRUE	4.88292e-08
C1_12440W	6.24824	70.352	-3.49307	TRUE	1.18375e-08
C5_04910W	22.672	256.194	-3.49825	TRUE	2.67773e-13
C4_02260C	21.8227	249.208	-3.51345	TRUE	4.98239e-15
CR_09950C	446.982	5186.71	-3.53653	TRUE	1.22761e-35
C4_06490C	7.10896	82.8753	-3.54323	TRUE	9.16247e-08
C1_09710C	61.1416	721.439	-3.56065	TRUE	6.38126e-36
C5_00540C	1	12.044	-3.59024	TRUE	0.00833809
C7_01520W	42.042	507.815	-3.5944	TRUE	4.12704e-17
C6_04610C	33.6653	409.16	-3.60333	TRUE	1.42116e-09
C4_00510C	77.9161	962.66	-3.62703	TRUE	3.04421e-20
C2_01270W	30.118	376.731	-3.64483	TRUE	1.11749e-08
C6_01440C	1.46206	18.3002	-3.64579	TRUE	0.00152213
C3_03650W	62.8059	790.546	-3.65388	TRUE	7.38273e-10
C5_00310C	44.4188	559.505	-3.65491	TRUE	8.53338e-31
CR_04240C	184.283	2337.65	-3.66506	TRUE	1.75671e-29
C4_02830C	75.7355	966.377	-3.67354	TRUE	8.25656e-14
C7_03700C	34.1343	437.999	-3.68163	TRUE	6.74772e-22
C6_01890C	62.6205	819.41	-3.70988	TRUE	2.97924e-13
C3_06370C	47.1577	622.182	-3.72177	TRUE	9.37519e-21
C1_11450C	334.379	4450.98	-3.73457	TRUE	6.92482e-26
C1_03390W	46.3446	622.577	-3.74778	TRUE	2.4696e-35
CR_05630W	36.1698	489.611	-3.75878	TRUE	1.55011e-14
C4_05230C	19.4515	263.925	-3.76218	TRUE	2.49794e-20
C1_08810C	76.1395	1045.67	-3.77963	TRUE	3.448e-25
CR_02530W	225.163	3097.9	-3.78225	TRUE	8.02946e-40
C2_05230C	57.1871	794.097	-3.79555	TRUE	1.02396e-18
C6_00370C	336.607	4705.33	-3.80516	TRUE	8.81973e-55
C3_02350W	70.2966	988.505	-3.81372	TRUE	7.37869e-36
CR_04750W	10.8663	154.291	-3.82772	TRUE	3.32016e-10
C2_05090W	65.585	951.984	-3.8595	TRUE	3.74519e-46
C1_01380C	21.6457	316.241	-3.86887	TRUE	4.27755e-23
C7_04230W	176.455	2583.05	-3.8717	TRUE	8.91976e-18
C4_05010W	36.8051	545.567	-3.88978	TRUE	1.59145e-09
C1_02450C	13.3766	198.537	-3.89163	TRUE	5.22418e-13
C1_11000C	19.8073	295.722	-3.90014	TRUE	1.04238e-15
C6_02360W	20.0983	306.633	-3.93137	TRUE	5.92703e-20
C2_02540W	147.065	2276.94	-3.95257	TRUE	2.43239e-16
C6_04330W	20.4213	317.082	-3.95671	TRUE	0.00601328
C1_01030W	105.118	1651.56	-3.97374	TRUE	2.28345e-33
C1_09040C	14.2837	225.929	-3.98343	TRUE	1.10476e-17
CR_06720W	75.099	1193.77	-3.99059	TRUE	2.33509e-52
CR_04110W	21.2291	344.361	-4.01981	TRUE	1.81229e-17
C4_00970C	209.864	3410.19	-4.02233	TRUE	2.33931e-51
C1_06760C	30.8709	501.865	-4.02298	TRUE	7.65695e-18
C1_13130C	47.1325	767.069	-4.02456	TRUE	8.21757e-44
C1_07330W	5.22666	85.1891	-4.02671	TRUE	7.69067e-09
C1_14080W	116.671	1904.94	-4.02922	TRUE	8.17076e-56
CR_10240W	66.0807	1091.7	-4.04621	TRUE	9.04834e-40
C3_05160C	91.5478	1512.7	-4.04646	TRUE	1.87849e-30
C1_04390C	103.965	1792.89	-4.10812	TRUE	2.26664e-19
C3_02630C	44.5292	769.8	-4.11166	TRUE	8.57258e-10
C1_09510W	53.4301	937.029	-4.13237	TRUE	1.71778e-25
C5_01360W	1.46206	26.0917	-4.15751	TRUE	0.000153902
C4_04320W	186.329	3386.82	-4.18401	TRUE	0.000155588
C4_06210C	94.4891	1721.21	-4.18713	TRUE	3.33276e-71
C4_01450W	67.0726	1280.02	-4.2543	TRUE	8.62972e-29
C4_02790C	32.9188	630.122	-4.25865	TRUE	3.56458e-14
C2_00070C	81.2962	1577.39	-4.27821	TRUE	3.04048e-25
C2_09320C	168.863	3306.38	-4.29132	TRUE	1.8582e-34
C6_01170W	26.3834	524.011	-4.3119	TRUE	2.8896e-26
C4_03340C	5.32412	108.994	-4.35556	TRUE	2.27539e-08
C3_02020W	55.7386	1142.17	-4.35696	TRUE	1.14418e-26
C1_10670C	176.857	3628.06	-4.35854	TRUE	5.68039e-44
C7_00570W	117.379	2433.69	-4.3739	TRUE	1.59499e-14
C3_07300W	18.4675	391.482	-4.40589	TRUE	1.16051e-11
CR_04160C	28.5766	613.274	-4.42362	TRUE	9.47676e-39
C2_05160C	65.6625	1419.6	-4.43427	TRUE	2.50086e-46
C1_05630C	284.468	6153.56	-4.43508	TRUE	1.38172e-61
C7_01200C	33.8309	746.854	-4.46441	TRUE	1.61807e-17
C1_00900W	27.3415	605.497	-4.46895	TRUE	1.39874e-31
CR_08490W	83.8072	1894.87	-4.49888	TRUE	6.63817e-24
C3_02130W	38.712	882.05	-4.51001	TRUE	1.18491e-16
C3_02640C	37.9891	873.183	-4.52263	TRUE	2.04665e-29
C1_08400C	196.474	4594.94	-4.54764	TRUE	0.000573941
C1_09330W	7.74166	182.449	-4.55871	TRUE	3.16365e-20
C5_02590C	8.68028	206.173	-4.56997	TRUE	2.99945e-15
C1_12310C	19.4928	475.598	-4.60873	TRUE	9.10912e-34
C3_06380W	8.69731	214.55	-4.6246	TRUE	4.79511e-17
C3_01560W	38.1247	946.556	-4.63389	TRUE	5.45677e-58
C3_06160C	25.5002	634.739	-4.63758	TRUE	1.75156e-26
C1_05060W	20.4024	528.183	-4.69422	TRUE	4.60468e-28
C3_01000W	62.4004	1620.98	-4.69917	TRUE	4.58271e-17
C2_04570W	51.1346	1375.73	-4.74976	TRUE	5.06871e-25
C4_03720C	22.691	620.791	-4.77392	TRUE	3.67078e-12
C2_09380W	18.4189	510.763	-4.79339	TRUE	1.033e-12
C1_03790C	123.386	3482.64	-4.81893	TRUE	8.84525e-64
C1_10030W	39.8021	1161	-4.86638	TRUE	1.10486e-13
CR_06120W	29.7859	893.56	-4.90686	TRUE	8.83117e-39
C2_06360C	18.9053	585.499	-4.95281	TRUE	6.77715e-17
C2_02430W	36.5439	1145.79	-4.97057	TRUE	1.0504e-27
C5_04750C	65.9099	2160.44	-5.03469	TRUE	3.79763e-24
C6_03640W	39.093	1281.66	-5.03496	TRUE	5.06871e-25
CR_06140W	26.4136	890.22	-5.07481	TRUE	1.02211e-16
C5_04130C	331.971	11275.6	-5.086	TRUE	8.0743e-14
C3_04900W	19.2891	661.588	-5.10008	TRUE	1.45318e-32
C3_04560W	76.1256	2621.54	-5.10589	TRUE	1.5677e-66
C7_00690W	14.4761	505.791	-5.1268	TRUE	5.18627e-33
CR_04170W	58.2441	2050.35	-5.13761	TRUE	7.35176e-22
C2_04120C	22.6304	816.934	-5.17389	TRUE	3.07386e-30
C4_04720W	37.5472	1445.24	-5.26646	TRUE	2.02831e-22
C7_04190C	25.4078	999.604	-5.29801	TRUE	8.17214e-59
C1_11420W	13.586	559.347	-5.36355	TRUE	3.36752e-23
C3_01540W	1	41.4583	-5.37359	TRUE	3.90023e-05
C1_00160C	159.762	6646.98	-5.3787	TRUE	4.53375e-05
CR_05520W	41.5521	1843.74	-5.47157	TRUE	6.12363e-24
CR_09800C	25.4955	1182.52	-5.53548	TRUE	2.75562e-53
C7_03540C	10.497	531.118	-5.66098	TRUE	3.05637e-40
C5_00430W	9.57759	504.362	-5.71865	TRUE	2.38609e-40
C3_06760W	8.68281	463.352	-5.7378	TRUE	4.63795e-33
C6_04160C	23.6132	1319.64	-5.80441	TRUE	4.42997e-48
C7_01030C	31.4206	1889.2	-5.90992	TRUE	1.25464e-34
C1_03870C	6.16056	404.217	-6.03592	TRUE	1.51657e-21
C7_03850W	7.7855	533.093	-6.09745	TRUE	4.03179e-27
C3_06030W	26.9331	1874.2	-6.12075	TRUE	1.13031e-62
C1_05940W	20.4334	1502.02	-6.19984	TRUE	0.00170196
C1_03230C	23.5353	1773.3	-6.23547	TRUE	1.88123e-84
CR_10550W	15.5065	1221.4	-6.29952	TRUE	1.22761e-35
C1_13870W	7.2575	612.376	-6.3988	TRUE	1.80164e-31
C4_05730W	1	91.4666	-6.51517	TRUE	3.21835e-10
C3_01200W	11.1297	1046.21	-6.55461	TRUE	9.7488e-45
C4_01070W	3.3103	356.115	-6.74924	TRUE	3.86782e-19
C1_13730C	2.42024	261.29	-6.75436	TRUE	7.28834e-16
CR_05660W	10.0494	1113.36	-6.79166	TRUE	8.4935e-63
C2_07960C	1.92412	550.823	-8.16125	TRUE	7.5865e-17
C2_05750W	1	752.227	-9.55503	TRUE	1.86189e-19

## Sheet: C.albicans DEGs 60mpi
id	mean_A_mrn	mean_B_mrn	log2_fc_mrn	DESeq2	DESeq2_adj_pval
C4_03470C	34144.2	1.828	14.1891	TRUE	6.25166e-202
C4_03570W	19461.5	3.97637	12.2569	TRUE	0
C1_13100W	1533.41	2.73834	9.12923	TRUE	1.48515e-103
CR_10100C	6624.95	12.4047	9.06088	TRUE	6.02729e-14
C2_04010C	1674.84	4.28187	8.61156	TRUE	9.49398e-120
C6_01070C	1324.24	4.38835	8.23727	TRUE	5.34334e-120
C2_00680C	26170.9	101.49	8.01048	TRUE	4.48515e-177
CR_07070C	28851.8	120.454	7.90404	TRUE	0
C4_06900W	147.424	1	7.20383	TRUE	4.53236e-18
CR_06670W	384.391	2.63785	7.18707	TRUE	5.81679e-53
C6_04420W	5102.91	37.2196	7.09912	TRUE	4.5546e-134
C2_09220W	6894.1	63.4713	6.76311	TRUE	0
C5_02460C	1653.31	20.91	6.30502	TRUE	5.07498e-191
C2_00670C	354.63	4.79433	6.20884	TRUE	1.13936e-53
CR_00620C	1197.55	17.1278	6.1276	TRUE	1.49199e-135
C3_02610C	4821.65	73.9182	6.02745	TRUE	6.37096e-277
CR_02750C	137.019	2.1254	6.0105	TRUE	7.05787e-27
C3_01130C	1221.65	20.711	5.88229	TRUE	1.9901e-158
C1_13430C	157.69	2.89117	5.76929	TRUE	3.46096e-26
C1_11270W	10696.3	205.776	5.6999	TRUE	1.47167e-90
CR_06550C	986.133	20.6951	5.57442	TRUE	4.44026e-118
C4_03520C	2982.84	72.3406	5.36574	TRUE	1.22436e-164
C2_06630C	684.507	16.7439	5.35336	TRUE	1.28577e-89
C4_01940W	653.237	17.1398	5.25218	TRUE	4.30713e-62
CR_01920W	219.428	5.769	5.24928	TRUE	2.46128e-41
C6_03030W	432.211	12.0128	5.16909	TRUE	7.11967e-05
C2_07630C	576.454	16.1754	5.15533	TRUE	1.62835e-52
CR_02490W	464.799	13.3194	5.12501	TRUE	7.55565e-62
C4_06780C	1137.03	32.6607	5.12157	TRUE	3.13807e-98
CR_01930C	1153.44	33.4836	5.10634	TRUE	9.50406e-14
C6_03850C	9142.13	271.924	5.07125	TRUE	9.60679e-96
C4_05070C	279.279	8.35933	5.06217	TRUE	2.24317e-38
C5_04470C	3375.41	102.127	5.04662	TRUE	6.73042e-83
C1_13480W	16033.5	498.622	5.007	TRUE	4.79261e-141
C2_10180W	241.814	7.79258	4.95565	TRUE	3.56773e-05
C6_02710C	480.709	15.9968	4.90931	TRUE	7.05299e-12
C2_02550C	137.861	4.69174	4.87695	TRUE	4.06426e-19
C3_06660C	66.0941	2.25408	4.87391	TRUE	9.92169e-14
CR_08270W	30.1667	1.05024	4.84416	TRUE	1.0319e-08
C1_02700C	2675.45	93.2341	4.84278	TRUE	2.68743e-19
C4_02360W	1373.21	48.1703	4.83327	TRUE	1.52073e-80
C6_03230W	322.134	11.3317	4.82923	TRUE	4.47255e-43
C7_02010C	462.978	16.5773	4.80366	TRUE	4.36115e-47
C3_03690W	139.171	5.17405	4.74942	TRUE	1.6384e-26
C5_04190W	763.043	29.7445	4.68107	TRUE	1.07258e-57
CR_10790W	956.415	37.6999	4.665	TRUE	9.70852e-42
CR_01910C	246.315	9.91291	4.63505	TRUE	7.77016e-36
C3_04000C	1064.16	43.0747	4.62673	TRUE	6.21628e-73
C1_00780C	695.594	28.7076	4.59874	TRUE	1.18939e-83
C5_03750W	167.445	6.92843	4.59501	TRUE	1.19824e-17
C1_06280C	799.013	33.6652	4.56889	TRUE	4.85264e-39
C7_00870W	33.2481	1.40193	4.56779	TRUE	2.10491e-07
C4_05250W	149.826	6.40593	4.54774	TRUE	1.60893e-17
C1_04500W	4695.92	206.741	4.50551	TRUE	5.9909e-103
C4_03000C	170.682	7.7083	4.46875	TRUE	1.33347e-27
C1_12140W	723.305	34.09	4.40718	TRUE	5.75009e-57
C2_09880C	187.68	8.87584	4.40225	TRUE	3.1451e-05
CR_03480W	179.738	8.54636	4.39444	TRUE	1.15885e-25
C3_05750C	132.835	6.3578	4.38496	TRUE	8.0758e-14
C2_04940C	2059.12	100.23	4.36064	TRUE	9.68339e-83
C1_10060C	226.389	11.3295	4.32065	TRUE	0.00675283
C6_02620C	27.3883	1.37584	4.31518	TRUE	1.01108e-06
C1_05920W	326.635	16.4241	4.31379	TRUE	4.36299e-37
C2_07620W	25.5753	1.30145	4.29656	TRUE	1.35859e-05
C4_06970C	64.0794	3.34123	4.26141	TRUE	4.68514e-08
C6_02890C	256.729	13.4962	4.24962	TRUE	3.34697e-33
C1_01980W	22003.7	1199.64	4.19707	TRUE	4.1832e-156
C3_02570W	481.083	26.5634	4.17877	TRUE	1.22721e-58
C1_10240C	201.437	11.2615	4.16086	TRUE	3.1116e-26
CR_02280W	156.914	8.82188	4.15274	TRUE	2.03571e-20
C1_01740W	2668.01	151.177	4.14145	TRUE	3.8305e-44
C4_02340W	680.89	38.5832	4.14138	TRUE	1.60062e-73
C1_11260C	91.7823	5.21036	4.13876	TRUE	1.68214e-16
C4_03430W	157.679	9.58554	4.03999	TRUE	2.96022e-23
C2_05990C	273.811	16.6894	4.03617	TRUE	4.39e-22
C1_04660W	1833.95	112.372	4.0286	TRUE	4.20017e-50
C3_06450W	245.861	15.0738	4.02773	TRUE	1.83252e-33
CR_03790C	521.537	33.416	3.96416	TRUE	1.10628e-42
C1_08230C	1373.23	88.8383	3.95025	TRUE	4.32781e-90
C7_03150W	43.5349	2.83088	3.94285	TRUE	5.10276e-09
C5_03710C	310.31	20.4439	3.92397	TRUE	4.145e-34
CR_09680C	729.945	48.5504	3.91023	TRUE	1.69249e-31
CR_05170C	2079.29	140.151	3.89103	TRUE	2.19232e-46
C5_05180W	16.1741	1.10048	3.87748	TRUE	0.000400585
CR_00090C	646.702	44.0457	3.87603	TRUE	9.19664e-74
C6_03060W	37.6751	2.56752	3.87516	TRUE	2.11297e-06
C4_03480C	14.4886	1	3.85685	TRUE	4.88932e-05
C3_01230C	17.9309	1.2512	3.84106	TRUE	0.00010878
C7_02000C	24.1788	1.70337	3.82727	TRUE	0.000469078
C5_01450W	380.765	26.9253	3.82186	TRUE	8.69432e-47
C2_03120W	204.653	14.4767	3.82137	TRUE	5.20779e-14
C3_03450C	154.769	10.9583	3.82003	TRUE	1.07659e-18
C6_03240W	96.5397	6.98872	3.78802	TRUE	1.04645e-09
C4_04530C	15011.4	1128.73	3.73329	TRUE	4.85386e-161
C1_13470W	142.859	10.7795	3.72823	TRUE	1.46442e-13
C1_05690C	23.2503	1.75767	3.72552	TRUE	8.27749e-06
C2_00910W	59.5672	4.65154	3.67874	TRUE	1.55302e-06
C1_09300C	48.7152	3.82371	3.67133	TRUE	5.65593e-08
C4_06480C	837.342	66.5321	3.65369	TRUE	4.8551e-69
C3_05810C	1615.62	130.202	3.63327	TRUE	1.1387e-55
C4_06150C	26.3567	2.12945	3.62962	TRUE	4.81889e-05
C4_06980W	96.7948	7.91737	3.61184	TRUE	1.53402e-14
C5_04930C	1798.51	147.184	3.61111	TRUE	2.00298e-49
C5_03730W	15.8798	1.30145	3.60901	TRUE	0.00280126
C6_02450W	503.692	41.3826	3.60545	TRUE	3.22281e-34
C1_09310C	85.0058	7.07738	3.58627	TRUE	1.34574e-10
C4_02320C	2147.96	179.215	3.5832	TRUE	6.36259e-79
C1_04650W	113.315	9.55117	3.56852	TRUE	3.21732e-09
C4_00080C	272.254	23.0482	3.56223	TRUE	3.16232e-31
C3_05050W	324.046	27.4595	3.56082	TRUE	4.36554e-27
C3_04310C	53.1793	4.53519	3.55163	TRUE	1.48192e-07
C2_02910W	89.6152	7.70425	3.54002	TRUE	2.11864e-09
C1_00190C	115.94	10.0213	3.53223	TRUE	1.4586e-11
C2_01650W	49.1503	4.26178	3.52767	TRUE	7.7078e-06
C4_01550C	273.915	23.9851	3.51352	TRUE	8.52281e-29
CR_07810W	1286.06	114.004	3.49581	TRUE	8.40693e-46
C2_03710W	16.4626	1.46222	3.49296	TRUE	0.000585401
C4_06380W	15.2775	1.37584	3.47303	TRUE	0.000295539
C6_04400W	139.148	12.576	3.46787	TRUE	1.44048e-16
C4_02220C	38.8884	3.52015	3.46563	TRUE	7.13556e-06
C3_00920W	3977.95	367.295	3.43701	TRUE	1.84153e-55
C2_06180C	10.762	1	3.42787	TRUE	0.00109005
C1_05830W	69.2026	6.43607	3.42657	TRUE	9.6003e-07
C2_05060C	187.231	17.4254	3.42556	TRUE	5.27124e-23
C1_06140C	63.3044	5.98407	3.40311	TRUE	1.9853e-10
C3_05710W	17795.2	1688.08	3.39803	TRUE	2.50879e-109
CR_08820C	102.572	9.76818	3.39241	TRUE	6.5963e-09
C7_00350C	6658.57	655.035	3.34557	TRUE	1.05986e-51
C1_04470C	343.445	33.9798	3.33733	TRUE	1.15852e-15
C3_05990C	384.264	38.0328	3.33678	TRUE	7.72963e-30
C7_03570W	333.727	33.2191	3.32859	TRUE	3.77533e-26
C2_08330W	558.107	56.22	3.31139	TRUE	2.17503e-44
C5_02710W	7212.48	735.357	3.29398	TRUE	7.09811e-105
C5_04380C	151.501	15.4898	3.28993	TRUE	5.02307e-12
C1_14030W	546.414	56.1688	3.28215	TRUE	6.8447e-37
C6_01680C	40.5925	4.17523	3.28129	TRUE	0.000226501
CR_07140C	14.689	1.52656	3.26638	TRUE	0.000458621
C2_03790C	678.315	73.0103	3.21578	TRUE	1.61551e-38
C4_03710C	79.2824	8.59465	3.20549	TRUE	1.47048e-11
C6_03500C	74.3825	8.16047	3.18824	TRUE	3.06516e-10
C3_04530C	2993.65	329.169	3.185	TRUE	2.98089e-39
C1_04930C	89.5805	9.88293	3.18017	TRUE	3.61959e-11
C2_02470C	9.00347	1	3.17048	TRUE	0.00516938
C1_04020C	552.395	61.6377	3.16382	TRUE	1.73931e-23
C7_02150C	265.473	29.7965	3.15535	TRUE	3.04397e-19
C6_00810C	78.9322	8.91003	3.14711	TRUE	2.93691e-09
C4_04380C	628.06	71.9019	3.1268	TRUE	2.21627e-35
C5_04560C	2189.54	253.209	3.11223	TRUE	1.8968e-67
C1_14190C	242.196	28.3984	3.0923	TRUE	8.78042e-22
CR_05490W	206.032	24.4013	3.07784	TRUE	1.94964e-15
CR_06460W	25.1508	2.98954	3.07261	TRUE	0.000295571
C2_02390W	712.847	85.0859	3.0666	TRUE	9.51026e-44
C3_04330C	1227.84	147.303	3.05926	TRUE	3.92134e-50
C2_00660C	199.255	23.9789	3.05478	TRUE	3.16432e-17
C5_04440C	1153.24	138.789	3.05472	TRUE	1.00341e-23
C7_02500C	1007.57	121.462	3.05229	TRUE	2.13414e-49
C2_07720C	701.659	84.8613	3.04759	TRUE	3.06361e-39
C5_04200W	9.88046	1.20096	3.04039	TRUE	0.00892211
C4_04540C	30.6405	3.76325	3.02539	TRUE	0.000209949
C5_04260W	156.524	19.3222	3.01805	TRUE	2.61241e-10
C1_11950W	149.722	18.6613	3.00416	TRUE	2.17834e-14
CR_04900C	18.0855	2.25602	3.00298	TRUE	0.0020664
C1_09400C	209.123	26.1255	3.00082	TRUE	2.39672e-19
C1_05700W	702.92	88.3931	2.99136	TRUE	9.70852e-42
CR_03690W	530.511	66.8415	2.98857	TRUE	2.39706e-33
C2_05360C	351.4	44.5575	2.97937	TRUE	1.57723e-11
C2_09850C	34.9331	4.47473	2.96472	TRUE	2.75982e-05
C2_00750W	220.612	28.3018	2.96254	TRUE	1.35417e-21
C6_03700W	28140.4	3618.43	2.9592	TRUE	3.53255e-33
CR_05040W	34.9592	4.52092	2.95099	TRUE	0.000394355
C1_06620C	25.2133	3.28499	2.94022	TRUE	0.000115038
C3_05620W	30.6972	4.03861	2.92618	TRUE	0.000328059
C7_00100W	537.964	72.011	2.90122	TRUE	2.59177e-26
C3_04650W	108.791	14.5652	2.90096	TRUE	1.72637e-09
C5_03930C	573.65	76.9446	2.89828	TRUE	4.39096e-45
CR_02130W	1374.84	184.558	2.89712	TRUE	2.1599e-31
C3_02530W	499.388	67.2852	2.8918	TRUE	5.65574e-29
C1_10740C	249.097	33.6657	2.88735	TRUE	1.93404e-22
C3_04190W	64.8772	8.80972	2.88054	TRUE	3.73524e-08
C7_03740C	7.34989	1	2.87772	TRUE	0.00644056
C5_04320C	697.997	94.9855	2.87744	TRUE	9.53631e-48
C6_02210W	310.246	42.4736	2.86877	TRUE	8.30176e-18
C1_07080W	207.517	28.5288	2.86274	TRUE	1.16678e-16
C3_02710W	1959.78	269.817	2.86064	TRUE	1.8333e-56
C1_01990W	15.9251	2.20384	2.85321	TRUE	0.00376061
C7_02240W	66.3933	9.22963	2.84669	TRUE	6.42625e-08
C2_05950C	407.937	57.2855	2.83211	TRUE	1.95212e-20
C6_02660C	36.7129	5.18005	2.82525	TRUE	0.00456453
C3_01060W	88.2975	12.5154	2.81867	TRUE	1.1408e-08
C2_10350C	9692.71	1384.27	2.80778	TRUE	9.80988e-41
CR_07540C	34.0068	4.86078	2.80656	TRUE	0.00069189
C4_02990C	250.634	36.0392	2.79794	TRUE	7.52062e-21
C2_04000C	18.2708	2.63785	2.7921	TRUE	0.00500554
C6_04410C	454.137	65.865	2.78554	TRUE	8.88703e-34
CR_07480W	619.147	89.8366	2.78491	TRUE	3.08536e-37
C7_00770W	47.4375	6.94059	2.7729	TRUE	1.27133e-05
C7_03860W	2189.71	325.321	2.7508	TRUE	9.36845e-34
C4_00860C	653.049	97.195	2.74824	TRUE	4.33066e-33
C1_09690W	2529.68	377.213	2.7455	TRUE	8.84948e-37
C3_03490W	124.72	18.6053	2.74492	TRUE	1.38716e-09
C4_06890W	342.109	51.1318	2.74217	TRUE	1.13554e-21
C4_00850C	79.4996	11.9046	2.73943	TRUE	5.03061e-08
CR_05750W	860.033	130.982	2.71503	TRUE	5.8544e-19
C3_04440C	22.6973	3.46392	2.71205	TRUE	0.00547461
C6_00850W	1155.22	176.556	2.70997	TRUE	1.6964e-45
CR_09940W	18.4818	2.85503	2.69453	TRUE	0.00423041
C2_00690W	230.755	35.6468	2.69452	TRUE	1.18634e-15
C3_00400C	263.22	40.6794	2.6939	TRUE	4.85847e-24
C2_05130W	455.807	70.5982	2.69072	TRUE	1.10011e-23
C1_08330C	3531.9	550.79	2.68087	TRUE	7.49427e-56
C1_06810W	5426.34	853.332	2.6688	TRUE	6.31122e-66
CR_02910W	795.652	125.244	2.66739	TRUE	1.2819e-31
C3_06670C	300.337	47.3316	2.66571	TRUE	1.56223e-23
CR_04480C	236.979	37.4101	2.66326	TRUE	4.29152e-13
CR_09100C	297.059	47.0725	2.6578	TRUE	1.60834e-18
C2_08340C	57.0403	9.03872	2.65779	TRUE	2.24945e-06
C1_07030C	878.111	139.278	2.65644	TRUE	1.72482e-42
C5_03270W	46.809	7.47931	2.64581	TRUE	1.18829e-05
C4_06120W	6577.35	1055.81	2.63916	TRUE	1.06405e-05
CR_07160C	358.13	57.9247	2.62823	TRUE	1.45427e-21
C1_09770W	127.54	20.6715	2.62523	TRUE	1.20194e-07
C1_05440C	230.217	37.3291	2.62462	TRUE	8.78675e-10
C2_00940W	1064.35	174.005	2.61278	TRUE	7.3522e-28
CR_06310W	35.3731	5.7891	2.61124	TRUE	0.000276521
CR_05430W	60.9714	10.0074	2.60707	TRUE	3.03325e-06
C4_02330C	46.392	7.61998	2.60602	TRUE	0.000179095
C3_03720W	794.563	130.877	2.60195	TRUE	7.60712e-41
C6_03280W	14.9624	2.47919	2.5934	TRUE	0.0068424
C5_01260W	44.6845	7.44705	2.58503	TRUE	2.42671e-05
C2_08200W	521.004	87.9052	2.56727	TRUE	4.19375e-24
C1_09340C	232.548	39.6403	2.55249	TRUE	8.28123e-17
CR_06510W	104.226	17.8168	2.5484	TRUE	0.000270386
C1_06340W	92.8669	15.9178	2.54452	TRUE	1.0697e-07
C4_02030W	693.849	119.009	2.54355	TRUE	1.34364e-33
C2_08430C	11.8695	2.03902	2.54131	TRUE	0.00904038
CR_08830W	283.576	49.0749	2.53068	TRUE	6.32832e-07
CR_06100C	74.6604	12.9397	2.52854	TRUE	3.81288e-08
C1_12850W	1090.93	189.317	2.52668	TRUE	9.99922e-22
C7_02370W	801.007	139.861	2.51782	TRUE	5.0432e-34
C2_03040W	768.177	135.9	2.49889	TRUE	6.97508e-29
C3_01250W	3893.77	689.342	2.49787	TRUE	2.18845e-69
C5_03490C	763.597	136.602	2.48284	TRUE	2.08085e-33
CR_02780W	24.0543	4.31996	2.47721	TRUE	0.00339958
CR_01900C	141.875	25.4983	2.47615	TRUE	2.83047e-12
C3_00480C	1175.3	211.375	2.47515	TRUE	9.59497e-40
C4_05130C	715.324	128.811	2.47334	TRUE	2.82961e-18
C2_06070W	508.55	91.6271	2.47254	TRUE	1.82362e-25
C1_11700C	338.014	60.9471	2.47145	TRUE	5.93549e-22
CR_09060W	67.5274	12.23	2.46505	TRUE	6.40883e-06
C2_02600C	364.151	65.9642	2.46478	TRUE	4.58731e-18
C3_06340W	91.5434	16.5934	2.46385	TRUE	1.11378e-05
C3_04200W	39.2834	7.12357	2.46325	TRUE	3.07712e-05
C3_04630W	738.828	134.469	2.45796	TRUE	8.21629e-33
C5_02860C	1318.07	242.624	2.44164	TRUE	4.24107e-23
C3_02480C	3454.58	645.4	2.42024	TRUE	2.10139e-51
C3_02070C	25.0337	4.67764	2.42002	TRUE	0.00934693
C7_00170W	619.559	115.812	2.41946	TRUE	1.08648e-15
C1_09290C	646.591	121.087	2.41681	TRUE	4.35644e-29
C4_04140W	70.3611	13.1807	2.41635	TRUE	2.84871e-06
CR_08420W	855.862	160.935	2.4109	TRUE	4.04241e-33
C2_09810C	238.778	45.0279	2.40678	TRUE	1.10198e-11
CR_00290W	1292.79	245.731	2.39534	TRUE	2.38233e-27
C5_04510W	1446.79	276.125	2.38946	TRUE	9.97044e-44
CR_05800C	535.428	102.332	2.38744	TRUE	1.78093e-26
C3_07980C	240.474	46.1824	2.38047	TRUE	9.38583e-15
CR_09180W	388.426	75.264	2.36761	TRUE	6.7034e-20
CR_00740C	344.382	67.3849	2.35351	TRUE	2.24005e-18
C3_03600C	142.017	27.9199	2.3467	TRUE	7.91121e-13
C7_03460W	73.0982	14.3806	2.34571	TRUE	2.09147e-07
C4_02150C	93.5775	18.4241	2.34457	TRUE	2.49557e-06
C4_02930W	336.292	66.4434	2.33951	TRUE	4.29877e-14
C7_00180W	39.1438	7.76276	2.33414	TRUE	0.000412116
C3_06630W	130.01	25.8317	2.33141	TRUE	3.64689e-09
C1_01610C	78.6703	15.6806	2.32684	TRUE	8.06181e-05
C4_05560C	151.584	30.2629	2.3245	TRUE	8.05205e-10
C2_00510W	100.718	20.2998	2.31079	TRUE	0.00213518
C2_08130W	266.125	53.6625	2.31012	TRUE	6.78008e-18
C2_06470W	2340.28	473.048	2.30663	TRUE	1.81934e-34
C3_06640W	96.6263	19.5475	2.30543	TRUE	7.00199e-07
C2_08170W	116.011	23.5446	2.3008	TRUE	4.97459e-09
C5_04210C	29.6362	6.07839	2.2856	TRUE	0.00718653
C1_08190C	239.833	49.2728	2.28317	TRUE	6.72951e-10
C1_01390C	578.258	119.315	2.27694	TRUE	1.79141e-20
CR_01730W	2388.27	492.797	2.2769	TRUE	3.42686e-42
C2_06370C	109.08	22.6887	2.26534	TRUE	1.7715e-08
C3_04070C	1129.25	235.057	2.26428	TRUE	4.55303e-30
CR_08670C	182.881	38.1636	2.26064	TRUE	1.04307e-09
C4_04550C	649.761	135.706	2.25942	TRUE	3.16909e-22
C1_01810C	443.686	92.7412	2.25826	TRUE	9.12422e-20
CR_01330W	355.278	74.3815	2.25593	TRUE	3.57969e-17
C5_04480C	24.1608	5.08767	2.24759	TRUE	0.00910442
C4_04470W	90.0091	19.0069	2.24355	TRUE	5.46472e-07
C2_01540W	185.446	39.4535	2.23277	TRUE	1.02944e-12
C5_03870C	455.975	97.44	2.22637	TRUE	9.59157e-18
C1_00830W	358.363	76.8702	2.22093	TRUE	4.95609e-19
C1_02630C	420.15	90.1521	2.22047	TRUE	1.47008e-23
C6_03670C	155.364	33.4084	2.21737	TRUE	7.68514e-09
C6_03880W	146.228	31.4486	2.21715	TRUE	2.07542e-09
C2_00250W	4044.07	871.979	2.21344	TRUE	8.41745e-20
C2_04480W	126.8	27.3529	2.21279	TRUE	2.36253e-06
C6_03260W	924.314	199.546	2.21166	TRUE	3.18216e-39
CR_08720W	65.662	14.3161	2.19742	TRUE	4.6967e-05
C1_03320C	663.444	146.156	2.18247	TRUE	2.86354e-16
C1_08530W	41.9988	9.2721	2.17938	TRUE	0.000549014
C3_06490W	880.46	194.783	2.17639	TRUE	2.82477e-19
C4_01860C	175.14	38.7882	2.17482	TRUE	7.38648e-12
C2_10300C	111.87	24.8731	2.16917	TRUE	1.77664e-08
CR_09920W	4612.83	1034.3	2.15699	TRUE	4.96772e-15
C3_06880W	70.0816	15.7571	2.15304	TRUE	9.36218e-05
C1_00850W	96.98	21.8724	2.14858	TRUE	6.1462e-05
C1_12840W	71.9352	16.3882	2.13404	TRUE	1.22959e-05
CR_10350C	4351.2	993.283	2.13113	TRUE	2.25471e-47
C1_12930C	52.2341	11.949	2.12811	TRUE	0.000150772
CR_02270C	158.854	36.4649	2.12312	TRUE	7.30722e-10
C3_07270C	11838.3	2719.79	2.12189	TRUE	1.02025e-54
C4_00190W	168.828	38.8044	2.12126	TRUE	2.46424e-08
C6_01160W	126.741	29.2299	2.11636	TRUE	1.44545e-07
C6_01940W	150.539	34.7989	2.11302	TRUE	6.18954e-09
C3_03870C	3579.09	829.032	2.1101	TRUE	3.42414e-16
CR_10020C	198.698	46.1803	2.10523	TRUE	1.0575e-09
C4_03820C	192.71	44.7926	2.1051	TRUE	8.02851e-06
C1_06750W	60.9448	14.1959	2.10203	TRUE	6.95469e-05
C1_01760W	371.023	86.4234	2.10201	TRUE	3.00031e-13
CR_09610C	241.975	56.3936	2.10126	TRUE	6.38458e-12
C5_02600W	1264.41	295.076	2.0993	TRUE	1.71841e-18
C4_04450C	375.409	88.1169	2.09097	TRUE	9.56916e-13
C5_01420W	230.021	54.1346	2.08715	TRUE	1.47616e-14
CR_10860C	960.356	226.385	2.08479	TRUE	3.03386e-18
C1_10550C	144.121	33.9915	2.08403	TRUE	2.53702e-08
CR_06240C	60.1878	14.2059	2.08298	TRUE	0.000354709
C6_00840W	1774.5	418.917	2.08268	TRUE	4.51898e-22
C1_01040W	317.385	75.104	2.07927	TRUE	8.9032e-10
C5_02220C	223.62	52.9587	2.07811	TRUE	3.87653e-09
C5_05450C	676.635	161.06	2.07078	TRUE	2.40152e-16
C1_13950C	39.4168	9.38635	2.07017	TRUE	0.00314703
C3_01790C	180.978	43.1408	2.06869	TRUE	5.96364e-08
C1_14180W	97.5081	23.2773	2.0666	TRUE	3.45093e-06
C7_01170C	67.9758	16.2496	2.06462	TRUE	7.11309e-06
C4_00430W	360.994	86.3664	2.06343	TRUE	8.75351e-16
C4_05900C	847.068	202.862	2.06198	TRUE	7.35195e-17
CR_07250C	392.677	94.1904	2.05969	TRUE	1.66838e-10
C2_04190C	652.764	156.713	2.05844	TRUE	2.4074e-23
C1_07980C	417.659	100.389	2.05673	TRUE	6.18669e-11
C2_03750W	913.246	219.518	2.05666	TRUE	4.38248e-19
C2_07070W	290.371	70.1943	2.04847	TRUE	1.27222e-13
C7_02920W	64.6772	15.6388	2.04813	TRUE	3.27898e-05
C2_04050C	3327.6	805.698	2.04617	TRUE	4.06438e-48
C5_01200W	136.031	32.9423	2.04593	TRUE	4.23005e-07
C3_03990C	112.799	27.3245	2.04549	TRUE	8.59087e-05
C2_08620W	355.033	86.3758	2.03925	TRUE	5.79488e-13
C4_01320C	305.043	74.2334	2.03887	TRUE	4.69423e-17
C3_03660W	483.94	117.785	2.03868	TRUE	1.6233e-17
C7_03280C	620.368	151.096	2.03766	TRUE	1.29168e-13
C1_05370C	252.435	61.7713	2.0309	TRUE	3.67617e-11
C1_14060W	806.249	197.818	2.02705	TRUE	1.03593e-17
C1_13180W	31.6252	7.7626	2.02646	TRUE	0.00481227
C4_02720C	349.742	86.1063	2.0221	TRUE	6.2433e-18
CR_04630C	79.0191	19.4551	2.02205	TRUE	2.24435e-05
C2_07750W	252.629	62.2817	2.02014	TRUE	1.02992e-10
CR_05880W	104.105	25.687	2.01892	TRUE	1.93088e-05
C6_04430W	105.938	26.1878	2.01626	TRUE	2.01812e-07
C1_08010W	2043.28	505.568	2.01491	TRUE	1.28526e-30
C1_06000W	146.238	36.3189	2.00952	TRUE	1.02941e-06
C1_00390W	4426.63	1104.07	2.00337	TRUE	8.25853e-29
C1_10580C	65.5106	16.3481	2.0026	TRUE	3.67147e-05
C5_00890C	782.477	196.277	1.99516	TRUE	1.20243e-22
C5_01740C	109.499	27.6123	1.98754	TRUE	5.14287e-06
C4_03960W	161.846	40.814	1.98748	TRUE	2.54512e-07
C4_02500C	508.836	128.481	1.98565	TRUE	1.82273e-19
CR_06650C	76.8771	19.4368	1.98376	TRUE	2.54076e-05
C2_06940C	355.056	89.9977	1.98009	TRUE	2.90888e-16
C2_08460C	30.0589	7.62192	1.97957	TRUE	0.00632911
C3_07360W	212.235	53.8814	1.9778	TRUE	1.90997e-08
C1_09740C	35.3413	8.97438	1.97747	TRUE	0.00433366
C7_01730C	32.8723	8.37976	1.97189	TRUE	0.00736611
C1_01100W	1421.04	363.97	1.96505	TRUE	8.56895e-33
C2_02640C	403.291	103.402	1.96355	TRUE	1.768e-18
C3_07760C	100.562	25.9521	1.95416	TRUE	0.000146184
CR_09020C	1103.01	284.732	1.95377	TRUE	6.49589e-23
C6_04590C	216.481	56.1857	1.94597	TRUE	3.81048e-09
C2_03390C	1929.25	503.534	1.93788	TRUE	6.56233e-32
C6_02730W	4299.59	1122.73	1.93719	TRUE	4.6296e-25
CR_00870C	124.773	32.6124	1.93581	TRUE	6.49276e-06
CR_03780C	135.786	35.5543	1.93324	TRUE	1.35673e-06
C3_00210C	71.7736	18.8278	1.93059	TRUE	0.000144604
C3_04350C	99.1373	26.091	1.92588	TRUE	2.69161e-06
C1_10290W	97.4763	25.7735	1.91916	TRUE	2.87982e-06
C4_00060W	250.179	66.2995	1.91589	TRUE	8.51166e-10
C1_10410W	156.731	41.5622	1.91495	TRUE	1.74739e-06
C2_02670C	84.9386	22.7973	1.89756	TRUE	1.55729e-05
CR_04820W	199.852	53.7966	1.89334	TRUE	2.32719e-06
C4_05800C	208.17	56.0765	1.89229	TRUE	5.18501e-08
C2_06710W	92.405	24.9035	1.89162	TRUE	7.58767e-06
C1_04150C	65.2221	17.6444	1.88615	TRUE	0.000201621
C1_04310C	95.9081	25.9479	1.88604	TRUE	0.00220623
C1_01930W	205.123	55.8094	1.87791	TRUE	2.04578e-05
C5_02520W	100.171	27.3169	1.8746	TRUE	3.04671e-06
C5_02310C	180.427	49.3197	1.87118	TRUE	2.85705e-07
C6_00930C	717.483	197.988	1.85753	TRUE	1.46346e-16
C2_02950W	445.064	122.963	1.85579	TRUE	4.86022e-17
CR_09070C	667.638	184.697	1.85391	TRUE	2.75141e-20
C1_06010W	585.167	162.18	1.85125	TRUE	6.33119e-15
CR_08250C	3693.21	1025.54	1.84849	TRUE	3.91341e-11
C3_05040C	157.779	43.9427	1.84421	TRUE	3.97547e-06
CR_00660W	70.4142	19.6597	1.84063	TRUE	0.00147641
CR_03270W	468.56	131.277	1.83562	TRUE	4.43592e-07
C6_04600W	200.145	56.1363	1.83404	TRUE	2.94178e-10
CR_01340W	33.9386	9.5212	1.83371	TRUE	0.00733251
C5_04980W	59.6402	16.7963	1.82815	TRUE	0.000828121
C4_06990W	277.841	78.2821	1.82751	TRUE	0.000173961
C4_00170W	1446.22	408.371	1.82433	TRUE	3.32617e-16
C1_11620W	62.9661	17.8171	1.82131	TRUE	0.000565047
CR_10000C	71.1823	20.2028	1.81697	TRUE	7.49118e-05
C4_03460C	54.0681	15.3915	1.81265	TRUE	0.00891232
C1_00760W	528.55	150.5	1.81228	TRUE	1.67957e-17
C7_01230C	673.604	192.863	1.80432	TRUE	2.21674e-16
C1_04900W	334.311	96.1156	1.79835	TRUE	2.79788e-11
C4_02120W	1570	452.75	1.79398	TRUE	7.13452e-26
C3_04640W	324.953	94.0295	1.78904	TRUE	5.49132e-13
C3_07070C	67.4135	19.513	1.7886	TRUE	0.00234583
C1_04460C	388.762	112.8	1.78512	TRUE	2.63354e-10
C1_05140W	1166.24	338.732	1.78366	TRUE	1.55508e-09
C2_01330C	242.318	70.4449	1.78234	TRUE	8.54873e-08
CR_09460C	345.696	100.581	1.78115	TRUE	1.2768e-12
CR_07530C	703.561	204.982	1.77918	TRUE	6.79277e-16
C1_00490C	1189.8	347.703	1.77479	TRUE	1.30896e-27
C3_04880W	1567.81	458.813	1.77277	TRUE	1.49446e-19
C2_07400C	2253.71	660.117	1.77151	TRUE	1.69831e-19
C6_03170C	89.3676	26.2237	1.76888	TRUE	0.000244551
C3_02090C	452.68	133.179	1.76512	TRUE	1.27089e-09
C3_05190C	1491.95	439.264	1.76404	TRUE	1.57545e-29
C4_05140C	1001.35	294.827	1.76401	TRUE	2.52591e-17
C2_06720W	235.875	69.5204	1.76251	TRUE	6.81769e-11
C7_01510W	901.815	266.378	1.75936	TRUE	2.37113e-08
C5_01920C	214.23	63.3769	1.75713	TRUE	2.14456e-06
C1_10140C	519.665	153.762	1.75688	TRUE	6.25017e-14
C2_08690C	50.8757	15.0757	1.75475	TRUE	0.00306678
C7_01990C	288.172	85.4323	1.75408	TRUE	3.17607e-08
C4_05880W	220.072	65.4973	1.74847	TRUE	2.93257e-11
C2_01660C	221.412	65.9918	1.74637	TRUE	9.13461e-09
C2_01250W	227.14	67.7572	1.74514	TRUE	3.93143e-07
C3_00050C	59.2407	17.7068	1.74229	TRUE	0.00110243
C7_01550W	2409.15	720.318	1.74181	TRUE	6.71381e-32
C2_10320C	47.5129	14.2199	1.74041	TRUE	0.00237223
C5_03650C	53.1479	15.9339	1.73791	TRUE	0.00532241
CR_03710C	176.489	53.0696	1.73362	TRUE	1.501e-06
C1_03040W	149.913	45.1406	1.73163	TRUE	5.73176e-07
CR_00020W	781.992	235.696	1.73023	TRUE	1.80729e-11
C2_05660W	938.417	283.117	1.72883	TRUE	2.66833e-17
C4_02940W	4226.07	1276.89	1.72668	TRUE	8.0067e-27
C3_02790W	97.4731	29.5336	1.72264	TRUE	4.24354e-05
C3_06730W	160.504	48.686	1.72103	TRUE	1.52439e-08
C3_02540C	120.742	36.7504	1.7161	TRUE	1.92071e-06
C3_00650W	246.219	74.9526	1.71589	TRUE	3.89186e-08
CR_00630W	227.434	69.3662	1.71314	TRUE	7.48514e-06
C7_00420C	200.492	61.3837	1.70762	TRUE	1.76202e-06
CR_09690C	1946.73	596.115	1.70739	TRUE	4.41511e-23
C7_01100C	156.357	47.9189	1.70618	TRUE	1.67545e-06
C2_10210C	2358.94	724.997	1.70209	TRUE	1.75865e-19
CR_01720W	344.243	106.006	1.69928	TRUE	2.72474e-12
C6_02090C	753.478	232.983	1.69334	TRUE	2.76571e-18
CR_06850C	155.715	48.1954	1.69194	TRUE	3.2437e-07
C7_03680W	113.846	35.3402	1.6877	TRUE	2.36238e-05
C1_03270W	266.836	82.8481	1.68741	TRUE	5.28704e-06
C2_02570W	40.7101	12.6423	1.68713	TRUE	0.00374921
C7_02390W	634.601	197.512	1.68391	TRUE	6.30479e-15
C1_11890W	260.698	81.1892	1.68302	TRUE	2.07496e-09
C7_01680C	97.041	30.2689	1.68076	TRUE	0.000942901
C4_02070W	115.331	36.0632	1.67718	TRUE	1.79119e-06
C2_08510W	81.8053	25.6388	1.67386	TRUE	0.00216641
C6_00420W	836.023	262.663	1.67033	TRUE	7.43565e-16
C4_01230C	299.423	94.1374	1.66934	TRUE	2.08543e-11
C2_04400W	876.524	276.765	1.66313	TRUE	7.62455e-21
C7_02140W	48.4524	15.3273	1.66047	TRUE	0.00157388
C3_05270C	158.786	50.4123	1.65523	TRUE	1.78702e-06
C7_04340C	146.29	46.6587	1.64861	TRUE	1.2732e-05
C1_11280W	288.066	92.0133	1.64648	TRUE	1.72108e-10
C7_00240W	271.753	86.8037	1.64647	TRUE	9.13461e-09
C3_02140C	329.254	105.498	1.64198	TRUE	1.09856e-11
C7_03480W	1009.28	324.339	1.63775	TRUE	2.32733e-23
CR_08060C	937.088	302.098	1.63317	TRUE	1.19884e-16
C1_09980C	459.225	148.209	1.63156	TRUE	7.25362e-11
C5_00230C	45.0762	14.5816	1.62822	TRUE	0.00759439
CR_10070C	780.822	252.599	1.62814	TRUE	9.38583e-15
C2_07140W	643.461	208.228	1.62769	TRUE	5.3678e-17
C4_04670C	98.9108	32.0679	1.625	TRUE	0.000278088
C2_06890C	235.031	76.3472	1.62221	TRUE	1.92722e-08
CR_07700W	281.055	91.539	1.61839	TRUE	9.03839e-09
CR_06560C	450.811	146.91	1.61758	TRUE	1.53571e-12
C1_03330C	241.196	78.9946	1.61038	TRUE	1.81152e-06
C1_06180W	213.055	69.8545	1.6088	TRUE	7.7929e-08
C5_01730W	64.0471	21.0505	1.60528	TRUE	0.00243331
C6_01510W	143.527	47.239	1.60327	TRUE	7.5913e-07
CR_09360W	117.123	38.5913	1.60168	TRUE	1.91894e-05
C3_02340W	40.14	13.2713	1.59673	TRUE	0.00884761
C6_00800C	683.657	226.317	1.59493	TRUE	1.31519e-13
C5_03570W	425.125	140.815	1.59409	TRUE	4.02883e-10
C5_01440C	266.725	88.4083	1.5931	TRUE	7.62556e-09
C3_05910W	183.129	60.7225	1.59255	TRUE	3.0384e-05
C7_01390W	78.5267	26.0526	1.59176	TRUE	0.000852473
C1_03150C	211.703	70.3144	1.59015	TRUE	5.51236e-07
C1_04720W	85.4222	28.3818	1.58964	TRUE	0.000343289
C3_01530C	1621.12	538.766	1.58926	TRUE	8.35989e-25
C3_04540C	287.519	95.7479	1.58634	TRUE	9.03175e-09
C4_00600C	935.572	312.778	1.58071	TRUE	2.23129e-09
C2_05770W	203.482	68.1401	1.57832	TRUE	9.39606e-08
C1_12650C	199.909	66.9721	1.57772	TRUE	6.89914e-08
C7_04060W	106.691	35.7937	1.57566	TRUE	0.000647102
C3_02280C	3618.42	1214.11	1.57546	TRUE	1.12582e-19
CR_00910W	3099.08	1040.09	1.57513	TRUE	6.48325e-17
C1_00170W	771.497	259.642	1.57114	TRUE	3.79478e-18
CR_09190C	170.293	57.336	1.57051	TRUE	2.58627e-07
C4_05530W	164.179	55.3227	1.56933	TRUE	2.32433e-06
C6_00100C	2344.16	792.493	1.5646	TRUE	5.75846e-21
C2_01780W	1813.66	613.713	1.56327	TRUE	1.97936e-26
C2_06870C	186.47	63.1021	1.56318	TRUE	1.44176e-05
C2_02920W	494.919	167.761	1.56079	TRUE	4.18945e-12
C2_01120W	17631.4	5976.73	1.56072	TRUE	1.48945e-23
CR_09600C	644.216	218.791	1.55799	TRUE	5.35628e-12
C2_00180C	119.875	40.8059	1.55468	TRUE	2.36107e-05
C7_01150W	88.5905	30.2769	1.54894	TRUE	0.00111758
C3_05000W	1661.56	567.892	1.54885	TRUE	1.99207e-21
C4_04250W	122.684	41.9355	1.5487	TRUE	1.77973e-05
C2_00770W	128.934	44.0961	1.54791	TRUE	0.000134455
C3_06330W	10110.6	3461.25	1.5465	TRUE	1.18266e-27
C1_03260W	134.861	46.2239	1.54476	TRUE	3.27898e-05
C3_06180C	10446.4	3588.25	1.54166	TRUE	4.63646e-27
C5_01400W	107.074	36.8027	1.54073	TRUE	2.7528e-05
CR_04870C	501.892	172.898	1.53746	TRUE	1.45749e-06
C3_01470W	572.777	198.449	1.52921	TRUE	8.17822e-12
CR_07800W	118.805	41.174	1.52879	TRUE	0.000346828
CR_07440W	757.869	263.474	1.52429	TRUE	2.70823e-10
CR_09470W	88.6776	30.8542	1.5231	TRUE	0.00897198
C1_02990C	80.8813	28.1817	1.52105	TRUE	0.0029093
C5_03610W	220.115	76.8764	1.51765	TRUE	1.7831e-07
C1_08170C	242.128	84.7515	1.51446	TRUE	7.99895e-05
C3_01220W	139.137	48.8127	1.51117	TRUE	6.49299e-05
C1_06130C	1059.6	371.93	1.51042	TRUE	1.44856e-21
C3_07100C	205.747	72.4069	1.50667	TRUE	4.83086e-07
CR_03890W	243.208	85.6575	1.50554	TRUE	8.509e-05
CR_09010C	1324.99	466.848	1.50495	TRUE	1.06427e-21
C1_13450W	114.824	40.5249	1.50255	TRUE	6.02392e-05
C7_02100W	478.968	1356.17	-1.50153	TRUE	9.82108e-18
C1_08920W	91.9712	260.505	-1.50206	TRUE	1.55845e-06
C4_02980W	627.49	1778.19	-1.50274	TRUE	1.13598e-13
C2_01580W	50.9772	144.631	-1.50445	TRUE	0.000672479
C2_09290W	28.4441	81.0141	-1.51004	TRUE	0.00153774
C1_12030W	673.556	1927.14	-1.51659	TRUE	9.24147e-21
C3_06420C	96.3524	275.692	-1.51666	TRUE	3.62451e-09
C7_02340C	54.4774	155.961	-1.51745	TRUE	5.99638e-05
C1_07910C	172.438	494.042	-1.51856	TRUE	4.00516e-07
C7_00430W	524.111	1507.23	-1.52395	TRUE	1.7236e-13
C4_01660W	155.539	447.774	-1.5255	TRUE	1.52544e-06
C6_03200W	92.7792	267.425	-1.52726	TRUE	1.29573e-05
C5_05250C	186.234	536.839	-1.52737	TRUE	1.31217e-09
C4_01100C	221.397	638.43	-1.52789	TRUE	0.000164639
C2_06330C	72.4241	209.342	-1.53132	TRUE	2.2768e-07
C4_07060W	453.675	1313.75	-1.53396	TRUE	4.54679e-19
CR_00640W	2763.14	8004.38	-1.53448	TRUE	1.38212e-16
CR_10170C	62.9612	182.703	-1.53696	TRUE	0.00025181
C1_01330C	110.881	322.076	-1.53839	TRUE	4.58836e-08
C2_05370C	86.8713	252.47	-1.53916	TRUE	1.17611e-07
C6_03940C	308.965	899.837	-1.54222	TRUE	8.87144e-16
CR_04010C	245.829	715.995	-1.5423	TRUE	2.06684e-08
CR_03450W	143.935	419.25	-1.5424	TRUE	1.59019e-11
CR_03380W	27.7646	81.0435	-1.54545	TRUE	0.0027293
C6_01780C	54.7558	160.341	-1.55006	TRUE	1.80522e-05
C7_01810W	331.322	970.941	-1.55115	TRUE	3.82726e-15
C4_05430C	150.324	440.7	-1.55172	TRUE	1.86202e-08
C6_00090W	53.8645	158.133	-1.55373	TRUE	2.54497e-06
C3_04300C	228.744	676.739	-1.56487	TRUE	4.26636e-11
C1_13060C	528.161	1564.35	-1.56651	TRUE	7.48901e-14
C6_03210C	40.453	119.851	-1.56692	TRUE	7.20588e-05
C7_03940C	89.3267	264.879	-1.56817	TRUE	2.75996e-08
C1_08630W	71.7075	212.696	-1.5686	TRUE	1.39042e-05
C3_05280C	124.256	369.376	-1.57178	TRUE	2.49618e-06
C1_01160C	59.612	177.27	-1.57227	TRUE	3.95566e-05
C3_00670C	118.793	353.939	-1.57505	TRUE	1.41001e-09
C2_10710W	539.595	1608.81	-1.57605	TRUE	1.46962e-20
C3_04830C	5022.15	14978.6	-1.57653	TRUE	3.48148e-28
C2_09360W	43.5186	129.861	-1.57727	TRUE	0.000627623
C3_03420C	1238.7	3699.35	-1.57844	TRUE	1.77432e-21
CR_07600W	147.609	441.207	-1.57967	TRUE	3.65192e-12
CR_00480W	78.4732	235.116	-1.5831	TRUE	1.23071e-05
C3_05310W	268.103	803.85	-1.58414	TRUE	5.7189e-17
C6_03810W	37.851	113.629	-1.58593	TRUE	8.43704e-05
CR_00510C	227.985	684.628	-1.58638	TRUE	2.80777e-10
C2_04350C	68.6251	206.086	-1.58644	TRUE	1.25944e-06
C4_06680C	279.277	839.206	-1.58733	TRUE	3.9666e-12
C2_07160W	231.559	697.045	-1.58987	TRUE	4.99312e-14
C7_02680W	175.435	528.918	-1.59211	TRUE	2.76814e-10
C2_08840W	56.1049	169.39	-1.59415	TRUE	1.95304e-06
C6_03840C	248.24	749.645	-1.59447	TRUE	9.0379e-11
C2_03080W	1151.38	3477.69	-1.59476	TRUE	1.73931e-23
C5_02660C	287.423	868.888	-1.596	TRUE	2.80002e-18
CR_00860C	2665.46	8058.36	-1.5961	TRUE	1.34306e-28
C1_07200W	195.015	589.805	-1.59665	TRUE	5.52739e-13
C1_01680C	103.931	314.337	-1.59668	TRUE	6.18757e-06
C2_08120W	116.695	353.025	-1.59702	TRUE	9.62196e-09
CR_04140W	339.743	1027.87	-1.59714	TRUE	2.76532e-13
C7_03330C	600.896	1819.56	-1.5984	TRUE	8.59584e-26
C5_01700W	103.167	312.569	-1.59919	TRUE	1.21624e-07
C1_02180W	177.495	540.938	-1.60769	TRUE	4.45545e-10
C1_08940C	65.28	199.308	-1.61029	TRUE	0.000473714
C6_01420C	37.3658	114.083	-1.6103	TRUE	3.40713e-05
C4_02290W	236.47	722.006	-1.61036	TRUE	2.75377e-12
C1_07960W	24.2604	74.1126	-1.61112	TRUE	0.00651486
C5_00630C	120.952	369.686	-1.61187	TRUE	3.96484e-09
C2_07910C	27.2116	83.4373	-1.61647	TRUE	0.00459297
C1_05470W	52.921	162.346	-1.61716	TRUE	6.80223e-07
CR_02640W	113.575	348.956	-1.6194	TRUE	1.11791e-06
C5_04290C	140.134	430.593	-1.61952	TRUE	6.94879e-10
C1_04770C	169.551	521.022	-1.61963	TRUE	6.50008e-07
CR_03070W	72.7942	223.755	-1.62003	TRUE	2.70332e-07
C2_03830W	83.8016	258.03	-1.62249	TRUE	2.86422e-08
C1_01600W	166.209	511.868	-1.62277	TRUE	1.48116e-10
C2_03560C	186.346	574.138	-1.62341	TRUE	2.4548e-11
C2_09500W	64.0529	197.484	-1.6244	TRUE	7.3496e-07
C6_01550C	68.379	211.132	-1.62652	TRUE	0.00100216
C4_00660W	159.025	491.061	-1.62665	TRUE	9.56449e-09
C4_01010C	48.2336	149.169	-1.62884	TRUE	0.00250891
C3_07600W	76.4237	236.546	-1.63003	TRUE	2.96539e-06
CR_07390C	189.284	586.196	-1.63083	TRUE	1.80785e-11
C2_05270W	122.263	378.982	-1.63214	TRUE	8.48255e-07
C4_05650W	97.8819	303.642	-1.63326	TRUE	1.07895e-06
CR_05550C	272.514	847.489	-1.63686	TRUE	5.72147e-11
C3_07180C	107.83	335.375	-1.63702	TRUE	3.19666e-08
C1_04400C	1501	4668.55	-1.63705	TRUE	4.85683e-20
C2_05830C	28.9383	90.3389	-1.64237	TRUE	0.00173551
C1_08100W	341.009	1065.39	-1.6435	TRUE	5.39391e-14
C5_03790W	102.245	320.838	-1.64982	TRUE	1.0697e-07
C5_01140C	240.808	757.344	-1.65306	TRUE	1.99768e-12
CR_06770C	51.0335	160.879	-1.65646	TRUE	5.33569e-05
C3_03710W	140.164	442.939	-1.65999	TRUE	1.09466e-09
C7_01600W	216.633	685.837	-1.66261	TRUE	5.47911e-12
C3_06830C	149.052	471.951	-1.66282	TRUE	5.5368e-12
CR_00680W	80.3185	254.351	-1.66302	TRUE	3.12301e-05
C1_03780C	443.033	1404.88	-1.66497	TRUE	3.26227e-18
CR_00570W	140.877	447.218	-1.66654	TRUE	2.29905e-11
C1_12380C	229.072	728.517	-1.66916	TRUE	3.85347e-09
CR_06680C	133.025	423.309	-1.67001	TRUE	9.74652e-09
C2_05470W	149.663	477.695	-1.67437	TRUE	7.93171e-12
C2_03010C	589.863	1889.72	-1.67972	TRUE	1.00998e-15
C5_02920W	54.9083	176.079	-1.68112	TRUE	5.11012e-05
C3_03390C	73.0546	235.222	-1.68697	TRUE	6.69291e-05
CR_05670C	592.705	1909.07	-1.68748	TRUE	2.69113e-22
C4_03410W	144.516	465.845	-1.68862	TRUE	1.62869e-09
C5_00260W	450.345	1451.75	-1.68869	TRUE	6.09904e-16
C6_00620W	108.6	350.143	-1.68892	TRUE	7.40921e-10
CR_00350W	171.76	555.636	-1.69374	TRUE	1.16392e-10
C2_00410C	144.738	468.759	-1.69541	TRUE	6.98202e-06
CR_05210W	23.6715	76.7317	-1.69667	TRUE	0.00106795
C4_05850C	111.068	361.062	-1.70081	TRUE	8.1369e-08
C3_00560C	113.476	369.175	-1.70191	TRUE	7.2244e-06
C2_03090C	129.865	423.26	-1.70453	TRUE	3.00639e-08
C1_01380C	68.5251	223.483	-1.70546	TRUE	2.57905e-06
C2_07030C	138.175	451.635	-1.70866	TRUE	5.70029e-09
C3_00370C	62.456	204.456	-1.71088	TRUE	1.67577e-06
C3_02150C	438.961	1441.79	-1.7157	TRUE	3.56867e-20
C2_07340W	80.7263	265.191	-1.71592	TRUE	5.72056e-06
CR_01760C	844.701	2798.27	-1.72802	TRUE	4.93679e-23
C4_01300W	172.946	574.769	-1.73266	TRUE	2.52285e-12
C1_05500W	46.5498	155.476	-1.73984	TRUE	0.000105663
CR_03610C	325.792	1090.9	-1.7435	TRUE	2.59871e-20
C2_07190C	345.492	1157.04	-1.74372	TRUE	1.48853e-13
CR_07710W	450.991	1515.65	-1.74876	TRUE	3.50695e-15
C5_04800W	47.0143	158.061	-1.74931	TRUE	3.23162e-06
C6_00280W	541.689	1835.27	-1.76045	TRUE	7.16908e-14
C1_12600C	88.0951	298.792	-1.76201	TRUE	5.67788e-09
CR_03060W	541.923	1845.46	-1.76782	TRUE	2.1717e-25
C1_04970W	316.54	1078.03	-1.76794	TRUE	2.5109e-10
CR_02720C	80.1716	273.165	-1.76861	TRUE	2.50812e-06
C5_00820W	157.818	537.947	-1.7692	TRUE	1.19166e-09
CR_03170W	785.284	2680.65	-1.7713	TRUE	1.91145e-22
CR_00900W	75.2848	257.353	-1.77332	TRUE	7.50101e-10
C1_04890W	860.641	2945.75	-1.77515	TRUE	3.04683e-33
C7_00970C	25.079	85.8912	-1.77603	TRUE	0.00010847
C2_04370W	193.454	663.137	-1.77732	TRUE	9.82627e-12
CR_03940W	70.0094	240.985	-1.78332	TRUE	0.000108099
C1_08900W	36.2374	125.894	-1.79666	TRUE	0.000104787
C5_03700C	127.257	442.774	-1.79882	TRUE	5.59525e-14
C5_03250W	59.301	206.618	-1.80083	TRUE	9.03839e-09
C3_07420W	289.223	1007.95	-1.80118	TRUE	5.91055e-23
C1_00990C	205.637	716.773	-1.80142	TRUE	1.51739e-17
C4_01740W	22.1354	77.2376	-1.80295	TRUE	0.000609307
CR_06450W	28.542	99.8009	-1.80596	TRUE	2.38588e-05
C2_05300C	207.59	726.22	-1.80667	TRUE	7.83407e-12
C1_11870W	267.817	937.395	-1.80741	TRUE	1.67701e-14
C5_05050W	5683.96	19895.6	-1.80748	TRUE	0.00196077
C1_08420W	233.569	819.366	-1.81066	TRUE	4.84794e-20
CR_03760W	77.7517	273.324	-1.81367	TRUE	1.19047e-10
C1_09080C	188.363	662.387	-1.81416	TRUE	3.86987e-10
C2_04680W	84.2044	296.236	-1.81478	TRUE	3.08194e-06
C1_04710C	36.1395	127.167	-1.81507	TRUE	1.60269e-06
C3_04140C	1166.23	4106.93	-1.8162	TRUE	1.35499e-31
C2_01020W	403.546	1424.56	-1.81971	TRUE	1.89612e-10
C5_05340W	213.114	754.145	-1.82321	TRUE	1.63268e-07
C1_02190W	43.3732	153.603	-1.82433	TRUE	0.00103575
CR_04580W	259.223	918.195	-1.82461	TRUE	2.86098e-21
C5_03920C	35.66	126.456	-1.82626	TRUE	6.02695e-06
CR_02420W	63.5566	225.428	-1.82655	TRUE	7.81717e-07
C7_03180C	342.077	1215.29	-1.82891	TRUE	1.81696e-20
C1_10470W	211.747	753.004	-1.83032	TRUE	2.87602e-16
C2_05840W	45.9112	163.32	-1.83079	TRUE	9.28712e-06
C1_03620C	308.943	1099.39	-1.8313	TRUE	1.07841e-14
CR_07310W	43.2782	154.052	-1.8317	TRUE	8.68107e-07
C1_02790W	549.809	1960.7	-1.83437	TRUE	7.12325e-17
C2_01970C	84.5377	301.738	-1.83563	TRUE	1.59615e-08
CR_02430C	229.707	822.804	-1.84076	TRUE	1.28464e-14
C4_02400C	22.3166	80.1848	-1.84521	TRUE	0.000319625
CR_04750W	30.3422	109.227	-1.84794	TRUE	7.08181e-05
C2_05460W	3854.41	13941.7	-1.85482	TRUE	1.9989e-11
C2_07890W	175.625	635.397	-1.85516	TRUE	2.16314e-18
C4_06850C	186.181	673.601	-1.85519	TRUE	2.78586e-19
C2_08760C	803.637	2909.02	-1.85592	TRUE	4.49215e-26
C4_04810C	82.5313	299.558	-1.85982	TRUE	1.86596e-11
C4_03730C	50.1325	182.341	-1.86282	TRUE	3.58311e-06
C4_03190W	68.4173	248.851	-1.86285	TRUE	2.10524e-06
C5_05280C	52.7802	192.182	-1.86441	TRUE	2.83894e-07
C2_05000C	135.937	495.151	-1.86493	TRUE	2.31216e-09
CR_05790C	363.474	1328.95	-1.87037	TRUE	1.79087e-17
CR_06790C	101.448	371.093	-1.87104	TRUE	2.60253e-06
C2_05690C	119.265	436.48	-1.87175	TRUE	9.12686e-11
CR_07030C	36.7842	134.696	-1.87255	TRUE	5.6501e-06
C4_06710W	33.269	121.925	-1.87374	TRUE	1.28306e-06
C5_03020W	71.221	261.088	-1.87416	TRUE	4.46724e-07
C7_01950W	58.9407	216.852	-1.87937	TRUE	3.3943e-08
C1_09640W	593.332	2185.29	-1.88091	TRUE	8.07897e-20
C4_02390W	1760.32	6486.54	-1.88161	TRUE	3.5877e-23
CR_07950W	112.652	415.326	-1.88237	TRUE	9.65502e-12
CR_04050C	146.987	542.603	-1.88421	TRUE	1.23748e-10
C6_03380W	251.938	930.159	-1.88441	TRUE	6.27358e-20
C1_07900W	144.069	532.213	-1.88524	TRUE	3.87991e-14
C5_03640W	112.315	415.397	-1.88694	TRUE	5.15378e-15
C1_07500C	223.121	825.726	-1.88784	TRUE	6.16799e-17
C1_02370C	39.3858	145.99	-1.89013	TRUE	6.14031e-05
CR_09740W	68.7182	256.98	-1.90289	TRUE	5.61558e-09
C5_00180W	321.903	1205.69	-1.90517	TRUE	8.92418e-21
C7_02040C	470.675	1765.76	-1.90749	TRUE	2.73486e-19
C2_01430W	193.778	727.807	-1.90915	TRUE	9.76776e-22
C5_03410C	65.1584	244.76	-1.90935	TRUE	3.20843e-07
C1_03830C	51.6983	194.638	-1.9126	TRUE	5.38735e-09
CR_02330C	44.7971	168.788	-1.91374	TRUE	3.46009e-06
CR_08100C	164.423	619.605	-1.91394	TRUE	7.48204e-17
C1_14220C	305.957	1154.52	-1.91589	TRUE	1.29616e-15
C4_02850W	134.479	508.679	-1.91938	TRUE	1.01494e-14
C6_00440C	469.395	1778.22	-1.92156	TRUE	1.35737e-11
C1_14260C	459.165	1741.8	-1.92349	TRUE	1.84658e-24
C5_04720C	108.121	411.229	-1.92729	TRUE	1.40394e-12
C1_08380W	14226.8	54169.9	-1.92887	TRUE	3.2336e-45
C5_02120C	92.7951	353.532	-1.92972	TRUE	1.47863e-12
C1_12350W	146.2	557.573	-1.93121	TRUE	1.11207e-15
C1_11650W	1050.22	4005.72	-1.93137	TRUE	6.02493e-39
C2_08670C	76.3286	292.108	-1.93621	TRUE	2.60499e-12
C5_04030W	15.6586	60.1043	-1.94051	TRUE	0.00560334
C1_03350C	520.158	1998.98	-1.94225	TRUE	2.13826e-24
C2_08370C	15135.1	58305.8	-1.94574	TRUE	5.42204e-45
C5_01610W	54.3799	209.735	-1.94742	TRUE	7.85683e-08
C4_02050W	132.684	512.101	-1.94843	TRUE	5.6533e-17
CR_07750C	79.3436	306.434	-1.94939	TRUE	1.81563e-09
CR_07010W	993.895	3852.63	-1.95468	TRUE	1.31199e-35
C1_11220C	401.749	1561.02	-1.95812	TRUE	1.05726e-26
C5_01910W	530.527	2066.2	-1.96148	TRUE	3.74755e-24
C5_02170C	743.869	2899.59	-1.96273	TRUE	1.0845e-28
C1_13370W	31.4334	122.789	-1.96581	TRUE	7.51102e-06
C1_07790C	48.6939	191.503	-1.97555	TRUE	9.97384e-10
C4_03350C	39.587	156.038	-1.9788	TRUE	3.23496e-08
C1_01360C	139.325	551.326	-1.98445	TRUE	4.43617e-10
C2_06660W	17.1779	68.2299	-1.98985	TRUE	0.000158656
C6_01610W	2089.56	8330.34	-1.99518	TRUE	5.94671e-32
C7_00190W	106.041	425.46	-2.0044	TRUE	1.2306e-10
C1_10950C	91.8458	369.682	-2.009	TRUE	9.14336e-09
C3_00930W	291.956	1177.13	-2.01145	TRUE	4.57662e-15
C5_05490C	524.355	2121.9	-2.01674	TRUE	1.89424e-29
C2_07680W	144.325	584.212	-2.01717	TRUE	8.86397e-15
C1_06960W	333.424	1350.98	-2.01858	TRUE	5.03886e-32
C4_04770C	65.9423	268.845	-2.0275	TRUE	4.46975e-06
C2_02060C	20.9144	85.3749	-2.02931	TRUE	1.84696e-05
C2_03160C	450.811	1849.21	-2.03631	TRUE	1.65747e-17
C2_06640C	574.413	2358.56	-2.03775	TRUE	1.94227e-28
CR_10410C	101.759	419.093	-2.04212	TRUE	1.60475e-08
C1_01870C	478.828	1972.19	-2.04222	TRUE	7.1626e-38
C7_01450C	649.421	2676.42	-2.04308	TRUE	3.99516e-39
C2_09160W	27.9703	115.544	-2.04648	TRUE	2.90153e-06
C1_10260C	90.5951	375.351	-2.05074	TRUE	1.1247e-15
C4_03530W	22.122	91.9025	-2.05462	TRUE	9.51064e-05
C6_02690C	183.418	762.257	-2.05514	TRUE	2.32839e-18
C2_00170C	183.36	766.593	-2.06378	TRUE	8.50524e-24
C1_06980C	55.3031	231.779	-2.06732	TRUE	3.09967e-07
C5_04810W	655.674	2778.32	-2.08316	TRUE	0.00119454
C4_05260W	62.0777	263.046	-2.08317	TRUE	4.10167e-09
C4_01080W	110.454	468.6	-2.08491	TRUE	4.56787e-17
C2_05250C	549.568	2333.58	-2.08617	TRUE	6.72558e-23
C3_07550C	35.5718	151.862	-2.09396	TRUE	2.99834e-06
C6_01430C	219.259	936.805	-2.09511	TRUE	2.97594e-11
C5_02010C	79.7419	341.468	-2.09834	TRUE	4.73055e-16
C3_05140C	67.9782	291.344	-2.09958	TRUE	6.12724e-09
C2_09900C	128.99	554.99	-2.10521	TRUE	1.59984e-12
C6_04530C	126.208	543.102	-2.10542	TRUE	3.36131e-16
C1_09210C	92.4098	398.6	-2.10882	TRUE	2.12203e-17
C2_07290W	250.639	1081.27	-2.10905	TRUE	1.33744e-21
C2_08550C	25.8776	112.531	-2.12054	TRUE	3.3813e-05
C1_03390W	100.977	439.672	-2.1224	TRUE	3.07505e-17
C1_11480W	703.895	3065.89	-2.12287	TRUE	1.33283e-25
C2_09660W	60.1617	262.477	-2.12527	TRUE	1.83013e-10
C3_03550C	29.5272	129.205	-2.12955	TRUE	3.08961e-07
C1_10840C	253.004	1109.39	-2.13253	TRUE	3.02839e-12
CR_04510W	1833.78	8041.48	-2.13264	TRUE	3.9823e-16
C7_00160C	102.727	452.023	-2.13758	TRUE	1.12641e-15
C2_03540W	100.539	443.185	-2.14016	TRUE	2.29242e-12
C2_05080C	22.4598	99.1735	-2.14261	TRUE	0.000307452
C3_04860W	148.972	659.034	-2.14532	TRUE	3.5735e-17
C2_05340C	141.457	626.114	-2.14606	TRUE	2.13295e-15
C1_00640C	226.667	1008.36	-2.15337	TRUE	2.39173e-19
CR_01690C	867.039	3864.89	-2.15626	TRUE	1.94604e-37
C2_08480W	72.726	324.857	-2.15926	TRUE	3.26688e-10
C4_00160C	745.145	3329.67	-2.15979	TRUE	8.27165e-37
C5_00280C	80.7086	362.7	-2.16798	TRUE	7.10632e-13
CR_06160C	16.0895	72.3075	-2.16802	TRUE	0.00406727
C1_08790W	35.5975	161.257	-2.17951	TRUE	6.07015e-07
C1_02250W	23.4507	106.706	-2.18594	TRUE	6.21333e-06
C4_01770W	148.064	674.196	-2.18694	TRUE	9.894e-18
C7_00110W	204.023	929.139	-2.18717	TRUE	3.80898e-23
C1_11380W	95.8897	437.703	-2.1905	TRUE	3.43663e-17
C5_02490C	203.151	930.576	-2.19557	TRUE	3.90791e-25
C7_04130C	518.512	2380.57	-2.19886	TRUE	8.05219e-27
C1_00510W	59.4224	273.647	-2.20324	TRUE	1.30214e-06
C3_06860C	40.6121	187.397	-2.20612	TRUE	2.73896e-05
CR_10540C	42.9974	199.428	-2.21355	TRUE	7.79475e-07
C3_00720W	2523.04	11757.8	-2.22038	TRUE	3.92162e-50
C3_06010W	1110.26	5182.53	-2.22276	TRUE	1.599e-43
C1_05840W	13.3378	62.4104	-2.22627	TRUE	0.000560254
C5_03740W	16.3062	76.4456	-2.22901	TRUE	0.000506423
C6_03440W	27.4096	128.579	-2.2299	TRUE	8.39148e-05
CR_02580W	50.8417	238.524	-2.23005	TRUE	8.80957e-09
C7_01630W	19.2747	90.4782	-2.23086	TRUE	0.000310129
C5_03480C	94.6751	446.852	-2.23874	TRUE	2.80199e-13
C7_03270W	196.523	927.921	-2.2393	TRUE	2.33089e-29
C2_02510W	149.237	704.771	-2.23955	TRUE	1.628e-25
CR_08020C	102.681	485.927	-2.24257	TRUE	6.7034e-20
C5_03550W	312.308	1480.43	-2.24497	TRUE	8.52281e-29
CR_01220W	23.9559	113.856	-2.24875	TRUE	0.00195235
C1_01350C	1537.89	7312.9	-2.24949	TRUE	2.03979e-51
C2_06960W	272.956	1298.93	-2.25058	TRUE	1.08112e-28
CR_04300W	291.614	1398.86	-2.26212	TRUE	8.99489e-35
C2_02690W	119.323	574.659	-2.26783	TRUE	9.67251e-22
C7_03400C	144.909	702.554	-2.27746	TRUE	2.83731e-18
C4_04480C	2324.53	11376.9	-2.29109	TRUE	5.45423e-45
C4_01750C	2561.66	12565.7	-2.29434	TRUE	6.69291e-05
C3_07750W	150.035	736.722	-2.29583	TRUE	2.16531e-15
CR_03770C	543.279	2669.26	-2.29667	TRUE	4.7187e-35
C1_07120W	464.976	2296.46	-2.30419	TRUE	5.41623e-47
C2_03100W	6169.03	30521.3	-2.3067	TRUE	2.15577e-63
CR_02520W	46.7988	232.147	-2.3105	TRUE	2.93637e-09
C4_03340C	15.4779	77.1822	-2.31806	TRUE	0.00185846
C2_02740C	253.175	1268.33	-2.32472	TRUE	1.93493e-37
C4_05460C	81.1319	406.48	-2.32484	TRUE	2.68542e-12
CR_04090C	842.825	4232.77	-2.3283	TRUE	7.98042e-38
CR_02980C	108.308	544.026	-2.32853	TRUE	3.10296e-15
C3_02180C	154.278	776.482	-2.33142	TRUE	3.71028e-31
C2_10550C	677.399	3409.8	-2.33161	TRUE	1.90207e-25
C4_01200C	82.0434	414.895	-2.33829	TRUE	1.2202e-08
C6_02360W	42.3666	216.69	-2.35463	TRUE	1.82614e-11
C3_07800C	32.0308	165.515	-2.36943	TRUE	1.56972e-06
C4_05770C	75.7263	391.472	-2.37004	TRUE	1.79341e-09
C5_01090C	42.7721	224.47	-2.39178	TRUE	2.41271e-13
C2_01740C	39.8951	210.24	-2.39775	TRUE	3.33695e-08
C2_00070C	211.207	1113.48	-2.39835	TRUE	1.53713e-27
C5_04270C	1068.68	5667.91	-2.40699	TRUE	1.30122e-64
C2_05520W	37.9942	201.867	-2.40956	TRUE	4.39563e-12
C1_05960W	115.942	617.671	-2.41344	TRUE	6.61828e-15
C4_04860W	25.23	134.651	-2.41601	TRUE	1.71187e-05
C1_02460W	2536.56	13675.8	-2.43068	TRUE	8.75232e-49
CR_03650W	120.906	653.203	-2.43364	TRUE	2.45474e-23
CR_10750C	42.6836	231.002	-2.43615	TRUE	2.65429e-10
C2_01070W	137.293	744.832	-2.43966	TRUE	8.11248e-25
C1_04450C	106.767	579.249	-2.43972	TRUE	3.72287e-15
C3_06370C	80.9368	439.474	-2.44091	TRUE	8.66796e-23
C6_02350C	37.7926	205.257	-2.44126	TRUE	2.89109e-10
C5_01600C	32.341	175.986	-2.44403	TRUE	3.49153e-10
CR_09160C	518.498	2856.14	-2.46165	TRUE	4.63045e-48
C3_07410C	757.869	4175.28	-2.46185	TRUE	5.88333e-50
C1_11030W	376.225	2073.14	-2.46215	TRUE	1.68114e-36
C7_01800C	1028.85	5669.45	-2.46218	TRUE	2.37575e-05
C1_08090C	989.948	5465.5	-2.46493	TRUE	1.59795e-53
C1_04240C	563.783	3122.54	-2.46951	TRUE	2.56028e-54
C1_01910W	118.399	656.944	-2.47211	TRUE	3.47931e-24
CR_01950W	100.593	559.505	-2.47562	TRUE	2.30278e-23
C1_00220W	277.199	1549.73	-2.48302	TRUE	5.82949e-25
C1_10880W	86.3844	485.246	-2.48988	TRUE	5.40251e-21
CR_10110W	71.9363	404.589	-2.49167	TRUE	8.83647e-12
C3_06380W	26.9452	151.666	-2.4928	TRUE	9.4826e-10
C1_13210C	73.4545	413.665	-2.49354	TRUE	2.78714e-20
C1_12770W	442.138	2490.17	-2.49368	TRUE	1.31117e-33
C2_03520C	235.74	1329.4	-2.49551	TRUE	6.32116e-23
C1_13070C	97.8129	552.599	-2.49814	TRUE	0.000963453
C2_09950W	219.999	1244.69	-2.50022	TRUE	2.47174e-34
C2_08000C	576.118	3262.64	-2.5016	TRUE	7.54503e-43
CR_05340C	306.202	1735.31	-2.50264	TRUE	4.01147e-05
C3_00330W	108.001	613.663	-2.5064	TRUE	8.59815e-30
C2_02610C	32.9376	189.249	-2.52248	TRUE	2.56864e-07
C4_03700W	121.003	696.916	-2.52594	TRUE	8.57035e-25
C1_11320C	85.3951	494.255	-2.53303	TRUE	1.57553e-18
CR_04360C	195.082	1129.51	-2.53354	TRUE	8.88566e-29
C1_09190C	276.144	1602.09	-2.53646	TRUE	1.328e-14
C5_00310C	67.9497	395.063	-2.53954	TRUE	1.20292e-19
C4_04900W	963.115	5604.12	-2.54071	TRUE	5.38809e-55
C2_09060C	758.005	4416.36	-2.54258	TRUE	5.60964e-34
C4_03030C	92.3278	537.964	-2.54267	TRUE	3.97189e-16
C1_08070W	81.4762	481.198	-2.56218	TRUE	7.68454e-09
CR_01620C	1476.76	8725.03	-2.56273	TRUE	2.13568e-41
C6_02230W	99.1671	586.427	-2.56402	TRUE	1.65883e-16
C3_07400W	43.5193	257.702	-2.56598	TRUE	1.79409e-14
C4_01490W	332.514	1974.38	-2.56991	TRUE	2.08465e-50
CR_08940W	43.0917	257.535	-2.57928	TRUE	4.43281e-14
C1_14280C	432.207	2584.14	-2.57989	TRUE	6.00722e-39
C3_07300W	46.0916	276.496	-2.58468	TRUE	1.33287e-15
C4_02440C	101.374	611.591	-2.59288	TRUE	2.15098e-13
CR_03370C	30.2912	182.875	-2.59389	TRUE	3.09271e-10
C6_01980C	120.113	726.413	-2.5964	TRUE	1.12931e-30
C7_00950W	62.9791	381.306	-2.59801	TRUE	2.33234e-12
C1_05050C	114.189	695.68	-2.607	TRUE	2.40145e-30
C7_00620W	470.812	2875.49	-2.61059	TRUE	2.8415e-62
C6_00650C	955.583	5850.92	-2.61421	TRUE	2.92277e-52
C1_01150C	37.0679	227.267	-2.61614	TRUE	6.95368e-13
C5_00430W	58.109	356.309	-2.6163	TRUE	6.38452e-17
C3_01850W	71.9584	443.906	-2.62502	TRUE	3.34528e-19
C1_11000C	33.8297	208.957	-2.62685	TRUE	2.29242e-12
C1_01530C	342.196	2123.63	-2.63364	TRUE	7.1626e-38
C5_03630C	13.2758	82.6904	-2.63893	TRUE	7.19621e-05
C1_06470W	532.246	3315.44	-2.63904	TRUE	1.12327e-38
C3_07280C	31.3106	195.646	-2.64353	TRUE	3.47251e-10
CR_00080W	440.199	2753.66	-2.64512	TRUE	5.36574e-34
C4_07180W	2276.01	14519.1	-2.67338	TRUE	3.70877e-69
CR_04600W	79.1216	505.946	-2.67684	TRUE	9.11145e-25
CR_08480C	348.546	2231.81	-2.67879	TRUE	5.02873e-39
C2_07110C	32.4748	207.945	-2.67881	TRUE	1.70063e-14
C1_06580W	1841.57	11839.7	-2.68463	TRUE	6.90881e-60
C1_11040W	521.92	3360.29	-2.68668	TRUE	1.11304e-69
C4_03270W	75.4811	486.243	-2.68749	TRUE	7.25472e-22
C3_04810C	1246.55	8056.11	-2.69214	TRUE	1.10156e-78
C5_03440W	12.6375	81.7129	-2.69285	TRUE	1.09334e-06
C5_00510W	7.21605	46.7162	-2.69464	TRUE	0.000380103
C1_11070W	45.1334	292.595	-2.69664	TRUE	3.18433e-14
C2_05410W	1085.28	7039.9	-2.69749	TRUE	1.03156e-50
C4_03250C	53.1213	344.74	-2.69814	TRUE	1.95689e-21
CR_00310C	47.9414	311.747	-2.70103	TRUE	3.35311e-18
C3_04680W	784.794	5107.69	-2.70229	TRUE	5.69824e-41
C1_11360W	961.939	6280.95	-2.70696	TRUE	7.54641e-75
C2_03960W	729.884	4775.72	-2.70998	TRUE	6.91759e-51
C7_00710W	473.954	3121.8	-2.71956	TRUE	7.22155e-39
C5_04570C	289.448	1908.69	-2.7212	TRUE	9.15932e-50
C3_06100C	296.945	1958.73	-2.72165	TRUE	2.22515e-64
C3_03650W	84.5198	558.144	-2.72327	TRUE	1.91149e-26
C3_03910W	318.535	2120.35	-2.73478	TRUE	1.00181e-30
C6_02070C	1035.45	6897.52	-2.73582	TRUE	5.76026e-64
CR_09370W	230.901	1568.16	-2.76373	TRUE	3.9087e-32
C2_05710C	893.289	6082.3	-2.76742	TRUE	9.90554e-43
C1_10390C	1159.66	7909.06	-2.7698	TRUE	9.6882e-68
C2_10560C	173.882	1197.03	-2.78328	TRUE	9.5991e-17
CR_08500W	69.3809	477.745	-2.78363	TRUE	2.9957e-22
C2_07450C	80.3778	554.317	-2.78584	TRUE	2.58405e-25
C2_03820C	1434.3	9938.4	-2.79266	TRUE	4.81621e-67
C3_04500C	2113.38	14668.3	-2.79508	TRUE	7.62598e-77
CR_10650W	61.5586	428.874	-2.80052	TRUE	1.30078e-21
C7_01560C	11.694	81.9048	-2.80818	TRUE	0.000155404
C1_01370C	801.049	5612.29	-2.80863	TRUE	7.10587e-74
C1_01640W	610.096	4277.92	-2.8098	TRUE	1.85811e-63
C1_06890C	1012.69	7145.59	-2.81887	TRUE	4.76563e-62
C5_01580C	3017.1	21360.9	-2.82374	TRUE	2.86235e-82
C1_12390C	1241.55	8796.79	-2.82483	TRUE	9.36467e-80
C6_00160W	23.2642	164.974	-2.82605	TRUE	2.29334e-08
C1_07330W	8.51416	60.4814	-2.82856	TRUE	0.000104549
C4_02870C	385.967	2753.77	-2.83486	TRUE	3.22781e-65
C2_08040C	1295.66	9262.15	-2.83766	TRUE	2.33034e-70
CR_03570C	17.142	122.556	-2.83783	TRUE	2.95886e-10
CR_05630W	48.3132	345.84	-2.83961	TRUE	1.28337e-18
C1_06760C	49.511	354.556	-2.84019	TRUE	2.55879e-15
C2_08180C	78.3682	561.996	-2.84222	TRUE	3.6986e-16
C2_04600C	1331.25	9587.78	-2.84841	TRUE	9.55962e-82
C2_00210W	580.008	4177.86	-2.84862	TRUE	4.10204e-70
C3_02470C	1161.36	8400.27	-2.85462	TRUE	6.89818e-64
C3_04380C	187.191	1368.76	-2.87028	TRUE	1.37799e-52
C1_13870W	58.9847	432.602	-2.87463	TRUE	6.94811e-18
CR_04100C	2035.22	14936.1	-2.87555	TRUE	8.25936e-46
CR_07630C	493.389	3625.82	-2.87751	TRUE	1.37912e-51
C3_06160C	60.7918	448.159	-2.88206	TRUE	1.17176e-22
C2_03810C	1278.58	9459.8	-2.88727	TRUE	8.1523e-77
C3_01450C	11.9054	88.0981	-2.8875	TRUE	9.76728e-08
C1_04180W	417.097	3089.14	-2.88875	TRUE	9.04984e-34
C3_03800W	331.086	2454.71	-2.89027	TRUE	1.40493e-47
C6_01040C	33.6085	250.205	-2.89622	TRUE	5.97208e-16
C2_06810C	1209.58	9008.23	-2.89674	TRUE	3.53656e-67
CR_09880W	246.072	1841.11	-2.90342	TRUE	1.30444e-29
C1_10970W	89.8855	673.545	-2.90562	TRUE	3.25448e-31
C5_01110W	36.2982	273.1	-2.91146	TRUE	5.45351e-17
CR_02710W	41.0194	310.147	-2.91857	TRUE	7.79317e-17
CR_00800C	87.1667	659.286	-2.91906	TRUE	6.89578e-28
C4_01050C	533.315	4041.03	-2.92166	TRUE	7.11197e-75
CR_03030C	1996.28	15141.5	-2.92312	TRUE	1.86382e-53
C4_03830W	35.7277	271.099	-2.9237	TRUE	2.19625e-15
C3_05100C	1095.05	8323.59	-2.92621	TRUE	3.10539e-94
C1_10870W	1274.92	9704.19	-2.92821	TRUE	9.32875e-58
C1_04170C	599.666	4567.44	-2.92915	TRUE	1.76671e-51
C5_04590C	1022.68	7798.95	-2.93093	TRUE	2.95452e-43
C2_05610C	2007.48	15310	-2.93102	TRUE	9.45629e-87
C3_03900C	335.525	2566.92	-2.93555	TRUE	4.75724e-66
C3_04900W	60.9807	467.094	-2.93729	TRUE	1.76029e-23
C7_01200C	68.8459	527.434	-2.93755	TRUE	3.44188e-30
C1_08870C	48.5805	372.629	-2.93929	TRUE	2.33618e-21
C1_05720W	1246.48	9571.79	-2.94092	TRUE	1.15152e-76
C3_03360W	31.8406	244.548	-2.94118	TRUE	1.41385e-12
C1_06460C	1046.07	8046.18	-2.94333	TRUE	3.89429e-60
C6_01970C	1183.38	9129.7	-2.94765	TRUE	1.12883e-64
C3_02110W	1454.26	11245	-2.95093	TRUE	2.77855e-57
C3_05200W	1024.22	7938.34	-2.95432	TRUE	1.97527e-60
C7_03920C	524.348	4104.36	-2.96856	TRUE	3.29158e-72
C1_06450C	1041.49	8174.71	-2.97252	TRUE	1.6978e-75
C1_09710C	64.8294	509.513	-2.9744	TRUE	6.44067e-22
C4_02260C	22.399	176.145	-2.97526	TRUE	1.83089e-09
C4_01520C	1023.07	8060.51	-2.97796	TRUE	3.32183e-69
C1_05060W	47.3126	372.972	-2.97877	TRUE	2.52591e-19
C1_07950C	20.5594	162.576	-2.98325	TRUE	8.59594e-12
C5_03070W	1778.06	14079.3	-2.9852	TRUE	4.50168e-91
C2_09430W	3049.05	24158.3	-2.98609	TRUE	2.67215e-76
C3_04520C	152.605	1209.54	-2.98658	TRUE	6.08417e-36
C3_07150C	1173.93	9319.66	-2.98893	TRUE	1.32025e-76
C5_02550C	58.5375	464.991	-2.98977	TRUE	1.17859e-25
C2_01270W	33.433	266.142	-2.99285	TRUE	1.65883e-16
C4_03230C	99.6641	794.481	-2.99487	TRUE	1.04675e-05
C5_03540C	874.007	6967.43	-2.99491	TRUE	1.9254e-48
C1_04040C	70.8406	565.297	-2.99636	TRUE	2.97872e-34
C4_04100C	19.9934	159.618	-2.99703	TRUE	2.69015e-09
C1_11450C	393.311	3142.28	-2.99807	TRUE	3.01025e-89
C2_05640W	72.482	579.46	-2.99901	TRUE	1.69122e-25
C1_12680W	81.5489	652.331	-2.99987	TRUE	4.68539e-25
C6_02240C	1927.35	15502.1	-3.00778	TRUE	1.84354e-85
C3_04960W	1046.62	8426.43	-3.00919	TRUE	1.23987e-47
C5_01550C	113.213	918.393	-3.02008	TRUE	2.18757e-22
C6_01700W	994.446	8067.96	-3.02024	TRUE	6.25025e-70
C7_00960W	1302.67	10586.3	-3.02264	TRUE	7.11022e-63
C2_01610C	1035.83	8435.43	-3.02567	TRUE	4.62879e-67
C4_04890C	1109.26	9043.62	-3.0273	TRUE	2.97582e-55
C4_01360W	66.8928	545.487	-3.02762	TRUE	1.8704e-34
C7_00990W	1144.84	9374.72	-3.03363	TRUE	5.79809e-74
C2_02930C	78.3483	643.776	-3.03859	TRUE	3.53943e-24
C3_02020W	97.4038	806.521	-3.04966	TRUE	4.63043e-06
C1_03030W	901.423	7490.05	-3.0547	TRUE	4.71942e-86
C3_01490W	939.15	7812.33	-3.05633	TRUE	5.70078e-67
C1_03110W	1128.73	9407.42	-3.0591	TRUE	5.52102e-72
C1_08290C	70.5309	588.661	-3.06111	TRUE	3.44336e-27
C2_08870C	103.544	868.719	-3.06865	TRUE	2.13635e-34
C6_03760C	510.676	4286.18	-3.06921	TRUE	3.83218e-35
C1_03010W	786.416	6633.02	-3.0763	TRUE	3.88322e-40
CR_01440C	108.211	914.502	-3.07914	TRUE	1.62839e-35
C4_00750C	11.4055	96.5483	-3.08152	TRUE	7.15877e-08
C3_01000W	134.842	1144.39	-3.08523	TRUE	1.64656e-45
C3_04670C	1036.92	8807.61	-3.08645	TRUE	6.87075e-44
CR_09800C	98.0905	834.862	-3.08935	TRUE	3.38825e-39
C1_05760C	6.04032	51.4481	-3.09042	TRUE	7.58564e-05
C1_09330W	15.1061	129.1	-3.09529	TRUE	1.71606e-11
C1_14110C	1905.9	16291.6	-3.09558	TRUE	5.93561e-79
C3_00090W	1047.19	8954.87	-3.09615	TRUE	3.00912e-63
C3_05170W	13.9564	119.487	-3.09785	TRUE	1.49652e-07
CR_04810W	1492.13	12824.3	-3.10344	TRUE	8.57187e-96
C1_02330C	690.876	5946.47	-3.10554	TRUE	7.09594e-62
C2_06970W	9.53523	82.1878	-3.10759	TRUE	1.79577e-07
C1_03370W	851.263	7345.11	-3.10911	TRUE	3.31474e-92
C1_03090W	2246.96	19479.8	-3.11593	TRUE	1.43029e-89
CR_07890W	149.783	1299.34	-3.11683	TRUE	2.11849e-59
C1_07660W	2.60788	22.6586	-3.11911	TRUE	0.0098138
C1_00180W	1401.22	12264.5	-3.12974	TRUE	4.42149e-92
C4_01270W	1741.91	15305.6	-3.13531	TRUE	1.10863e-77
C1_03060C	33.3089	292.708	-3.13548	TRUE	1.74624e-18
CR_04210C	20.6104	181.308	-3.137	TRUE	6.85265e-09
C6_01630W	243.321	2140.75	-3.13718	TRUE	3.40366e-60
C1_11060C	2069.97	18240.3	-3.13945	TRUE	9.31309e-81
C5_01540W	218.049	1957.22	-3.16609	TRUE	1.73789e-52
C1_07710C	165.044	1483.5	-3.16808	TRUE	6.89005e-26
C1_03020C	1877.53	16930.7	-3.17273	TRUE	3.9331e-94
C3_06850W	41.6385	376.153	-3.17533	TRUE	1.85332e-24
CR_08150W	1067.01	9653.36	-3.17746	TRUE	5.52696e-93
C6_02500C	84.9101	768.391	-3.17783	TRUE	7.9562e-19
C4_05010W	42.2763	385.253	-3.18788	TRUE	1.04864e-17
C6_01890C	63.3016	578.591	-3.19223	TRUE	6.0675e-34
C1_11350C	49.9942	457.268	-3.19321	TRUE	2.80415e-30
C2_04080W	133.957	1230.13	-3.19896	TRUE	2.85994e-26
C1_01480C	1728.35	15922.6	-3.20361	TRUE	6.88009e-103
C1_06740C	28.0005	258.099	-3.2044	TRUE	1.06724e-16
C1_13050W	696.804	6443.1	-3.20893	TRUE	7.20892e-93
C4_05780C	89.452	830.432	-3.21468	TRUE	5.74559e-19
C2_02450C	132.588	1231.39	-3.21527	TRUE	7.92454e-49
C4_04390W	684.282	6359.92	-3.21634	TRUE	2.20058e-80
C2_02540W	170.976	1607.11	-3.2326	TRUE	6.81336e-52
C3_02040C	30.9995	291.426	-3.23281	TRUE	2.15187e-12
CR_06800C	306.387	2880.99	-3.23314	TRUE	1.66048e-73
C6_02380W	168.14	1587.27	-3.23881	TRUE	1.18791e-48
C1_09150W	6.01014	56.9315	-3.24376	TRUE	2.50114e-05
C4_02830C	71.9494	682.246	-3.24524	TRUE	1.06098e-24
C3_02630C	56.8117	543.559	-3.25818	TRUE	1.25542e-22
C1_01030W	121.726	1165.96	-3.25982	TRUE	5.97439e-60
CR_04160C	44.8804	433.182	-3.27082	TRUE	3.9087e-32
C7_01790C	1661.47	16076.5	-3.27442	TRUE	1.20242e-78
C6_02770W	61.2415	594.232	-3.27845	TRUE	3.30079e-05
C7_01250W	1595.81	15635.1	-3.29242	TRUE	4.83222e-81
CR_08360C	511.514	5022.53	-3.29557	TRUE	9.58157e-50
C4_03300C	2.53606	24.915	-3.29636	TRUE	0.00322942
C4_04700W	429.966	4275.85	-3.31392	TRUE	2.47176e-77
C1_14080W	134.934	1344.75	-3.317	TRUE	9.53606e-46
C2_05090W	67.329	672.214	-3.31962	TRUE	1.82745e-28
C7_03700C	30.9804	309.355	-3.31983	TRUE	1.87253e-20
C4_05330C	35.2412	352.526	-3.32239	TRUE	3.89864e-20
C3_05240C	1030.91	10466.2	-3.34375	TRUE	2.32507e-66
C2_10620W	1343.96	13700	-3.34962	TRUE	2.17531e-100
C3_04560W	180.557	1850.28	-3.35721	TRUE	9.47605e-67
C1_05000W	62.745	654.559	-3.38295	TRUE	4.83773e-27
CR_02180W	12.045	125.781	-3.38441	TRUE	1.66154e-08
C7_00570W	164.442	1718.03	-3.38511	TRUE	1.75184e-76
C4_00510C	64.7189	679.661	-3.39256	TRUE	1.22335e-38
C6_03640W	84.7308	904.667	-3.41643	TRUE	1.66068e-32
C3_05370C	1188.92	12747.7	-3.42251	TRUE	2.56826e-97
CR_09730C	33.8823	363.541	-3.42351	TRUE	2.37489e-26
C7_01520W	33.3559	358.593	-3.42634	TRUE	2.4921e-25
C4_01450W	83.4669	903.655	-3.4365	TRUE	4.26121e-44
C1_10670C	236.285	2560.86	-3.43803	TRUE	1.8682e-76
C1_03680W	72.0343	780.964	-3.4385	TRUE	4.55807e-25
C3_01430W	5.22129	57.1022	-3.45107	TRUE	5.77741e-06
C3_04510W	22.388	248.461	-3.47222	TRUE	6.22405e-17
C4_06210C	109.356	1215.13	-3.47401	TRUE	3.84864e-61
C1_09510W	59.2843	661.658	-3.48036	TRUE	4.61354e-36
C4_04050C	95.2404	1069.04	-3.4886	TRUE	5.77452e-33
CR_10470C	30.5576	345.754	-3.50014	TRUE	8.11248e-25
C1_08810C	65.1649	738.215	-3.50187	TRUE	3.479e-30
C1_00900W	37.4862	427.686	-3.51212	TRUE	4.85406e-21
C5_03280W	255.23	2935.44	-3.52371	TRUE	4.23848e-80
C1_07890C	220.211	2540.45	-3.52813	TRUE	7.18971e-54
C5_04910W	15.6419	181.046	-3.53287	TRUE	3.16052e-15
C2_05160C	86.3833	1002.23	-3.53632	TRUE	7.31041e-06
CR_04240C	142.18	1650.36	-3.537	TRUE	7.67219e-66
C4_05230C	15.9663	186.539	-3.54637	TRUE	0.000703193
C1_02120C	222.811	2604.39	-3.54705	TRUE	5.9527e-90
C3_05160C	91.317	1067.9	-3.54774	TRUE	5.94032e-52
CR_07050C	352.394	4123.15	-3.54849	TRUE	4.97844e-85
C2_09380W	30.4853	360.795	-3.56499	TRUE	6.90345e-27
CR_08090W	2297.04	27364.1	-3.57444	TRUE	1.21361e-94
CR_01410C	16.5911	198.364	-3.57967	TRUE	2.67046e-17
C1_09490C	301.21	3612.88	-3.58431	TRUE	2.91844e-83
C4_00960W	39.0459	477.77	-3.61307	TRUE	4.03966e-30
C1_04130W	62.8355	775.346	-3.62519	TRUE	4.66628e-33
C3_02350W	56.5399	698.049	-3.62599	TRUE	3.47217e-37
C4_00970C	193.453	2406.63	-3.63696	TRUE	3.59721e-68
C1_11550W	120.886	1518.55	-3.65098	TRUE	3.95456e-63
C1_13130C	43.035	541.596	-3.65363	TRUE	4.23181e-36
C1_13940W	171.899	2185.19	-3.66812	TRUE	9.89758e-88
CR_02020C	70.8414	906.828	-3.67816	TRUE	6.5963e-09
C7_03560W	1	12.8651	-3.68539	TRUE	0.00522863
C2_02430W	62.7548	808.877	-3.68812	TRUE	8.81205e-50
C6_04330W	17.3702	224.075	-3.6893	TRUE	7.81134e-13
C2_06360C	31.9634	413.433	-3.69316	TRUE	6.41542e-23
C1_05630C	331.141	4343.76	-3.71343	TRUE	1.30501e-125
C6_04610C	21.9036	288.909	-3.72137	TRUE	6.69075e-16
C3_02130W	47.0453	622.727	-3.72648	TRUE	7.09107e-33
C2_10270W	31.8464	428.303	-3.74943	TRUE	6.99866e-30
C4_06720W	241.554	3343.36	-3.79088	TRUE	1.35736e-86
C1_14130W	137.871	1908.79	-3.79126	TRUE	8.8334e-62
CR_06120W	44.9881	631.046	-3.81013	TRUE	1.41033e-44
C2_06390C	352.658	4955.46	-3.81268	TRUE	5.31508e-95
C3_00320W	94.5047	1331.17	-3.81617	TRUE	1.15118e-09
C5_02590C	10.3183	145.751	-3.82022	TRUE	1.10822e-12
CR_10550W	60.549	862.41	-3.8322	TRUE	1.07579e-51
C5_00680W	15.1779	219.48	-3.85405	TRUE	2.12115e-18
CR_10240W	52.2908	770.719	-3.88157	TRUE	1.26979e-46
C1_10620W	162.211	2406.36	-3.89091	TRUE	4.18616e-41
C1_01110C	65.6971	974.684	-3.89103	TRUE	4.20113e-60
C1_04260W	336.728	5049.55	-3.9065	TRUE	1.77515e-111
C2_01010W	108.683	1635.27	-3.91133	TRUE	3.81984e-42
C1_12310C	21.8881	335.882	-3.93973	TRUE	2.18046e-24
CR_06660W	58.3053	905.644	-3.95725	TRUE	2.29729e-09
C2_01000W	1708.84	26544.7	-3.95733	TRUE	1.25528e-87
C6_02100W	1	15.6021	-3.96367	TRUE	0.00502832
C4_02790C	28.4077	444.872	-3.96903	TRUE	1.25551e-27
CR_04110W	15.4362	243.329	-3.97852	TRUE	5.93861e-23
C2_05230C	35.5482	560.701	-3.97938	TRUE	1.18394e-27
CR_09950C	232.102	3661.37	-3.97955	TRUE	3.0417e-115
CR_06720W	52.9459	842.9	-3.99277	TRUE	5.80067e-57
CR_05520W	80.9091	1301.53	-4.00777	TRUE	1.26933e-34
C1_04390C	78.0814	1265.65	-4.01875	TRUE	4.15759e-70
C1_02450C	8.29747	140.309	-4.07979	TRUE	4.5303e-11
C4_01530C	81.9872	1404.92	-4.09894	TRUE	7.60736e-36
C3_01560W	38.7149	668.456	-4.10987	TRUE	5.31174e-06
C3_06030W	76.0679	1323.1	-4.12049	TRUE	7.08449e-76
C4_04720W	58.4816	1020.66	-4.12537	TRUE	1.12152e-43
C7_03540C	21.2352	375.084	-4.14268	TRUE	6.58288e-28
C2_04570W	51.271	971.117	-4.24343	TRUE	4.4995e-37
C1_11990W	8.59171	165.279	-4.26581	TRUE	8.418e-15
C3_02640C	31.5933	616.38	-4.28613	TRUE	2.41212e-39
CR_06150C	120.758	2358.81	-4.28787	TRUE	1.0069e-52
C4_06570C	1059.79	21023.1	-4.31013	TRUE	1.67701e-14
C4_03720C	22.0428	438.465	-4.31408	TRUE	3.77453e-21
CR_06810W	180.952	3666.37	-4.34068	TRUE	8.42547e-95
C1_03790C	118.467	2458	-4.37493	TRUE	8.27788e-66
C6_00370C	158.078	3321.07	-4.39294	TRUE	6.61397e-82
C5_04750C	71.4528	1525.06	-4.41573	TRUE	9.4904e-77
C7_04230W	84.5717	1824.15	-4.4309	TRUE	1.58037e-77
CR_08490W	61.7043	1337.58	-4.43811	TRUE	3.33905e-12
CR_02530W	95.8591	2187.09	-4.51195	TRUE	1.615e-78
CR_05660W	33.5469	786.184	-4.55062	TRUE	4.2323e-53
CR_06140W	26.3016	629.14	-4.58016	TRUE	4.44468e-34
C2_09320C	96.4384	2333.6	-4.5968	TRUE	2.23364e-63
C1_09040C	6.53493	159.782	-4.61179	TRUE	3.61864e-15
C6_04160C	38.1041	931.665	-4.6118	TRUE	4.37633e-48
C3_01200W	30.0214	738.606	-4.62074	TRUE	2.16769e-53
CR_04740C	78.5365	1959.7	-4.64113	TRUE	1.53352e-78
C4_02750W	1	25.9179	-4.69588	TRUE	6.3063e-05
C1_13150W	1	26.0554	-4.70351	TRUE	7.78215e-05
CR_04170W	53.0646	1447.49	-4.76966	TRUE	6.58154e-93
C7_03850W	13.7455	376.456	-4.77545	TRUE	4.7667e-28
C3_01540W	1	29.6372	-4.88934	TRUE	0.000193923
C7_04190C	23.6356	705.697	-4.90002	TRUE	8.6045e-52
C2_04120C	18.6723	576.872	-4.94928	TRUE	3.05841e-41
C5_03130W	9.35974	306.76	-5.0345	TRUE	3.33536e-24
C1_11420W	11.9719	394.948	-5.04394	TRUE	8.93369e-07
C7_01030C	39.8609	1333.64	-5.06425	TRUE	5.94381e-84
C2_07960C	11.6169	389.212	-5.06626	TRUE	1.8156e-33
C2_05750W	15.2358	531.214	-5.12375	TRUE	1.17936e-11
C1_03230C	33.5122	1251.93	-5.22333	TRUE	2.01342e-72
C6_03790C	18.5021	759.11	-5.35854	TRUE	0.00165112
C6_01170W	8.73129	370.105	-5.40559	TRUE	7.32935e-28
C7_00690W	8.05016	357.215	-5.47163	TRUE	7.21336e-28
C1_08400C	69.9036	3244.14	-5.53632	TRUE	5.4983e-17
C3_06760W	5.31393	327.276	-5.94458	TRUE	1.07252e-23
C4_05730W	1	64.9069	-6.0203	TRUE	3.41444e-08
C1_10030W	11.6169	819.707	-6.14081	TRUE	1.28647e-53
C1_13140C	33.1559	2878.62	-6.43997	TRUE	2.20107e-101
C5_04130C	83.0189	7959.73	-6.58314	TRUE	2.10905e-200
C1_05940W	10.2616	1060.62	-6.6915	TRUE	9.31438e-53
C1_13730C	1.76803	184.702	-6.70692	TRUE	9.58182e-11
C1_03870C	2.60788	285.831	-6.77614	TRUE	1.08812e-15
C1_14120C	1.40197	226.035	-7.33295	TRUE	5.44519e-11
C4_01070W	1.40197	251.615	-7.48762	TRUE	9.02302e-12
C4_04320W	10.586	2390.5	-7.81901	TRUE	0.000170789
C1_00160C	15.4154	4691.5	-8.24953	TRUE	1.09271e-128
C2_08590W	5.01969	2126.66	-8.72677	TRUE	2.00363e-10
C6_00480C	6.9369	3344.45	-8.91326	TRUE	2.50901e-30

## Sheet: C.albicans DEGs 120mpi
id	mean_A_mrn	mean_B_mrn	log2_fc_mrn	DESeq2	DESeq2_adj_pval
C4_03470C	23876.5	1.58636	13.8776	TRUE	1.55014e-178
C4_03570W	16721.6	3.11387	12.3907	TRUE	1.4424e-247
CR_10100C	3044.14	9.12769	8.38157	TRUE	1.43178e-11
C6_01070C	1069.66	3.40939	8.29342	TRUE	4.10366e-87
C2_04010C	997.908	3.33467	8.22522	TRUE	7.65209e-59
C1_13100W	610.446	2.24059	8.08984	TRUE	1.68465e-48
CR_07070C	19271.3	85.9173	7.80929	TRUE	1.09849e-253
C2_00680C	14736	72.4105	7.66893	TRUE	4.43312e-118
C1_13080W	201.413	1	7.65401	TRUE	1.5659e-20
C4_06900W	167.287	1	7.38618	TRUE	5.47994e-19
C6_03030W	1310.56	8.85679	7.20918	TRUE	6.71296e-08
C4_01940W	1781.38	12.463	7.1592	TRUE	1.56075e-83
CR_06670W	253.392	2.16978	6.86767	TRUE	1.43323e-37
CR_02280W	614.995	6.56725	6.54914	TRUE	1.40909e-52
CR_02490W	881.253	9.75961	6.49659	TRUE	1.14044e-78
CR_02750C	147.421	1.80346	6.35303	TRUE	4.20377e-29
C5_02460C	1215.77	15.1441	6.32697	TRUE	9.32512e-115
C6_04420W	2031.55	26.7768	6.24545	TRUE	2.77062e-58
C6_02710C	869.632	11.6825	6.21799	TRUE	6.59386e-40
C2_09220W	3300.86	45.3852	6.18448	TRUE	1.94144e-144
C6_03850C	12972.2	193.993	6.06327	TRUE	2.08802e-87
CR_00620C	683.452	12.4682	5.77651	TRUE	1.38895e-102
C7_00870W	66.5112	1.28321	5.69577	TRUE	7.16658e-10
C1_13430C	115.453	2.34658	5.6206	TRUE	5.83344e-19
C2_00670C	172.837	3.701	5.54536	TRUE	2.94442e-26
C3_01130C	661.9	15.011	5.46252	TRUE	1.80432e-50
CR_01930C	1053.73	24.0887	5.45101	TRUE	2.18425e-30
CR_03480W	268.265	6.36604	5.39712	TRUE	2.19596e-45
C2_02550C	152.241	3.61733	5.39529	TRUE	1.87544e-20
C5_04200W	46.9146	1.14161	5.3609	TRUE	1.55979e-09
C5_04380C	460.122	11.3203	5.34503	TRUE	7.13986e-43
C4_06780C	954.005	23.498	5.34339	TRUE	1.5318e-39
CR_01920W	175.241	4.39825	5.31627	TRUE	2.27015e-29
C2_01540W	1103.75	28.3461	5.28312	TRUE	1.56756e-60
C2_03710W	50.21	1.33093	5.23747	TRUE	1.69514e-09
C2_09800C	40.1258	1.0708	5.22777	TRUE	1.88533e-07
C3_02610C	1894.56	52.8402	5.16408	TRUE	4.64269e-81
C7_02010C	417.867	12.0655	5.11408	TRUE	3.66947e-38
C2_07630C	386.836	11.7954	5.03543	TRUE	3.95126e-56
C3_06660C	61.7416	1.88951	5.03016	TRUE	1.11003e-13
C3_04000C	999.587	30.8991	5.01569	TRUE	6.14244e-57
CR_01910C	235.672	7.34727	5.00343	TRUE	1.87108e-37
C5_04230W	63.6694	2.00432	4.98942	TRUE	2.02447e-11
C1_11270W	4492.28	146.57	4.93779	TRUE	1.7791e-44
C5_03750W	147.654	5.20354	4.82658	TRUE	3.59216e-16
CR_06550C	424.217	15.0122	4.8206	TRUE	4.87497e-51
C6_03230W	234.166	8.34635	4.81024	TRUE	6.09643e-26
C5_03710C	410.261	14.8221	4.79072	TRUE	4.70515e-43
CR_08270W	28.6139	1.0354	4.78846	TRUE	9.59938e-08
C4_05580C	34.3284	1.26775	4.75906	TRUE	6.30607e-09
CR_08820C	195.874	7.24498	4.7568	TRUE	4.88349e-14
CR_04900C	51.1366	1.89812	4.75172	TRUE	2.8087e-09
C2_10180W	146.33	5.81767	4.65264	TRUE	1.48914e-11
CR_10790W	677.1	27.0845	4.64383	TRUE	6.81431e-28
C1_02700C	1658.98	66.4625	4.64161	TRUE	9.93233e-30
C1_05920W	297.734	11.9772	4.63567	TRUE	7.07171e-19
C4_06970C	64.6985	2.65233	4.6084	TRUE	3.48523e-08
C4_05250W	116.395	4.83798	4.58848	TRUE	8.23795e-15
C4_03000C	137.681	5.78044	4.574	TRUE	5.41993e-20
C4_00080C	364.841	16.6811	4.45098	TRUE	4.73839e-34
C1_09310C	114.747	5.31848	4.4313	TRUE	1.74797e-11
C5_04190W	455.24	21.4145	4.40997	TRUE	8.13084e-22
C1_13450W	617.642	29.1143	4.40697	TRUE	2.9917e-55
C1_00780C	436.587	20.6871	4.39946	TRUE	1.09582e-42
C2_09880C	136.802	6.62867	4.36723	TRUE	8.83259e-09
C1_05890W	32.3066	1.57874	4.35499	TRUE	5.02519e-08
C2_02470C	19.969	1	4.31969	TRUE	6.19797e-07
C6_02890C	194.661	9.88127	4.30012	TRUE	1.76814e-18
C1_02520W	86.6624	4.42679	4.29107	TRUE	6.12097e-08
C6_03500C	119.245	6.09906	4.2892	TRUE	1.86143e-15
C2_00660C	331.336	17.3293	4.25701	TRUE	9.25499e-41
CM_00160C	32.1255	1.69257	4.24643	TRUE	0.000993646
C1_06280C	458.705	24.2891	4.23919	TRUE	1.97865e-22
C3_06450W	207.802	11.0164	4.23748	TRUE	6.10094e-30
C4_04530C	14921.9	803.124	4.21566	TRUE	3.9575e-76
C5_04470C	1345.02	72.8764	4.20603	TRUE	6.00725e-32
C6_03600C	71.5392	4.04739	4.14367	TRUE	4.12104e-13
C1_01980W	15023	853.219	4.13811	TRUE	3.85002e-101
C2_02230C	92.8502	5.27503	4.13765	TRUE	2.31473e-07
C1_04020C	754.905	44.1121	4.09705	TRUE	3.7985e-31
CR_01900C	313.702	18.4165	4.09032	TRUE	1.19052e-24
C4_00850C	148.724	8.76466	4.0848	TRUE	1.34396e-16
C7_03150W	38.7204	2.29887	4.0741	TRUE	1.5054e-07
C6_03240W	87.498	5.26433	4.05493	TRUE	3.97629e-08
C2_05060C	208.985	12.6765	4.04317	TRUE	1.26068e-21
C5_03730W	19.6615	1.21241	4.01943	TRUE	5.13134e-05
C4_02360W	558.236	34.5292	4.01499	TRUE	2.0665e-22
C1_01440C	69.3067	4.31437	4.00577	TRUE	2.71788e-08
C2_06630C	192.712	12.2099	3.98033	TRUE	1.60037e-25
C5_04210C	72.5136	4.62318	3.97129	TRUE	2.45817e-09
CR_06460W	37.5635	2.41759	3.95769	TRUE	0.000135422
CR_05170C	1541.47	99.9682	3.9467	TRUE	7.15883e-30
C7_02000C	22.6705	1.49562	3.922	TRUE	0.00134139
C3_05630W	14.8343	1	3.89087	TRUE	5.16777e-05
C2_05990C	175.438	12.1487	3.85208	TRUE	8.71598e-14
C7_03740C	14.2208	1	3.82993	TRUE	0.000346837
C1_01500W	13.6816	1	3.77416	TRUE	2.19678e-05
C3_05750C	65.1998	4.78929	3.76699	TRUE	4.88298e-07
C1_13470W	107.996	7.95665	3.76267	TRUE	1.97055e-08
C4_02340W	376.241	27.7238	3.76246	TRUE	2.12131e-40
C4_03520C	682.43	51.705	3.7223	TRUE	1.13874e-39
CR_07140C	18.0412	1.37395	3.71489	TRUE	1.43979e-05
C4_05070C	81.3579	6.22779	3.70749	TRUE	7.7563e-09
C3_02750W	45.599	3.51734	3.69644	TRUE	0.00363896
C5_01450W	250.464	19.4366	3.68775	TRUE	1.65358e-29
C3_05810C	1193.95	92.7983	3.6855	TRUE	4.82951e-43
C2_07720C	777.623	60.6409	3.68071	TRUE	9.07333e-47
CR_00090C	389.091	31.6096	3.62167	TRUE	3.4103e-21
C3_03450C	99.535	8.08692	3.62154	TRUE	1.96633e-12
C4_06980W	72.5516	5.91268	3.61712	TRUE	3.60389e-12
C1_10240C	101.066	8.27751	3.60995	TRUE	5.99646e-10
C1_07030C	1205.91	99.3895	3.60088	TRUE	2.91099e-48
C3_06790W	72.4224	5.98306	3.59748	TRUE	6.79157e-06
C2_04940C	864.048	71.6576	3.59192	TRUE	5.22334e-30
C1_11260C	47.9086	3.99184	3.58516	TRUE	2.45786e-09
C1_06620C	30.991	2.62608	3.56086	TRUE	2.07547e-05
C3_00920W	3059.34	261.514	3.54826	TRUE	1.6807e-29
C1_08230C	735.582	63.5025	3.534	TRUE	4.87371e-34
C1_13480W	4093.96	354.435	3.5299	TRUE	3.31563e-39
C1_04500W	1676.81	147.423	3.50769	TRUE	1.31519e-42
C5_04930C	1177.2	104.955	3.48753	TRUE	2.65733e-39
C5_02710W	5854.22	523.112	3.48429	TRUE	1.70847e-46
C7_00100W	573.361	51.412	3.47927	TRUE	7.04446e-26
C2_01650W	36.8459	3.31005	3.47658	TRUE	0.000502129
CR_03790C	266.888	24.0291	3.47338	TRUE	5.40141e-21
C1_12140W	269.813	24.5484	3.45826	TRUE	5.45133e-19
C4_03430W	77.067	7.11059	3.43807	TRUE	1.49172e-06
CM_00380W	13.7349	1.26775	3.43751	TRUE	0.000287123
C5_04250W	43.8902	4.11504	3.41492	TRUE	1.67862e-06
C3_02570W	202.97	19.1592	3.40516	TRUE	4.95568e-20
C2_00760C	121.922	11.5613	3.39858	TRUE	3.09092e-09
C6_03280W	21.5711	2.05106	3.39466	TRUE	0.000153807
C3_01230C	12.2775	1.17701	3.38282	TRUE	0.00424026
C1_00190C	76.3286	7.43059	3.36067	TRUE	6.61375e-06
C2_08430C	17.554	1.74028	3.33441	TRUE	0.00301309
C2_00180C	292.303	29.2674	3.3201	TRUE	6.98454e-25
C4_00120W	199.725	20.0175	3.31868	TRUE	8.44438e-09
C2_05180W	161.401	16.5384	3.28676	TRUE	8.50861e-08
C1_02990C	194.995	20.3433	3.26081	TRUE	4.17638e-14
CR_07260C	17.9163	1.87405	3.25704	TRUE	0.00365594
C2_08360C	20.3285	2.13438	3.25161	TRUE	0.000868168
C2_08890W	21.1218	2.22359	3.24777	TRUE	0.00176984
C3_03690W	37.6758	3.97288	3.24538	TRUE	3.77257e-05
CR_09680C	328.115	34.8619	3.23448	TRUE	6.88425e-14
C4_06890W	343.559	36.6664	3.22803	TRUE	2.21793e-12
C4_00130W	3086.57	330.708	3.22238	TRUE	1.56214e-14
C4_02320C	1188.88	127.686	3.21894	TRUE	3.64614e-37
C1_01740W	999.498	107.982	3.21042	TRUE	2.30923e-15
C2_08260W	22.2549	2.40605	3.20938	TRUE	0.00677148
C7_02240W	63.397	6.86319	3.20746	TRUE	1.80071e-07
C2_02390W	558.896	60.7504	3.20161	TRUE	9.75902e-24
C3_00400C	267.133	29.2204	3.19251	TRUE	2.58011e-18
C3_05710W	10819.5	1200.28	3.17219	TRUE	3.77356e-28
C1_06810W	5464.3	607.188	3.16982	TRUE	9.3695e-30
C1_06160W	15.5897	1.74791	3.1569	TRUE	0.00296152
C4_02930W	420.68	47.5649	3.14475	TRUE	6.08058e-25
C1_08330C	3462.87	391.986	3.14309	TRUE	2.58438e-56
C4_03510C	13.1958	1.49562	3.14126	TRUE	0.00913352
CR_03270W	806.852	93.5043	3.1092	TRUE	6.24465e-12
C3_06580W	27.7139	3.33335	3.05556	TRUE	0.00486852
C1_07580C	19.2487	2.33525	3.04312	TRUE	0.00928189
CR_07810W	663.599	81.2831	3.02928	TRUE	3.22866e-16
C4_03710C	52.1588	6.40592	3.02543	TRUE	9.49437e-08
C3_00210C	111.298	13.677	3.02461	TRUE	1.94753e-10
C1_00850W	127.549	15.838	3.00959	TRUE	8.82177e-09
C2_03350W	47.7121	5.93044	3.00814	TRUE	1.12816e-05
C2_10350C	7893.6	985.254	3.00212	TRUE	2.37021e-29
C1_06140C	36.2885	4.54748	2.99637	TRUE	5.45224e-06
C2_08330W	319.27	40.2715	2.98695	TRUE	4.35355e-12
C1_10150W	51.6744	6.54151	2.98175	TRUE	3.39299e-06
C7_02920W	89.8062	11.4222	2.97497	TRUE	4.10469e-09
C4_06480C	373.964	47.6322	2.97289	TRUE	1.14997e-16
C3_04200W	42.0144	5.35857	2.97096	TRUE	6.78379e-05
C3_05050W	155.341	19.8277	2.96985	TRUE	4.38237e-15
C5_02110W	284.143	36.3868	2.96513	TRUE	1.71934e-08
C1_10740C	188.044	24.2365	2.95582	TRUE	1.49027e-16
CR_07480W	496.962	64.2069	2.95234	TRUE	1.18108e-29
C4_02030W	652.831	84.9462	2.94209	TRUE	6.28162e-36
CR_07500W	13.9694	1.81871	2.94128	TRUE	0.00351397
C5_02080C	293.348	38.2922	2.93749	TRUE	7.39799e-09
C1_01930W	302.759	39.9447	2.92209	TRUE	1.90333e-12
C3_00990C	29.9295	3.96189	2.91731	TRUE	0.00417413
C7_02280W	21.1779	2.80701	2.91545	TRUE	0.00954715
C7_03570W	179.962	23.8959	2.91286	TRUE	3.39715e-10
CR_10860C	1204.51	161.045	2.90291	TRUE	2.51293e-16
C3_03990C	146.751	19.7292	2.89497	TRUE	8.29219e-08
C2_02530W	7.39555	1	2.88666	TRUE	0.00700441
C4_04380C	378.923	51.4293	2.88124	TRUE	1.18554e-20
CR_09100C	247.818	33.7108	2.87799	TRUE	4.03673e-12
C4_03480C	7.21444	1	2.85089	TRUE	0.00950708
C2_04480W	141.539	19.6964	2.8452	TRUE	1.10637e-08
C1_07080W	146.767	20.5961	2.83308	TRUE	3.9602e-13
C1_05690C	10.945	1.53942	2.82982	TRUE	0.00624481
C5_04560C	1280.77	180.434	2.82747	TRUE	8.51921e-44
C2_00910W	25.4983	3.60732	2.8214	TRUE	0.00198626
C1_07040C	10.4031	1.48016	2.81319	TRUE	0.00745551
C3_07070C	99.5687	14.1827	2.81156	TRUE	1.75311e-06
C1_05440C	187.997	26.8997	2.80505	TRUE	8.52393e-07
C5_03930C	382.8	54.9852	2.79947	TRUE	7.35918e-25
C3_04530C	1628.52	234.012	2.79891	TRUE	6.93239e-22
C6_04400W	63.6342	9.23208	2.78508	TRUE	2.75497e-07
CR_07160C	282.449	41.5188	2.76616	TRUE	8.95149e-20
C5_05240C	62.0828	9.23642	2.74879	TRUE	7.72806e-07
CR_07820W	43.3118	6.44992	2.74741	TRUE	0.000169822
C3_03580C	34.0743	5.0955	2.74139	TRUE	0.000117244
C1_13950C	46.593	6.97332	2.7402	TRUE	4.93346e-05
C7_01680C	145.896	21.8541	2.73897	TRUE	5.53486e-07
CR_00020W	1114.98	167.654	2.73346	TRUE	6.87682e-15
C3_03490W	89.7473	13.5411	2.72852	TRUE	7.17914e-05
CR_08510W	171.047	25.8496	2.72618	TRUE	1.32015e-08
C1_09400C	124.741	18.8655	2.72511	TRUE	8.86256e-11
C6_00850W	831.476	125.827	2.72424	TRUE	7.45797e-29
C5_03880C	31.0275	4.74443	2.70924	TRUE	0.00029168
C2_03120W	68.3338	10.552	2.69508	TRUE	0.00052241
C4_03460C	72.5305	11.2362	2.69043	TRUE	3.61536e-07
C1_05700W	404.684	63.1577	2.67976	TRUE	9.42396e-10
C7_02500C	552.165	86.6373	2.67204	TRUE	7.16582e-14
C1_14190C	126.683	20.4664	2.62989	TRUE	1.06603e-11
C3_05990C	168.374	27.3123	2.62405	TRUE	2.10642e-11
C2_06990W	99.0324	16.074	2.62317	TRUE	5.03438e-10
C3_04650W	65.5396	10.6411	2.62271	TRUE	0.000284003
C1_10550C	150.062	24.4731	2.61629	TRUE	3.09092e-09
C1_09770W	91.7719	14.9919	2.61387	TRUE	2.72915e-05
C1_14060W	862.264	140.931	2.61314	TRUE	1.24232e-19
C1_12850W	826.483	135.106	2.61289	TRUE	1.19919e-11
C2_09850C	21.1961	3.47257	2.60973	TRUE	0.00550487
C3_04330C	640.461	105.051	2.60803	TRUE	5.53494e-12
C6_00810C	40.3393	6.63476	2.60407	TRUE	0.0013079
C2_08340C	40.703	6.72082	2.59842	TRUE	6.81702e-05
C2_06870C	273.439	45.1777	2.59754	TRUE	1.71301e-15
C5_00890C	846.451	139.855	2.5975	TRUE	3.79871e-34
C6_02000W	78.0134	12.9629	2.58934	TRUE	4.50576e-07
CR_06510W	77.8954	12.9869	2.58448	TRUE	0.00578686
C2_08200W	373.217	62.7849	2.57153	TRUE	1.54584e-10
C1_14180W	99.6782	16.8511	2.56444	TRUE	1.59454e-06
C2_00750W	119.997	20.4259	2.55452	TRUE	3.69863e-10
C1_10290W	109.296	18.6223	2.55314	TRUE	1.45143e-06
C5_04260W	81.5965	14.0316	2.53983	TRUE	2.39995e-07
CR_03690W	276.99	47.8179	2.53421	TRUE	1.4262e-11
C4_05560C	125.786	21.824	2.52698	TRUE	1.47261e-07
C2_03790C	300.482	52.1943	2.52531	TRUE	1.72424e-14
C3_04190W	37.5143	6.55515	2.51674	TRUE	6.26916e-05
C1_11950W	77.3732	13.5762	2.51076	TRUE	4.38972e-05
CR_03890W	348.417	61.3046	2.50675	TRUE	6.46351e-10
C5_00540C	37.1521	6.54794	2.50433	TRUE	0.00428843
C1_02630C	364.356	64.4138	2.4999	TRUE	7.14381e-20
CR_09180W	303.684	53.7536	2.49814	TRUE	2.70823e-16
C2_02570W	52.4129	9.28371	2.49715	TRUE	1.38109e-05
C2_06260W	67.0391	11.9105	2.49277	TRUE	0.000530903
C5_04320C	379.372	67.8551	2.48309	TRUE	2.69202e-16
C1_14030W	224.509	40.24	2.48007	TRUE	2.52736e-11
C4_01550C	95.9686	17.3636	2.46649	TRUE	1.03009e-07
C7_02150C	118.774	21.4935	2.46624	TRUE	4.87995e-06
C3_04070C	913.665	167.538	2.44718	TRUE	6.49022e-23
C3_02480C	2462.57	459.203	2.42296	TRUE	2.77229e-17
C1_09290C	462.73	86.431	2.42055	TRUE	3.37474e-13
C1_00040W	1520.56	284.279	2.41922	TRUE	1.43178e-11
CR_04470W	81.8072	15.319	2.41691	TRUE	4.8359e-05
C1_06750W	55.3516	10.377	2.41523	TRUE	5.89864e-05
C6_03260W	756.264	142.164	2.41133	TRUE	2.56428e-31
C3_01060W	48.7904	9.18892	2.40863	TRUE	0.000103459
C3_02710W	1019.09	192.01	2.40803	TRUE	5.91545e-27
C1_03660W	54.9318	10.3767	2.4043	TRUE	0.000180485
CR_04480C	141.204	26.9368	2.39013	TRUE	7.26606e-07
C1_07860W	58.2089	11.1168	2.3885	TRUE	0.0047596
C6_03170C	99.1377	18.9454	2.38759	TRUE	3.25185e-07
C4_00860C	362.856	69.4124	2.38613	TRUE	2.28395e-13
C3_00480C	785.483	150.656	2.38232	TRUE	4.64347e-29
C7_00770W	27.0105	5.21564	2.3726	TRUE	0.00613125
CR_03780C	131.758	25.5443	2.36682	TRUE	1.36484e-06
C1_04930C	37.6758	7.3146	2.36479	TRUE	0.00076823
C1_11290W	89.6264	17.4176	2.36338	TRUE	1.04592e-05
C5_04440C	508.595	99.1313	2.3591	TRUE	7.64566e-10
C1_09690W	1367.6	268.658	2.3478	TRUE	1.43029e-17
C1_11020W	170.851	33.6425	2.34438	TRUE	7.16658e-10
C6_04590C	203.82	40.2219	2.34124	TRUE	1.54735e-10
C4_06310C	60.0834	11.8677	2.33992	TRUE	9.92622e-05
C7_00170W	418.427	82.6999	2.33902	TRUE	9.41462e-09
C1_09340C	144.029	28.5062	2.33701	TRUE	4.50247e-07
C3_03660W	420.801	84.0024	2.32464	TRUE	9.72484e-16
CR_06100C	47.4945	9.50081	2.32164	TRUE	5.33494e-05
C1_05740C	72.4981	14.6244	2.30957	TRUE	2.58051e-06
C2_06070W	321.864	65.4522	2.29794	TRUE	4.37166e-19
C4_02990C	126.468	25.9386	2.2856	TRUE	6.60754e-07
CR_00740C	233.777	48.1771	2.27871	TRUE	1.37472e-11
C6_04410C	227.746	47.1163	2.27313	TRUE	4.46224e-16
C5_05220W	82.5106	17.1157	2.26926	TRUE	0.000577424
C7_01670W	85.0451	17.6436	2.26908	TRUE	0.000696223
C7_03140W	30.0755	6.25571	2.26535	TRUE	0.000755884
CR_09060W	43.1348	8.99274	2.26202	TRUE	0.000867135
CR_08720W	50.1579	10.477	2.25925	TRUE	0.00585075
C5_03650C	55.5103	11.6483	2.25263	TRUE	0.00089526
CR_02130W	622.165	131.502	2.24221	TRUE	8.82255e-10
C1_09870W	135.837	28.8223	2.23662	TRUE	0.000140123
C2_05950C	192.125	41.075	2.22572	TRUE	2.34255e-05
C7_01730C	29.1713	6.24787	2.22311	TRUE	0.00872606
CR_05750W	436.844	93.6316	2.22205	TRUE	1.06751e-06
C3_06880W	53.4926	11.5005	2.21764	TRUE	0.00135864
C4_03820C	148.937	32.1458	2.212	TRUE	0.00025361
C1_06870C	39.817	8.61445	2.20856	TRUE	0.00201983
C6_04430W	87.1595	18.9218	2.20361	TRUE	7.20271e-07
C4_04140W	44.4294	9.64816	2.20319	TRUE	0.00136568
C5_01740C	91.0305	19.8813	2.19493	TRUE	0.000115414
C3_00060W	297.79	65.2012	2.19133	TRUE	3.62591e-13
C4_05130C	418.244	91.9063	2.18611	TRUE	1.18627e-07
C3_03600C	91.1794	20.1412	2.17856	TRUE	4.45252e-07
C7_03860W	1049.67	231.922	2.17822	TRUE	2.24659e-12
C7_04340C	150.906	33.4241	2.17469	TRUE	5.73093e-06
C1_06180W	225.251	49.9069	2.17422	TRUE	5.10252e-09
CR_04820W	173.28	38.4379	2.1725	TRUE	6.63811e-06
C4_07250C	561.803	125.014	2.16798	TRUE	1.01903e-09
C7_02370W	446.963	99.7285	2.16408	TRUE	1.65597e-19
C6_02450W	133.127	29.764	2.16117	TRUE	7.18629e-06
C6_02210W	135.608	30.4525	2.15481	TRUE	4.97386e-06
C5_05500C	1884.58	425.138	2.14824	TRUE	3.31731e-09
C2_00530W	22.9766	5.21249	2.14012	TRUE	0.00515015
C3_03720W	409.964	93.3605	2.13461	TRUE	5.61759e-12
C4_01860C	122.094	27.8476	2.13237	TRUE	1.17756e-07
C4_04250W	131.725	30.1227	2.1286	TRUE	1.67415e-08
CR_01330W	232.006	53.1584	2.1258	TRUE	9.59349e-10
C4_00010W	763.607	175.708	2.11966	TRUE	4.14215e-09
C1_01390C	368.85	85.0493	2.11666	TRUE	1.83943e-15
CR_06570C	47.7247	11.2124	2.08964	TRUE	0.00444842
C3_06640W	60.2307	14.1581	2.08887	TRUE	0.00477526
CR_10640W	110.63	26.0072	2.08876	TRUE	7.6628e-06
CR_05490W	75.0185	17.6456	2.08793	TRUE	4.81903e-05
C1_06340W	49.2228	11.5929	2.08609	TRUE	0.00405871
C1_04470C	103.445	24.4215	2.08265	TRUE	0.000927768
CR_00910W	3129.96	740.095	2.08036	TRUE	1.23793e-19
C2_00010W	465.315	110.097	2.07943	TRUE	1.06463e-11
C5_04980W	51.6533	12.232	2.0782	TRUE	0.00111157
C4_05800C	169.628	40.186	2.07761	TRUE	8.56823e-07
C1_02950W	59.1692	14.0446	2.07483	TRUE	0.00644097
C2_00250W	2614.49	620.636	2.07471	TRUE	2.09183e-13
C2_07070W	211.24	50.2035	2.07303	TRUE	2.24991e-08
CR_02910W	376.097	89.4178	2.07247	TRUE	2.25159e-10
C7_00350C	1951.53	466.804	2.06372	TRUE	1.27286e-10
C5_02600W	874.339	209.931	2.05828	TRUE	4.18163e-06
C1_08440C	92.8908	22.3046	2.0582	TRUE	0.00020859
C2_08050C	175.47	42.2476	2.05428	TRUE	3.55792e-06
C3_05980C	261.272	63.0001	2.05213	TRUE	1.18055e-06
C1_01220C	100.882	24.4457	2.04501	TRUE	0.000582228
C2_07280W	35.6764	8.70106	2.03571	TRUE	0.00553583
C4_03770W	157.951	38.6327	2.03159	TRUE	0.00118193
C2_04190C	454.541	111.622	2.02579	TRUE	4.37124e-09
C3_06630W	75.7921	18.644	2.02333	TRUE	2.63681e-05
C2_04420W	45.9977	11.3178	2.02297	TRUE	0.000416562
CR_07250C	273.672	67.3487	2.02273	TRUE	5.87782e-08
C4_02500C	368.915	91.5953	2.00994	TRUE	1.20604e-07
C1_12700W	94.8342	23.5981	2.00674	TRUE	2.86416e-06
C7_00510W	234.017	58.2496	2.00629	TRUE	6.12031e-09
C4_02150C	53.8886	13.4156	2.00607	TRUE	0.00253834
C6_00840W	1196.07	298.203	2.00394	TRUE	7.18804e-11
C7_01100C	137.467	34.3741	1.9997	TRUE	1.2231e-05
C6_04600W	160.653	40.1947	1.99887	TRUE	7.28963e-08
C1_00390W	3119.86	785.248	1.99026	TRUE	5.8114e-18
C2_03670W	28.5619	7.18999	1.99003	TRUE	0.00533401
C3_01250W	1946.31	490.291	1.98903	TRUE	4.00853e-13
CR_05880W	73.4333	18.5025	1.98871	TRUE	0.000536293
CR_07800W	116.99	29.5269	1.98629	TRUE	2.60277e-06
CR_10070C	712.983	179.984	1.986	TRUE	5.91435e-13
C2_00940W	490.162	123.998	1.98294	TRUE	3.15374e-09
C3_07760C	73.7941	18.7744	1.97474	TRUE	0.00078485
C4_06530C	71.8102	18.3502	1.9684	TRUE	0.00192565
C3_07370W	190.036	48.699	1.96431	TRUE	1.62407e-05
CR_09070C	513.197	131.579	1.96358	TRUE	8.24595e-14
C4_00110C	156.829	40.248	1.96221	TRUE	1.04592e-05
CR_09920W	2866.88	736.648	1.96043	TRUE	2.34724e-09
C6_03990C	128.321	32.9764	1.96025	TRUE	2.29e-05
C1_00490C	957.656	247.459	1.95232	TRUE	2.85559e-15
C2_04410W	184.383	47.9368	1.9435	TRUE	1.57444e-07
C3_00650W	205.922	53.5723	1.94254	TRUE	1.6359e-08
C6_04190C	48.914	12.7438	1.94045	TRUE	0.00792303
C1_01810C	254.157	66.2388	1.93997	TRUE	2.27126e-11
C7_03500W	218.491	57.4128	1.92813	TRUE	3.03149e-10
C3_05270C	137.598	36.1676	1.92769	TRUE	3.3852e-07
C2_03020C	1014	267.223	1.92395	TRUE	3.96005e-15
C5_03610W	208.231	54.9903	1.92094	TRUE	1.21382e-09
C6_00820W	5998.93	1585.39	1.91986	TRUE	7.6121e-17
C5_03870C	262.433	69.5551	1.91572	TRUE	1.00132e-09
C6_03700W	9682.52	2570.16	1.91352	TRUE	2.26294e-09
C3_03870C	2221.43	590.006	1.91269	TRUE	8.32409e-10
C2_00690W	96.5641	25.6549	1.91225	TRUE	0.00226183
C6_01060C	616.077	163.688	1.91216	TRUE	3.44224e-06
C4_04550C	363.742	96.7718	1.91026	TRUE	1.26809e-12
C5_04220W	40.4151	10.8588	1.89603	TRUE	0.00485279
C4_02720C	228.86	61.5142	1.89547	TRUE	5.32709e-11
CR_00630W	183.986	49.5082	1.89385	TRUE	2.02684e-05
CR_04630C	52.4873	14.1434	1.89184	TRUE	0.001671
CR_08890C	143.384	38.7035	1.88935	TRUE	2.20304e-07
C1_11700C	161.307	43.6423	1.88601	TRUE	1.23457e-08
C2_01060C	59.7801	16.176	1.88581	TRUE	0.00505631
CR_07220C	105.365	28.5456	1.88405	TRUE	0.000549112
C5_00010W	417.192	113.034	1.88396	TRUE	6.47017e-11
CR_06480C	124.846	33.9394	1.87912	TRUE	0.000670796
C1_11280W	241.671	65.7016	1.87904	TRUE	5.56817e-10
C3_07470W	239.965	65.5168	1.87288	TRUE	2.23541e-10
C7_03170W	131.563	35.9585	1.87135	TRUE	4.87995e-06
CR_05330W	167.162	45.7244	1.87021	TRUE	0.00353901
C4_04470W	50.3265	13.7896	1.86773	TRUE	0.00927353
CR_09050C	115.998	31.8425	1.86507	TRUE	0.00188229
C1_02270C	404.33	111.243	1.86181	TRUE	3.515e-14
C7_04360C	456.756	125.819	1.86008	TRUE	2.00915e-09
CR_06380C	138.863	38.444	1.85283	TRUE	1.59454e-06
C2_08390W	362.072	100.421	1.85022	TRUE	7.57252e-05
C3_07360W	138.846	38.671	1.84416	TRUE	1.74738e-05
C3_06180C	9137.63	2550.55	1.84101	TRUE	1.22879e-18
C2_01660C	168.921	47.1545	1.84089	TRUE	2.06734e-06
C1_11940C	112.973	31.5933	1.83829	TRUE	0.000549112
C5_01200W	84.5676	23.677	1.83662	TRUE	9.279e-05
C4_00190W	99.5883	27.9074	1.83533	TRUE	3.20746e-05
C4_06120W	2681.53	752.122	1.83402	TRUE	0.00021269
C3_06330W	8769.53	2460.31	1.83366	TRUE	1.95178e-18
C2_07400C	1667.91	469.938	1.8275	TRUE	1.83375e-11
C2_04050C	2030.22	573.3	1.82427	TRUE	1.38207e-18
C1_01760W	218.352	61.7997	1.82098	TRUE	2.6009e-05
C1_01100W	914.04	259.092	1.81879	TRUE	1.56823e-19
C7_03480W	814.029	230.92	1.81769	TRUE	6.84817e-15
C3_04540C	240.383	68.3284	1.81478	TRUE	4.45631e-05
CR_02190C	385.602	109.736	1.81307	TRUE	7.59496e-10
C2_04470W	72.2482	20.6432	1.80729	TRUE	0.00187404
CR_02810W	68.7297	19.6621	1.80551	TRUE	0.000696979
CR_00290W	610.686	175.073	1.80248	TRUE	1.36137e-08
CR_10350C	2452.7	706.356	1.7959	TRUE	8.03092e-08
C6_01940W	86.852	25.0351	1.79461	TRUE	8.00184e-05
C6_00030W	423.909	122.472	1.79131	TRUE	4.97178e-09
CR_08670C	94.5127	27.4112	1.78574	TRUE	0.000993943
C2_05660W	694.765	201.609	1.78497	TRUE	3.04274e-13
CR_06850C	118.793	34.5583	1.78135	TRUE	0.000103532
C4_05900C	496.351	144.648	1.77882	TRUE	4.9789e-08
C3_07970C	427.279	124.976	1.77353	TRUE	1.23534e-10
C3_02530W	164	48.1242	1.76886	TRUE	0.00439276
CR_03710C	129.144	38.0266	1.7639	TRUE	0.0012975
C2_05360C	108.882	32.0635	1.76376	TRUE	0.0071797
C2_02240C	527.041	155.651	1.7596	TRUE	2.93674e-11
C1_14330W	211.104	62.411	1.75808	TRUE	1.39918e-08
C2_10300C	60.8247	17.9892	1.75753	TRUE	0.00121052
C1_08570C	90.9575	27.1449	1.74451	TRUE	0.00639386
C3_04840C	92.7646	27.7019	1.74359	TRUE	1.80301e-05
CR_09600C	521.297	155.727	1.74309	TRUE	1.13449e-12
C5_04510W	655.851	196.699	1.73738	TRUE	6.04535e-12
C3_02900W	78.6227	23.6884	1.73076	TRUE	0.00115272
C1_00020C	455.645	137.567	1.72777	TRUE	8.67214e-09
C2_09820W	59.2564	17.9257	1.72494	TRUE	0.00243285
C7_03280C	355.999	107.843	1.72293	TRUE	0.000166839
C2_06470W	1108.79	336.49	1.72035	TRUE	1.49361e-12
C3_00300W	225.712	68.634	1.71749	TRUE	8.0107e-05
C3_02990C	81.7032	24.9089	1.71373	TRUE	0.000788979
C7_01510W	621.883	189.762	1.71245	TRUE	0.000309285
C3_01220W	114.448	34.9862	1.70983	TRUE	0.000238917
C5_03490C	318.633	97.4624	1.70898	TRUE	1.88537e-06
CR_08420W	374.941	114.761	1.70803	TRUE	3.70442e-08
C2_08620W	200.168	61.6853	1.69821	TRUE	0.000123581
C7_03460W	33.9831	10.5112	1.69289	TRUE	0.00704552
C3_04630W	309.875	95.925	1.69171	TRUE	2.9664e-06
C2_05130W	162.921	50.4691	1.6907	TRUE	2.8181e-05
C2_08290C	2242.25	696.124	1.68753	TRUE	0.000372485
C1_09540W	100.348	31.2089	1.68498	TRUE	1.62407e-05
C3_02270W	105.66	32.9051	1.68304	TRUE	0.000109821
C1_04900W	220.28	68.6709	1.68156	TRUE	6.72881e-06
C5_04030W	138.196	43.0836	1.68151	TRUE	0.000945948
CR_03040C	133.012	41.5922	1.67717	TRUE	3.99871e-05
CR_09270C	1038.61	324.956	1.67634	TRUE	6.87921e-14
CR_00170W	185.848	58.2316	1.67424	TRUE	9.10879e-06
C3_03850C	178.678	56.0013	1.67383	TRUE	4.36554e-06
C1_03150C	160.188	50.2076	1.67379	TRUE	1.34828e-05
C4_05530W	126.051	39.6507	1.66859	TRUE	0.000208678
C4_00910C	156.011	49.1294	1.66699	TRUE	0.00306624
C1_11200W	793.062	250.491	1.66268	TRUE	1.35349e-05
C1_07050C	167.569	52.9634	1.66169	TRUE	0.00164802
C4_00060W	149.634	47.3793	1.6591	TRUE	2.69408e-05
C1_00290W	521.043	165.601	1.65369	TRUE	0.000802529
CR_02360W	1123.87	357.537	1.65232	TRUE	6.72008e-07
C4_02070W	81.3606	25.9281	1.64981	TRUE	0.00231516
C3_04880W	1023.09	326.299	1.64867	TRUE	6.72008e-07
C3_07270C	6058.04	1934.38	1.64698	TRUE	1.17699e-21
C1_03260W	103.577	33.1394	1.64409	TRUE	0.000292868
C7_01990C	190.641	61.0637	1.64247	TRUE	1.38109e-05
C4_06080W	72.9825	23.3929	1.64148	TRUE	0.00765184
C1_06920C	172.819	55.4558	1.63985	TRUE	5.51166e-07
C6_02090C	516.313	165.883	1.63808	TRUE	6.79629e-13
CR_09020C	631.198	202.869	1.63755	TRUE	2.27759e-09
C6_00940C	86.8196	27.9321	1.6361	TRUE	0.00739899
C3_01100W	95.8985	31.0519	1.62682	TRUE	0.000692257
C2_09070C	252.807	81.8639	1.62674	TRUE	5.90573e-05
C7_02310C	86.3844	28.0117	1.62474	TRUE	0.00699147
C2_01330C	155.089	50.4157	1.62115	TRUE	1.41251e-05
C4_06000W	145.904	47.4511	1.62051	TRUE	0.000254273
C1_08770W	177.288	57.698	1.6195	TRUE	5.3166e-07
C2_07230C	115.758	37.6787	1.61929	TRUE	0.000322567
C4_04850C	108.044	35.2508	1.61589	TRUE	4.99907e-05
C4_01240C	114.705	37.5062	1.61272	TRUE	5.00394e-05
C1_08170C	184.72	60.6543	1.60666	TRUE	0.000229398
C2_01780W	1329.38	436.656	1.60618	TRUE	2.93771e-12
C2_01250W	147.375	48.5015	1.60339	TRUE	0.00141361
C1_11890W	175.624	58.0093	1.59814	TRUE	7.71528e-07
C3_02240C	521.623	172.703	1.59471	TRUE	1.66859e-08
C4_05980C	150.244	49.8332	1.59213	TRUE	0.000245818
C4_01230C	202.47	67.1657	1.59191	TRUE	4.36822e-05
CR_10840C	722.572	239.767	1.59151	TRUE	1.45816e-07
C1_00760W	322.715	107.304	1.58855	TRUE	1.22516e-07
CR_04290W	118.306	39.5245	1.5817	TRUE	0.000317221
C3_06490W	414.77	138.939	1.57786	TRUE	3.57689e-07
C4_03620C	143.129	47.9528	1.57762	TRUE	0.00408762
C1_08310W	268.306	89.9663	1.57642	TRUE	5.89848e-07
C1_11250W	395.498	132.712	1.57537	TRUE	1.26456e-09
C6_02330W	2885.39	968.558	1.57486	TRUE	1.46113e-10
C1_10410W	88.711	29.7979	1.5739	TRUE	0.00283645
C5_03210C	75.9915	25.5369	1.57326	TRUE	0.00232465
CR_02270C	77.9572	26.2463	1.57057	TRUE	0.00078892
C2_00100C	864.107	290.928	1.57055	TRUE	6.80655e-10
C1_12010C	210.37	70.8315	1.57046	TRUE	1.43509e-05
C7_00420C	130.126	43.9313	1.56658	TRUE	6.63789e-06
C3_01550C	4507.24	1521.91	1.56636	TRUE	3.55989e-12
C4_05350W	102.891	34.7615	1.56555	TRUE	0.000238945
CR_01720W	223.291	75.6329	1.56184	TRUE	6.11776e-07
C5_02290W	88.4035	30.0601	1.55625	TRUE	0.000256313
C7_00930W	1510.7	514.075	1.55517	TRUE	2.95203e-05
C5_00700C	569.441	194.002	1.55347	TRUE	3.58026e-05
C3_01790C	90.7272	30.9334	1.55237	TRUE	0.00174133
C4_06550C	181.175	61.7743	1.5523	TRUE	6.398e-05
C1_04720W	59.9822	20.4766	1.55056	TRUE	0.00893029
CR_09610C	118.321	40.4192	1.5496	TRUE	0.00523816
C2_03570C	118.974	40.6528	1.54922	TRUE	0.00160183
C2_09810C	94.5098	32.337	1.54728	TRUE	0.00154105
C7_03310W	458.053	156.935	1.54535	TRUE	9.99786e-06
C7_02750W	95.1024	32.6201	1.54372	TRUE	0.000575903
C2_08510W	54.015	18.5454	1.5423	TRUE	0.00439276
C2_00770W	91.7704	31.6885	1.53407	TRUE	0.00313089
C4_00430W	178.122	61.7163	1.52914	TRUE	0.00092029
C1_14590C	228.293	79.1585	1.52807	TRUE	2.88137e-05
C4_04450C	181.311	63.0082	1.52486	TRUE	0.00913169
C4_04670C	66.2655	23.0463	1.52372	TRUE	0.00512458
C3_01800C	403.848	140.991	1.51821	TRUE	2.7248e-08
CR_05860W	221.311	77.2667	1.51816	TRUE	0.000161268
C3_00180C	219.798	76.8517	1.51603	TRUE	1.39267e-07
C1_13160W	113.338	39.6796	1.51417	TRUE	0.00251752
C2_05980C	145.485	51.0463	1.51099	TRUE	0.00525884
C1_08190C	100.348	35.2519	1.50924	TRUE	0.00192565
C3_07980C	94.0674	33.0986	1.50693	TRUE	0.00754568
C1_03320C	295.846	104.283	1.50434	TRUE	0.00512458
C4_04580W	1046.61	369.044	1.50386	TRUE	2.21478e-15
CR_05800C	207.038	73.0616	1.50271	TRUE	9.97052e-05
C1_12350W	140.141	396.807	-1.50156	TRUE	6.99501e-08
C2_08000C	818.742	2319.13	-1.5021	TRUE	1.32793e-07
C5_03480C	112.009	317.749	-1.50428	TRUE	0.00444361
C7_03210W	24.7232	70.1785	-1.50516	TRUE	0.00820443
C2_03090C	105.956	301.327	-1.50787	TRUE	1.81675e-05
C3_04560W	461.851	1315.28	-1.50987	TRUE	1.83591e-09
C3_02040C	72.8225	207.438	-1.51022	TRUE	0.000993943
C3_01350C	103.233	294.449	-1.51211	TRUE	2.21689e-06
C7_00160C	112.709	321.666	-1.51296	TRUE	1.11098e-05
C5_01600C	43.9113	125.326	-1.51302	TRUE	0.00207053
C2_08840W	42.1435	120.763	-1.5188	TRUE	0.000673951
C7_03850W	93.3781	267.936	-1.52073	TRUE	9.60755e-05
C3_07180C	83.1397	238.859	-1.52255	TRUE	0.000265611
CR_03030C	3734.66	10762.2	-1.52692	TRUE	4.47807e-07
C2_06810C	2217.02	6402.98	-1.53012	TRUE	2.91833e-07
C1_06740C	63.6174	183.789	-1.53056	TRUE	3.81415e-05
C6_01700W	1985.22	5735.79	-1.53069	TRUE	2.14008e-06
C2_09060C	1085.54	3140.09	-1.53239	TRUE	2.71819e-09
C2_02510W	173.275	501.229	-1.5324	TRUE	1.03887e-07
C1_12390C	2161.12	6253.75	-1.53294	TRUE	1.29553e-08
C5_00180W	295.927	858.183	-1.53605	TRUE	2.09961e-09
C1_07910C	121.097	351.518	-1.53743	TRUE	2.24844e-05
C1_10390C	1932.49	5622.63	-1.54078	TRUE	3.22343e-06
C1_06460C	1959.29	5719.88	-1.54565	TRUE	2.58065e-06
C1_00220W	377.42	1101.96	-1.54583	TRUE	7.73103e-09
C2_05410W	1711.45	5005.44	-1.54827	TRUE	1.71538e-07
C3_05200W	1923.55	5641.58	-1.55233	TRUE	2.69727e-07
C5_02770W	26.3659	77.6067	-1.5575	TRUE	0.00578781
C4_02870C	662.886	1957.05	-1.56185	TRUE	4.79215e-08
C4_03270W	117.049	345.839	-1.56298	TRUE	6.16202e-07
C1_04380W	85.865	253.799	-1.56354	TRUE	2.38508e-05
C1_12360C	94.4396	279.281	-1.56425	TRUE	1.37817e-06
C1_06580W	2843.78	8416.34	-1.56538	TRUE	8.0753e-09
C1_03030W	1796.99	5322.62	-1.56655	TRUE	1.83916e-07
C5_04750C	365.663	1084.07	-1.56787	TRUE	8.54165e-09
C7_01200C	126.489	375.265	-1.5689	TRUE	4.44509e-08
C7_00430W	360.649	1070.91	-1.57017	TRUE	6.87149e-07
C6_03730C	112.583	336.258	-1.57858	TRUE	1.48613e-05
C1_07500C	196.635	587.353	-1.57871	TRUE	1.44929e-08
C1_05060W	88.6787	265.403	-1.58153	TRUE	0.000201157
C2_02420C	100.156	300.862	-1.58686	TRUE	9.06105e-06
C2_01430W	172.277	517.846	-1.58779	TRUE	1.5796e-08
CR_05550C	200.388	602.785	-1.58885	TRUE	8.74266e-08
C1_02350W	38.9942	117.357	-1.58958	TRUE	0.00497219
CR_04160C	101.912	308.294	-1.59698	TRUE	1.52689e-05
CR_09370W	368.33	1114.74	-1.59764	TRUE	2.28029e-12
C2_10080W	58.6077	177.469	-1.5984	TRUE	1.59452e-05
CR_08480C	523.018	1586.52	-1.60093	TRUE	4.33016e-08
C1_08810C	172.644	525.25	-1.60521	TRUE	2.06955e-06
C7_00710W	729.286	2219.05	-1.60539	TRUE	1.28836e-07
C2_02430W	188.821	575.19	-1.60702	TRUE	4.98398e-06
C2_05250C	542.622	1661.36	-1.61434	TRUE	3.28889e-09
C1_14110C	3767.73	11576.1	-1.61938	TRUE	1.2851e-07
CR_04600W	117.104	360.042	-1.62037	TRUE	9.10292e-07
C3_05160C	246.911	759.257	-1.6206	TRUE	6.37646e-12
C1_04390C	292.463	899.889	-1.6215	TRUE	5.40811e-07
C1_06890C	1650.51	5079.68	-1.62183	TRUE	3.25185e-07
CR_07630C	837.487	2577.84	-1.62203	TRUE	1.13866e-09
C4_02790C	102.514	316.279	-1.62537	TRUE	4.05958e-06
C3_07150C	2144.1	6624.55	-1.62745	TRUE	6.98009e-06
CR_01620C	2007.32	6208.1	-1.62888	TRUE	1.07383e-14
C3_02110W	2577.86	7993.55	-1.63266	TRUE	7.09074e-07
C1_01530C	486.5	1509.77	-1.63382	TRUE	9.82915e-14
C7_00690W	81.8324	254.189	-1.63516	TRUE	6.80588e-05
C4_01050C	921.018	2873.94	-1.64173	TRUE	2.78226e-09
C5_00640C	52.0872	162.902	-1.64501	TRUE	0.00123944
C1_05720W	2171.75	6803.3	-1.64737	TRUE	4.32387e-12
C1_11380W	99.4255	311.473	-1.64742	TRUE	2.47466e-06
C1_10320W	33.6756	105.559	-1.64828	TRUE	0.00114303
C2_03810C	2143.73	6724.87	-1.64938	TRUE	4.46599e-07
C1_13400C	94.4214	297.72	-1.65677	TRUE	3.78357e-07
C7_03920C	923.131	2917.17	-1.65996	TRUE	7.08414e-07
C1_11420W	88.7489	280.919	-1.66235	TRUE	9.697e-06
C3_02470C	1885.63	5970.18	-1.66273	TRUE	1.23725e-11
C4_00970C	540.05	1710.59	-1.66333	TRUE	2.26527e-07
C2_05230C	125.571	398.958	-1.66774	TRUE	1.46249e-05
C6_00370C	741.714	2361.06	-1.6705	TRUE	7.54016e-10
CR_02710W	69.2238	220.705	-1.67278	TRUE	0.000244646
C1_01480C	3545.64	11318.5	-1.67457	TRUE	9.02684e-07
C2_06390C	1103.66	3523.69	-1.6748	TRUE	2.23624e-07
CR_08500W	106.172	339.8	-1.67828	TRUE	1.15014e-06
C5_01580C	4741.11	15184.2	-1.67928	TRUE	5.4021e-11
C2_09430W	5359.81	17168.3	-1.67949	TRUE	9.19892e-07
C4_05850C	80.2767	257.284	-1.68031	TRUE	7.01702e-05
C3_04960W	1867.82	5989.38	-1.68105	TRUE	2.28731e-09
C2_09900C	122.602	394.912	-1.68755	TRUE	1.04948e-05
C1_06450C	1802.6	5811.25	-1.68877	TRUE	1.63973e-07
C1_09040C	35.1695	113.933	-1.69579	TRUE	0.00213111
C7_01030C	292.387	948.239	-1.69737	TRUE	7.41368e-08
C1_14560C	51.819	168.236	-1.69894	TRUE	2.96119e-06
C1_12310C	73.5414	239.003	-1.7004	TRUE	1.22101e-06
C1_14130W	417.354	1357.01	-1.70109	TRUE	3.99607e-13
C1_08070W	105.391	342.997	-1.70244	TRUE	0.000901244
C4_03030C	117.372	382.535	-1.7045	TRUE	7.55909e-08
CR_04240C	359.781	1173.62	-1.70577	TRUE	1.43178e-11
C1_01640W	929.81	3040.53	-1.70932	TRUE	1.19913e-08
C5_00680W	47.7626	156.415	-1.71143	TRUE	7.60207e-05
C1_07790C	41.6057	136.387	-1.71285	TRUE	3.77257e-05
C1_13050W	1396.51	4578.54	-1.71306	TRUE	7.75313e-15
C2_04080W	266.645	874.743	-1.71394	TRUE	5.297e-12
C2_03540W	95.9363	315.465	-1.71733	TRUE	8.61927e-08
C6_02690C	164.07	542.097	-1.72424	TRUE	2.69201e-09
C3_04860W	141.458	469.072	-1.72944	TRUE	7.48903e-11
C3_04810C	1721.81	5726.79	-1.7338	TRUE	4.20427e-10
C2_01610C	1802.65	5996.11	-1.73391	TRUE	5.22246e-09
C1_03010W	1414.26	4715.22	-1.73728	TRUE	5.95166e-09
C1_11320C	105.245	351.46	-1.7396	TRUE	8.15206e-06
C2_07960C	82.8826	277.066	-1.74109	TRUE	0.000448752
C2_05710C	1292.93	4323.84	-1.74167	TRUE	1.77976e-08
C1_03830C	41.4232	138.637	-1.74281	TRUE	2.90184e-05
CR_04100C	3164.75	10613.6	-1.74576	TRUE	2.57293e-09
C3_04500C	3102.68	10427.8	-1.74885	TRUE	3.34753e-11
C1_10870W	2048.5	6896.04	-1.7512	TRUE	3.49865e-11
C3_06860C	39.6597	133.778	-1.75409	TRUE	0.00622016
C1_05630C	913.595	3087.6	-1.75686	TRUE	1.02808e-13
CR_06120W	132.75	449.018	-1.75807	TRUE	4.87088e-07
C6_04160C	195.825	662.77	-1.75894	TRUE	3.84477e-11
C1_01030W	244.467	829.118	-1.76194	TRUE	1.11488e-12
C7_00960W	2218.05	7523.83	-1.76218	TRUE	5.16913e-09
C3_04670C	1842.07	6259.46	-1.76471	TRUE	7.04062e-08
C1_12770W	520.262	1769.98	-1.76642	TRUE	4.29315e-16
C5_03540C	1452.91	4952.24	-1.76914	TRUE	1.10399e-07
CR_04090C	882.891	3011.46	-1.77016	TRUE	1.0344e-11
C7_03260C	19.4636	66.5042	-1.77267	TRUE	0.00521268
C4_06720W	694.466	2376.4	-1.7748	TRUE	8.00497e-07
C1_11070W	60.9159	208.556	-1.77554	TRUE	3.16666e-05
C4_01270W	3174.42	10880.2	-1.77713	TRUE	8.93347e-10
C4_05780C	171.783	589.364	-1.77857	TRUE	2.28961e-05
C2_10560C	248.732	853.441	-1.7787	TRUE	9.64746e-06
CR_08150W	1998.14	6859.85	-1.77952	TRUE	2.5246e-09
C6_02240C	3202.08	11020.1	-1.78305	TRUE	1.1771e-09
C1_03110W	1941.26	6685.75	-1.7841	TRUE	7.12924e-15
C1_11060C	3762.35	12964.3	-1.78484	TRUE	1.79582e-08
C4_04100C	32.996	113.754	-1.78556	TRUE	0.00152853
CR_01410C	40.9051	141.247	-1.78787	TRUE	0.000435594
C7_02040C	363.161	1256.35	-1.79056	TRUE	1.11881e-07
CR_08360C	1030	3569.53	-1.79309	TRUE	2.67242e-07
CR_05630W	70.9509	246.195	-1.79491	TRUE	8.33168e-06
C1_03020C	3453.6	12035.6	-1.80113	TRUE	4.24293e-11
C4_01490W	402.358	1403.8	-1.80279	TRUE	1.20933e-07
C1_13070C	112.771	393.705	-1.80372	TRUE	0.00243408
C1_03370W	1495.59	5222.08	-1.80391	TRUE	2.52736e-11
C6_03760C	872.683	3050.62	-1.80558	TRUE	3.96168e-11
C1_01910W	133.174	467.345	-1.81118	TRUE	4.83308e-10
C2_04600C	1933.55	6814.97	-1.81746	TRUE	4.12234e-15
C2_08870C	175.331	618.306	-1.81824	TRUE	2.6615e-05
C3_06030W	266.48	940.887	-1.81999	TRUE	6.76142e-13
C4_01520C	1610.83	5729.06	-1.83049	TRUE	5.09025e-11
C3_02130W	124.435	442.858	-1.83145	TRUE	4.33653e-08
C1_03680W	155.719	555.648	-1.83523	TRUE	0.000526695
C4_04390W	1266.17	4519.23	-1.8356	TRUE	1.01117e-08
CR_02510W	106.379	381.049	-1.84077	TRUE	7.22193e-05
C1_10610W	53.2568	190.865	-1.84152	TRUE	3.08778e-05
C1_04300C	2815.53	10127.1	-1.84674	TRUE	1.91713e-19
CR_05520W	257.034	925.628	-1.84847	TRUE	2.0963e-10
C3_06760W	64.4864	232.973	-1.85309	TRUE	0.000927768
C2_01580W	28.5451	103.132	-1.85318	TRUE	0.00381822
C5_04910W	35.675	128.916	-1.85345	TRUE	0.000107804
C2_05610C	3010.44	10882.3	-1.85394	TRUE	4.93683e-13
CR_06720W	165.658	599.578	-1.85574	TRUE	3.86393e-09
C1_09490C	708.25	2568.12	-1.85838	TRUE	7.14325e-08
C5_03070W	2758.65	10009.1	-1.85927	TRUE	2.43976e-12
C4_03720C	85.9548	312.44	-1.86193	TRUE	3.98768e-05
C4_00160C	650.164	2366.13	-1.86365	TRUE	5.22964e-14
C1_00180W	2394.02	8716.15	-1.86425	TRUE	2.09256e-13
C1_08290C	114.874	418.717	-1.86592	TRUE	1.46051e-05
C2_10620W	2671.02	9737.27	-1.86613	TRUE	2.98686e-09
C6_00460C	18.4737	67.7197	-1.8741	TRUE	0.00078675
C3_05370C	2470.29	9060.49	-1.87491	TRUE	6.5529e-12
C6_01630W	411.659	1522.03	-1.88648	TRUE	4.37166e-19
C5_02590C	27.9835	103.901	-1.89257	TRUE	0.000650919
C7_01800C	1085.71	4036.26	-1.89439	TRUE	4.5177e-06
C2_04570W	185.735	690.554	-1.89451	TRUE	2.66117e-13
C2_02540W	305.799	1142.53	-1.90157	TRUE	9.53989e-11
C1_13370W	23.4286	87.5568	-1.90195	TRUE	0.000415166
C5_01550C	174.647	652.762	-1.90211	TRUE	5.29605e-08
C1_11550W	288.158	1079.17	-1.90498	TRUE	1.48914e-11
CR_02580W	45.2985	169.889	-1.90706	TRUE	1.08323e-06
C1_04130W	146.973	551.602	-1.90808	TRUE	2.37264e-10
C4_01200C	78.4781	295.095	-1.91082	TRUE	1.42085e-09
C2_09320C	440.373	1658.93	-1.91346	TRUE	3.2935e-15
C1_09330W	24.4368	92.0795	-1.91383	TRUE	9.20692e-05
CR_07050C	777.058	2931.29	-1.91544	TRUE	1.77481e-15
CR_01440C	171.453	651.203	-1.9253	TRUE	5.57431e-07
C6_01430C	175.57	667.721	-1.9272	TRUE	2.67234e-07
C1_03790C	458.084	1747.68	-1.93175	TRUE	5.53494e-12
C6_03940C	166.845	639.859	-1.93925	TRUE	1.3132e-10
C3_05170W	22.186	85.2404	-1.94189	TRUE	0.00185326
C1_03090W	3598.93	13846.2	-1.94385	TRUE	1.75508e-16
CR_06790C	68.696	264.64	-1.94573	TRUE	0.000554636
C1_07710C	273.88	1055.52	-1.94633	TRUE	4.89711e-06
C1_14160W	32.8499	126.726	-1.94775	TRUE	2.64613e-05
C2_08480W	59.8882	231.213	-1.94888	TRUE	3.29382e-06
CR_04780W	42.0031	162.688	-1.95354	TRUE	2.41311e-05
CR_04170W	264.964	1029.31	-1.9578	TRUE	2.01442e-16
C3_01490W	1425.98	5552.53	-1.96119	TRUE	5.07079e-16
C5_04810W	507.774	1978.13	-1.96188	TRUE	1.44008e-05
CR_06150C	430.584	1679.53	-1.96369	TRUE	4.87748e-09
C2_06970W	15.0141	58.8137	-1.96984	TRUE	0.00283645
C6_03810W	20.6346	81.1021	-1.97468	TRUE	0.00900474
C7_01250W	2825.32	11113.6	-1.97584	TRUE	8.33819e-12
C3_01680C	24.4003	96.4123	-1.98232	TRUE	3.97615e-05
C6_02770W	106.954	422.773	-1.98289	TRUE	1.39021e-07
C6_01890C	103.882	411.572	-1.9862	TRUE	1.78039e-10
C3_06100C	351.292	1392.89	-1.98734	TRUE	1.49034e-21
C2_03520C	238.277	946.721	-1.9903	TRUE	1.27892e-11
C2_04120C	102.742	410.479	-1.99828	TRUE	4.5801e-09
C3_07280C	34.8466	139.24	-1.99848	TRUE	0.000243218
C6_04610C	51.35	205.296	-1.99927	TRUE	3.42474e-06
C7_01790C	2842.45	11425.3	-2.00703	TRUE	4.30427e-15
C3_02350W	122.268	496.672	-2.02224	TRUE	8.94296e-14
C3_02180C	135.867	552.293	-2.02324	TRUE	1.28911e-05
C1_10030W	143.225	583.021	-2.02526	TRUE	5.9811e-13
C1_05000W	113.903	465.651	-2.03144	TRUE	2.72915e-05
C1_08090C	949.209	3884.41	-2.0329	TRUE	1.01857e-09
CR_10240W	133.155	548.083	-2.04128	TRUE	9.42634e-13
C1_02330C	1024.64	4227.47	-2.04468	TRUE	1.13904e-18
C1_01110C	167.746	693.096	-2.04678	TRUE	2.39624e-13
C2_10270W	73.7942	304.927	-2.04689	TRUE	2.7248e-08
C4_04890C	1553.33	6428.25	-2.04907	TRUE	1.67166e-18
CR_00350W	95.5614	395.564	-2.04941	TRUE	1.0184e-07
C2_05750W	90.7313	378.133	-2.05922	TRUE	1.26513e-05
C1_10620W	410.117	1710.33	-2.06017	TRUE	2.25111e-16
C1_11160C	20.636	86.604	-2.06927	TRUE	0.00018045
C1_05050C	117.878	494.965	-2.07004	TRUE	1.39816e-14
C4_05770C	65.9622	277.771	-2.07418	TRUE	8.75222e-05
CR_04810W	2151.35	9114.72	-2.08295	TRUE	5.07374e-15
C1_09190C	267.834	1141.96	-2.0921	TRUE	4.6643e-07
C4_03350C	26.0599	111.15	-2.0926	TRUE	0.000722836
C3_04520C	201.103	861.047	-2.09816	TRUE	1.33315e-12
C7_00620W	471.811	2044.08	-2.11517	TRUE	5.9149e-24
C4_01360W	89.5758	388.168	-2.1155	TRUE	3.25821e-08
C3_00320W	218.42	949.698	-2.12036	TRUE	2.37083e-05
C3_05240C	1710.36	7440.39	-2.12108	TRUE	7.14206e-12
C2_01000W	4340.25	18894.2	-2.12209	TRUE	5.56817e-10
CR_08490W	218.006	951.012	-2.12509	TRUE	1.16858e-15
CR_09950C	594.321	2603.21	-2.13097	TRUE	3.66692e-15
C2_08180C	91.1232	399.931	-2.13386	TRUE	2.70336e-11
C7_01570C	8.40368	37.3897	-2.15355	TRUE	0.00634014
C4_04700W	669.087	3039.56	-2.1836	TRUE	7.68423e-17
CR_08090W	4248.29	19448.3	-2.19469	TRUE	2.79323e-13
C6_02500C	119.112	547.153	-2.19962	TRUE	2.67077e-09
C3_01560W	102.999	475.537	-2.20693	TRUE	8.42219e-16
C1_08790W	24.8327	114.984	-2.21111	TRUE	8.40037e-06
CR_04210C	27.8767	129.443	-2.21518	TRUE	0.000317221
CR_05670C	291.122	1358.29	-2.2221	TRUE	3.89149e-23
C1_03230C	190.385	890.268	-2.22532	TRUE	2.5407e-19
C5_01540W	295.239	1391.54	-2.23673	TRUE	1.99566e-15
C2_02450C	184.153	875.501	-2.2492	TRUE	9.03658e-17
CR_04740C	290.032	1394.49	-2.26545	TRUE	4.64029e-16
C4_04720W	149.935	726.43	-2.27648	TRUE	7.31924e-08
C4_03700W	102.283	496.031	-2.27787	TRUE	1.46573e-09
CR_02530W	319.504	1556.07	-2.284	TRUE	7.37329e-12
C4_03250C	50.2337	245.498	-2.28898	TRUE	8.70796e-09
C1_04400C	677.895	3319.84	-2.29198	TRUE	1.39912e-26
C5_03250W	29.3187	147.096	-2.32686	TRUE	1.36475e-07
C4_04840C	19.3765	97.9624	-2.33792	TRUE	0.000228558
C1_12260W	5.84546	29.8978	-2.35465	TRUE	0.00859147
C7_01520W	49.8196	255.065	-2.35608	TRUE	1.3362e-10
C1_14280C	357.944	1837.49	-2.35993	TRUE	4.8528e-23
C3_05460W	19.698	101.952	-2.37177	TRUE	1.50634e-05
C1_13870W	58.9713	307.74	-2.38363	TRUE	1.68019e-12
CR_05660W	107.144	559.318	-2.38412	TRUE	1.83164e-15
C2_01010W	222.233	1163.85	-2.38876	TRUE	2.97335e-17
C2_05690C	58.0909	310.958	-2.42033	TRUE	3.00703e-09
C4_00960W	63.2173	339.999	-2.42714	TRUE	1.43591e-11
C4_04050C	138.595	761.065	-2.45715	TRUE	8.78179e-12
C5_03280W	377.679	2086.46	-2.46582	TRUE	3.97944e-15
C1_04320W	22.4894	125.355	-2.4787	TRUE	0.000996365
C2_02160W	9.48482	52.9484	-2.4809	TRUE	0.00273012
C1_07890C	320.016	1807.6	-2.49785	TRUE	4.3375e-18
C1_13940W	272.663	1553.17	-2.51003	TRUE	3.6323e-21
C2_05640W	71.9197	412.494	-2.51991	TRUE	5.96575e-16
C4_03230C	90.1123	565.456	-2.64962	TRUE	4.03285e-16
C3_01200W	83.3797	525.253	-2.65524	TRUE	1.85398e-20
CR_06660W	100.128	645.583	-2.68876	TRUE	1.16227e-07
C2_06660W	7.50228	48.7757	-2.70076	TRUE	0.00561191
C5_00510W	4.99879	33.5334	-2.74595	TRUE	0.00273741
C7_04230W	192.671	1298.14	-2.75223	TRUE	6.39874e-23
C6_01170W	38.9381	263.437	-2.75821	TRUE	8.66448e-10
C3_06850W	39.4604	267.756	-2.76244	TRUE	5.88152e-10
C4_03340C	7.75498	55.1902	-2.83122	TRUE	0.00177475
C1_00160C	461.975	3334.91	-2.85176	TRUE	7.07171e-19
C1_05760C	5.07181	36.8424	-2.8608	TRUE	0.0053459
C1_08400C	309.709	2309.95	-2.89888	TRUE	8.93135e-14
C4_06570C	1947.01	14962.7	-2.94204	TRUE	0.000147761
C5_00430W	31.335	253.648	-3.01698	TRUE	1.49127e-15
C3_02630C	44.112	386.874	-3.13262	TRUE	6.63885e-10
C1_02120C	199.323	1852.58	-3.21636	TRUE	1.97865e-22
C1_04450C	41.6591	411.694	-3.30487	TRUE	6.28004e-18
C3_01450C	6.22317	62.8574	-3.33636	TRUE	0.000552685
CR_05680C	17.3209	175.356	-3.33969	TRUE	1.40727e-12
C1_14120C	15.0702	161.254	-3.41956	TRUE	3.49146e-07
CR_06140W	36.0554	448.273	-3.63609	TRUE	5.17208e-17
C4_05730W	3.52171	46.4742	-3.72208	TRUE	0.000116816
CR_02020C	47.4945	645.648	-3.76492	TRUE	1.16554e-24
C6_01470W	2.04463	28.7811	-3.81521	TRUE	0.00691624
C3_02640C	28.6855	438.36	-3.93372	TRUE	4.40101e-18
C6_03790C	34.021	540.443	-3.98965	TRUE	2.39624e-13
C1_03870C	11.3241	203.984	-4.17098	TRUE	0.00501647
C1_13150W	1	18.8359	-4.23542	TRUE	0.00309469
C7_01560C	3.0359	58.6748	-4.27254	TRUE	0.00022077
C5_03130W	10.7106	218.266	-4.34898	TRUE	1.22817e-13
CR_05210W	2.51359	54.7834	-4.44592	TRUE	3.72848e-05
C4_04320W	58.9502	1699.83	-4.84975	TRUE	4.02668e-53
C2_08590W	44.8842	1513.57	-5.07561	TRUE	0.00287647
C4_01070W	5.07181	179.267	-5.14346	TRUE	1.03919e-11
C5_04130C	145.406	5660.87	-5.28287	TRUE	5.11528e-54
C1_13140C	35.1176	2049.78	-5.86713	TRUE	1.50783e-52
C1_05940W	10.295	754.603	-6.19571	TRUE	1.87108e-37
C6_00480C	24.6207	2376.86	-6.59304	TRUE	2.9105e-08

## Sheet: C.albicans DEGs 240mpi
id	mean_A_mrn	mean_B_mrn	log2_fc_mrn	DESeq2	DESeq2_adj_pval
C4_03470C	27569.2	1.57758	14.0931	TRUE	4.10342e-143
C4_03570W	18608.8	3.07776	12.5618	TRUE	1.97613e-282
C4_06920C	1347.03	1.10517	10.2513	TRUE	3.05633e-39
C6_03030W	2035.7	8.70261	7.86986	TRUE	1.28036e-08
CR_07070C	18360.7	84.428	7.76468	TRUE	0
C6_01070C	620.953	3.3662	7.52722	TRUE	1.40454e-65
CR_06670W	390.154	2.14579	7.50639	TRUE	6.38072e-52
C2_00680C	12675.2	71.1326	7.47728	TRUE	1.32149e-93
C1_13080W	159.889	1	7.32093	TRUE	1.68529e-08
C1_13100W	331.21	2.21591	7.2237	TRUE	8.69491e-29
C2_04010C	462.061	3.29122	7.13332	TRUE	1.47554e-20
CR_02750C	196.577	1.78723	6.78122	TRUE	1.11218e-35
C4_00120W	1804.47	19.6737	6.51916	TRUE	1.08978e-38
CR_10100C	763.333	8.97509	6.41024	TRUE	7.85958e-06
C6_03850C	14131	190.235	6.21494	TRUE	2.11529e-72
C4_06900W	71.3926	1	6.1577	TRUE	9.5749e-11
CR_02490W	676.443	9.60365	6.13824	TRUE	3.71246e-28
C4_01940W	821.69	12.2694	6.06546	TRUE	8.58591e-24
C4_00130W	18627	325.309	5.83944	TRUE	1.84838e-60
C5_02460C	832.53	14.9025	5.80387	TRUE	1.42538e-79
C6_02710C	610.37	11.4668	5.73415	TRUE	4.65264e-25
CR_00620C	622.323	12.2621	5.66539	TRUE	4.56173e-91
CR_10790W	1249.68	26.6078	5.55357	TRUE	4.92923e-22
C3_01130C	636.948	14.7665	5.43078	TRUE	3.7492e-28
C2_09220W	1879.68	44.6229	5.39656	TRUE	4.99009e-53
C7_03150W	93.6886	2.27699	5.36268	TRUE	3.88021e-21
C1_09240C	365.382	9.52101	5.26215	TRUE	0.00114661
CR_02280W	240.754	6.46026	5.21982	TRUE	3.01588e-35
C1_13450W	1055.06	28.5988	5.20523	TRUE	7.83178e-75
CR_01920W	156.834	4.33184	5.17811	TRUE	4.61743e-26
C4_06980W	201.538	5.82959	5.11151	TRUE	6.69304e-11
C2_09800C	35.4417	1.07012	5.04961	TRUE	1.36172e-08
CR_01900C	554.52	18.1049	4.93679	TRUE	8.74086e-20
C3_04000C	919.203	30.3854	4.91893	TRUE	2.16297e-05
C1_13430C	70.0641	2.32003	4.91646	TRUE	8.97815e-11
C7_00100W	1486.57	50.5673	4.87764	TRUE	6.93037e-47
C1_10240C	231.318	8.16317	4.8246	TRUE	3.20253e-14
C1_05920W	329.11	11.7793	4.80424	TRUE	2.21532e-27
C2_00660C	468.35	17.0438	4.78027	TRUE	2.05154e-49
C4_06970C	72.1954	2.63417	4.77649	TRUE	6.08457e-05
C4_05250W	128.511	4.77755	4.74948	TRUE	3.77968e-14
C3_04840C	725.655	27.2417	4.73539	TRUE	3.3077e-52
C7_00870W	33.9357	1.28046	4.72807	TRUE	2.08875e-08
C5_03750W	133.703	5.14166	4.70065	TRUE	2.16752e-13
C2_02550C	92.7936	3.57829	4.69668	TRUE	4.82466e-09
C1_05890W	40.6065	1.56891	4.69388	TRUE	4.8158e-07
C1_06280C	614.327	23.8315	4.68807	TRUE	7.65282e-23
C1_07040C	37.8175	1.47241	4.68281	TRUE	3.21137e-08
C1_04500W	3691.21	144.73	4.67265	TRUE	5.93897e-12
C1_00780C	509.62	20.3489	4.6464	TRUE	3.41018e-65
C4_01390W	333.377	13.3603	4.64113	TRUE	7.48818e-33
CR_01930C	576.56	23.664	4.60671	TRUE	8.2563e-17
C3_06450W	262.622	10.8324	4.59956	TRUE	7.17762e-38
C2_00670C	87.6558	3.64978	4.58597	TRUE	9.98156e-16
C6_04420W	603.353	26.2797	4.52098	TRUE	7.09236e-24
CR_01910C	165.334	7.22808	4.51563	TRUE	5.74023e-15
C7_00090C	5688.52	250.836	4.50324	TRUE	9.60467e-76
C3_02610C	1152.56	51.9123	4.47262	TRUE	1.20831e-20
C4_06780C	509.263	23.1077	4.46196	TRUE	3.65462e-32
C5_04380C	229.949	11.124	4.36957	TRUE	1.55838e-07
C5_03710C	295.816	14.5755	4.34308	TRUE	1.23243e-11
C6_02890C	197.265	9.72722	4.34196	TRUE	3.1585e-10
C2_07630C	231.588	11.595	4.31999	TRUE	7.28335e-25
C2_09880C	129.748	6.5089	4.31716	TRUE	2.29646e-05
C1_07670W	30.1316	1.51233	4.31643	TRUE	1.3446e-07
C2_01540W	550.67	27.8554	4.30516	TRUE	4.25863e-08
C4_02360W	670.245	33.9226	4.30437	TRUE	3.61294e-21
C5_04440C	1867.63	97.2866	4.26283	TRUE	0.000856585
C4_00080C	304.435	16.4024	4.21415	TRUE	3.52838e-19
C6_03230W	150.63	8.21943	4.19582	TRUE	1.05602e-15
CR_03480W	113.201	6.27112	4.17401	TRUE	2.41945e-06
C5_03730W	21.6082	1.21035	4.15809	TRUE	0.000619919
C3_00920W	4488.03	256.772	4.12752	TRUE	3.26352e-13
C1_09310C	91.5316	5.24229	4.126	TRUE	6.41939e-16
CR_04480C	450.093	26.4249	4.09026	TRUE	3.13743e-18
CR_09060W	143.636	8.84803	4.02091	TRUE	1.07396e-09
C7_02010C	189.241	11.873	3.99447	TRUE	3.07396e-08
C1_04020C	686.278	43.3204	3.98568	TRUE	7.17709e-24
C2_06870C	701.998	44.3618	3.98408	TRUE	3.97169e-49
C4_00110C	620.421	39.5249	3.97241	TRUE	1.98114e-43
C5_04560C	2758.41	177.133	3.96093	TRUE	1.64795e-22
C2_04940C	1078.39	70.3249	3.9387	TRUE	7.65282e-23
C4_04530C	11991.9	788.519	3.92677	TRUE	3.90903e-77
C6_03240W	77.8934	5.18713	3.90849	TRUE	5.66933e-06
C5_04930C	1504.55	103.077	3.86754	TRUE	2.82703e-11
C4_05560C	306.774	21.4441	3.83852	TRUE	9.44462e-12
C5_04690C	74.4276	5.32837	3.80407	TRUE	1.41874e-05
CR_00530W	41.6248	2.98231	3.80294	TRUE	0.000168985
C2_07720C	829.027	59.5503	3.79924	TRUE	2.79293e-50
C2_05990C	165.488	11.9609	3.79033	TRUE	9.49333e-08
C3_06660C	25.7837	1.8747	3.78173	TRUE	4.40904e-05
C1_00850W	210.11	15.5829	3.75311	TRUE	1.50594e-18
C1_09400C	243.736	18.5394	3.71665	TRUE	3.31488e-26
C2_08260W	30.8966	2.37766	3.69983	TRUE	0.0066496
C1_08230C	802.909	62.3386	3.68704	TRUE	2.08955e-50
C4_05070C	78.5948	6.14236	3.67757	TRUE	5.94534e-10
C3_01230C	14.982	1.17529	3.67215	TRUE	0.00163575
C1_01980W	10437.4	838.104	3.63849	TRUE	7.86886e-36
C6_02660C	48.6921	3.91777	3.63558	TRUE	0.00272639
C7_00770W	62.2961	5.14859	3.59689	TRUE	1.57209e-06
C1_02700C	759.989	65.3649	3.53939	TRUE	2.70758e-12
C4_03000C	65.4265	5.68798	3.52389	TRUE	1.48254e-10
C4_02930W	537.173	46.7149	3.52343	TRUE	8.18637e-08
C7_02230W	11.8931	1.03506	3.52234	TRUE	0.00296963
C5_04470C	818.587	71.5832	3.51544	TRUE	2.16752e-13
C1_13480W	3951.31	348.377	3.50361	TRUE	2.65805e-30
C5_04190W	233.304	21.0733	3.46872	TRUE	1.45597e-05
C1_13470W	85.4412	7.82296	3.44915	TRUE	1.14166e-06
C2_00760C	122.896	11.378	3.43312	TRUE	0.000233828
C2_06630C	125.113	11.9987	3.38229	TRUE	8.21957e-18
C6_03500C	62.3212	6.0035	3.37585	TRUE	3.79885e-09
C3_05810C	941.272	91.2414	3.36685	TRUE	6.21111e-28
C2_08330W	406.007	39.5726	3.35893	TRUE	2.7048e-09
C6_03600C	40.1654	3.99168	3.33088	TRUE	0.00440439
CR_06870C	13.6804	1.36723	3.32278	TRUE	0.00678848
CR_04900C	18.6863	1.87887	3.31404	TRUE	0.00439321
CR_08270W	10.2687	1.03506	3.31048	TRUE	0.0023462
C1_11270W	1410.73	143.917	3.29314	TRUE	2.88116e-14
C1_09690W	2569.75	263.806	3.28408	TRUE	4.8158e-07
C5_01260W	53.1116	5.50471	3.27029	TRUE	1.91436e-08
C2_05070W	74.7669	7.89244	3.24386	TRUE	2.19442e-08
CR_07220C	260.462	28.0317	3.21594	TRUE	8.77749e-17
CR_05170C	911.115	98.1767	3.21418	TRUE	1.80519e-07
C3_05750C	43.7586	4.739	3.20691	TRUE	0.000390849
C1_09340C	256.229	27.9918	3.19436	TRUE	9.48028e-22
C4_06480C	426.474	46.7725	3.18873	TRUE	6.9902e-32
C3_06580W	29.9106	3.30339	3.17864	TRUE	0.00795722
C3_03450C	71.2627	7.95071	3.16399	TRUE	2.29646e-05
C6_03090W	46.6793	5.22462	3.15939	TRUE	0.00130661
C4_02320C	1114.73	125.418	3.15187	TRUE	3.33306e-37
C5_02600W	1809.87	206.343	3.13277	TRUE	1.00883e-06
C4_02030W	731.526	83.4228	3.1324	TRUE	2.84146e-38
C5_00530W	8.74503	1	3.12846	TRUE	0.00353211
C2_10180W	50.1823	5.74562	3.12664	TRUE	0.000420781
C3_03490W	115.302	13.2916	3.11684	TRUE	1.63274e-06
C1_01440C	36.5565	4.2593	3.10144	TRUE	0.00483228
C1_07580C	19.6236	2.30754	3.08816	TRUE	0.00454765
C2_03790C	428.541	51.2673	3.06332	TRUE	4.14019e-21
C5_04880C	2253.27	270.01	3.06094	TRUE	2.97849e-06
C1_12140W	200.836	24.1035	3.0587	TRUE	1.02938e-12
C3_03460C	31.562	3.81745	3.04751	TRUE	0.000355984
C5_03930C	441.982	54.028	3.03221	TRUE	3.65314e-29
C1_08770W	462.391	56.725	3.02706	TRUE	7.43515e-09
C1_08330C	3134.59	384.879	3.0258	TRUE	3.14041e-16
C2_03120W	84.7488	10.4121	3.02493	TRUE	0.00254927
C5_01450W	154.312	19.0997	3.01423	TRUE	7.55995e-14
C2_03350W	47.0552	5.83133	3.01246	TRUE	0.00281908
CR_03790C	190.187	23.6433	3.00791	TRUE	4.58479e-12
C2_05060C	100.238	12.4665	3.00729	TRUE	5.25638e-12
CR_06460W	19.0662	2.3912	2.99521	TRUE	0.00101851
CR_09180W	421.312	52.8597	2.99465	TRUE	1.99942e-14
C4_02340W	213.968	27.2493	2.9731	TRUE	2.31251e-22
CR_06510W	99.6276	12.7571	2.96524	TRUE	0.00020961
CR_09070C	1002.7	129.268	2.95545	TRUE	4.04011e-28
CR_00090C	239.768	31.0612	2.94845	TRUE	8.09645e-21
C2_10350C	7417.41	967.028	2.93929	TRUE	1.43995e-06
C7_03570W	179.85	23.5062	2.93568	TRUE	7.20293e-10
CR_09100C	252.338	33.1615	2.92777	TRUE	7.47108e-13
C1_12850W	983.505	132.527	2.89165	TRUE	9.23669e-05
CR_05490W	128.123	17.3346	2.8858	TRUE	2.81648e-10
C1_02630C	465.366	63.2623	2.87895	TRUE	3.69648e-19
C1_12010C	509.184	69.5399	2.87228	TRUE	1.80539e-26
C1_07030C	707.231	97.5664	2.85773	TRUE	7.0873e-34
C2_08360C	15.2654	2.11074	2.85444	TRUE	0.00618996
C2_08050C	296.415	41.4638	2.83769	TRUE	3.19715e-10
C7_01680C	153.276	21.4538	2.83683	TRUE	7.83953e-09
C3_07830W	687.031	96.6423	2.82965	TRUE	0.000289789
CR_06500C	181.186	25.4885	2.82956	TRUE	7.25966e-06
C7_02920W	79.2987	11.2222	2.82095	TRUE	0.000797698
C1_07080W	141.626	20.2285	2.80762	TRUE	1.67154e-06
C2_06990W	110.343	15.8039	2.80364	TRUE	4.33104e-06
C3_01060W	62.7944	9.04553	2.79536	TRUE	5.28089e-05
C4_04140W	65.5896	9.50577	2.78659	TRUE	1.53735e-07
CR_08850W	7.03456	1.03506	2.76475	TRUE	0.0044801
C6_04400W	61.5198	9.08054	2.7602	TRUE	2.35064e-07
C1_01930W	261.732	39.2496	2.73734	TRUE	2.22825e-08
C2_02390W	391.726	59.7083	2.71384	TRUE	1.57981e-08
C2_00690W	160.91	25.2063	2.6744	TRUE	1.85638e-11
C1_00190C	46.6109	7.30724	2.67327	TRUE	0.000313989
C4_05350W	216.591	34.1268	2.666	TRUE	4.66277e-15
C3_05990C	169.669	26.855	2.65946	TRUE	9.71024e-10
C4_03430W	43.5844	6.99411	2.6396	TRUE	0.000564698
C1_11950W	82.7986	13.3343	2.63447	TRUE	6.59184e-07
CR_05880W	112.67	18.2337	2.62743	TRUE	1.76877e-05
C3_00400C	176.069	28.7127	2.61638	TRUE	3.89903e-08
CR_09270C	1931.36	319.001	2.59798	TRUE	5.39223e-25
C2_04480W	117.301	19.4021	2.59594	TRUE	1.83706e-07
C1_10740C	143.152	23.8109	2.58786	TRUE	1.9588e-13
C4_03710C	37.8923	6.30443	2.58747	TRUE	0.00334525
C7_02240W	40.4331	6.75081	2.5824	TRUE	8.6278e-05
C3_06730W	205.266	34.3056	2.58098	TRUE	0.000129468
C3_01020W	452.734	75.9805	2.57496	TRUE	1.02242e-25
C2_08170W	99.6847	16.7481	2.57338	TRUE	0.000298479
C3_04070C	972.13	164.484	2.5632	TRUE	1.0793e-08
C4_02150C	77.5654	13.1729	2.55784	TRUE	1.19827e-05
C3_02360C	33.1021	5.62237	2.55767	TRUE	0.00327912
C4_03820C	185.791	31.5983	2.55577	TRUE	0.000777228
CR_10860C	928.525	158.331	2.552	TRUE	7.58539e-14
CR_02190C	627.387	107.864	2.54014	TRUE	5.11729e-18
C6_01060C	918.017	160.633	2.51475	TRUE	4.38623e-05
C5_02110W	203.933	35.7421	2.5124	TRUE	0.000634646
C1_13160W	222.035	38.9175	2.5123	TRUE	1.48273e-06
CR_03890W	341.517	60.1611	2.50505	TRUE	1.00387e-08
C3_05980C	350.329	61.8433	2.50202	TRUE	0.000347771
C1_04930C	40.7736	7.20133	2.5013	TRUE	4.90197e-06
C4_05130C	510.697	90.2953	2.49974	TRUE	0.00134293
C3_05710W	6667.22	1178.92	2.49962	TRUE	5.29498e-27
CR_06550C	83.4138	14.7533	2.49925	TRUE	5.63982e-05
C6_02000W	71.8306	12.7574	2.49326	TRUE	3.61428e-08
C4_01860C	153.094	27.3878	2.48281	TRUE	1.2692e-12
C1_06140C	25.0417	4.48075	2.48252	TRUE	0.000165111
C1_09770W	82.1332	14.7258	2.47962	TRUE	0.00308948
C5_02080C	209.179	37.6144	2.47538	TRUE	0.000523472
C1_14060W	765.853	138.396	2.46826	TRUE	6.99124e-16
CR_07810W	439.392	79.9307	2.45869	TRUE	1.02306e-06
C3_02330C	42.1791	7.71957	2.44993	TRUE	0.00106873
C5_00890C	747.784	137.362	2.44464	TRUE	5.20763e-21
CR_08670C	145.615	26.9438	2.43414	TRUE	1.48874e-09
C6_03260W	752.709	139.644	2.43034	TRUE	1.36252e-26
CR_08510W	136.784	25.4378	2.42686	TRUE	1.03526e-09
C6_02420W	123.501	23.0379	2.42244	TRUE	1.44481e-09
C1_01740W	566.035	105.944	2.41758	TRUE	6.83847e-05
C1_05740C	76.8166	14.3891	2.41644	TRUE	6.46179e-05
C2_07900W	12477	2354.63	2.4057	TRUE	0.000738342
C1_02990C	104.459	19.9729	2.38682	TRUE	0.00151949
C2_03670W	36.953	7.0684	2.38624	TRUE	0.000106081
C2_01330C	256.958	49.507	2.37583	TRUE	4.74967e-16
C4_04380C	261.001	50.5212	2.3691	TRUE	2.29552e-17
CR_02130W	664.79	129.138	2.36398	TRUE	3.29231e-10
C4_02500C	463.287	90.0244	2.36352	TRUE	0.000320144
C1_08850C	296.497	57.7478	2.36018	TRUE	3.14182e-10
C1_05700W	317.314	62.0465	2.35449	TRUE	3.48809e-10
C1_10290W	93.4696	18.3021	2.35249	TRUE	5.20158e-09
C1_10340W	153.771	30.377	2.33973	TRUE	2.04843e-11
C1_10550C	119.955	24.0351	2.31927	TRUE	3.69443e-06
C7_02150C	105.255	21.1227	2.31703	TRUE	7.79856e-05
C3_03990C	96.0403	19.3972	2.30779	TRUE	0.00321787
CR_10340W	2044.37	414.886	2.30087	TRUE	2.21648e-19
C1_11210C	995.113	202.827	2.29461	TRUE	1.86735e-16
C1_06750W	49.87	10.2093	2.28829	TRUE	0.00297753
C1_00290W	786.836	162.398	2.27653	TRUE	4.40904e-05
CR_09920W	3499.14	722.972	2.27499	TRUE	0.000182053
C5_02710W	2479.82	513.876	2.27074	TRUE	3.19256e-13
CR_09530C	614.709	128.154	2.26202	TRUE	7.83953e-09
C3_07070C	66.6275	13.9394	2.25695	TRUE	0.00118736
C5_04320C	314.18	66.6379	2.23718	TRUE	6.91369e-19
CR_09700W	45.6518	9.77027	2.2242	TRUE	0.00396646
C4_01550C	79.6027	17.0507	2.22298	TRUE	1.44726e-05
CR_00020W	767.837	164.823	2.21988	TRUE	3.44391e-07
C6_04410C	215.662	46.2956	2.21983	TRUE	6.55289e-13
C5_01755C	33.1095	7.11043	2.21923	TRUE	0.00881454
C5_00100C	285.36	61.5961	2.21187	TRUE	1.9101e-08
C1_04010C	67.7319	14.6353	2.21039	TRUE	0.000235356
C2_05950C	184.336	40.3185	2.19282	TRUE	0.000320622
C2_04470W	91.3647	20.2781	2.17171	TRUE	5.48645e-06
C3_02570W	84.6472	18.8466	2.16715	TRUE	8.00112e-07
C1_00270W	180.135	40.8565	2.14044	TRUE	0.00540817
C4_04250W	130.348	29.5888	2.13925	TRUE	1.8653e-08
CR_09600C	673.122	153.067	2.1367	TRUE	2.0801e-12
C7_00930W	2202.77	504.195	2.12727	TRUE	4.26324e-07
C1_14190C	87.5926	20.1267	2.1217	TRUE	0.000299848
C1_04720W	87.2706	20.1296	2.11618	TRUE	0.000154003
CR_01010W	30.9132	7.18954	2.10425	TRUE	0.000949785
C2_00180C	123.795	28.794	2.10411	TRUE	2.67814e-05
C3_00210C	57.8196	13.4555	2.10336	TRUE	0.000117435
C3_01790C	130.445	30.4337	2.0997	TRUE	8.98265e-06
C2_08130W	161.836	37.7693	2.09925	TRUE	0.000453626
C5_03610W	229.946	53.988	2.09058	TRUE	6.47475e-09
C2_06070W	273.591	64.2936	2.08928	TRUE	7.0515e-06
C6_00820W	6579	1556.59	2.07948	TRUE	2.55993e-34
C2_10540W	167.043	39.544	2.07869	TRUE	2.4071e-09
C7_02500C	358.439	85.0981	2.07453	TRUE	6.5079e-13
C4_06890W	151.682	36.0154	2.07436	TRUE	0.00173421
C3_04530C	966.769	230.067	2.07112	TRUE	1.13397e-07
C6_00440C	5192.74	1241.63	2.06427	TRUE	4.84777e-07
C1_05370C	181.47	43.4247	2.06314	TRUE	1.8666e-06
CR_10840C	976.435	235.343	2.05276	TRUE	7.93372e-07
C7_03280C	438.867	105.853	2.05173	TRUE	0.00064624
C1_11200W	1016.25	245.998	2.04654	TRUE	2.72116e-06
C6_04590C	163.217	39.5483	2.0451	TRUE	0.000300227
C7_03860W	935.496	227.575	2.03939	TRUE	7.32228e-06
CR_04640W	29.1831	7.10483	2.03826	TRUE	0.00137655
CR_01720W	304.728	74.3325	2.03545	TRUE	1.15829e-11
C1_05440C	107.294	26.3868	2.02368	TRUE	0.00829154
C3_04630W	382.123	94.2236	2.01987	TRUE	5.92996e-07
CR_09050C	126.809	31.2816	2.01927	TRUE	3.98487e-10
C2_07180W	45.1589	11.1622	2.01639	TRUE	9.49304e-05
C5_04510W	779.421	193.157	2.01263	TRUE	0.000422734
C3_02540C	104.63	25.9658	2.01062	TRUE	1.01727e-05
C6_03880W	89.5378	22.2646	2.00774	TRUE	0.00083714
C2_08200W	247.049	61.6889	2.00171	TRUE	0.000256986
C2_08640C	115.154	28.7862	2.00011	TRUE	4.94291e-06
CR_04630C	55.2257	13.8897	1.99133	TRUE	0.000272113
CR_04800W	62.8504	15.8831	1.98443	TRUE	2.15129e-06
C5_02570W	118.223	29.8779	1.98436	TRUE	8.03464e-08
CR_03270W	362.804	91.9364	1.98048	TRUE	5.95948e-05
CR_00910W	2861.65	726.493	1.97783	TRUE	2.75136e-09
CR_02910W	345.415	87.7579	1.97673	TRUE	1.58871e-06
C7_03780C	55.7883	14.1788	1.97623	TRUE	8.72204e-05
C7_03170W	138.695	35.3284	1.97302	TRUE	3.09895e-07
C3_02710W	737.7	188.7	1.96694	TRUE	2.66801e-08
C1_11700C	167.58	42.8704	1.96679	TRUE	2.11273e-09
C7_00510W	223.569	57.2478	1.96543	TRUE	7.28056e-09
C7_03500W	219.139	56.4306	1.9573	TRUE	6.07624e-12
C5_03780C	76.5892	19.7387	1.95612	TRUE	0.00157232
C7_03470W	38.4392	9.9712	1.94674	TRUE	0.00510726
C3_04330C	397.208	103.185	1.94466	TRUE	8.69426e-07
CR_01330W	199.496	52.254	1.93274	TRUE	5.32297e-06
C6_01250W	95.5422	25.1095	1.92791	TRUE	2.10721e-06
C4_00920C	51.7186	13.6047	1.92658	TRUE	0.000141128
C4_00910C	183.369	48.2619	1.92579	TRUE	1.60933e-09
CR_02140W	781.697	206.044	1.92366	TRUE	1.9471e-11
CR_09290W	95.671	25.2851	1.9198	TRUE	1.39621e-05
C2_08390W	371.295	98.4573	1.91499	TRUE	0.00471391
C4_04670C	85.0114	22.6877	1.90575	TRUE	0.000308087
C1_13740W	119.406	31.9154	1.90355	TRUE	1.52052e-07
C5_03210C	93.7693	25.0768	1.90276	TRUE	1.7598e-06
C7_04340C	122.634	32.8685	1.89958	TRUE	0.000536436
CR_09680C	127.336	34.1947	1.8968	TRUE	0.000676328
CR_03690W	173.278	46.9846	1.88283	TRUE	2.88631e-08
C1_00350C	790.152	214.396	1.88185	TRUE	5.30423e-11
C5_04260W	50.5874	13.7995	1.87417	TRUE	0.000416767
CR_10020C	118.942	32.5374	1.87009	TRUE	4.38623e-05
C3_02270W	118.153	32.3681	1.86801	TRUE	0.000412509
CR_08420W	409.816	112.71	1.86236	TRUE	1.06514e-12
C3_02900W	84.2244	23.2549	1.8567	TRUE	0.00102942
C5_04030W	153.118	42.305	1.85575	TRUE	0.000964041
C5_00230C	37.9141	10.4797	1.85513	TRUE	0.00217899
C3_07470W	232.456	64.3755	1.85238	TRUE	4.90976e-07
C1_02740C	86.4146	23.9682	1.85015	TRUE	0.00323995
C2_07750W	157.728	43.8037	1.84831	TRUE	6.11372e-08
C2_06680W	3993.51	1114.27	1.84155	TRUE	0.00553087
C1_14030W	141.538	39.5141	1.84075	TRUE	1.44726e-05
C7_03480W	811.806	226.79	1.83978	TRUE	8.87012e-11
C2_01780W	1527.6	428.86	1.83269	TRUE	3.94044e-12
C1_06180W	174.317	49.0682	1.82885	TRUE	2.3116e-07
C6_04430W	66.0089	18.5866	1.82839	TRUE	0.00467942
C3_05270C	125.432	35.5142	1.82043	TRUE	4.54488e-05
C1_00040W	985.705	279.542	1.81809	TRUE	0.000198986
CR_06570C	38.7174	11.0288	1.8117	TRUE	0.0015838
C5_03870C	239.36	68.3282	1.80863	TRUE	0.00313164
C1_12840W	41.0569	11.7501	1.80495	TRUE	0.00121498
C3_00060W	223.692	64.0922	1.80329	TRUE	0.000126494
CR_09210W	189.044	54.2127	1.80202	TRUE	0.00100569
C4_00010W	599.595	172.73	1.79547	TRUE	0.000136071
CR_05750W	318.406	91.7969	1.79435	TRUE	0.000591322
C3_02990C	84.7766	24.4531	1.79365	TRUE	0.000876146
C3_07370W	165.577	47.8333	1.79142	TRUE	4.2905e-05
C6_00850W	426.443	123.569	1.78704	TRUE	6.84628e-10
C6_02330W	3270.56	950.727	1.78244	TRUE	1.38821e-16
CR_08890C	130.007	38.0174	1.77385	TRUE	0.000355984
C4_07250C	420.151	122.878	1.77368	TRUE	1.71857e-05
C5_05500C	1422.19	417.969	1.76664	TRUE	0.000339572
C1_06810W	2026.09	596.16	1.76492	TRUE	0.00322744
CR_02270C	87.5387	25.7755	1.76392	TRUE	0.00310435
C2_04410W	159.983	47.1227	1.76343	TRUE	8.56112e-08
C1_01810C	218.177	65.055	1.74577	TRUE	1.77979e-06
C2_02180W	128.021	38.5092	1.73311	TRUE	3.41807e-05
C3_04320W	110.964	33.6764	1.72028	TRUE	0.00517688
C2_09070C	261.615	80.421	1.7018	TRUE	0.00115435
C1_03320C	331.252	102.344	1.6945	TRUE	0.00884341
C2_00630C	161.704	50.0431	1.69212	TRUE	0.0001431
C3_05000W	1280.38	396.825	1.68999	TRUE	2.49067e-14
C7_03460W	33.1863	10.3419	1.68208	TRUE	0.00248212
C5_03490C	306.454	95.7158	1.67884	TRUE	4.41057e-05
C7_00170W	259.667	81.1458	1.67808	TRUE	0.000184248
C4_01230C	210.609	66.0298	1.67338	TRUE	1.51833e-07
C1_12880C	118.859	37.3937	1.66839	TRUE	1.38096e-05
C3_04100W	41.1483	12.9504	1.66783	TRUE	0.00216062
C1_03720C	458.619	144.762	1.66361	TRUE	2.63152e-08
C3_06640W	44.1406	13.9462	1.66223	TRUE	0.00884341
C3_01820W	247.428	78.4671	1.65685	TRUE	1.58871e-06
C5_01740C	61.7211	19.5784	1.6565	TRUE	0.00461707
C2_04050C	1766.63	562.987	1.64983	TRUE	7.15357e-18
C2_00010W	339.258	108.222	1.64838	TRUE	0.000255918
C2_07400C	1444.9	461.277	1.64727	TRUE	7.83953e-09
C7_04290W	168.754	54.1313	1.64038	TRUE	5.50353e-05
CR_09610C	123.457	39.6815	1.63747	TRUE	0.00235397
C3_01360C	626.869	201.567	1.63691	TRUE	5.66192e-09
C5_00010W	344.688	111.102	1.63341	TRUE	0.000176839
C2_01930C	233.076	75.2415	1.6312	TRUE	1.02311e-08
C1_06250W	119.97	38.7298	1.63116	TRUE	0.000190907
CR_03040C	126.422	40.829	1.63058	TRUE	0.000166003
CR_06430W	37.4532	12.1167	1.6281	TRUE	0.00527368
C6_01260W	74.9696	24.2774	1.62669	TRUE	0.0028397
C6_02110W	64.1966	20.8498	1.62246	TRUE	0.000468697
C2_06740W	259.961	84.9898	1.61293	TRUE	2.79763e-06
C1_02270C	333.588	109.26	1.6103	TRUE	0.00656038
CR_10070C	539.514	176.732	1.6101	TRUE	3.69992e-07
C6_02090C	492.522	162.991	1.5954	TRUE	2.38349e-11
CR_00630W	146.978	48.7166	1.59312	TRUE	0.0024907
C1_12700W	69.8854	23.1833	1.59191	TRUE	0.000665869
C3_04640W	198.05	65.9544	1.58632	TRUE	1.77773e-05
C4_04850C	103.883	34.6381	1.58453	TRUE	5.35523e-05
C1_10560C	78.7237	26.359	1.5785	TRUE	0.00118736
C1_05980W	242.702	81.3492	1.57699	TRUE	2.70264e-07
C2_10530C	560.951	188.194	1.57565	TRUE	8.35076e-07
C3_02530W	140.811	47.3019	1.57379	TRUE	0.000444668
C4_01320C	153.746	52.1394	1.56011	TRUE	2.62957e-07
C6_00140C	108.284	36.7307	1.55976	TRUE	0.00111695
C3_02240C	499.439	169.704	1.55728	TRUE	1.98417e-08
C5_02560C	225.763	77.3035	1.54621	TRUE	2.0904e-05
C4_04450C	180.414	61.8356	1.5448	TRUE	0.00593939
C6_04600W	115.01	39.4968	1.54195	TRUE	0.00302367
C1_04060W	169.752	58.5924	1.53464	TRUE	0.000294967
CR_06380C	109.37	37.7574	1.53439	TRUE	0.00031429
CR_09470W	63.2467	21.8494	1.5334	TRUE	0.007871
C6_03990C	93.7121	32.3805	1.53311	TRUE	0.00209362
C1_09290C	245.427	84.8716	1.53194	TRUE	0.00119144
C3_00480C	427.518	147.921	1.53116	TRUE	4.0666e-05
C2_10840W	211.926	74.1697	1.51466	TRUE	0.000137557
C1_11890W	162.793	56.9915	1.51422	TRUE	0.00689351
C5_03980W	544.328	190.971	1.51112	TRUE	3.69443e-06
C1_05560W	719.977	252.729	1.51036	TRUE	4.0966e-09
C7_04360C	352.263	123.674	1.51011	TRUE	0.000494525
C4_00170W	812.794	285.397	1.50992	TRUE	3.28674e-08
C3_04880W	911.847	320.608	1.50798	TRUE	2.6534e-07
CR_01000C	420.66	148.248	1.50464	TRUE	2.45589e-10
C2_06370C	45.7899	16.1427	1.50415	TRUE	0.00451732
C2_09810C	89.9074	31.7628	1.5011	TRUE	0.00337086
C1_05140W	670.6	236.95	1.50087	TRUE	0.00155958
CR_00510C	169.111	478.494	-1.50053	TRUE	9.06265e-08
C2_04600C	2363.27	6695.62	-1.50244	TRUE	1.17764e-06
C7_00960W	2608.06	7392.44	-1.50307	TRUE	5.50353e-05
C2_10740C	151.649	432.794	-1.51295	TRUE	1.4232e-08
C1_06460C	1964.1	5618.74	-1.51638	TRUE	9.674e-05
C1_02650W	214.242	614.229	-1.51953	TRUE	2.9739e-06
C2_05340C	152.583	437.594	-1.52	TRUE	0.00092665
CR_10140W	415.893	1194.56	-1.5222	TRUE	1.24936e-06
C6_03250W	31.7198	91.1109	-1.52224	TRUE	0.00848532
C6_02360W	52.7658	151.642	-1.52299	TRUE	3.80474e-05
C1_14110C	3952.64	11375.2	-1.525	TRUE	8.98265e-06
C1_02330C	1439.17	4152.75	-1.52884	TRUE	7.66868e-09
C1_07500C	199.919	576.998	-1.52915	TRUE	0.000173516
C1_08810C	178.29	515.973	-1.53307	TRUE	0.000847305
C3_07750W	177.772	514.811	-1.53402	TRUE	1.12976e-06
C1_06850W	136.109	394.813	-1.53641	TRUE	6.06172e-05
C2_08180C	134.981	392.824	-1.54112	TRUE	0.000738342
C1_05050C	166.757	486.169	-1.54371	TRUE	0.000102741
CR_00800C	157.51	460.687	-1.54834	TRUE	0.00155973
C6_01630W	509.328	1495.11	-1.55358	TRUE	7.61146e-06
C5_03070W	3340.64	9831.72	-1.55732	TRUE	7.28149e-07
C2_09430W	5729.15	16868.9	-1.55797	TRUE	1.36404e-05
CR_07950W	98.0849	290.293	-1.5654	TRUE	8.75652e-07
C1_11450C	741.279	2194.64	-1.5659	TRUE	1.82994e-08
C2_02740C	297.92	885.97	-1.57233	TRUE	1.22794e-08
CR_02030C	24.452	72.7387	-1.57277	TRUE	0.00684428
C4_03740W	46.2849	138.047	-1.57655	TRUE	0.000789359
CR_04960C	72.2012	215.417	-1.57704	TRUE	0.00953611
C3_01490W	1826.72	5455.45	-1.57844	TRUE	8.0668e-10
C1_03010W	1550.88	4632.12	-1.57859	TRUE	1.0604e-05
C1_05630C	1008.07	3033.45	-1.58936	TRUE	3.7853e-05
C7_01200C	122.448	368.652	-1.59009	TRUE	0.000797261
C5_03060C	99.6573	300.543	-1.59253	TRUE	0.00650702
C5_01550C	212.712	641.657	-1.5929	TRUE	5.52641e-05
C2_01070W	172.509	520.503	-1.59324	TRUE	4.90197e-06
C2_04950C	798.977	2413.63	-1.59498	TRUE	1.82994e-08
CR_07890W	299.342	907.607	-1.60028	TRUE	1.06462e-06
C1_03020C	3886.05	11822.8	-1.60519	TRUE	2.60183e-05
C1_03030W	1715.56	5230.22	-1.60819	TRUE	1.57667e-09
C5_01610W	48.1097	146.812	-1.60957	TRUE	0.000579096
C1_13010W	49.4581	151.508	-1.61512	TRUE	0.00058366
C1_14280C	588.364	1804.9	-1.61714	TRUE	3.41158e-05
C5_04570C	433.763	1333.02	-1.61972	TRUE	1.08431e-11
C3_04810C	1830.02	5625.61	-1.62015	TRUE	2.78097e-06
C4_05010W	87.5343	269.399	-1.62182	TRUE	0.00011334
C3_04430W	606.621	1868.3	-1.62286	TRUE	8.03832e-09
C1_04300C	3229.03	9952.14	-1.62391	TRUE	6.75072e-09
C3_05140C	65.8914	203.762	-1.62872	TRUE	0.00315473
C1_01480C	3590.44	11119.4	-1.63085	TRUE	1.25809e-05
C3_07060W	229.849	711.911	-1.63101	TRUE	1.81232e-10
C3_05370C	2870.83	8901.54	-1.63259	TRUE	9.3263e-06
C6_01550C	47.6023	147.715	-1.63371	TRUE	0.0036515
CR_06720W	189.674	588.972	-1.63468	TRUE	0.000718476
C1_09510W	148.786	462.366	-1.63579	TRUE	0.000630205
C3_06700C	246.385	766.306	-1.63701	TRUE	1.03428e-10
C5_02940C	202.314	629.832	-1.63837	TRUE	1.42772e-08
CR_09800C	187.278	583.37	-1.63923	TRUE	5.77816e-05
C4_04390W	1425.1	4441.32	-1.63992	TRUE	1.04281e-06
C4_02870C	614.933	1923.15	-1.64497	TRUE	9.18913e-07
C2_02930C	143.719	449.842	-1.64617	TRUE	8.72398e-06
C4_05850C	80.6207	252.562	-1.64741	TRUE	0.000560608
C4_00510C	151.495	474.988	-1.64862	TRUE	1.72827e-07
C5_05230C	1079.23	3390.79	-1.65162	TRUE	4.81495e-10
C3_01200W	164.226	516.126	-1.65204	TRUE	1.10918e-05
C1_03090W	4324.02	13602.7	-1.65345	TRUE	2.05389e-07
C2_00600C	77.5194	245.218	-1.66143	TRUE	3.42309e-06
C2_05160C	221.197	700.199	-1.66244	TRUE	6.39902e-05
CR_09620C	20.4198	64.7579	-1.66509	TRUE	0.00439054
C2_08840W	37.3277	118.599	-1.66777	TRUE	0.000110957
C6_01890C	127.18	404.379	-1.66883	TRUE	2.10141e-09
C2_10620W	3007.77	9566.79	-1.66934	TRUE	1.43995e-06
C3_02020W	177.106	563.571	-1.66999	TRUE	7.89336e-05
C7_00570W	377.047	1200.01	-1.67023	TRUE	5.94748e-16
C5_01580C	4684.63	14916.6	-1.67091	TRUE	0.000102788
CR_04090C	928.238	2956.88	-1.67151	TRUE	5.92677e-10
C1_10620W	527.236	1680.83	-1.67265	TRUE	6.08457e-05
CR_04810W	2801.26	8955.23	-1.67666	TRUE	1.70685e-07
C3_04860W	143.935	460.581	-1.67804	TRUE	4.71111e-08
C3_02130W	135.857	435.199	-1.67959	TRUE	0.00884341
C6_02230W	127.749	409.834	-1.68173	TRUE	3.18797e-08
C4_00750C	20.9917	67.7529	-1.69047	TRUE	0.00716093
C4_01080W	101.213	327.561	-1.69436	TRUE	0.000129352
C5_01540W	422.068	1366.93	-1.69539	TRUE	4.51984e-07
C1_01030W	251.275	814.557	-1.69675	TRUE	2.35769e-05
C6_02380W	340.823	1108.92	-1.70206	TRUE	3.24187e-06
C3_05160C	229.092	746.036	-1.70332	TRUE	7.67626e-10
C6_03410C	71.4737	232.947	-1.70452	TRUE	4.80653e-07
C3_03390C	50.3579	164.556	-1.70829	TRUE	4.07458e-06
C1_01530C	453.44	1483.24	-1.70977	TRUE	1.20812e-08
C2_09140C	198.881	652.11	-1.71321	TRUE	6.82712e-12
C2_05700W	244.233	802.425	-1.71611	TRUE	0.00397043
CR_04240C	350.421	1152.83	-1.71802	TRUE	2.18918e-12
C1_13730C	39.2176	129.264	-1.72074	TRUE	3.62419e-05
C2_07110C	44.1261	145.496	-1.72128	TRUE	7.10009e-06
C2_02030W	306.39	1012.61	-1.72464	TRUE	3.56398e-05
C1_14160W	37.6939	124.609	-1.72501	TRUE	0.00229604
C2_08670C	61.395	204.288	-1.73441	TRUE	0.00071804
C4_04100C	33.59	111.794	-1.73475	TRUE	0.000687761
C5_00680W	46.1416	153.583	-1.73488	TRUE	5.1375e-05
C2_05090W	140.828	469.702	-1.73781	TRUE	1.93533e-06
C5_04270C	1183.84	3958.05	-1.74132	TRUE	2.543e-17
C2_10560C	249.921	836.526	-1.74294	TRUE	0.000225146
CR_02430C	171.334	574.947	-1.74662	TRUE	1.46819e-10
C4_04770C	55.9554	187.971	-1.74816	TRUE	0.000572177
C2_02610C	39.284	132.525	-1.75425	TRUE	0.000974607
CR_01300W	81.2716	274.182	-1.75431	TRUE	8.05995e-10
C2_09320C	483.133	1630.05	-1.75443	TRUE	0.000386278
C1_10670C	529.706	1788.64	-1.7556	TRUE	4.76009e-11
C3_04380C	282.845	956.14	-1.75721	TRUE	1.05596e-05
C1_06690W	21.9724	74.4024	-1.75965	TRUE	0.0037122
C2_09950W	256.424	869.522	-1.76169	TRUE	8.05995e-10
C4_03700W	143.257	487.102	-1.76562	TRUE	3.57776e-06
CR_01400W	242.7	828.394	-1.77114	TRUE	1.57456e-13
C2_05230C	114.649	391.94	-1.77341	TRUE	6.25767e-05
C6_03940C	183.808	628.629	-1.77401	TRUE	2.55563e-09
C1_04400C	952.896	3259.84	-1.77441	TRUE	2.24695e-09
C3_05240C	2134.96	7309.76	-1.77561	TRUE	6.81125e-06
C7_03300C	25.4361	87.116	-1.77606	TRUE	0.000172518
C3_00670C	71.9438	247.422	-1.78203	TRUE	4.93781e-05
CR_05520W	263.521	909.326	-1.78688	TRUE	3.76231e-06
C1_02180W	108.87	378.074	-1.79606	TRUE	1.85638e-11
CR_02710W	61.8912	216.925	-1.80939	TRUE	1.62993e-05
C3_01090W	19.5645	69.0319	-1.81902	TRUE	0.00753628
C1_08070W	95.0978	336.248	-1.82204	TRUE	0.00115787
C7_02600C	256.815	909.47	-1.8243	TRUE	0.00402783
CR_02580W	47.1204	166.875	-1.82435	TRUE	1.12832e-06
C2_04550C	438.266	1554.2	-1.82629	TRUE	8.2824e-07
C1_01910W	129.199	459.121	-1.82928	TRUE	9.17715e-11
C6_04160C	182.452	651.035	-1.83522	TRUE	4.91869e-06
CR_09950C	716.61	2557.19	-1.8353	TRUE	2.59006e-06
C1_10030W	159.565	572.774	-1.84382	TRUE	0.00125382
C1_11550W	293.179	1060.67	-1.85512	TRUE	0.00012826
CR_10240W	148.613	538.552	-1.85752	TRUE	5.92944e-08
C4_01490W	380.475	1379.06	-1.85782	TRUE	1.73007e-18
C1_06980C	44.587	162.16	-1.86273	TRUE	5.11853e-06
CR_02530W	418.522	1527.98	-1.86825	TRUE	0.0026237
C1_14080W	256.036	939.313	-1.87526	TRUE	5.34186e-08
CR_04600W	95.8564	353.631	-1.8833	TRUE	8.85721e-09
C7_00690W	67.661	249.784	-1.88428	TRUE	0.000194745
C7_01900W	333.075	1232.81	-1.88803	TRUE	5.5264e-08
C2_02540W	302.747	1122.67	-1.89075	TRUE	1.5895e-06
C6_00370C	623.551	2319.69	-1.89535	TRUE	7.87481e-09
C2_02430W	151.8	565.2	-1.89659	TRUE	1.15428e-06
C2_06390C	924.992	3461.01	-1.90368	TRUE	1.91895e-06
C7_00430W	280.815	1052.83	-1.90658	TRUE	1.03428e-10
C7_03210W	18.3688	68.9264	-1.9078	TRUE	0.000439461
C1_10840C	206.362	775.164	-1.90932	TRUE	4.47537e-06
C7_01790C	2984.92	11225.4	-1.911	TRUE	2.09725e-11
C4_04700W	793.183	2986.04	-1.91251	TRUE	2.3347e-08
C2_10270W	79.1043	299.476	-1.92061	TRUE	8.97598e-07
CR_01620C	1605.13	6094.41	-1.9248	TRUE	4.22912e-12
C1_12030W	351.658	1346.23	-1.93668	TRUE	7.62033e-14
C6_04610C	52.4989	201.988	-1.94391	TRUE	0.000212587
CR_07010W	696.11	2691.01	-1.95076	TRUE	9.8629e-22
C2_09060C	795.586	3084.64	-1.95501	TRUE	1.99642e-11
C6_03760C	771.734	2994.66	-1.95622	TRUE	2.3932e-07
C3_01560W	119.846	467.113	-1.96259	TRUE	4.75552e-11
C1_01110C	174.608	680.947	-1.96342	TRUE	2.47657e-06
CR_08210C	2847.88	11134	-1.96701	TRUE	4.62314e-06
C7_00620W	513.491	2008.16	-1.96746	TRUE	6.15023e-10
C5_04810W	494.275	1939.5	-1.9723	TRUE	0.000260745
C1_01750W	20.3481	80.1561	-1.97792	TRUE	0.000361189
CR_00210W	28.0018	110.419	-1.97939	TRUE	0.000267799
C1_04390C	223.189	884.165	-1.98605	TRUE	1.18389e-05
CR_08490W	235.858	934.415	-1.98615	TRUE	1.56589e-11
C7_01250W	2753.99	10917.8	-1.98709	TRUE	3.70436e-10
C1_12310C	59.1034	234.887	-1.99066	TRUE	3.76915e-08
C2_02690W	100.939	401.641	-1.99242	TRUE	0.00129283
C6_02940C	30.5437	121.559	-1.99271	TRUE	2.73417e-06
C1_09190C	279.912	1119.18	-1.9994	TRUE	2.36983e-05
C2_02450C	214.985	860.204	-2.00044	TRUE	1.48156e-18
CR_05660W	137.233	549.369	-2.00115	TRUE	1.04799e-14
C1_03370W	1275.84	5129.24	-2.0073	TRUE	5.48843e-08
C6_01430C	162.85	654.792	-2.00749	TRUE	5.38e-06
C3_04580C	49.8057	201.487	-2.0163	TRUE	5.97602e-07
C2_07450C	94.2703	387.371	-2.03884	TRUE	0.000642241
C1_11070W	49.7953	204.709	-2.03949	TRUE	2.53407e-05
CR_08090W	4642.53	19107.3	-2.04114	TRUE	6.73518e-12
C4_05460C	68.6142	284.199	-2.05032	TRUE	2.41945e-06
CR_06930W	13.3328	55.3508	-2.05363	TRUE	0.00432884
C5_00180W	202.848	842.402	-2.05411	TRUE	1.28045e-15
CR_03570C	20.6689	85.8841	-2.05493	TRUE	0.00200851
CR_07280W	163.241	681.207	-2.06109	TRUE	5.50392e-07
C3_03710W	73.103	309.63	-2.08254	TRUE	0.00323665
C4_01360W	89.7917	381.245	-2.08607	TRUE	4.42951e-05
C4_02050W	84.2784	357.904	-2.08634	TRUE	4.71111e-08
C7_01750W	14.6935	62.5487	-2.08981	TRUE	0.000488968
C2_03370W	18.1519	77.4779	-2.09367	TRUE	0.000258538
CR_06790C	60.6003	259.633	-2.09908	TRUE	0.000140861
CR_06300C	11.3357	48.6447	-2.10142	TRUE	0.00272639
C5_03280W	477.188	2050.15	-2.1031	TRUE	7.82966e-05
C3_01610W	300.146	1304.59	-2.11986	TRUE	9.8629e-22
C2_10340W	16.1923	70.6897	-2.1262	TRUE	0.000250023
C5_03440W	13.1178	57.388	-2.12922	TRUE	0.0022188
C2_07960C	62.0386	272.084	-2.13281	TRUE	8.69426e-07
C1_09490C	573.198	2523.39	-2.13826	TRUE	6.42281e-08
C1_03350C	314.452	1396.23	-2.15063	TRUE	3.64892e-12
CR_00080W	429.042	1923.11	-2.16426	TRUE	2.2019e-05
C3_06030W	205.813	924.322	-2.16707	TRUE	1.474e-07
CR_06150C	364.118	1648.37	-2.17857	TRUE	3.74142e-08
C3_05170W	18.4891	83.718	-2.17886	TRUE	0.000978742
C1_07890C	387.374	1774.97	-2.196	TRUE	8.84383e-12
C7_01570C	7.99564	36.7339	-2.19983	TRUE	0.00195968
CR_00360C	261.056	1217.87	-2.22193	TRUE	1.23132e-08
C1_07710C	219.945	1036.57	-2.2366	TRUE	7.40981e-08
C2_00400C	137.271	648.601	-2.2403	TRUE	6.26667e-09
C7_02040C	254.048	1233.34	-2.27941	TRUE	1.25836e-16
C3_05070W	16.4217	79.7414	-2.27973	TRUE	0.00268968
C5_04750C	217.869	1065.23	-2.28964	TRUE	6.84628e-10
C6_00480C	476.355	2336.4	-2.29418	TRUE	6.56336e-09
C3_04520C	172.079	845.156	-2.29614	TRUE	6.0166e-16
C2_03540W	62.5224	309.821	-2.30899	TRUE	1.78437e-10
C6_00720C	89.8949	445.466	-2.309	TRUE	3.67347e-10
C5_04720C	57.6566	287.521	-2.31811	TRUE	2.0049e-12
CR_04740C	268.484	1369.22	-2.35044	TRUE	2.67642e-10
CR_04170W	197.996	1011.16	-2.35247	TRUE	2.29646e-05
C3_06760W	44.7415	228.897	-2.35501	TRUE	0.00016157
C3_02180C	105.591	542.514	-2.36117	TRUE	3.69037e-14
C1_10710C	12.492	64.2227	-2.36208	TRUE	0.00192775
C7_01030C	179.178	931.647	-2.37839	TRUE	1.28036e-08
C2_04120C	77.29	403.219	-2.38321	TRUE	1.57066e-12
C3_07280C	25.9686	136.873	-2.398	TRUE	3.62635e-05
C3_07800C	21.5958	115.907	-2.42414	TRUE	0.000340878
C3_06100C	251.397	1368.12	-2.44416	TRUE	1.39051e-12
C4_03250C	44.0597	241.074	-2.45195	TRUE	8.87012e-11
CR_05630W	43.0455	241.858	-2.49022	TRUE	0.000232451
C1_02120C	322.062	1818.92	-2.49767	TRUE	8.23366e-13
CR_07050C	505.339	2879.79	-2.51064	TRUE	1.19182e-12
C6_00460C	11.5506	66.4989	-2.52536	TRUE	0.000277349
C2_03520C	160.593	928.892	-2.53211	TRUE	4.04992e-14
C4_01100C	76.7273	446.53	-2.54094	TRUE	0.000117197
C4_00960W	57.3358	333.988	-2.54229	TRUE	1.99942e-14
C1_03230C	149.926	874.588	-2.54435	TRUE	2.44792e-12
C4_03230C	92.8082	555.241	-2.58079	TRUE	1.86735e-16
C2_01010W	180.008	1142.65	-2.66625	TRUE	5.25874e-15
C1_00220W	169.548	1082.26	-2.67429	TRUE	1.40021e-12
C2_06170C	193.938	1238.81	-2.67529	TRUE	7.44484e-12
C2_05690C	47.2941	305.139	-2.68974	TRUE	3.37289e-06
C2_05640W	62.316	404.967	-2.70013	TRUE	1.44002e-16
C1_05840W	6.74601	43.879	-2.70143	TRUE	0.000893824
C2_10580W	17.8633	116.845	-2.70952	TRUE	0.000103487
C5_01960C	111.986	734.784	-2.714	TRUE	5.0122e-15
C7_01800C	600.961	3957.7	-2.71932	TRUE	2.95345e-05
CR_05790C	135.967	928.323	-2.77137	TRUE	4.42492e-18
C2_08870C	86.8216	606.871	-2.80526	TRUE	1.13137e-09
C4_03720C	43.877	306.696	-2.80527	TRUE	3.85021e-08
C4_04410C	71.0385	497.915	-2.80923	TRUE	1.83321e-17
C4_06570C	2068.78	14675.1	-2.82652	TRUE	4.20373e-06
C4_04030W	7.5151	53.7377	-2.83807	TRUE	0.00190879
C3_01450C	8.61949	61.8132	-2.84224	TRUE	0.000625602
C4_04720W	96.803	713.189	-2.88116	TRUE	8.11709e-18
C1_05760C	4.76668	36.2083	-2.92526	TRUE	0.00370479
C6_00960W	46.5735	367.802	-2.98135	TRUE	9.42558e-09
C5_05410C	200.521	1586.98	-2.98446	TRUE	7.0788e-07
C1_08350C	125.172	1014.85	-3.01928	TRUE	3.83801e-12
CR_02020C	76.7285	633.516	-3.04555	TRUE	5.22118e-15
CR_06660W	75.6564	633.312	-3.06538	TRUE	6.70825e-08
C1_13940W	171.853	1526.24	-3.15073	TRUE	3.61294e-21
C1_00160C	368.545	3276.59	-3.15228	TRUE	9.04819e-07
C4_01010C	11.6565	104.485	-3.16409	TRUE	3.09221e-08
C3_02310W	21.8094	211.79	-3.27961	TRUE	3.13539e-06
C3_02640C	44.3233	430.814	-3.28093	TRUE	1.9757e-17
C3_02630C	37.0517	380.009	-3.35842	TRUE	4.7645e-10
C3_06850W	25.5025	262.927	-3.36595	TRUE	5.01801e-10
C1_04450C	39.144	404.66	-3.36985	TRUE	4.94765e-17
CR_05210W	4.96388	53.8683	-3.4399	TRUE	3.226e-05
C7_04230W	114.537	1274.34	-3.47586	TRUE	7.55116e-28
C4_04840C	8.2448	96.1853	-3.54426	TRUE	6.46133e-07
C4_03530W	5.26692	64.4879	-3.614	TRUE	4.00394e-06
C2_06460W	7.81814	98.0573	-3.64873	TRUE	7.34549e-07
CR_02180W	6.28517	88.1728	-3.81031	TRUE	1.57796e-05
C1_13070C	27.3831	386.427	-3.81884	TRUE	4.56894e-14
C5_03770C	1	14.2215	-3.83	TRUE	0.00712435
C1_05000W	29.5452	457.216	-3.95188	TRUE	4.97763e-18
C4_03340C	3.24819	54.2361	-4.06155	TRUE	0.000841486
C4_01000C	1.94659	34.3969	-4.14325	TRUE	0.000127876
C6_03790C	29.6064	530.801	-4.16419	TRUE	0.00652552
C4_05730W	2.49879	45.6228	-4.19045	TRUE	0.000109772
C1_13150W	1	18.4905	-4.20871	TRUE	0.00254139
C1_13870W	16.1154	302.339	-4.22966	TRUE	9.30736e-18
C1_09150W	2.12409	40.0575	-4.23715	TRUE	0.000189403
C1_07330W	2.12409	42.5374	-4.32381	TRUE	0.000152089
CR_06140W	19.8925	439.736	-4.46634	TRUE	1.66627e-13
C1_08240C	1.3747	31.6987	-4.52724	TRUE	0.00101487
C5_04130C	223.068	5559.49	-4.63939	TRUE	3.33902e-46
CR_04210C	4.49782	126.879	-4.81809	TRUE	1.27401e-07
C4_04050C	23.9373	747.194	-4.96415	TRUE	6.74417e-27
C7_01560C	1.7494	57.5607	-5.04016	TRUE	0.000152308
C1_03870C	5.99661	200.016	-5.05983	TRUE	4.02048e-11
C4_04320W	47.9579	1669.92	-5.12186	TRUE	1.38371e-23
C5_00430W	6.69405	249.146	-5.21797	TRUE	3.97033e-13
C1_13140C	45.3495	2011.02	-5.47069	TRUE	0.00106873
C1_14120C	2.69599	158.116	-5.87403	TRUE	2.69371e-09
C1_05940W	11.9595	741.053	-5.95335	TRUE	5.90423e-38
C2_08590W	19.2095	1484.88	-6.27238	TRUE	4.64738e-34
C4_01070W	1.7494	176.079	-6.65322	TRUE	6.66367e-10
