# Supplementary material for: From environmental adaptation to host survival: Attributes that mediate pathogenicity of Candida auris
Source: Virulence. 2022 Feb 10;13(1):191–214. doi: 10.1080/21505594.2022.2026037 (PMC8837256; doi:10.1080/21505594.2022.2026037)
Supplement: Supplemental Material [file KVIR_A_2026037_SM8193.zip › supplementary/Table S4 C_Cglabrata_fungal DEGs.xlsx]

## Sheet: C.glabrata DEGs 15mpi
id	mean_A_mrn	mean_B_mrn	log2_fc_mrn	DESeq2	DESeq2_adj_pval
CAGL0M05533g	7300.77	233.426	4.96701	TRUE	2.67344e-12		Table S4: Differentially expressed fungal genes during Candida – whole blood infection.
CAGL0I04048g	1329.17	54.9194	4.59707	TRUE	0.00322847		Following data are given for (A) C. glabrata infections in different sheets:
CAGL0J06028g	1467.88	69.2863	4.40502	TRUE	5.78486e-05		For each gene (ID according to CGD) the mean MRN value for 0 min and the compared time point,
CAGL0I07249g	459.576	26.3767	4.12297	TRUE	4.81592e-07		the log2FC vs. 0 min (abs(log2FC) ≥ 1.5), and the p-value calculated by DESeq2 (adjusted p-value ≤ 0.01)
CAGL0J03080g	1940.76	137.542	3.81867	TRUE	0.00533864
CAGL0M03003g	243.968	20.9462	3.54193	TRUE	0.00104419
CAGL0I07865g	1539.39	143.234	3.42591	TRUE	0.000171215
CAGL0K06380g	259.633	24.166	3.42542	TRUE	0.00915567
CAGL0K07502g	29.8962	2.87481	3.37842	TRUE	0.00654716
CAGL0H04983g	3855.71	394.326	3.28954	TRUE	3.62335e-07
CAGL0F01859g	222.159	25.3162	3.13346	TRUE	0.00773443
CAGL0D01474g	380.624	54.205	2.81187	TRUE	0.00228619
CAGL0H03795g	3944.04	638.179	2.62764	TRUE	0.000590016
CAGL0C02321g	691.139	112.098	2.62422	TRUE	0.00738683
CAGL0A01001g	135.816	22.6429	2.58452	TRUE	0.000265902
CAGL0H02387g	5833.95	981.623	2.57123	TRUE	0.0081663
CAGL0M11242g	868.306	146.118	2.57107	TRUE	0.00318754
CAGL0K06677g	105.795	17.8543	2.56692	TRUE	0.00915567
CAGL0G06622g	560.914	95.0098	2.56163	TRUE	0.00228619
CAGL0M04103g	356.134	64.6141	2.4625	TRUE	7.30369e-05
CAGL0H08261g	391.12	71.1737	2.45819	TRUE	5.61081e-06
CAGL0K12034g	16159.1	3365.14	2.26361	TRUE	0.00179029
CAGL0D00176g	14226.3	2996.48	2.24722	TRUE	0.00236335
CAGL0L06336g	270.693	57.9152	2.22464	TRUE	0.00675431
CAGL0G05566g	1851.53	400.109	2.21025	TRUE	0.00444072
CAGL0G05423g	133.581	28.9716	2.205	TRUE	0.000455215
CAGL0E05918g	859.88	193.369	2.15277	TRUE	0.00468289
CAGL0L11154g	2073.61	482.607	2.10323	TRUE	0.00427529
CAGL0L03135g	1415.37	347.316	2.02686	TRUE	0.00675431
CAGL0I04510g	655.699	161.565	2.02092	TRUE	0.000523418
CAGL0M13255g	552.638	144.808	1.93219	TRUE	0.00506202
CAGL0K03663g	2687.81	707.755	1.92511	TRUE	0.00508769
CAGL0L10186g	595.3	157.753	1.91595	TRUE	0.000590016
CAGL0M13101g	254.401	74.0685	1.78017	TRUE	0.00382686
CAGL0H01859g	89.0981	26.0395	1.77469	TRUE	0.00262888
CAGL0G07689g	639.623	204.378	1.64599	TRUE	0.00915567
CAGL0I07843g	4942.15	15144.9	-1.61562	TRUE	0.00236335
CAGL0J04136g	83.6058	263.774	-1.65763	TRUE	0.00228619
CAGL0L10043g	152.983	498.137	-1.70318	TRUE	0.00939373
CAGL0G09383g	15166.2	49686.9	-1.71201	TRUE	0.00240464
CAGL0M05753g	57.6335	194.049	-1.75144	TRUE	0.00790443
CAGL0E06358g	3684.86	13184.8	-1.8392	TRUE	0.00947747
CAGL0J00847g	401.97	1485.09	-1.88539	TRUE	6.19245e-05
CAGL0L07722g	3945.36	14602.6	-1.888	TRUE	0.000166277
CAGL0I02486g	7826.5	30151	-1.94577	TRUE	0.0081663
CAGL0M00154g	380.789	1541.33	-2.01711	TRUE	0.00481161
CAGL0H08327g	1708	7219.68	-2.07963	TRUE	0.00357977
CAGL0G01166g	57.6629	252.952	-2.13315	TRUE	0.00815065
CAGL0F05577g	153.48	676.218	-2.13943	TRUE	5.36984e-05
CAGL0E05566g	214.13	1042.45	-2.28343	TRUE	0.00052875
CAGL0H06853g	96.2511	480.409	-2.31939	TRUE	0.00479672
CAGL0F05115g	348.502	1846.87	-2.40584	TRUE	0.00229933
CAGL0M01760g	310.123	1750.09	-2.49652	TRUE	5.9701e-05
CAGL0C03223g	37.1569	211.908	-2.51174	TRUE	5.61081e-06
CAGL0M00176g	310.412	1835.24	-2.56371	TRUE	0.00111352
CAGL0G01540g	269.865	1844.14	-2.77264	TRUE	0.000226013
CAGL0A01199g	356.785	2540.16	-2.83179	TRUE	4.31945e-05
CAGL0J11748g	534.491	3821.96	-2.83808	TRUE	0.000171215
CAGL0E04554g	394.762	2876.37	-2.86519	TRUE	5.51654e-05
CAGL0L04664g	64.8213	500.1	-2.94768	TRUE	9.13369e-05
CAGL0M07293g	101.431	993.188	-3.29156	TRUE	1.28142e-06
CAGL0L10362g	55.5038	844.508	-3.92745	TRUE	0.00274542
CAGL0G04433g	9.64576	207.318	-4.42581	TRUE	0.00264272
CAGL0A01782g	138.4	3665.47	-4.72708	TRUE	0.0015147
CAGL0I00286g	99.05	3286.69	-5.05234	TRUE	5.61081e-06

## Sheet: C.glabrata DEGs 30mpi
id	mean_A_mrn	mean_B_mrn	log2_fc_mrn	DESeq2	DESeq2_adj_pval
CAGL0I07249g	499.038	24.6733	4.33813	TRUE	7.94968e-07
CAGL0J00561g	1246.86	94.1072	3.72785	TRUE	0.000579758
CAGL0H04983g	3993.28	367.565	3.4415	TRUE	6.33952e-09
CAGL0J03080g	1373.45	128.545	3.41746	TRUE	0.00237816
CAGL0I04048g	514.914	51.3068	3.32711	TRUE	1.91888e-08
CAGL0D01474g	494.761	50.6575	3.28788	TRUE	0.000109618
CAGL0M05533g	1961.17	217.445	3.17299	TRUE	1.87097e-18
CAGL0M03003g	171.427	19.5637	3.13134	TRUE	1.41598e-07
CAGL0K09218g	422.127	49.8869	3.08094	TRUE	0.000293904
CAGL0I07865g	1124.97	133.071	3.07962	TRUE	0.000434271
CAGL0I10010g	312.843	37.1854	3.07263	TRUE	0.00463181
CAGL0C02321g	865.602	104.492	3.05031	TRUE	0.0020246
CAGL0M04499g	1133.55	137.099	3.04756	TRUE	0.00201042
CAGL0K11946g	179.515	23.7184	2.92003	TRUE	9.49106e-06
CAGL0L00759g	1676.81	233.876	2.84191	TRUE	0.00296874
CAGL0E02233g	204.991	28.9045	2.8262	TRUE	0.00768999
CAGL0J04158g	2005.89	297.698	2.75232	TRUE	0.00366183
CAGL0M04191g	3533.03	531.983	2.73145	TRUE	0.00239098
CAGL0E01793g	3035.21	488.88	2.63425	TRUE	8.4065e-05
CAGL0M11242g	824.777	135.789	2.60264	TRUE	0.00434712
CAGL0L11154g	2580.87	449.349	2.52195	TRUE	3.2005e-05
CAGL0C00110g	3735.84	655.601	2.51054	TRUE	0.00366183
CAGL0K08338g	1549.83	277.298	2.48261	TRUE	0.00249387
CAGL0H08261g	358.333	66.3207	2.43377	TRUE	0.000109618
CAGL0L10186g	770.613	147.077	2.38944	TRUE	3.11971e-05
CAGL0I04510g	741.717	150.673	2.29945	TRUE	1.28548e-06
CAGL0G05830g	2715.66	578.965	2.22976	TRUE	0.000436532
CAGL0M03025g	342.774	74.5634	2.20072	TRUE	0.00599414
CAGL0K06105g	416.734	95.1584	2.13073	TRUE	0.00146212
CAGL0L06336g	215.506	54.003	1.99661	TRUE	0.000394602
CAGL0M13255g	522.395	135.029	1.95187	TRUE	0.000882463
CAGL0G06622g	335.892	88.6594	1.92165	TRUE	0.00914489
CAGL0F04741g	1228.47	326.268	1.91273	TRUE	0.00145002
CAGL0J03608g	425.996	133.456	1.67448	TRUE	0.00043704
CAGL0G07689g	565.062	190.61	1.56779	TRUE	0.00666063
CAGL0M07920g	9743.62	31207.8	-1.67938	TRUE	0.00145002
CAGL0E03850g	144.55	492.652	-1.769	TRUE	0.00852857
CAGL0C02035g	315.117	1246.9	-1.98439	TRUE	0.000197372
CAGL0M01760g	401.463	1629.24	-2.02086	TRUE	0.00467504
CAGL0C00539g	329.966	1378.58	-2.06279	TRUE	4.89206e-05
CAGL0J00341g	169.752	1012.73	-2.57675	TRUE	7.50716e-06
CAGL0A01199g	351.14	2365.81	-2.75221	TRUE	3.2005e-05
CAGL0M07293g	133.903	923.95	-2.78663	TRUE	2.53404e-05
CAGL0C02519g	37.7025	266.862	-2.82337	TRUE	0.00366183
CAGL0M05445g	266.786	2014.79	-2.91688	TRUE	1.178e-05
CAGL0F02233g	86.6937	655.129	-2.91778	TRUE	8.4065e-05
CAGL0G02453g	283.922	2365.57	-3.05862	TRUE	0.0048801
CAGL0A02233g	320.954	2997.96	-3.22354	TRUE	0.00656913
CAGL0H05137g	376.298	4808.9	-3.67576	TRUE	0.00128674
CAGL0A02255g	11.1232	165.238	-3.8929	TRUE	0.00866923
CAGL0L13392g	91.0147	2067.99	-4.50599	TRUE	0.000810102
CAGL0F01463g	435.636	11732.6	-4.75125	TRUE	0.000810102
CAGL0I00286g	112.422	3071.67	-4.77203	TRUE	0.0010272
CAGL0A01782g	88.8575	3423.3	-5.26775	TRUE	0.000193686

## Sheet: C.glabrata DEGs 60mpi
id	mean_A_mrn	mean_B_mrn	log2_fc_mrn	DESeq2	DESeq2_adj_pval
CAGL0I07249g	780.65	24.2	5.01159	TRUE	3.51651e-13
CAGL0M05533g	5618.07	212.43	4.72502	TRUE	4.28592e-39
CAGL0K07337g	1089.53	53.5356	4.34706	TRUE	0.000361474
CAGL0D01474g	996.906	49.6745	4.32688	TRUE	9.68929e-10
CAGL0E01793g	9253.02	478.516	4.27329	TRUE	6.21104e-17
CAGL0I04048g	887.532	50.1835	4.14451	TRUE	3.97772e-11
CAGL0K11946g	357.871	23.1994	3.94728	TRUE	2.95983e-10
CAGL0C02321g	1285.4	102.116	3.65395	TRUE	1.64239e-09
CAGL0I10010g	447.92	36.3737	3.62227	TRUE	0.000803025
CAGL0L05258g	704.57	58.1742	3.59829	TRUE	7.11682e-05
CAGL0I05934g	440.737	37.3459	3.5609	TRUE	0.00010053
CAGL0M12551g	1511.18	129.614	3.54338	TRUE	9.33985e-05
CAGL0M04191g	5724.53	519.544	3.46184	TRUE	5.56513e-08
CAGL0L06094g	530.108	56.2899	3.23534	TRUE	9.51748e-06
CAGL0E00803g	1480.32	164.823	3.16692	TRUE	3.35759e-06
CAGL0F02013g	635.9	71.6535	3.14969	TRUE	0.000537148
CAGL0I04510g	1275.17	147.332	3.11354	TRUE	5.78227e-09
CAGL0J03080g	1086.3	125.915	3.10891	TRUE	8.2646e-06
CAGL0H08261g	553.284	64.8323	3.09324	TRUE	1.2487e-09
CAGL0K09218g	410.367	48.848	3.07054	TRUE	8.24065e-06
CAGL0K04719g	899.458	109.462	3.03863	TRUE	0.000444286
CAGL0J04158g	2370.92	291.177	3.02548	TRUE	1.68706e-05
CAGL0M04499g	1024.42	134.126	2.93315	TRUE	2.42634e-06
CAGL0J04268g	2904.68	386.923	2.90826	TRUE	1.68706e-05
CAGL0K08338g	1986.88	271.306	2.87251	TRUE	1.21182e-09
CAGL0J06028g	456.735	63.0335	2.85717	TRUE	0.00118367
CAGL0B02755g	395.511	54.6796	2.85464	TRUE	0.000307465
CAGL0A04081g	1348.28	187.3	2.8477	TRUE	1.31218e-05
CAGL0M03003g	136.791	19.1051	2.83995	TRUE	3.14609e-05
CAGL0L06776g	400.493	58.2003	2.78268	TRUE	0.00013177
CAGL0D05082g	2122.89	312.959	2.76198	TRUE	0.00128072
CAGL0B04213g	1996.83	297.803	2.74529	TRUE	0.00474843
CAGL0L00957g	703.374	104.911	2.74512	TRUE	0.000272507
CAGL0I10200g	125.633	19.47	2.68989	TRUE	0.00708913
CAGL0A01243g	628.833	99.3998	2.66136	TRUE	0.00128722
CAGL0K01903g	66.3345	10.5437	2.65338	TRUE	0.00640928
CAGL0H04983g	2200.96	358.695	2.61731	TRUE	1.94819e-07
CAGL0H04851g	441.388	72.032	2.61534	TRUE	0.00333705
CAGL0L10186g	877.749	143.885	2.60889	TRUE	1.3378e-05
CAGL0A01001g	126.11	20.6972	2.60718	TRUE	2.42634e-06
CAGL0D03982g	1693.46	284.148	2.57526	TRUE	0.000250993
CAGL0C00110g	3810.98	641.134	2.57146	TRUE	0.000250993
CAGL0K05247g	776.656	133.097	2.5448	TRUE	0.000112428
CAGL0M04103g	320.446	58.8369	2.44529	TRUE	5.03387e-05
CAGL0I00484g	776.743	143.346	2.43793	TRUE	0.000130646
CAGL0M03839g	1075.04	201.226	2.4175	TRUE	0.00136401
CAGL0I07865g	695.282	130.379	2.41488	TRUE	0.00261308
CAGL0M11242g	701.772	132.734	2.40246	TRUE	0.000347687
CAGL0F07447g	148.244	28.758	2.36594	TRUE	0.000850736
CAGL0K06259g	1207.01	236.765	2.34991	TRUE	0.000545795
CAGL0M03025g	371.583	73.0489	2.34675	TRUE	0.000347687
CAGL0A01045g	3739.96	741.925	2.33368	TRUE	0.00116838
CAGL0H00528g	186.706	38.3111	2.28493	TRUE	0.000688053
CAGL0G05830g	2744.54	566.404	2.27666	TRUE	0.000276784
CAGL0M03047g	391.831	82.8001	2.24253	TRUE	0.00050052
CAGL0B02761g	607.51	128.781	2.23799	TRUE	0.00128979
CAGL0A03498g	138.275	29.55	2.22631	TRUE	0.00477295
CAGL0I10147g	712.476	153.822	2.21158	TRUE	0.000496569
CAGL0I10211g	735.655	161.467	2.18779	TRUE	0.00161467
CAGL0C05643g	820.857	180.6	2.18433	TRUE	0.00803729
CAGL0F04741g	1449.95	319.297	2.18303	TRUE	0.000130646
CAGL0L05742g	365.911	81.0157	2.17522	TRUE	0.00477295
CAGL0L06336g	236.788	52.7679	2.16586	TRUE	8.43964e-06
CAGL0F04829g	521.83	117.293	2.15347	TRUE	9.22585e-07
CAGL0E01639g	350.249	79.2812	2.14333	TRUE	0.000751355
CAGL0J04466g	810.205	184.768	2.13257	TRUE	0.00366082
CAGL0L02321g	238.074	54.6962	2.1219	TRUE	0.00530502
CAGL0K03663g	2800.82	644.432	2.11975	TRUE	0.0019335
CAGL0G06622g	366.403	86.5293	2.08217	TRUE	0.000516517
CAGL0E03916g	3174.53	756.83	2.0685	TRUE	0.00108066
CAGL0B00990g	1209.58	291.807	2.05142	TRUE	0.00107976
CAGL0I01518g	221.233	53.6503	2.04391	TRUE	0.000525262
CAGL0M08552g	915.985	224.498	2.02862	TRUE	0.00236518
CAGL0M08822g	1086.24	273.605	1.98917	TRUE	0.00673649
CAGL0I01166g	1648.26	415.353	1.98853	TRUE	0.00488967
CAGL0K06105g	361.212	93.1539	1.95516	TRUE	0.000448227
CAGL0M10571g	1065.55	275.465	1.95166	TRUE	0.00254226
CAGL0G08712g	3189.32	830.117	1.94186	TRUE	0.00398001
CAGL0M13101g	258.531	67.6249	1.93471	TRUE	0.000814436
CAGL0H06721g	717.753	188.338	1.93016	TRUE	3.16364e-05
CAGL0M10395g	218.396	58.4367	1.902	TRUE	0.00266573
CAGL0L08338g	393.082	108.538	1.85663	TRUE	0.00247621
CAGL0I06809g	317.436	88.8325	1.8373	TRUE	0.00813379
CAGL0B02211g	1427.49	402.869	1.8251	TRUE	9.33985e-05
CAGL0L11154g	1542.91	439.302	1.81237	TRUE	6.62269e-06
CAGL0A04697g	247.077	73.4677	1.74978	TRUE	0.00707371
CAGL0K10890g	153.395	45.7085	1.74672	TRUE	0.00718959
CAGL0E05918g	587.98	176.146	1.739	TRUE	0.00214705
CAGL0H09856g	833.642	252.852	1.72113	TRUE	5.03387e-05
CAGL0K00803g	5726.4	1749.09	1.71103	TRUE	0.00696099
CAGL0K08272g	930.007	284.742	1.70759	TRUE	0.000298444
CAGL0M11462g	806.277	247.345	1.70475	TRUE	0.00998164
CAGL0I05830g	969.167	302.824	1.67826	TRUE	0.00671944
CAGL0J05324g	500.359	160.955	1.63631	TRUE	0.00118367
CAGL0M12705g	402.48	129.774	1.63292	TRUE	0.00277837
CAGL0G07689g	567.889	186.408	1.60714	TRUE	0.00343238
CAGL0G05566g	1107.12	363.823	1.6055	TRUE	0.000814436
CAGL0A00781g	593.239	196.745	1.59229	TRUE	0.000814181
CAGL0J08712g	189.758	64.0763	1.5663	TRUE	0.00578677
CAGL0M13255g	375.622	132.048	1.50822	TRUE	0.00865333
CAGL0D00484g	452.137	1295.74	-1.51894	TRUE	0.00722925
CAGL0M01760g	553.464	1589.75	-1.52224	TRUE	0.000938118
CAGL0L07722g	4592.86	13289.8	-1.53285	TRUE	0.000834376
CAGL0L10758g	1143.95	3325.22	-1.53942	TRUE	0.00263268
CAGL0M01804g	889.3	2622.93	-1.56044	TRUE	0.0094321
CAGL0I02486g	9255.21	27435.2	-1.56769	TRUE	0.000404025
CAGL0C00539g	453.873	1346.87	-1.56925	TRUE	0.00156255
CAGL0A04213g	280.812	836.444	-1.57466	TRUE	0.00615423
CAGL0H10406g	185.645	554.417	-1.57843	TRUE	0.00900397
CAGL0F07095g	269.024	812.102	-1.59393	TRUE	0.00449357
CAGL0L12672g	364.122	1117.81	-1.61818	TRUE	0.00270149
CAGL0H01331g	91.9098	283.343	-1.62426	TRUE	0.0015718
CAGL0K09548g	36.897	114.07	-1.62835	TRUE	0.00731251
CAGL0L09383g	608.694	1883.08	-1.6293	TRUE	0.0046118
CAGL0H08327g	2087.53	6571.55	-1.65444	TRUE	0.000814436
CAGL0J07744g	243.355	768.739	-1.65943	TRUE	0.00127829
CAGL0F08503g	71.9275	227.986	-1.66433	TRUE	0.00998164
CAGL0B01881g	119.959	380.268	-1.66448	TRUE	0.00426649
CAGL0H04675g	371.872	1186.54	-1.67388	TRUE	0.00998164
CAGL0L10120g	214.235	690.546	-1.68854	TRUE	0.00914124
CAGL0C02035g	371.77	1217.78	-1.71177	TRUE	0.000347862
CAGL0L11484g	669.303	2198.82	-1.716	TRUE	0.00758823
CAGL0F08041g	1194.16	3982.36	-1.73763	TRUE	0.00114939
CAGL0L08976g	116.865	389.78	-1.73782	TRUE	0.00690621
CAGL0E05390g	767.141	2572.09	-1.74538	TRUE	0.00967513
CAGL0E05676g	144.504	484.512	-1.74542	TRUE	0.000444286
CAGL0K00473g	327.065	1104.31	-1.75549	TRUE	0.00973292
CAGL0E03850g	139.965	481.562	-1.78266	TRUE	0.00322152
CAGL0H08822g	70.8259	246.134	-1.7971	TRUE	0.00708913
CAGL0I05654g	60.0689	209.046	-1.79913	TRUE	0.0037407
CAGL0M00572g	28.2635	98.8673	-1.80655	TRUE	0.00928038
CAGL0H06853g	124.558	437.023	-1.81089	TRUE	0.000221329
CAGL0C01331g	71.9903	252.648	-1.81125	TRUE	0.00346351
CAGL0A02211g	1688.5	5946.51	-1.8163	TRUE	0.000159896
CAGL0M01430g	194.257	688.066	-1.82458	TRUE	0.00258254
CAGL0M02805g	255.57	915.194	-1.84036	TRUE	0.00130968
CAGL0L11506g	551.631	1975.43	-1.84039	TRUE	0.00636374
CAGL0A03212g	143.584	518.356	-1.85205	TRUE	0.00526231
CAGL0F01661g	40.8447	149.68	-1.87366	TRUE	0.00931071
CAGL0H03377g	238.359	878.194	-1.88141	TRUE	0.00636374
CAGL0M12034g	4667.4	17564	-1.91193	TRUE	0.000619379
CAGL0K03553g	123.605	466.096	-1.91489	TRUE	0.000583658
CAGL0J11154g	158.4	597.967	-1.9165	TRUE	0.00890857
CAGL0A04631g	98.9521	377.208	-1.93056	TRUE	0.000496569
CAGL0A01199g	593.221	2314.01	-1.96375	TRUE	8.9353e-06
CAGL0L10780g	1540.5	6094.11	-1.98402	TRUE	0.000445214
CAGL0C05181g	154.788	612.821	-1.98517	TRUE	0.00178515
CAGL0H02607g	93.1831	369.385	-1.98699	TRUE	0.00382437
CAGL0A03652g	174.405	701.87	-2.00876	TRUE	0.00478435
CAGL0C02189g	937.354	3814.1	-2.02468	TRUE	0.0052372
CAGL0M06149g	52.6389	214.376	-2.02594	TRUE	0.00113789
CAGL0H09724g	283.601	1163.21	-2.03618	TRUE	0.0080476
CAGL0E05566g	229.828	947.812	-2.04405	TRUE	0.00247621
CAGL0M07920g	7351.48	30487	-2.05209	TRUE	3.639e-05
CAGL0L00671g	455.31	1889.57	-2.05313	TRUE	0.00407979
CAGL0J00341g	237.013	988.062	-2.05964	TRUE	0.000957472
CAGL0I07975g	148.522	628.075	-2.08026	TRUE	0.00527902
CAGL0H06985g	284.849	1210.42	-2.08723	TRUE	0.00734187
CAGL0H07249g	143.37	612.148	-2.09413	TRUE	0.000502641
CAGL0K04741g	1408.98	6063.47	-2.10549	TRUE	0.0021248
CAGL0L05566g	69.7022	300.055	-2.10595	TRUE	0.00839505
CAGL0L10846g	49.9491	215.174	-2.10698	TRUE	0.00585253
CAGL0L04664g	105.452	454.969	-2.10918	TRUE	0.00209139
CAGL0G07975g	57.1885	248.79	-2.12113	TRUE	0.0037407
CAGL0D00880g	192.76	839.385	-2.12253	TRUE	0.00226991
CAGL0M07678g	91.7315	402.008	-2.13173	TRUE	0.00385233
CAGL0M14025g	271.938	1193.65	-2.13403	TRUE	1.52411e-06
CAGL0E03289g	444.373	1984.84	-2.15918	TRUE	0.0031535
CAGL0G07843g	362.505	1657.92	-2.1933	TRUE	0.00342813
CAGL0J03718g	156.559	717.875	-2.19702	TRUE	0.000242371
CAGL0K06809g	61.8091	287.019	-2.21526	TRUE	0.00128722
CAGL0L11594g	66.4366	311.44	-2.2289	TRUE	0.000349668
CAGL0L02915g	537.046	2519.04	-2.22976	TRUE	0.00396239
CAGL0G08041g	313.972	1479.34	-2.23624	TRUE	0.00017792
CAGL0M09977g	151.319	723.099	-2.2566	TRUE	0.00227387
CAGL0K09042g	39.2418	187.922	-2.25967	TRUE	0.00169889
CAGL0D05500g	86.759	417.786	-2.26768	TRUE	0.00209139
CAGL0M05775g	75.4629	364.264	-2.27115	TRUE	0.00731829
CAGL0F07403g	75.805	366.079	-2.27179	TRUE	0.00628424
CAGL0I02398g	177.774	867.211	-2.28634	TRUE	0.00459401
CAGL0E01529g	59.8528	292.175	-2.28734	TRUE	0.000644017
CAGL0I03872g	88.5915	433.373	-2.29037	TRUE	4.60311e-05
CAGL0H07997g	77.0701	378.949	-2.29776	TRUE	0.00463142
CAGL0F05115g	340.418	1677.87	-2.30125	TRUE	0.000494993
CAGL0M03377g	593.389	2963.44	-2.32022	TRUE	0.00280154
CAGL0F01023g	137.63	690.498	-2.32684	TRUE	0.0037407
CAGL0C02519g	51.9839	260.89	-2.32731	TRUE	0.000940152
CAGL0F05577g	121.701	614.37	-2.33577	TRUE	9.85422e-05
CAGL0G01540g	328.587	1677.75	-2.35218	TRUE	0.000444286
CAGL0K01551g	160.177	829.001	-2.3717	TRUE	0.00293385
CAGL0E05874g	372.809	1988.72	-2.41533	TRUE	0.00030116
CAGL0J10010g	65.8301	365.109	-2.47151	TRUE	0.000619379
CAGL0J11748g	621.241	3473.16	-2.48303	TRUE	3.98751e-06
CAGL0M02409g	125.817	704.921	-2.48614	TRUE	0.00263268
CAGL0J07766g	107.855	614.083	-2.50935	TRUE	0.000242371
CAGL0M00154g	242.737	1404.85	-2.53295	TRUE	1.35123e-06
CAGL0L05170g	148.358	859.521	-2.53445	TRUE	0.00459404
CAGL0J02948g	258.192	1498.39	-2.5369	TRUE	2.12498e-07
CAGL0G06248g	74.9174	460.053	-2.61843	TRUE	0.00520265
CAGL0K02387g	83.2011	545.63	-2.71325	TRUE	0.00156604
CAGL0K05357g	1450.33	9660.6	-2.73573	TRUE	1.10917e-05
CAGL0B04433g	133.96	904.758	-2.75573	TRUE	0.000171805
CAGL0D05236g	13.8422	93.7209	-2.7593	TRUE	0.00127829
CAGL0M01210g	34.7046	241.932	-2.8014	TRUE	0.000966808
CAGL0J05984g	107.371	753.678	-2.81135	TRUE	0.00031563
CAGL0H09064g	98.3614	721.483	-2.8748	TRUE	0.000444286
CAGL0M12881g	203.527	1504.54	-2.88603	TRUE	0.000780041
CAGL0I04730g	168.431	1303.79	-2.95248	TRUE	4.60311e-05
CAGL0M05445g	251.991	1971.67	-2.96798	TRUE	3.25421e-09
CAGL0G02453g	291.783	2310.7	-2.98536	TRUE	1.52411e-06
CAGL0E04554g	327.007	2619.57	-3.00194	TRUE	2.12498e-07
CAGL0B02343g	45.748	370.375	-3.0172	TRUE	0.00456753
CAGL0L03047g	85.8348	702.808	-3.0335	TRUE	7.66796e-06
CAGL0M07293g	109.216	899.965	-3.04269	TRUE	1.94819e-07
CAGL0L04708g	64.8243	535.622	-3.04661	TRUE	0.00256976
CAGL0A01628g	117.793	991.045	-3.0727	TRUE	0.000541036
CAGL0I08547g	64.1066	540.162	-3.07485	TRUE	0.00125955
CAGL0E03245g	360.638	3114.13	-3.1102	TRUE	0.000347862
CAGL0G07106g	58.9618	527.485	-3.16128	TRUE	6.62269e-06
CAGL0F02233g	70.9627	639.181	-3.17109	TRUE	6.12486e-08
CAGL0F01463g	1127.01	11494.2	-3.35033	TRUE	8.62606e-05
CAGL0I09108g	65.4026	700.478	-3.42092	TRUE	0.00156604
CAGL0C03289g	96.6556	1093.28	-3.49966	TRUE	0.000428253
CAGL0L13431g	10.0388	121.991	-3.60312	TRUE	0.00512244
CAGL0K07183g	7.45717	97.8207	-3.71344	TRUE	0.000780041
CAGL0G04763g	52.7603	722.995	-3.77646	TRUE	0.000598804
CAGL0A01782g	197.607	3338.09	-4.07832	TRUE	4.22678e-05
CAGL0H05137g	277.567	4699.01	-4.08145	TRUE	2.98618e-16
CAGL0J11242g	27.838	485.686	-4.12489	TRUE	0.000444286
CAGL0L13392g	111.158	2019.87	-4.18358	TRUE	7.30714e-05
CAGL0J03212g	262.144	4772.22	-4.18623	TRUE	2.18104e-14
CAGL0E05456g	29.78	545.173	-4.1943	TRUE	0.00118367
CAGL0D02662g	6.05188	113.658	-4.23117	TRUE	0.0040229
CAGL0L03846g	148.922	2827.7	-4.247	TRUE	6.62269e-06
CAGL0B01012g	12.8256	255.942	-4.31871	TRUE	1.0524e-05
CAGL0F04499g	75.737	1702.61	-4.4906	TRUE	3.99027e-14
CAGL0G02871g	2.09879	90.9865	-5.43802	TRUE	8.24065e-06
CAGL0I00286g	38.6468	3001.12	-6.27901	TRUE	3.97772e-11

## Sheet: C.glabrata DEGs 120mpi
id	mean_A_mrn	mean_B_mrn	log2_fc_mrn	DESeq2	DESeq2_adj_pval
CAGL0K07337g	1457.39	33.832	5.42886	TRUE	1.54882e-05
CAGL0I07249g	628.752	15.3735	5.35397	TRUE	2.47489e-16
CAGL0I04048g	1215.52	31.4455	5.27257	TRUE	5.19774e-13
CAGL0M12551g	2268.3	80.953	4.80838	TRUE	2.71489e-07
CAGL0K11946g	317.646	14.7822	4.42548	TRUE	2.77401e-15
CAGL0D01474g	626.605	31.1408	4.33068	TRUE	4.04887e-09
CAGL0M11000g	2027.85	105.36	4.26656	TRUE	0.00426401
CAGL0E01793g	5605.34	297.338	4.23663	TRUE	3.91342e-17
CAGL0C02321g	1155.82	63.6959	4.18158	TRUE	2.85455e-09
CAGL0D06534g	16.345	1	4.03078	TRUE	0.00124123
CAGL0L07568g	30.5016	1.94232	3.97303	TRUE	0.00223291
CAGL0L05258g	573.154	36.6024	3.96891	TRUE	8.56669e-07
CAGL0I05934g	350.388	23.4449	3.90161	TRUE	7.88147e-06
CAGL0J03080g	1113.79	78.2559	3.83113	TRUE	6.3302e-09
CAGL0L06512g	24.9832	2.01156	3.63457	TRUE	0.00136627
CAGL0F07579g	870.829	73.0899	3.57465	TRUE	0.000693868
CAGL0D00154g	494.043	42.1074	3.55249	TRUE	0.00522208
CAGL0M04191g	3749.82	321.962	3.54186	TRUE	4.36974e-09
CAGL0F07953g	367.066	31.6788	3.53445	TRUE	0.00391751
CAGL0H08261g	464.837	40.6157	3.51661	TRUE	1.38657e-09
CAGL0L06094g	393.977	35.3304	3.47913	TRUE	0.000144204
CAGL0K04719g	763.3	68.5426	3.47718	TRUE	9.43873e-06
CAGL0I10010g	244.679	22.9756	3.41272	TRUE	0.00564236
CAGL0L00957g	690.522	65.5803	3.39635	TRUE	8.56669e-07
CAGL0F00209g	3511.51	336.008	3.38552	TRUE	1.24479e-05
CAGL0I10147g	979.868	95.9669	3.35198	TRUE	2.48821e-07
CAGL0A04081g	1168.45	116.364	3.32788	TRUE	9.28692e-06
CAGL0I10211g	1007.77	100.808	3.32148	TRUE	1.46709e-05
CAGL0E00803g	996.484	102.777	3.27733	TRUE	1.9316e-05
CAGL0M03003g	117.036	12.2323	3.25819	TRUE	9.56132e-05
CAGL0F02013g	411.357	44.6367	3.20409	TRUE	0.000734465
CAGL0B02755g	311.902	34.3822	3.18136	TRUE	1.14047e-07
CAGL0K05247g	741.905	83.0529	3.15913	TRUE	3.11526e-06
CAGL0H04851g	400.792	45.3007	3.14525	TRUE	0.00294497
CAGL0M05533g	1146.48	132.137	3.11711	TRUE	2.22752e-15
CAGL0K09218g	266.209	30.7711	3.11291	TRUE	7.88147e-06
CAGL0I04510g	717.183	91.6779	2.9677	TRUE	1.14623e-09
CAGL0L04686g	206.781	26.4923	2.96446	TRUE	0.0038984
CAGL0G06798g	788.468	103.464	2.92993	TRUE	0.000342874
CAGL0B04213g	1390.22	186.173	2.9006	TRUE	0.00227654
CAGL0M11902g	664.249	89.9388	2.88471	TRUE	0.00220355
CAGL0H06237g	32.4551	4.47394	2.85883	TRUE	0.0024347
CAGL0J04268g	1742.41	241.168	2.85297	TRUE	0.000292146
CAGL0K06677g	76.0902	10.5452	2.85112	TRUE	0.0011643
CAGL0L06776g	260.447	36.5331	2.83372	TRUE	0.000782986
CAGL0M09207g	40.7056	5.78388	2.81512	TRUE	0.00578267
CAGL0F07447g	126.501	18.2057	2.79668	TRUE	8.03717e-06
CAGL0J04158g	1252.02	180.443	2.79464	TRUE	4.87555e-05
CAGL0M07766g	30.5295	4.53348	2.75151	TRUE	0.00256643
CAGL0H04983g	1492.26	222.586	2.74506	TRUE	5.29047e-06
CAGL0M10571g	1146.13	171.41	2.74125	TRUE	0.00026669
CAGL0M03839g	807.807	124.847	2.69385	TRUE	0.000172671
CAGL0L10186g	560.436	89.5844	2.64523	TRUE	2.31492e-07
CAGL0B00990g	1126.28	181.784	2.63126	TRUE	3.9917e-05
CAGL0K08338g	1025.59	168.823	2.60287	TRUE	3.75071e-06
CAGL0M06347g	377.179	62.1808	2.60071	TRUE	0.00444211
CAGL0I05808g	103.057	17.3424	2.57107	TRUE	0.009118
CAGL0A01243g	370.174	62.3376	2.57003	TRUE	0.00446176
CAGL0K06259g	872.222	147.146	2.56744	TRUE	0.00223291
CAGL0J11484g	197.737	33.5079	2.56101	TRUE	0.000860025
CAGL0J01727g	203.746	34.9915	2.5417	TRUE	0.000734465
CAGL0E01639g	274.53	49.6682	2.46657	TRUE	2.61632e-05
CAGL0A01001g	72.1803	13.2123	2.44972	TRUE	0.000742781
CAGL0M04499g	457.441	83.8367	2.44793	TRUE	0.000992823
CAGL0K01903g	37.6112	6.90418	2.44562	TRUE	0.00973456
CAGL0M03025g	242.389	45.765	2.40501	TRUE	0.000771535
CAGL0K03663g	2113.05	399.359	2.40357	TRUE	4.2868e-05
CAGL0E03894g	940.739	181.306	2.37537	TRUE	0.00127225
CAGL0H00528g	125.036	24.1655	2.37132	TRUE	0.00294497
CAGL0M03047g	261.239	51.6823	2.33763	TRUE	0.000530522
CAGL0G05830g	1758.36	351.978	2.32067	TRUE	0.000152298
CAGL0C04587g	2755.2	568.453	2.27704	TRUE	0.000680014
CAGL0I01518g	162.251	33.6399	2.26998	TRUE	0.000957143
CAGL0G00550g	265.828	55.2364	2.2668	TRUE	3.90227e-05
CAGL0G06622g	259.37	53.95	2.26532	TRUE	0.000742781
CAGL0C00110g	1877.69	399.762	2.23174	TRUE	0.00360766
CAGL0F04741g	927.742	198.405	2.22528	TRUE	0.000536362
CAGL0A01045g	2151.15	460.813	2.22286	TRUE	8.77209e-05
CAGL0L01265g	151.806	32.8696	2.2074	TRUE	0.00143629
CAGL0L01771g	201.529	43.8552	2.20017	TRUE	0.000951278
CAGL0I01166g	1183.6	258.657	2.19407	TRUE	0.00220624
CAGL0J00561g	262.826	57.4672	2.1933	TRUE	0.00401807
CAGL0K11297g	564.775	123.675	2.19112	TRUE	0.000134146
CAGL0J04466g	514.438	114.692	2.16523	TRUE	0.00496196
CAGL0M11242g	360.811	82.9689	2.1206	TRUE	0.00369777
CAGL0I00484g	385.978	89.2037	2.11334	TRUE	0.00115917
CAGL0C03223g	516.657	119.943	2.10685	TRUE	0.00785483
CAGL0J09416g	236.051	55.4095	2.09089	TRUE	0.00569634
CAGL0K10846g	172.691	41.3704	2.06152	TRUE	0.00580156
CAGL0M10395g	152.91	36.6848	2.05943	TRUE	0.00173421
CAGL0G05423g	69.3532	16.8035	2.0452	TRUE	0.0060697
CAGL0A03905g	526.936	128.051	2.04091	TRUE	0.000117049
CAGL0H06721g	476.165	117.19	2.02261	TRUE	0.00149363
CAGL0E03916g	1903.32	469.467	2.01942	TRUE	9.76866e-05
CAGL0L08338g	273.798	67.6141	2.01771	TRUE	0.0084449
CAGL0B02211g	998.332	250.152	1.99671	TRUE	0.000123527
CAGL0G07689g	460.812	115.878	1.99157	TRUE	0.00124123
CAGL0F05819g	105.526	26.7643	1.97922	TRUE	0.00430746
CAGL0D03982g	697.842	177.04	1.97883	TRUE	0.00643022
CAGL0H03993g	2865.51	742.392	1.94854	TRUE	0.00341368
CAGL0M08822g	647.337	169.988	1.92909	TRUE	0.00916573
CAGL0M04213g	198.295	52.7639	1.91003	TRUE	0.0011055
CAGL0K08756g	434.372	116.096	1.90361	TRUE	0.00136407
CAGL0F04829g	271.49	73.2246	1.8905	TRUE	0.000114659
CAGL0D01276g	415.221	112.438	1.88475	TRUE	0.000306783
CAGL0G05962g	135.257	36.7359	1.88044	TRUE	0.00622249
CAGL0H07359g	477.564	129.755	1.87991	TRUE	0.00305133
CAGL0K06105g	212.07	58.0922	1.86813	TRUE	0.0018461
CAGL0C05533g	374.068	102.793	1.86356	TRUE	0.0038809
CAGL0M08552g	502.968	139.252	1.85277	TRUE	0.00940522
CAGL0F03883g	804.883	223.686	1.84731	TRUE	0.0038809
CAGL0L02321g	122.657	34.2572	1.84015	TRUE	0.00310067
CAGL0J06820g	147.43	41.804	1.81832	TRUE	0.00452896
CAGL0K08272g	616.456	177.011	1.80015	TRUE	0.00334646
CAGL0I07887g	179.934	51.8937	1.79384	TRUE	0.000173675
CAGL0E05918g	378.426	109.562	1.78826	TRUE	0.00249697
CAGL0G06094g	342.913	99.572	1.78403	TRUE	0.00218221
CAGL0M13101g	144.407	42.2903	1.77174	TRUE	0.00522208
CAGL0K10824g	583.622	170.92	1.77171	TRUE	0.00741101
CAGL0K00803g	3695.12	1087.26	1.76493	TRUE	0.00256643
CAGL0J05038g	285.321	84.8924	1.74888	TRUE	0.00334646
CAGL0H03289g	249.502	74.5339	1.74308	TRUE	0.00528916
CAGL0L03135g	652.157	196.882	1.72789	TRUE	0.00502153
CAGL0E05346g	1078.54	326.737	1.72287	TRUE	0.000962713
CAGL0L11154g	897.773	273.014	1.71737	TRUE	0.00124123
CAGL0L06336g	107.682	33.1064	1.7016	TRUE	0.00510103
CAGL0A00781g	395.405	122.374	1.69203	TRUE	0.00514262
CAGL0J08613g	309.719	96.8109	1.67772	TRUE	0.00265018
CAGL0M13937g	473.389	148.412	1.67342	TRUE	0.0039155
CAGL0G05566g	719.991	226.222	1.67024	TRUE	0.00587538
CAGL0M07381g	578.761	184.761	1.64731	TRUE	0.00392324
CAGL0I06809g	173.471	55.4498	1.64544	TRUE	0.00360866
CAGL0G06842g	992.607	321.319	1.62722	TRUE	0.00140136
CAGL0I04620g	261.416	84.8111	1.62402	TRUE	0.00303574
CAGL0J03608g	250.223	81.2044	1.62359	TRUE	0.00124123
CAGL0E04774g	178.632	58.0528	1.62155	TRUE	0.00136407
CAGL0M12705g	247.713	80.8735	1.61493	TRUE	0.000684154
CAGL0I02200g	614.058	201.033	1.61095	TRUE	5.40892e-05
CAGL0M02981g	247.468	81.2008	1.60768	TRUE	0.00282383
CAGL0J05324g	304.032	100.355	1.59911	TRUE	0.00102272
CAGL0B03069g	4173.01	1383.31	1.59297	TRUE	0.00584494
CAGL0G08712g	1548.12	516.072	1.58487	TRUE	0.00392324
CAGL0M01452g	161.357	53.926	1.5812	TRUE	0.00952444
CAGL0L06248g	258.045	87.2067	1.56511	TRUE	0.00591521
CAGL0H09856g	453.485	157.225	1.52823	TRUE	0.00108593
CAGL0J04928g	264.028	751.474	-1.50903	TRUE	0.00147394
CAGL0J05412g	208.236	594.835	-1.51427	TRUE	0.00346941
CAGL0K03729g	158.879	460.52	-1.53533	TRUE	0.009118
CAGL0I05038g	215.721	640.114	-1.56916	TRUE	0.00127225
CAGL0G01969g	93.2342	278.352	-1.57798	TRUE	0.0094303
CAGL0G08272g	172.982	516.622	-1.57849	TRUE	0.00282383
CAGL0K09966g	382.775	1150.25	-1.58738	TRUE	0.00022555
CAGL0J00891g	70.7531	213.869	-1.59586	TRUE	0.0058587
CAGL0H08327g	1311.52	4074.22	-1.63528	TRUE	0.00920323
CAGL0A01199g	462.098	1435.99	-1.63577	TRUE	0.000734465
CAGL0K00473g	219.931	685.217	-1.63951	TRUE	0.00115226
CAGL0B03245g	161.051	503.695	-1.64504	TRUE	0.00313584
CAGL0B01815g	46.6825	146.498	-1.64993	TRUE	0.00760896
CAGL0D05874g	150.906	474.499	-1.65276	TRUE	0.00677019
CAGL0L03586g	195.216	616.102	-1.6581	TRUE	0.00229341
CAGL0A04257g	145.075	460.412	-1.66613	TRUE	0.0030294
CAGL0I02178g	93.4743	300.136	-1.68298	TRUE	0.00127225
CAGL0J11352g	99.3588	323.865	-1.70467	TRUE	0.00115801
CAGL0I02486g	5217.08	17015.1	-1.7055	TRUE	0.00326146
CAGL0B02717g	315.296	1032.59	-1.71149	TRUE	0.00569634
CAGL0L06754g	304.394	1006.74	-1.72568	TRUE	0.00476667
CAGL0M11616g	376.889	1265.79	-1.74782	TRUE	0.00589753
CAGL0H07821g	90.3674	305.588	-1.75771	TRUE	0.00248115
CAGL0K02497g	159.763	542.943	-1.76487	TRUE	0.00547032
CAGL0L09647g	156.504	535.944	-1.77588	TRUE	0.00624036
CAGL0D03718g	284.026	985.762	-1.79522	TRUE	0.00109135
CAGL0K00759g	290.105	1010.04	-1.79977	TRUE	0.000109442
CAGL0F02387g	386.025	1350.7	-1.80694	TRUE	0.00236288
CAGL0K02541g	110.032	385.616	-1.80925	TRUE	9.75628e-05
CAGL0E06534g	96.2644	338.311	-1.81328	TRUE	0.00286237
CAGL0J01595g	544.222	1935.27	-1.83026	TRUE	0.00395441
CAGL0K00429g	153.137	545.108	-1.83172	TRUE	0.00253216
CAGL0G02453g	398.587	1433.32	-1.84639	TRUE	0.00440011
CAGL0H05379g	147.527	532.22	-1.85104	TRUE	0.00391751
CAGL0B00550g	85.7071	309.712	-1.85344	TRUE	0.00334646
CAGL0F02299g	51.7101	187.726	-1.86011	TRUE	0.00180562
CAGL0D00528g	1737.41	6321.61	-1.86335	TRUE	0.00566582
CAGL0D00484g	219.109	805.613	-1.87843	TRUE	0.000259654
CAGL0F07887g	142.487	524.159	-1.87917	TRUE	0.00148139
CAGL0K04499g	662.203	2442.69	-1.88313	TRUE	0.0098124
CAGL0D05060g	67.5067	250.408	-1.89118	TRUE	0.000963922
CAGL0H05709g	306.194	1148.97	-1.90782	TRUE	0.00260914
CAGL0M13915g	50.3719	189.589	-1.91219	TRUE	0.000849057
CAGL0B02794g	258.259	973.368	-1.91416	TRUE	0.00305133
CAGL0F06853g	63.1477	239.587	-1.92374	TRUE	0.00284873
CAGL0I02926g	269.895	1028.79	-1.93048	TRUE	0.00624036
CAGL0F01749g	519.825	2021.88	-1.9596	TRUE	0.00482256
CAGL0L08976g	62.2161	242.29	-1.96138	TRUE	0.0011055
CAGL0J07898g	117.732	465.067	-1.98193	TRUE	0.00274569
CAGL0M13893g	398.125	1578.06	-1.98686	TRUE	0.0011643
CAGL0J04532g	66.0005	262.555	-1.99207	TRUE	0.00514262
CAGL0M02607g	75.6902	302.792	-2.00015	TRUE	0.0011975
CAGL0J03718g	110.938	445.923	-2.00704	TRUE	0.00620042
CAGL0I03630g	49.9918	201.394	-2.01025	TRUE	0.0013861
CAGL0B03487g	3298.62	13339.2	-2.01574	TRUE	0.00938703
CAGL0G03003g	132.846	537.84	-2.01743	TRUE	0.00797456
CAGL0J04136g	36.569	149.333	-2.02984	TRUE	0.00386698
CAGL0F07095g	122.227	504.126	-2.04422	TRUE	0.0014819
CAGL0L08602g	49.3566	203.973	-2.04706	TRUE	0.00109301
CAGL0F02541g	106.715	442.101	-2.05061	TRUE	0.00145989
CAGL0H10406g	82.7662	344.345	-2.05674	TRUE	0.000113446
CAGL0M05753g	26.3273	109.822	-2.06054	TRUE	0.00323303
CAGL0J00341g	146.575	612.382	-2.06279	TRUE	0.000589499
CAGL0K10340g	175.639	734.984	-2.0651	TRUE	0.00369777
CAGL0M14025g	176.62	740.284	-2.06743	TRUE	8.93677e-06
CAGL0C04257g	47.5184	199.337	-2.06865	TRUE	0.00785483
CAGL0M09845g	113.519	481.412	-2.08434	TRUE	0.00386698
CAGL0I09350g	82.9509	353.07	-2.08963	TRUE	0.00665117
CAGL0J11748g	503.109	2159.43	-2.10171	TRUE	7.6976e-05
CAGL0M04829g	331.345	1426.47	-2.10605	TRUE	0.000344194
CAGL0K03795g	124.164	535.312	-2.10814	TRUE	0.00124123
CAGL0L09669g	92.2108	401.51	-2.12243	TRUE	0.00177233
CAGL0G03443g	282.495	1232.03	-2.12474	TRUE	0.00509081
CAGL0G01034g	441.301	1943.89	-2.13911	TRUE	0.0062429
CAGL0G03465g	35.6796	158.429	-2.15067	TRUE	0.00273559
CAGL0B00484g	188.642	840.977	-2.15642	TRUE	0.000155693
CAGL0H04675g	165.053	736.783	-2.15831	TRUE	0.00523873
CAGL0I02684g	14.421	64.4081	-2.15907	TRUE	0.0082923
CAGL0M07876g	15.7685	70.948	-2.16971	TRUE	0.00173421
CAGL0I07799g	65.5778	296.596	-2.17722	TRUE	0.00272456
CAGL0E05566g	129.346	589.293	-2.18774	TRUE	0.00143629
CAGL0H06369g	309.857	1412.01	-2.18807	TRUE	0.00428382
CAGL0C02035g	164.873	755.585	-2.19624	TRUE	1.83082e-08
CAGL0J00957g	94.0432	433.659	-2.20516	TRUE	0.00748162
CAGL0M13717g	152.957	706.861	-2.2083	TRUE	0.0011055
CAGL0G00924g	80.9017	375.5	-2.21457	TRUE	0.00250555
CAGL0L11660g	99.0643	463.43	-2.22591	TRUE	0.00179929
CAGL0G01540g	222.104	1044.27	-2.23319	TRUE	0.00413609
CAGL0B01397g	63.3819	298.005	-2.2332	TRUE	0.00749966
CAGL0M07920g	4000.45	18910.2	-2.24093	TRUE	0.00177233
CAGL0M11110g	41.8058	201.058	-2.26584	TRUE	0.00311205
CAGL0L10780g	784.68	3781.69	-2.26886	TRUE	0.000983602
CAGL0L05170g	110.058	534.982	-2.28123	TRUE	0.00392324
CAGL0M09977g	92.385	449.251	-2.28179	TRUE	1.1608e-07
CAGL0K02233g	70.0424	341.094	-2.28387	TRUE	0.00544232
CAGL0L11506g	252.241	1228.68	-2.28423	TRUE	0.00203975
CAGL0E05390g	323.276	1598.78	-2.30613	TRUE	0.00116849
CAGL0I05500g	62.0788	307.34	-2.30766	TRUE	0.0013861
CAGL0L03872g	40.6958	202.108	-2.31217	TRUE	0.009118
CAGL0M00154g	172.176	870.045	-2.33721	TRUE	0.00109603
CAGL0M02409g	86.7953	438.633	-2.33733	TRUE	9.75628e-05
CAGL0H03377g	107.583	546.255	-2.34412	TRUE	0.00136407
CAGL0M13519g	154.943	788.191	-2.34681	TRUE	0.000114562
CAGL0F04433g	158.09	815.487	-2.36692	TRUE	0.000962713
CAGL0F02563g	92.9166	480.997	-2.37202	TRUE	0.00222656
CAGL0C05181g	73.2578	380.893	-2.37833	TRUE	0.00124123
CAGL0C00759g	69.9659	364.014	-2.37927	TRUE	0.00580156
CAGL0L08206g	35.9484	187.162	-2.38029	TRUE	0.00115917
CAGL0B01881g	45.24	236.106	-2.38377	TRUE	0.00956447
CAGL0G04631g	77.8153	408.36	-2.39172	TRUE	0.00248312
CAGL0M05445g	233.168	1226.13	-2.39466	TRUE	6.3446e-05
CAGL0H07997g	44.9541	236.53	-2.3955	TRUE	0.009118
CAGL0K06457g	30.4665	163.03	-2.41984	TRUE	0.00525142
CAGL0M10527g	107.189	580.071	-2.43607	TRUE	8.56669e-07
CAGL0M06127g	33.0191	178.969	-2.43834	TRUE	0.000159478
CAGL0E05500g	343.779	1866.15	-2.44051	TRUE	2.80407e-05
CAGL0J11066g	60.8478	331.661	-2.44643	TRUE	0.000279239
CAGL0F00407g	100.271	547.141	-2.448	TRUE	0.00274569
CAGL0M02805g	102.368	568.49	-2.47337	TRUE	4.61471e-06
CAGL0H09724g	129.636	723.318	-2.48016	TRUE	0.00227654
CAGL0M10197g	79.4225	450.92	-2.50525	TRUE	0.00223062
CAGL0L02915g	274.951	1564.8	-2.50873	TRUE	1.50513e-05
CAGL0B00792g	90.2324	514.804	-2.51231	TRUE	0.001682
CAGL0K02387g	59.361	340.323	-2.51932	TRUE	0.00319343
CAGL0G07843g	177.798	1030.37	-2.53486	TRUE	1.15139e-08
CAGL0K04741g	645.755	3772.37	-2.54641	TRUE	0.000313713
CAGL0L10890g	49.2351	288.751	-2.55207	TRUE	4.56915e-05
CAGL0E03069g	67.4061	396.227	-2.55538	TRUE	0.000941529
CAGL0I09790g	311.711	1845.48	-2.56572	TRUE	3.36724e-05
CAGL0C02343g	226.533	1351.34	-2.5766	TRUE	0.00718852
CAGL0G04411g	129.916	781.438	-2.58855	TRUE	0.000105847
CAGL0K01551g	85.6465	515.775	-2.59028	TRUE	0.000634637
CAGL0C02189g	392.797	2365.57	-2.59033	TRUE	5.11384e-05
CAGL0J10890g	84.9998	514.322	-2.59714	TRUE	0.00401807
CAGL0L08756g	139.058	858.929	-2.62685	TRUE	0.000336641
CAGL0F04983g	63.0229	399.21	-2.6632	TRUE	0.000397671
CAGL0C01639g	42.5954	270.711	-2.66799	TRUE	0.00648073
CAGL0C01441g	52.2179	334.954	-2.68134	TRUE	0.00369777
CAGL0H03685g	216.351	1388.9	-2.6825	TRUE	0.000159812
CAGL0G01276g	13.5013	86.7185	-2.68324	TRUE	0.000742781
CAGL0L00671g	182.523	1176.19	-2.68798	TRUE	0.000336641
CAGL0I06006g	36.9132	240.695	-2.70499	TRUE	0.00399804
CAGL0B00352g	49.7528	328.776	-2.72426	TRUE	0.00645769
CAGL0D02706g	65.5634	439.014	-2.7433	TRUE	8.38879e-05
CAGL0F05577g	56.5709	381.362	-2.75303	TRUE	1.90245e-05
CAGL0E02585g	51.4827	347.665	-2.75554	TRUE	6.3446e-05
CAGL0J03344g	34.6846	234.282	-2.75588	TRUE	0.000867097
CAGL0M07293g	82.5879	558.833	-2.75841	TRUE	2.30128e-05
CAGL0J10912g	40.1151	274.569	-2.77495	TRUE	0.000289753
CAGL0E03289g	179.187	1231.45	-2.78083	TRUE	0.000313713
CAGL0J10032g	116.051	803.628	-2.79177	TRUE	0.00391751
CAGL0K01991g	103.423	716.718	-2.79284	TRUE	0.00172952
CAGL0I03234g	93.9041	652.74	-2.79725	TRUE	1.44134e-07
CAGL0B04433g	80.8874	562.533	-2.79795	TRUE	6.3302e-09
CAGL0D00880g	74.9006	521.745	-2.8003	TRUE	0.000479906
CAGL0M11154g	161.195	1127.34	-2.80604	TRUE	0.00453683
CAGL0G08041g	130.248	918.622	-2.81821	TRUE	0.000710208
CAGL0A03652g	61.8296	436.599	-2.81994	TRUE	0.00157552
CAGL0D00220g	22.0825	165.276	-2.9039	TRUE	0.000823214
CAGL0E04554g	213.614	1628.37	-2.93035	TRUE	2.29458e-06
CAGL0C03289g	89.0252	681.932	-2.93734	TRUE	0.000773044
CAGL0K05357g	780.971	6012.37	-2.94459	TRUE	3.20398e-06
CAGL0H03773g	64.5967	501.052	-2.95543	TRUE	0.00178704
CAGL0J04576g	30.255	234.808	-2.95623	TRUE	9.76744e-05
CAGL0I01606g	44.427	347.697	-2.96832	TRUE	0.00148232
CAGL0M00572g	7.74612	61.669	-2.993	TRUE	0.00840602
CAGL0I02398g	66.3782	539.355	-3.02245	TRUE	0.00061531
CAGL0G02189g	50.3576	420.144	-3.0606	TRUE	0.00440011
CAGL0F05115g	124.345	1040.04	-3.06421	TRUE	0.000442599
CAGL0G07106g	38.4354	327.559	-3.09125	TRUE	4.53368e-07
CAGL0L00341g	77.7963	663.331	-3.09195	TRUE	0.000144204
CAGL0J10010g	26.4725	227.199	-3.10139	TRUE	0.000203096
CAGL0A01782g	238.458	2062.76	-3.11277	TRUE	0.00346941
CAGL0H06853g	31.3477	271.376	-3.11386	TRUE	1.32115e-08
CAGL0J05984g	53.225	468.25	-3.1371	TRUE	0.00224308
CAGL0F08129g	74.0398	654.898	-3.1449	TRUE	3.9917e-05
CAGL0E05874g	139.465	1236.21	-3.14795	TRUE	0.000655189
CAGL0M01430g	46.957	427.83	-3.18763	TRUE	0.000381037
CAGL0I09108g	46.8989	437.541	-3.22179	TRUE	0.00200102
CAGL0M12881g	98.8856	937.862	-3.24554	TRUE	0.000147274
CAGL0F00649g	24.3188	245.685	-3.33667	TRUE	0.00514262
CAGL0E03245g	180.766	1936.93	-3.42158	TRUE	2.03724e-06
CAGL0J02948g	84.0013	928.889	-3.46702	TRUE	2.71463e-10
CAGL0H05137g	245.529	2909.1	-3.56661	TRUE	2.8334e-07
CAGL0I04730g	68.3246	811.5	-3.57011	TRUE	1.14534e-09
CAGL0L05566g	15.4069	186.738	-3.59936	TRUE	0.00143629
CAGL0B01012g	12.4592	159.495	-3.67823	TRUE	0.000484226
CAGL0I08547g	23.602	335.65	-3.82997	TRUE	8.77265e-07
CAGL0L03047g	27.9569	437.862	-3.9692	TRUE	5.40892e-05
CAGL0G04763g	28.0685	451.451	-4.00755	TRUE	2.61632e-05
CAGL0J03212g	182.095	2968.35	-4.02689	TRUE	7.25566e-08
CAGL0A01628g	35.1445	618.645	-4.13774	TRUE	0.00446176
CAGL0D05236g	3.18159	58.667	-4.20473	TRUE	0.00146916
CAGL0M10219g	4.27238	85.8637	-4.32893	TRUE	0.000962713
CAGL0I00286g	90.9345	1854.13	-4.34977	TRUE	5.74738e-06
CAGL0L03846g	73.9196	1758.33	-4.57211	TRUE	1.06963e-11
CAGL0M11638g	3.14049	75.5802	-4.58895	TRUE	0.000637363
CAGL0L13431g	3.04397	75.6381	-4.63509	TRUE	0.00301423
CAGL0F04499g	21.3586	1059.75	-5.63277	TRUE	3.86018e-09

## Sheet: C.glabrata DEGs 240mpi
id	mean_A_mrn	mean_B_mrn	log2_fc_mrn	DESeq2	DESeq2_adj_pval
CAGL0I04048g	540.243	12.7308	5.40722	TRUE	6.1697e-18
CAGL0K07337g	501.353	13.3845	5.22719	TRUE	2.42872e-05
CAGL0I07249g	242.832	6.49474	5.22455	TRUE	2.61993e-10
CAGL0M12551g	1117.53	31.3117	5.15747	TRUE	5.0575e-08
CAGL0E03366g	748.726	22.2115	5.07506	TRUE	0.00372194
CAGL0M09020g	561.672	23.5009	4.57894	TRUE	0.00305944
CAGL0F07953g	245.662	12.5849	4.2869	TRUE	0.000498765
CAGL0I10010g	182.724	9.42689	4.27674	TRUE	6.06665e-10
CAGL0L05258g	244.075	14.5355	4.06968	TRUE	1.85475e-07
CAGL0F00209g	2013.85	128.476	3.97039	TRUE	1.35966e-09
CAGL0D01474g	192.512	12.5243	3.94215	TRUE	3.97498e-08
CAGL0D00154g	249.11	16.5345	3.91323	TRUE	0.000664601
CAGL0E01749g	136.964	9.2603	3.88659	TRUE	0.00327341
CAGL0C05027g	1667.51	114.25	3.86742	TRUE	0.00534064
CAGL0I06644g	19.8521	1.37485	3.85195	TRUE	0.0028008
CAGL0C02321g	341.525	25.1442	3.76369	TRUE	4.23324e-05
CAGL0F07579g	385.446	28.5094	3.75702	TRUE	1.30448e-05
CAGL0J03080g	402.619	30.6601	3.71498	TRUE	1.55035e-07
CAGL0I10147g	480.852	37.4208	3.68368	TRUE	1.21484e-14
CAGL0J04884g	403.962	32.7748	3.62356	TRUE	0.000920838
CAGL0L00957g	310.14	25.6007	3.59866	TRUE	1.47757e-05
CAGL0I05934g	114.497	9.61911	3.57326	TRUE	0.000570965
CAGL0L06094g	166.156	14.0693	3.56191	TRUE	0.000121753
CAGL0B03663g	509.728	43.2881	3.55769	TRUE	6.8505e-06
CAGL0F08261g	400.088	34.0712	3.55369	TRUE	0.00533755
CAGL0E00803g	465.558	39.7768	3.54896	TRUE	1.39045e-06
CAGL0A01243g	281.163	24.2877	3.5331	TRUE	7.87264e-05
CAGL0L02607g	70.8156	6.36774	3.47521	TRUE	0.00413793
CAGL0K11946g	69.9736	6.29612	3.47427	TRUE	9.20863e-10
CAGL0B04213g	783.651	71.1296	3.46169	TRUE	0.000623757
CAGL0M07766g	24.8203	2.36029	3.39449	TRUE	6.50736e-05
CAGL0E01793g	1158.94	114.421	3.34037	TRUE	8.75829e-09
CAGL0H08063g	174.97	17.632	3.31084	TRUE	0.000352904
CAGL0K05247g	315.341	32.3044	3.28711	TRUE	1.74116e-08
CAGL0B04543g	347.752	35.8905	3.27638	TRUE	4.94645e-07
CAGL0G03883g	1085.27	112.709	3.26738	TRUE	0.000891327
CAGL0F02013g	167.511	17.8591	3.22952	TRUE	0.0036712
CAGL0I10211g	366.357	39.0708	3.22909	TRUE	1.46063e-07
CAGL0M11902g	306.702	34.7368	3.1423	TRUE	0.00402057
CAGL0M04499g	287.653	32.6395	3.13964	TRUE	8.48839e-06
CAGL0I01870g	93.2467	10.6941	3.12424	TRUE	7.6092e-05
CAGL0M14091g	41.0422	4.85857	3.0785	TRUE	0.000208257
CAGL0L04686g	89.7231	10.6705	3.07185	TRUE	0.000711842
CAGL0M04191g	1018.36	125.068	3.02546	TRUE	1.46525e-05
CAGL0C03223g	364.796	46.8005	2.9625	TRUE	1.55035e-07
CAGL0J11836g	532.823	69.4802	2.93898	TRUE	0.00120275
CAGL0H08261g	123.314	16.2281	2.92578	TRUE	9.02476e-07
CAGL0K06677g	34.7161	4.63962	2.90353	TRUE	0.000296761
CAGL0K04719g	196.786	26.6569	2.88405	TRUE	0.00042912
CAGL0M10571g	486.765	66.1139	2.8802	TRUE	9.07578e-06
CAGL0L08426g	54.85	7.49172	2.87212	TRUE	0.00867161
CAGL0G05962g	103.694	14.6876	2.81966	TRUE	0.000148488
CAGL0I04510g	250.354	35.8856	2.80249	TRUE	5.10087e-06
CAGL0F00869g	132.171	19.0703	2.79301	TRUE	0.00369624
CAGL0L01771g	119.068	17.4321	2.77196	TRUE	0.00194555
CAGL0J04268g	625.982	92.6413	2.75639	TRUE	0.00030534
CAGL0H03993g	1920.9	285.759	2.74891	TRUE	8.21632e-07
CAGL0E03894g	472.677	70.6474	2.74215	TRUE	4.86609e-06
CAGL0H00528g	63.456	9.97592	2.66923	TRUE	0.000256763
CAGL0M03839g	307.508	48.8413	2.65445	TRUE	0.00141974
CAGL0K00121g	70.1076	11.1824	2.64834	TRUE	0.00369558
CAGL0M05467g	97.7179	15.8232	2.62658	TRUE	0.00187455
CAGL0H06787g	420.523	68.4302	2.61948	TRUE	0.00915845
CAGL0E03916g	1104.25	180.699	2.6114	TRUE	2.95947e-07
CAGL0E01639g	117.303	19.6383	2.5785	TRUE	3.91917e-05
CAGL0H04543g	91.8536	15.489	2.5681	TRUE	0.00382755
CAGL0J04158g	413.928	70.1707	2.56044	TRUE	0.000987136
CAGL0A04081g	260.886	45.2294	2.52809	TRUE	0.00063341
CAGL0A04675g	86.0273	15.0874	2.51145	TRUE	0.00929663
CAGL0L02321g	76.415	13.8184	2.46726	TRUE	3.91917e-05
CAGL0H06237g	12.9122	2.3389	2.46483	TRUE	0.00985466
CAGL0L03355g	118.263	21.6171	2.45176	TRUE	0.000121753
CAGL0K06105g	125.299	22.9071	2.45151	TRUE	0.000581135
CAGL0M08228g	143.162	26.265	2.44644	TRUE	0.00109755
CAGL0I06809g	116.897	21.9311	2.4142	TRUE	0.00461702
CAGL0E00275g	129.032	24.3465	2.40594	TRUE	0.0088494
CAGL0L03938g	215.746	41.0571	2.39363	TRUE	0.000207853
CAGL0C04587g	1139.77	218.146	2.38538	TRUE	4.50304e-05
CAGL0L08338g	136.932	26.6578	2.36083	TRUE	1.04851e-05
CAGL0M01848g	87.6619	17.847	2.29627	TRUE	0.0028667
CAGL0C04741g	633.044	129.239	2.29226	TRUE	0.00899302
CAGL0K11297g	227.373	48.3276	2.23414	TRUE	0.00350637
CAGL0L10186g	164.691	35.0115	2.23386	TRUE	6.18907e-05
CAGL0M13101g	78.6269	16.8614	2.2213	TRUE	0.000207853
CAGL0M08822g	303.662	65.9044	2.20402	TRUE	0.00558744
CAGL0J07194g	36.7325	8.10536	2.18011	TRUE	0.00676775
CAGL0F03883g	391.024	87.0622	2.16714	TRUE	0.00230535
CAGL0M06611g	78.2386	17.5521	2.15624	TRUE	0.0013873
CAGL0M11682g	103.157	23.3922	2.14074	TRUE	0.00914054
CAGL0I01518g	58.4984	13.5691	2.10807	TRUE	0.00355092
CAGL0F08745g	2170.78	506.713	2.09897	TRUE	0.00815904
CAGL0L07986g	114.581	26.8096	2.09555	TRUE	0.000510245
CAGL0D01276g	186.972	43.8358	2.09264	TRUE	1.2515e-06
CAGL0F04741g	326.434	76.6637	2.09017	TRUE	0.00475269
CAGL0L06006g	303.618	71.7117	2.08197	TRUE	0.000641159
CAGL0H00374g	53.6837	12.775	2.07116	TRUE	0.00096124
CAGL0H06545g	109.186	26.1216	2.06348	TRUE	0.00353924
CAGL0A01221g	750.846	183.087	2.03599	TRUE	0.00121254
CAGL0G04125g	157.339	38.5301	2.02982	TRUE	0.0085172
CAGL0B03311g	119.114	29.2361	2.02652	TRUE	0.00753169
CAGL0G05181g	75.5557	18.6227	2.02048	TRUE	0.00229458
CAGL0D03982g	274.378	68.0178	2.01218	TRUE	0.00735043
CAGL0B01144g	129.44	32.1896	2.00761	TRUE	0.000517744
CAGL0D03102g	52.877	13.2294	1.99889	TRUE	0.00842844
CAGL0L06248g	135.582	34.032	1.9942	TRUE	0.000516373
CAGL0H05401g	57.2454	14.4494	1.98615	TRUE	0.00924778
CAGL0H00979g	114.585	29.1551	1.9746	TRUE	0.00123376
CAGL0I02200g	305.337	77.9105	1.97051	TRUE	0.00101094
CAGL0J07612g	851.886	217.416	1.9702	TRUE	0.00356766
CAGL0J08437g	125.879	32.2353	1.96533	TRUE	0.00103995
CAGL0D01980g	190.803	49.3732	1.95028	TRUE	0.000656196
CAGL0M13343g	4203.39	1092.19	1.94433	TRUE	0.000155461
CAGL0L11132g	259.14	68.123	1.92752	TRUE	0.00661869
CAGL0B03069g	2020.33	532.118	1.92477	TRUE	4.32023e-06
CAGL0K08338g	246.797	65.2731	1.91876	TRUE	0.00022695
CAGL0A03905g	187.451	49.6772	1.91586	TRUE	0.000498765
CAGL0B02772g	104.528	27.89	1.90606	TRUE	0.00534064
CAGL0L12342g	226.306	60.5452	1.90219	TRUE	0.00010306
CAGL0J00561g	84.4359	22.7193	1.89394	TRUE	0.00281539
CAGL0M05533g	187.428	51.5078	1.86347	TRUE	0.00501711
CAGL0M04213g	75.2147	20.8128	1.85354	TRUE	0.00192724
CAGL0G05566g	312.208	87.6327	1.83297	TRUE	4.73987e-05
CAGL0A00781g	169.665	47.6765	1.83134	TRUE	0.00022695
CAGL0K03289g	357.722	100.685	1.82899	TRUE	0.000321574
CAGL0H08778g	193.936	55.1053	1.81532	TRUE	0.00393572
CAGL0F08327g	160.138	46.2345	1.79228	TRUE	0.000637488
CAGL0L03740g	220.549	64.1766	1.78098	TRUE	0.00970065
CAGL0J07040g	149.467	43.9943	1.76444	TRUE	0.000185309
CAGL0L00803g	181.07	53.3277	1.76359	TRUE	0.00101094
CAGL0J06270g	67.9625	20.1947	1.75076	TRUE	0.00241354
CAGL0H04983g	291.902	86.7421	1.75068	TRUE	0.00408188
CAGL0K11572g	545.814	162.656	1.74659	TRUE	0.00609723
CAGL0M13255g	107.06	32.2319	1.73186	TRUE	0.00130749
CAGL0B01925g	263.291	79.4828	1.72794	TRUE	0.00428972
CAGL0L10604g	106.863	32.537	1.71561	TRUE	0.00384881
CAGL0J02134g	176.826	55.1094	1.68196	TRUE	0.00270219
CAGL0G01947g	130.838	40.9531	1.67574	TRUE	0.00717037
CAGL0I01166g	317.06	99.4094	1.6733	TRUE	0.00891787
CAGL0D01892g	324.717	102.328	1.66598	TRUE	0.00440056
CAGL0G05830g	427.847	135.469	1.65914	TRUE	0.00406408
CAGL0A01045g	553.989	177.147	1.64491	TRUE	0.000482044
CAGL0M13937g	176.962	57.4982	1.62185	TRUE	0.00589779
CAGL0J08613g	115.961	37.7245	1.62007	TRUE	0.0083308
CAGL0M03179g	301.428	102.129	1.56142	TRUE	0.00545221
CAGL0M13717g	95.7329	271.631	-1.50456	TRUE	0.00465201
CAGL0M00330g	65.3189	190.132	-1.54143	TRUE	0.00263876
CAGL0A04741g	81.7663	241.026	-1.55961	TRUE	0.00467769
CAGL0L10560g	154.988	457.818	-1.56262	TRUE	0.0098474
CAGL0J03652g	141.285	437.344	-1.63016	TRUE	0.00311212
CAGL0L05148g	286.393	891.113	-1.63761	TRUE	0.000376841
CAGL0K11726g	143.876	473.469	-1.71844	TRUE	0.00774395
CAGL0E05676g	35.3313	116.562	-1.72207	TRUE	0.00970065
CAGL0K01045g	99.855	330.841	-1.72823	TRUE	0.000412072
CAGL0I00594g	106.757	356.228	-1.73847	TRUE	0.00157204
CAGL0H09878g	143.895	480.416	-1.73927	TRUE	0.0042217
CAGL0L01419g	82.5442	278.803	-1.756	TRUE	0.000666077
CAGL0A04829g	393.715	1346.86	-1.77437	TRUE	0.0068053
CAGL0K09724g	54.888	187.996	-1.77614	TRUE	0.00909242
CAGL0G00220g	111.229	383.26	-1.78479	TRUE	0.00254382
CAGL0J00781g	61.0472	211.203	-1.79063	TRUE	0.00854448
CAGL0J11748g	238.457	828.057	-1.796	TRUE	0.000603882
CAGL0I04356g	272.782	979.637	-1.8445	TRUE	0.0012962
CAGL0L04532g	119.506	437.848	-1.87335	TRUE	0.00101462
CAGL0J07898g	48.4859	179.742	-1.89029	TRUE	0.00137454
CAGL0L02013g	72.7626	271.143	-1.89778	TRUE	0.00273158
CAGL0H00242g	68.6538	257.189	-1.90542	TRUE	0.00462735
CAGL0M07095g	50.3908	192.464	-1.93336	TRUE	0.00509588
CAGL0J01265g	46.3934	179.276	-1.95019	TRUE	0.00477952
CAGL0I03322g	140.851	547.483	-1.95865	TRUE	0.0068053
CAGL0F03465g	27.1477	106.136	-1.96702	TRUE	0.00226819
CAGL0A04037g	67.7223	267.192	-1.98018	TRUE	0.00499059
CAGL0A00495g	451.557	1784.68	-1.98268	TRUE	0.00435829
CAGL0E00869g	206.214	818.437	-1.98873	TRUE	0.00101094
CAGL0E05390g	154.509	614.172	-1.99095	TRUE	0.000208257
CAGL0L01485g	83.5437	335.676	-2.00647	TRUE	0.00589779
CAGL0L07546g	137.047	552.522	-2.01136	TRUE	3.91917e-05
CAGL0M07920g	1804.57	7282.11	-2.0127	TRUE	0.00534064
CAGL0B02794g	92.1805	372.428	-2.01443	TRUE	0.00610212
CAGL0G08173g	342.995	1407.43	-2.03681	TRUE	0.00105222
CAGL0J06374g	65.4897	269.132	-2.03897	TRUE	0.00382776
CAGL0H06985g	70.4093	289.754	-2.04099	TRUE	0.00905123
CAGL0E00781g	96.6056	404.583	-2.06626	TRUE	0.00179449
CAGL0M00154g	80.2156	336.433	-2.06836	TRUE	0.00323428
CAGL0D01826g	119.443	501.341	-2.06947	TRUE	0.00192547
CAGL0M12144g	165.996	709.38	-2.09541	TRUE	8.46575e-05
CAGL0F07095g	45.0696	194.568	-2.11005	TRUE	8.60536e-05
CAGL0C03369g	59.7448	262.627	-2.13613	TRUE	0.0088494
CAGL0M11726g	325.688	1432.17	-2.13664	TRUE	7.08625e-06
CAGL0K12628g	30.253	133.671	-2.14353	TRUE	0.00342815
CAGL0E03938g	339.262	1508.46	-2.1526	TRUE	0.00573376
CAGL0H03685g	120.003	535.181	-2.15695	TRUE	0.00643604
CAGL0K06567g	148.645	680.931	-2.19563	TRUE	0.00652083
CAGL0K05027g	76.6239	351.144	-2.19619	TRUE	0.00706942
CAGL0M00814g	419.296	1930.98	-2.20329	TRUE	0.00540957
CAGL0F01749g	167.486	772.124	-2.20479	TRUE	0.00308086
CAGL0F08547g	235.653	1089.32	-2.20869	TRUE	0.00148901
CAGL0K05357g	495.345	2292.54	-2.21044	TRUE	0.00304842
CAGL0A04521g	313.97	1455.79	-2.2131	TRUE	0.0036712
CAGL0K06787g	103.284	479.436	-2.21472	TRUE	0.000997916
CAGL0M07722g	82.4328	383.28	-2.21711	TRUE	0.00188791
CAGL0H04763g	94.7987	443.772	-2.22688	TRUE	5.66302e-05
CAGL0M02409g	35.3787	168.631	-2.25292	TRUE	0.00914054
CAGL0A02211g	297.934	1421.99	-2.25485	TRUE	0.000432075
CAGL0B04257g	476.883	2286.58	-2.26148	TRUE	0.000128022
CAGL0M02695g	406.546	1952.18	-2.2636	TRUE	0.00177943
CAGL0B00484g	67.2906	323.291	-2.26436	TRUE	0.00590479
CAGL0M05423g	30.4878	147.115	-2.27064	TRUE	0.00836948
CAGL0E06160g	35.6042	172.335	-2.2751	TRUE	0.00080554
CAGL0K09966g	91.6374	444.493	-2.27815	TRUE	0.000148488
CAGL0G02079g	511.983	2485.49	-2.27936	TRUE	0.000138091
CAGL0L03806g	20.3612	100.397	-2.30182	TRUE	0.00767607
CAGL0F08129g	50.968	251.389	-2.30226	TRUE	0.000545729
CAGL0E06138g	274.704	1356.71	-2.30417	TRUE	0.000548769
CAGL0G03003g	41.7768	207.946	-2.31543	TRUE	0.000517744
CAGL0F01045g	143.298	718.386	-2.32574	TRUE	0.0085172
CAGL0D05060g	19.3143	97	-2.32831	TRUE	0.00768501
CAGL0F01023g	32.8585	165.771	-2.33485	TRUE	0.0099139
CAGL0D05214g	59.5573	300.884	-2.33686	TRUE	0.00523132
CAGL0J09614g	29.9881	152.256	-2.34404	TRUE	0.00942857
CAGL0J03234g	180.22	915.719	-2.34514	TRUE	0.00131398
CAGL0K12012g	119.662	608.346	-2.34593	TRUE	0.00320546
CAGL0L12804g	27.0282	137.771	-2.34973	TRUE	0.00080554
CAGL0F09031g	337.396	1739.23	-2.36593	TRUE	0.000575957
CAGL0G03311g	118.568	616.43	-2.37822	TRUE	0.00652628
CAGL0M06303g	124.577	650.273	-2.38401	TRUE	0.00049957
CAGL0H02057g	59.4285	310.855	-2.38701	TRUE	1.83011e-05
CAGL0C05379g	247.92	1304.06	-2.39507	TRUE	0.000604848
CAGL0K10906g	116.526	625.364	-2.42404	TRUE	0.00610212
CAGL0G00154g	96.8445	520.83	-2.42707	TRUE	0.000842019
CAGL0M05445g	86.3396	468.959	-2.44137	TRUE	0.00226819
CAGL0A03388g	351.413	1912.51	-2.44423	TRUE	0.000490409
CAGL0M06083g	161.8	881.027	-2.44497	TRUE	9.49249e-06
CAGL0C05313g	29.7832	163.225	-2.45429	TRUE	6.18907e-05
CAGL0I01430g	22.0693	121.423	-2.45993	TRUE	0.00785048
CAGL0L06534g	45.0303	251.278	-2.48031	TRUE	0.00370723
CAGL0L08114g	95.0128	532.225	-2.48584	TRUE	0.00350637
CAGL0L03586g	42.2846	238.819	-2.49771	TRUE	0.000381429
CAGL0F02387g	90.3095	517.675	-2.5191	TRUE	4.06736e-05
CAGL0H08976g	288.437	1658.93	-2.52392	TRUE	0.00367381
CAGL0L08272g	32.9687	190.209	-2.52842	TRUE	0.00753169
CAGL0J04576g	15.7052	90.8205	-2.53177	TRUE	0.0090594
CAGL0L11792g	148.216	860.944	-2.53821	TRUE	0.00101094
CAGL0J00737g	80.0755	465.492	-2.53932	TRUE	4.15213e-05
CAGL0M12881g	61.3728	357.307	-2.54149	TRUE	0.00856187
CAGL0I04752g	15.0046	87.4174	-2.54251	TRUE	0.00946012
CAGL0B02717g	68.2654	398.275	-2.54454	TRUE	4.98971e-07
CAGL0L08756g	56.0163	329.876	-2.55801	TRUE	0.000306187
CAGL0M01804g	105.368	627.184	-2.57346	TRUE	0.000574571
CAGL0A00979g	103.171	616.763	-2.57969	TRUE	0.00293984
CAGL0B03487g	848.954	5136.04	-2.5969	TRUE	0.000102217
CAGL0D01188g	269.711	1635.66	-2.60038	TRUE	0.000388936
CAGL0L04950g	45.3004	277.776	-2.61633	TRUE	0.000493022
CAGL0I00792g	118.438	727.624	-2.61906	TRUE	4.15213e-05
CAGL0J10032g	50.3094	309.662	-2.62179	TRUE	6.82565e-05
CAGL0K01859g	95.7001	590.081	-2.62432	TRUE	1.13553e-06
CAGL0M13893g	98.7361	610.214	-2.62767	TRUE	3.96507e-06
CAGL0L02915g	96.6996	601.611	-2.63725	TRUE	1.58179e-05
CAGL0M13409g	15.7866	99.5429	-2.65662	TRUE	0.00935802
CAGL0H09724g	44.0701	278.48	-2.6597	TRUE	0.000230167
CAGL0J02640g	11.8272	75.4015	-2.67248	TRUE	0.0098474
CAGL0M04279g	34.4853	221.849	-2.68553	TRUE	0.00103995
CAGL0K05313g	42.3947	275.258	-2.69883	TRUE	0.00753169
CAGL0D00880g	30.9495	201.218	-2.70077	TRUE	0.000185309
CAGL0H07249g	22.6505	147.304	-2.70118	TRUE	0.000275947
CAGL0H04675g	42.9771	284.134	-2.72493	TRUE	2.86802e-05
CAGL0D05588g	17.2939	114.517	-2.72722	TRUE	0.00949146
CAGL0K10780g	77.7915	522.276	-2.74713	TRUE	0.00118139
CAGL0M04829g	81.9724	551.521	-2.75021	TRUE	1.5951e-06
CAGL0H00957g	39.0258	264.386	-2.76015	TRUE	6.21705e-05
CAGL0J10164g	153.092	1049.48	-2.77721	TRUE	0.00735043
CAGL0L03047g	24.47	167.903	-2.77854	TRUE	0.00120637
CAGL0G04411g	43.6003	302.412	-2.7941	TRUE	1.85732e-06
CAGL0D03322g	26.9128	187.361	-2.79946	TRUE	0.000970934
CAGL0I03762g	44.0187	307.499	-2.80439	TRUE	1.01374e-06
CAGL0I03234g	36.0319	252.446	-2.80863	TRUE	9.54527e-07
CAGL0I01606g	18.964	134.266	-2.82376	TRUE	0.00523177
CAGL0A04301g	9.65338	68.4523	-2.82599	TRUE	0.0098474
CAGL0F06853g	13.0616	92.9464	-2.83107	TRUE	0.00177943
CAGL0H03509g	7.36409	52.4316	-2.83186	TRUE	0.00763602
CAGL0I07975g	21.0998	150.534	-2.83479	TRUE	0.000436174
CAGL0M12122g	21.2533	152.336	-2.84149	TRUE	0.00304842
CAGL0J11066g	17.6442	127.443	-2.85258	TRUE	0.00552924
CAGL0F00363g	17.021	123.064	-2.85402	TRUE	0.00333828
CAGL0G08272g	27.536	200.074	-2.86114	TRUE	0.00010595
CAGL0D01386g	8.21816	59.9357	-2.86653	TRUE	0.00517711
CAGL0J11220g	183.45	1339.63	-2.86837	TRUE	5.66302e-05
CAGL0I05038g	33.8661	247.444	-2.86919	TRUE	0.000149527
CAGL0I09790g	96.5756	711.822	-2.88179	TRUE	0.000127104
CAGL0H06127g	9.18364	67.7052	-2.88213	TRUE	0.00753169
CAGL0J07238g	140.584	1038.9	-2.88554	TRUE	3.91917e-05
CAGL0M09977g	23.1502	173.441	-2.90535	TRUE	8.13208e-06
CAGL0L05500g	12.2116	91.9475	-2.91256	TRUE	0.00350637
CAGL0D00528g	322.296	2447.83	-2.92504	TRUE	0.000163613
CAGL0D03718g	50.0879	380.745	-2.92629	TRUE	0.000208257
CAGL0H04521g	103.247	785.641	-2.92778	TRUE	4.25843e-05
CAGL0K06215g	11.6264	88.6862	-2.93131	TRUE	0.00676775
CAGL0G01826g	141.551	1093.6	-2.9497	TRUE	0.000200788
CAGL0H08734g	68.2447	527.811	-2.95123	TRUE	2.80287e-05
CAGL0K11748g	115.309	895.421	-2.95705	TRUE	0.000289778
CAGL0I08393g	47.3249	370.558	-2.96903	TRUE	7.68007e-08
CAGL0B03795g	35.9505	283.935	-2.98148	TRUE	1.37449e-07
CAGL0A04015g	88.8617	711.535	-3.0013	TRUE	0.00143266
CAGL0K10472g	18.964	152.63	-3.0087	TRUE	0.000202652
CAGL0I02398g	25.7598	207.789	-3.01193	TRUE	0.00177943
CAGL0E02343g	9.57199	77.801	-3.0229	TRUE	0.0043597
CAGL0G03091g	71.4141	580.632	-3.02334	TRUE	8.75829e-09
CAGL0G07843g	48.562	396.018	-3.02767	TRUE	0.00461994
CAGL0E00979g	13.2584	108.89	-3.03789	TRUE	0.00555579
CAGL0M06501g	69.2616	568.904	-3.03806	TRUE	0.00360843
CAGL0D02090g	142.2	1172.64	-3.04377	TRUE	0.00011487
CAGL0D03124g	33.1995	274.875	-3.04954	TRUE	3.91978e-06
CAGL0I05500g	14.4195	119.406	-3.04979	TRUE	0.00205249
CAGL0L11506g	55.3918	471.703	-3.09013	TRUE	0.000125057
CAGL0E04554g	72.6905	622.093	-3.09729	TRUE	7.65174e-07
CAGL0B03245g	22.7606	195.172	-3.10014	TRUE	0.00377314
CAGL0B04125g	20.9764	181.114	-3.11006	TRUE	0.000125057
CAGL0H09064g	20.0149	173.619	-3.11678	TRUE	0.00200102
CAGL0E03157g	63.3285	549.397	-3.11692	TRUE	0.00382994
CAGL0G01034g	85.6468	748.883	-3.12827	TRUE	0.00118577
CAGL0H06369g	62.3804	548.341	-3.13591	TRUE	0.000121753
CAGL0F04983g	17.2899	154.409	-3.15876	TRUE	0.000149452
CAGL0M12727g	10.0037	89.515	-3.1616	TRUE	0.00401078
CAGL0H04169g	14.1165	126.422	-3.16278	TRUE	0.000272487
CAGL0I06336g	6.19778	56.5371	-3.18938	TRUE	0.00558744
CAGL0F01683g	37.1722	341.834	-3.201	TRUE	0.0088494
CAGL0I04730g	33.832	311.406	-3.20233	TRUE	0.00610212
CAGL0G00440g	18.144	169.575	-3.22436	TRUE	0.000119818
CAGL0I06006g	9.88826	92.7863	-3.23012	TRUE	0.00801394
CAGL0C02343g	53.8031	521.124	-3.27587	TRUE	1.34966e-06
CAGL0J00957g	17.1064	166.996	-3.2872	TRUE	0.00157712
CAGL0K01551g	20.0449	198.615	-3.30867	TRUE	2.72653e-05
CAGL0M05225g	5.80943	58.2449	-3.32566	TRUE	0.00424854
CAGL0K04741g	143.953	1444.68	-3.32708	TRUE	0.0013873
CAGL0H09196g	14.6543	150.339	-3.35882	TRUE	0.00101462
CAGL0E05874g	46.1966	475.851	-3.36465	TRUE	5.11131e-08
CAGL0E05742g	16.4399	171.608	-3.38385	TRUE	1.18718e-05
CAGL0K07656g	27.8402	294.485	-3.40295	TRUE	0.00080554
CAGL0E04994g	62.8501	667.066	-3.40784	TRUE	6.40082e-06
CAGL0L10780g	137.372	1458.78	-3.40861	TRUE	1.1148e-12
CAGL0L08602g	7.2827	79.1293	-3.44167	TRUE	0.000587417
CAGL0K09284g	15.0046	163.811	-3.44855	TRUE	0.000208257
CAGL0J02376g	4.25878	47.0851	-3.46676	TRUE	0.00810749
CAGL0C02189g	80.0554	912.479	-3.51072	TRUE	4.32023e-06
CAGL0L10164g	10.8537	123.806	-3.51182	TRUE	0.00953074
CAGL0K03135g	94.3503	1081.22	-3.51849	TRUE	1.93664e-05
CAGL0K06809g	5.80943	69.7101	-3.5849	TRUE	0.00653843
CAGL0L11484g	43.6384	526.214	-3.59198	TRUE	6.76368e-12
CAGL0D04884g	8.13677	101.59	-3.64216	TRUE	0.00106179
CAGL0L12408g	6.3132	80.1135	-3.6656	TRUE	0.00105222
CAGL0L06754g	30.6073	389.16	-3.66842	TRUE	6.60804e-07
CAGL0C04257g	6.0443	77.5015	-3.68058	TRUE	0.00118577
CAGL0M14025g	21.9539	285.626	-3.70158	TRUE	4.84609e-06
CAGL0J05984g	13.7282	180.684	-3.71826	TRUE	9.53156e-05
CAGL0D02706g	12.7153	169.264	-3.73463	TRUE	4.49794e-05
CAGL0M04455g	3.40471	45.8495	-3.7513	TRUE	0.00683248
CAGL0I06204g	13.6468	185.893	-3.76784	TRUE	0.00369624
CAGL0J00473g	17.6442	242.524	-3.78086	TRUE	6.35316e-05
CAGL0M11946g	6.89837	95.391	-3.78953	TRUE	0.00154646
CAGL0K02211g	3.40471	48.056	-3.81911	TRUE	0.00684942
CAGL0F05577g	10.1531	148.046	-3.86605	TRUE	3.63179e-05
CAGL0H07975g	9.18766	135.032	-3.87746	TRUE	2.86802e-05
CAGL0I04994g	78.0223	1147.59	-3.87858	TRUE	4.15213e-05
CAGL0L02871g	21.1772	326.065	-3.94458	TRUE	0.000132918
CAGL0H03773g	12.0961	193.264	-3.99796	TRUE	1.21195e-05
CAGL0E03289g	29.7913	476.028	-3.99808	TRUE	1.25457e-06
CAGL0L10912g	4.87798	78.2075	-4.00295	TRUE	0.000783265
CAGL0C02519g	3.90849	63.0263	-4.01127	TRUE	0.00735043
CAGL0I03872g	6.27917	103.83	-4.04751	TRUE	0.000616361
CAGL0I10670g	4.87798	82.7348	-4.08414	TRUE	0.00534064
CAGL0H07579g	26.6953	455.537	-4.09291	TRUE	0.00735784
CAGL0E03245g	42.8617	743.064	-4.11573	TRUE	2.99285e-09
CAGL0M05775g	4.95938	87.6719	-4.14388	TRUE	0.00104079
CAGL0L00341g	14.3854	255.746	-4.15203	TRUE	6.54362e-07
CAGL0L03025g	2.31979	42.6658	-4.20101	TRUE	0.00540882
CAGL0A02552g	2.93899	56.3686	-4.2615	TRUE	0.00280599
CAGL0K09614g	18.6571	360.063	-4.27046	TRUE	9.6398e-07
CAGL0K02717g	3.63959	71.6032	-4.29818	TRUE	0.00376405
CAGL0M02607g	5.84748	116.791	-4.31997	TRUE	0.000216484
CAGL0F01705g	17.2939	345.93	-4.32214	TRUE	4.94645e-07
CAGL0G04763g	8.56846	171.664	-4.32441	TRUE	0.00280599
CAGL0F02563g	8.91876	185.749	-4.38037	TRUE	0.000143819
CAGL0K06919g	2.31979	52.8188	-4.50898	TRUE	0.002753
CAGL0I00286g	31.2738	718.515	-4.52199	TRUE	0.00245739
CAGL0I08063g	1	23.7836	-4.57189	TRUE	0.00620046
CAGL0H05137g	47.0126	1123.21	-4.57844	TRUE	7.25099e-13
CAGL0K07183g	1	24.2613	-4.60059	TRUE	0.00782174
CAGL0G02189g	6.54807	159.388	-4.60532	TRUE	0.00213319
CAGL0K09020g	1	24.9267	-4.63962	TRUE	0.00579688
CAGL0F07249g	1	25.2787	-4.65985	TRUE	0.00505396
CAGL0L11022g	1	25.3716	-4.66514	TRUE	0.00640159
CAGL0M07293g	8.21414	217.436	-4.72634	TRUE	0.000117026
CAGL0A01782g	29.9788	803.402	-4.74411	TRUE	0.00096124
CAGL0M07876g	1	27.9516	-4.80486	TRUE	0.00320004
CAGL0I09548g	2.31979	65.0859	-4.81028	TRUE	0.00126318
CAGL0G00484g	2.31979	65.3743	-4.81666	TRUE	0.00194555
CAGL0F05115g	13.7662	403.697	-4.87407	TRUE	2.60961e-08
CAGL0J03212g	36.0752	1133.35	-4.97344	TRUE	3.90184e-05
CAGL0J04378g	1	32.9149	-5.04067	TRUE	0.00296809
CAGL0J01023g	1	33.5054	-5.06632	TRUE	0.00534064
CAGL0B03641g	1	33.7682	-5.07759	TRUE	0.00397192
CAGL0L11528g	1	34.0338	-5.0889	TRUE	0.0013873
CAGL0G02629g	1	34.4123	-5.10485	TRUE	0.0015625
CAGL0K00825g	3.63959	126.34	-5.1174	TRUE	0.000169334
CAGL0F01727g	1	35.9711	-5.16877	TRUE	0.0013873
CAGL0K10362g	1	36.8697	-5.20437	TRUE	0.00117848
CAGL0M11154g	11.1267	433.712	-5.28465	TRUE	2.43795e-11
CAGL0F02673g	1	39.4625	-5.30241	TRUE	0.00121548
CAGL0F00429g	1	40.6761	-5.34611	TRUE	0.000575957
CAGL0F00649g	2.31979	95.1154	-5.35761	TRUE	0.000127104
CAGL0M05753g	1	42.975	-5.42543	TRUE	0.000495049
CAGL0K09042g	1	45.6783	-5.51344	TRUE	0.000577646
CAGL0L11066g	1	45.6917	-5.51386	TRUE	0.000604848
CAGL0B01122g	14.4668	670.592	-5.53461	TRUE	1.68004e-05
CAGL0E00517g	1	47.2653	-5.56271	TRUE	0.000272487
CAGL0I04642g	1	47.2803	-5.56317	TRUE	0.000721066
CAGL0K01991g	5.57858	275.867	-5.62793	TRUE	3.78286e-08
CAGL0I04246g	1	49.505	-5.6295	TRUE	0.000482044
CAGL0J09944g	1	51.7571	-5.69369	TRUE	0.00665375
CAGL0M06149g	1	52.0289	-5.70124	TRUE	0.000188658
CAGL0E01925g	1	54.1035	-5.75765	TRUE	0.000188658
CAGL0M01210g	1	58.2525	-5.86425	TRUE	0.000306187
CAGL0B01012g	1	61.5501	-5.94369	TRUE	0.000172058
CAGL0L03846g	10.2726	675.393	-6.03886	TRUE	3.69642e-13
CAGL0J10252g	1	75.9641	-6.24725	TRUE	9.89593e-05
CAGL0J03014g	1	87.1316	-6.44512	TRUE	1.24599e-05
CAGL0J10010g	1	87.7175	-6.45479	TRUE	1.58179e-05
CAGL0B02343g	1	88.1175	-6.46136	TRUE	0.000869513
CAGL0H06853g	1	105.258	-6.71778	TRUE	4.32023e-06
CAGL0J02948g	2.31979	357.885	-7.26936	TRUE	1.36325e-07
CAGL0B00792g	1	200.645	-7.6485	TRUE	1.13308e-06
CAGL0B04433g	1	216.564	-7.75865	TRUE	9.12767e-08
CAGL0I02574g	1	225.262	-7.81546	TRUE	8.21632e-07
CAGL0K12848g	1	225.683	-7.81816	TRUE	1.09822e-05
