# Supplementary material for: From environmental adaptation to host survival: Attributes that mediate pathogenicity of Candida auris
Source: Virulence. 2022 Feb 10;13(1):191–214. doi: 10.1080/21505594.2022.2026037 (PMC8837256; doi:10.1080/21505594.2022.2026037)
Supplement: Supplemental Material [file KVIR_A_2026037_SM8193.zip › supplementary/Table S4 D_Ctropicalis_fungal DEGs.xlsx]

## Sheet: C.tropicalis DEGs 15mpi
id	mean_A_mrn	mean_B_mrn	log2_fc_mrn	DESeq2	DESeq2_adj_pval
CTRG_00004	1363.91	4.32947	8.29934	TRUE	2.1648e-64		Table S4: Differentially expressed fungal genes during Candida – whole blood infection.
CTRG_03648	19609	70.3395	8.12297	TRUE	1.15869e-37		Following data are given for (A) C. tropicalis infections in different sheets:
CTRG_05160	1411.21	5.35023	8.04312	TRUE	7.36704e-48		For each gene (ID according to CGD) the mean MRN value for 0 min and the compared time point,
CTRG_06250	966.184	3.72214	8.02002	TRUE	4.75751e-05		the log2FC vs. 0 min (abs(log2FC) ≥ 1.5), and the p-value calculated by DESeq2 (adjusted p-value ≤ 0.01)
CTRG_05828	4777.58	22.861	7.70725	TRUE	1.30873e-83
CTRG_01093	877.876	4.21302	7.70302	TRUE	1.74608e-54
CTRG_04927	5205.47	25.623	7.66645	TRUE	0.00897804
CTRG_04828	290.112	1.49493	7.60038	TRUE	6.14079e-24
CTRG_00976	3978.32	22.1572	7.48824	TRUE	0.000187217
CTRG_04919	4475.46	25.5629	7.45184	TRUE	3.11702e-31
CTRG_06100	647.823	3.99334	7.34186	TRUE	1.9599e-06
CTRG_05562	493.844	3.74587	7.04261	TRUE	5.68408e-29
CTRG_00992	132.982	1.12373	6.88679	TRUE	1.05178e-10
CTRG_03676	685.349	7.16655	6.57942	TRUE	5.68408e-29
CTRG_03823	451.138	4.72428	6.57733	TRUE	1.18732e-28
CTRG_00221	1232.66	13.2146	6.5435	TRUE	0.000626381
CTRG_04692	5794.99	66.4716	6.44592	TRUE	4.65385e-78
CTRG_05402	100.648	1.22247	6.36338	TRUE	4.41912e-11
CTRG_05906	856.955	12.1741	6.13733	TRUE	1.11979e-71
CTRG_04702	8623.54	123.743	6.12286	TRUE	1.828e-18
CTRG_03584	101.733	1.49493	6.08857	TRUE	6.87245e-13
CTRG_05272	71.6334	1.12373	5.99426	TRUE	1.01439e-09
CTRG_02280	884.497	14.1619	5.96477	TRUE	1.14377e-43
CTRG_06203	10446.1	178.804	5.86844	TRUE	3.8173e-07
CTRG_02210	110.321	1.97227	5.80571	TRUE	8.16801e-14
CTRG_01648	969.361	17.7137	5.7741	TRUE	8.9704e-18
CTRG_02110	504.588	9.57861	5.71915	TRUE	4.20134e-23
CTRG_04599	464.593	8.87995	5.70927	TRUE	3.50105e-39
CTRG_01884	846.704	16.3066	5.69833	TRUE	5.43944e-59
CTRG_01660	120.788	2.4598	5.61779	TRUE	1.77672e-11
CTRG_00940	1083.14	22.8749	5.56531	TRUE	1.15869e-37
CTRG_05048	193.825	4.26302	5.50674	TRUE	2.74367e-20
CTRG_00888	4792.57	108.483	5.46526	TRUE	9.9609e-20
CTRG_05010	116.82	2.70727	5.4313	TRUE	1.11011e-11
CTRG_00162	125.365	3.1022	5.3367	TRUE	4.11505e-14
CTRG_02466	39.0447	1	5.28705	TRUE	6.26211e-08
CTRG_02636	1227.34	31.5695	5.28086	TRUE	1.15869e-37
CTRG_03067	12145.7	335.161	5.17945	TRUE	3.58564e-16
CTRG_03694	162.762	4.53434	5.16573	TRUE	2.04914e-18
CTRG_00394	610.948	17.2257	5.14842	TRUE	6.86124e-40
CTRG_04986	408.994	12.0104	5.08972	TRUE	2.71901e-32
CTRG_04615	27155.8	803.655	5.07854	TRUE	0.000145428
CTRG_03352	65.3309	1.93987	5.07373	TRUE	2.37123e-12
CTRG_04679	126.578	3.79321	5.06046	TRUE	2.79218e-11
CTRG_01005	1131.8	35.5157	4.99401	TRUE	7.19399e-31
CTRG_05176	409.61	12.9328	4.98514	TRUE	1.29024e-18
CTRG_03431	61.5101	2.0386	4.91517	TRUE	1.23446e-11
CTRG_01131	304.117	10.116	4.90991	TRUE	2.89754e-22
CTRG_06081	784.353	26.9386	4.86376	TRUE	3.21879e-14
CTRG_02737	200.345	6.92915	4.85367	TRUE	1.69927e-12
CTRG_06249	1307.53	45.2814	4.85178	TRUE	0.000834737
CTRG_01831	105.142	3.73707	4.81429	TRUE	1.2175e-14
CTRG_02627	1092.79	38.8766	4.81297	TRUE	2.72635e-12
CTRG_04552	212.331	7.60882	4.8025	TRUE	2.48764e-25
CTRG_02032	21771.2	798.49	4.769	TRUE	1.07452e-17
CTRG_04617	960.799	35.267	4.76785	TRUE	1.49024e-11
CTRG_05144	546.6	20.0826	4.76647	TRUE	9.10603e-13
CTRG_04425	224.135	8.44091	4.73083	TRUE	7.22745e-25
CTRG_01141	242.938	9.32963	4.70263	TRUE	1.0039e-25
CTRG_03861	76.3866	2.95347	4.69284	TRUE	5.13711e-12
CTRG_01793	1554.51	60.8014	4.67622	TRUE	6.20642e-29
CTRG_03441	594.104	23.4678	4.66196	TRUE	2.47195e-13
CTRG_05360	910.504	36.2354	4.65119	TRUE	2.77414e-22
CTRG_02765	1104.01	44.8252	4.6223	TRUE	3.74181e-18
CTRG_01656	202.398	8.25989	4.61493	TRUE	5.04083e-11
CTRG_06032	1948.96	80.3787	4.59975	TRUE	9.75989e-20
CTRG_00156	121.658	5.06308	4.58667	TRUE	1.98277e-12
CTRG_05989	82.179	3.42467	4.58473	TRUE	8.43493e-08
CTRG_05222	142.06	5.97181	4.57219	TRUE	1.26257e-10
CTRG_03633	364.208	16.0477	4.50432	TRUE	5.96336e-11
CTRG_03125	3222.25	142.945	4.49454	TRUE	1.99661e-12
CTRG_03859	39.0372	1.7424	4.4857	TRUE	1.89475e-06
CTRG_03635	84.8632	3.80328	4.47982	TRUE	2.35022e-10
CTRG_03800	76.5327	3.48081	4.45858	TRUE	1.77371e-11
CTRG_00157	26.5281	1.22247	4.43966	TRUE	2.84222e-06
CTRG_03959	143.269	6.6437	4.43059	TRUE	4.65722e-16
CTRG_05482	13311	622.938	4.41739	TRUE	3.08263e-15
CTRG_01758	36.7811	1.72481	4.41446	TRUE	2.83916e-07
CTRG_03801	198.415	9.37223	4.40398	TRUE	3.82238e-23
CTRG_02496	56.0128	2.731	4.35825	TRUE	3.76476e-10
CTRG_02773	20.4451	1	4.35368	TRUE	2.29736e-06
CTRG_01989	20.4376	1	4.35316	TRUE	1.56366e-06
CTRG_03993	252.043	12.7379	4.30647	TRUE	1.07467e-19
CTRG_04307	17961.3	930.73	4.27039	TRUE	0.00334562
CTRG_04892	14526.8	759.128	4.25823	TRUE	2.47041e-20
CTRG_01595	52.2772	2.7472	4.25015	TRUE	2.78742e-08
CTRG_05258	1494.59	79.6654	4.22965	TRUE	2.11744e-34
CTRG_00457	1723.81	92.9948	4.21231	TRUE	3.82134e-16
CTRG_00064	194.983	10.807	4.17331	TRUE	2.26291e-15
CTRG_03620	39.683	2.23607	4.14949	TRUE	2.74138e-06
CTRG_03478	530.975	31.0815	4.09451	TRUE	7.54281e-24
CTRG_05447	2014.22	118.6	4.08605	TRUE	4.65009e-34
CTRG_05231	290.182	17.3728	4.06206	TRUE	1.01519e-12
CTRG_00011	142	8.54116	4.05532	TRUE	3.57068e-18
CTRG_05622	2355.83	141.789	4.05442	TRUE	1.71313e-29
CTRG_02806	476.43	28.9317	4.04154	TRUE	3.04207e-31
CTRG_04501	98.3888	6.00282	4.03478	TRUE	1.23232e-12
CTRG_02844	284.881	17.4963	4.02524	TRUE	3.97355e-10
CTRG_03753	115.678	7.16503	4.013	TRUE	2.29833e-09
CTRG_01691	168.477	10.577	3.99354	TRUE	1.05178e-10
CTRG_04035	15506.7	979.137	3.98523	TRUE	6.11286e-16
CTRG_04135	24.6253	1.56867	3.97253	TRUE	0.000183012
CTRG_02699	43.9678	2.81201	3.96677	TRUE	8.08999e-06
CTRG_04941	608.667	38.9659	3.96537	TRUE	1.13012e-15
CTRG_03831	103.352	6.65275	3.95747	TRUE	3.82887e-13
CTRG_00584	1915.97	124.549	3.9433	TRUE	7.91166e-19
CTRG_04354	2249.92	146.361	3.94227	TRUE	1.05176e-11
CTRG_02132	338.635	22.2276	3.92931	TRUE	1.28513e-12
CTRG_00615	39.6727	2.63088	3.91453	TRUE	3.93387e-06
CTRG_02529	62.2992	4.15828	3.90516	TRUE	6.15954e-07
CTRG_02017	14.673	1	3.87509	TRUE	1.95048e-05
CTRG_02412	53.6666	3.66055	3.87389	TRUE	4.11822e-07
CTRG_04827	84.7633	5.78497	3.87306	TRUE	1.70589e-09
CTRG_06058	202.745	14.0063	3.85552	TRUE	8.96195e-07
CTRG_01140	14.4257	1	3.85057	TRUE	8.59378e-05
CTRG_01286	153.655	10.7072	3.84305	TRUE	6.79993e-10
CTRG_03677	17.4947	1.22247	3.83905	TRUE	5.94384e-05
CTRG_02649	174.416	12.1955	3.83811	TRUE	9.40041e-08
CTRG_04618	1094.6	78.0617	3.80964	TRUE	3.11427e-10
CTRG_05928	85.084	6.07922	3.80693	TRUE	3.51224e-07
CTRG_05978	51.7964	3.71948	3.79968	TRUE	1.13683e-10
CTRG_02374	1865.45	134.411	3.7948	TRUE	1.79429e-07
CTRG_05182	5846.09	423.478	3.78711	TRUE	1.24803e-17
CTRG_02265	28.788	2.0886	3.78486	TRUE	3.99377e-05
CTRG_04712	590.788	43.0897	3.77723	TRUE	1.06861e-18
CTRG_00953	646.326	47.353	3.77074	TRUE	3.74652e-15
CTRG_01503	56.5821	4.14681	3.77027	TRUE	2.66156e-10
CTRG_06101	217.202	16.3408	3.73249	TRUE	4.43351e-09
CTRG_03951	2263.79	170.729	3.72896	TRUE	1.40561e-17
CTRG_00909	2769.79	209.287	3.72622	TRUE	1.35014e-12
CTRG_00714	292.943	22.1711	3.72387	TRUE	1.60601e-17
CTRG_03950	393.369	29.8004	3.72248	TRUE	1.56647e-12
CTRG_05958	193.856	14.7118	3.71994	TRUE	8.19672e-07
CTRG_05623	661.887	50.3756	3.71579	TRUE	1.77141e-16
CTRG_03257	309.998	24.0465	3.68836	TRUE	7.54575e-27
CTRG_02008	2654.67	206.656	3.68323	TRUE	1.74692e-28
CTRG_03946	66.8115	5.21029	3.68066	TRUE	4.16821e-10
CTRG_04658	23.2755	1.81613	3.67987	TRUE	1.14813e-05
CTRG_02545	12.7402	1	3.67132	TRUE	9.72535e-05
CTRG_02618	786.528	61.783	3.67022	TRUE	6.86763e-11
CTRG_01594	846.791	67.947	3.63952	TRUE	1.85535e-15
CTRG_05531	62.328	5.04548	3.62682	TRUE	1.14417e-08
CTRG_03043	150.862	12.2708	3.61993	TRUE	2.41388e-07
CTRG_05716	274.259	22.5071	3.60709	TRUE	1.7318e-13
CTRG_03389	6389.11	528.942	3.59443	TRUE	1.89168e-08
CTRG_05417	617.237	52.0153	3.56882	TRUE	2.42492e-09
CTRG_00109	39.3284	3.31575	3.56817	TRUE	0.000365321
CTRG_05965	800.501	68.2061	3.55293	TRUE	3.13838e-06
CTRG_03629	260.891	22.2366	3.55244	TRUE	6.49842e-10
CTRG_02456	2083.37	178.472	3.54515	TRUE	5.57005e-08
CTRG_02700	141.308	12.1314	3.54203	TRUE	2.24365e-09
CTRG_01885	4244.25	365.106	3.53913	TRUE	7.32974e-09
CTRG_06001	2043.25	176.101	3.53639	TRUE	8.33801e-23
CTRG_04328	389.794	33.6289	3.53494	TRUE	5.59421e-17
CTRG_00610	853.697	74.047	3.52721	TRUE	1.14779e-31
CTRG_01043	472.618	41.2883	3.51687	TRUE	7.04643e-11
CTRG_02955	1107.52	96.8585	3.51531	TRUE	1.24222e-13
CTRG_05042	74.4492	6.55262	3.50611	TRUE	1.50774e-09
CTRG_00464	1245.35	109.993	3.50106	TRUE	1.79076e-11
CTRG_00614	65.8674	5.90142	3.48043	TRUE	7.59622e-07
CTRG_05999	13.8801	1.24747	3.47595	TRUE	0.00223658
CTRG_04546	94.7667	8.54382	3.47143	TRUE	2.24991e-07
CTRG_01581	70.6045	6.36547	3.47142	TRUE	0.000193832
CTRG_01587	504.191	45.6641	3.46484	TRUE	2.00531e-11
CTRG_00099	96.0132	8.77831	3.45122	TRUE	1.64157e-05
CTRG_02101	15.7792	1.44493	3.44895	TRUE	0.000815845
CTRG_05131	93.2384	8.56489	3.44442	TRUE	2.02519e-10
CTRG_00488	399.62	36.7739	3.44187	TRUE	2.9889e-07
CTRG_04203	3330.66	312.176	3.41538	TRUE	3.96113e-27
CTRG_05894	147.739	13.9875	3.40084	TRUE	6.1107e-13
CTRG_05143	257.343	24.4329	3.3968	TRUE	7.41151e-07
CTRG_00273	68.6732	6.52276	3.39619	TRUE	2.62643e-08
CTRG_04031	4119.43	392.734	3.39082	TRUE	4.42357e-07
CTRG_01512	64.026	6.13535	3.38344	TRUE	2.81538e-08
CTRG_05177	194.053	18.6636	3.37815	TRUE	2.10426e-17
CTRG_03679	374.384	36.4003	3.36249	TRUE	3.22831e-07
CTRG_03939	10.2031	1	3.35094	TRUE	0.000928302
CTRG_05905	43.5308	4.27194	3.34907	TRUE	2.43268e-06
CTRG_03594	78.8928	7.74863	3.34788	TRUE	1.07163e-10
CTRG_05165	257.361	25.3193	3.34549	TRUE	9.32249e-14
CTRG_05923	13.8464	1.3712	3.336	TRUE	0.00130895
CTRG_00887	14.5419	1.44493	3.33114	TRUE	0.00122074
CTRG_01990	29.5622	2.97974	3.31049	TRUE	0.00390354
CTRG_03875	1199.67	121.045	3.30903	TRUE	1.01647e-14
CTRG_02877	60.0495	6.07922	3.3042	TRUE	1.5854e-05
CTRG_01812	244.808	25.1053	3.28559	TRUE	1.91487e-07
CTRG_03915	190.321	19.5562	3.28273	TRUE	4.19556e-16
CTRG_03437	116.336	12.0165	3.27522	TRUE	2.33586e-11
CTRG_00395	110.814	11.4477	3.27502	TRUE	1.23859e-07
CTRG_05139	698.402	72.169	3.27461	TRUE	1.1631e-21
CTRG_01571	421.865	43.6448	3.2729	TRUE	5.83192e-12
CTRG_02945	841.686	87.0881	3.27273	TRUE	8.99864e-10
CTRG_05986	27.1312	2.831	3.26057	TRUE	0.000721651
CTRG_01724	3556.05	375.471	3.2435	TRUE	4.79301e-19
CTRG_04458	33.4462	3.55581	3.23359	TRUE	0.000592095
CTRG_05901	28.2536	3.01087	3.23018	TRUE	6.01278e-06
CTRG_03472	62.6089	6.68515	3.22734	TRUE	3.86299e-08
CTRG_00110	111.703	12.0506	3.21249	TRUE	0.00168334
CTRG_00680	46.8272	5.07915	3.20469	TRUE	1.23626e-05
CTRG_01889	397.919	43.6395	3.18877	TRUE	3.02458e-17
CTRG_06030	3475.73	384.702	3.1755	TRUE	1.04841e-22
CTRG_03432	771.55	85.523	3.17338	TRUE	2.10665e-19
CTRG_06050	182.308	20.2541	3.1701	TRUE	3.02187e-11
CTRG_05009	149.531	16.7331	3.15966	TRUE	9.20079e-07
CTRG_04924	847.029	94.9792	3.15673	TRUE	1.07467e-19
CTRG_04234	10243.2	1151.41	3.1532	TRUE	4.86747e-25
CTRG_03420	25.4942	2.87094	3.15058	TRUE	3.75766e-05
CTRG_02361	57.6673	6.50401	3.14835	TRUE	4.25142e-05
CTRG_00700	11.9999	1.3712	3.12951	TRUE	0.00559306
CTRG_02767	399.104	45.7771	3.12407	TRUE	2.70086e-14
CTRG_02870	75.5054	8.75622	3.1082	TRUE	2.32973e-07
CTRG_03313	209.899	24.4077	3.10429	TRUE	5.67907e-06
CTRG_03683	3019.06	351.124	3.10404	TRUE	1.37291e-05
CTRG_01635	1086.82	126.577	3.10203	TRUE	4.40992e-18
CTRG_03477	227.368	26.4833	3.10187	TRUE	2.03208e-18
CTRG_04278	304.373	35.6957	3.09202	TRUE	2.01268e-12
CTRG_00161	9.50891	1.12373	3.08098	TRUE	0.00424993
CTRG_00284	34.4927	4.10409	3.07115	TRUE	0.000251212
CTRG_06204	1667.41	201.396	3.0495	TRUE	2.72927e-19
CTRG_05316	112.644	13.6425	3.04559	TRUE	1.30656e-07
CTRG_05019	416.17	50.6525	3.03847	TRUE	1.04139e-20
CTRG_06088	3551.24	433.815	3.03317	TRUE	8.56317e-14
CTRG_05514	327.491	40.0951	3.02996	TRUE	4.07113e-16
CTRG_03942	5808.44	715.509	3.02111	TRUE	3.33682e-15
CTRG_02964	47.4127	5.94808	2.99478	TRUE	0.00107551
CTRG_00461	409.254	51.4291	2.99234	TRUE	6.74362e-16
CTRG_01079	1708.92	215.005	2.99064	TRUE	3.01807e-19
CTRG_03291	279.85	35.4593	2.98042	TRUE	3.1305e-15
CTRG_03045	328.923	41.7347	2.97843	TRUE	1.29783e-07
CTRG_03066	40.8101	5.18055	2.97775	TRUE	0.00969623
CTRG_01142	20.0467	2.54834	2.97573	TRUE	0.000710937
CTRG_03693	412.756	52.9182	2.96345	TRUE	2.74066e-14
CTRG_01109	1541.57	198.776	2.95518	TRUE	1.38317e-13
CTRG_05691	87.9909	11.4405	2.9432	TRUE	1.03134e-10
CTRG_01187	1053.81	137.99	2.93298	TRUE	3.85341e-09
CTRG_02314	297.614	39.2343	2.92325	TRUE	1.21723e-09
CTRG_02710	126.235	16.7296	2.91563	TRUE	1.35806e-06
CTRG_05791	1690.55	224.216	2.91453	TRUE	3.68153e-09
CTRG_00013	14071.6	1869.1	2.91237	TRUE	2.56067e-13
CTRG_03229	418.993	55.7862	2.90895	TRUE	3.17371e-11
CTRG_04054	10.825	1.44493	2.90529	TRUE	0.00937317
CTRG_01543	60.1904	8.03894	2.90446	TRUE	0.000104946
CTRG_06224	224.532	30.1071	2.89875	TRUE	2.86594e-10
CTRG_05163	7.43883	1	2.89508	TRUE	0.00460434
CTRG_04626	3036.23	409.681	2.88971	TRUE	4.73284e-13
CTRG_03092	274.052	37.1574	2.88273	TRUE	1.75759e-06
CTRG_00219	21.8859	2.96967	2.88162	TRUE	0.000347567
CTRG_05197	81.4793	11.1086	2.87476	TRUE	0.00174715
CTRG_04126	22.6651	3.09201	2.87385	TRUE	0.000312015
CTRG_03078	544.391	74.5502	2.86836	TRUE	5.66273e-08
CTRG_01711	163.886	22.5066	2.86427	TRUE	9.78891e-08
CTRG_06167	26.1134	3.62214	2.84988	TRUE	0.00396443
CTRG_04834	19.0354	2.65448	2.84218	TRUE	0.00969625
CTRG_02106	126.089	17.7172	2.83122	TRUE	1.10705e-05
CTRG_05890	35.6314	5.02928	2.82473	TRUE	7.21826e-05
CTRG_01730	370.256	52.381	2.82141	TRUE	1.7266e-12
CTRG_04987	375.897	53.1851	2.82124	TRUE	7.02008e-19
CTRG_04682	1196.56	170.802	2.80849	TRUE	3.23029e-12
CTRG_01653	399.671	57.1356	2.80635	TRUE	4.40246e-14
CTRG_06064	54.1051	7.73983	2.80539	TRUE	1.5897e-07
CTRG_02442	19.5848	2.80461	2.80387	TRUE	0.00151836
CTRG_00196	594.022	85.3682	2.79875	TRUE	1.74951e-17
CTRG_02094	538.906	77.5981	2.79594	TRUE	1.37018e-19
CTRG_00037	29.6071	4.26454	2.79548	TRUE	0.000925475
CTRG_00788	437.767	63.3695	2.7883	TRUE	5.83001e-07
CTRG_01861	208.172	30.1544	2.78734	TRUE	6.25349e-15
CTRG_00779	158.464	22.9956	2.78473	TRUE	1.04446e-08
CTRG_05506	3544.91	515.386	2.78202	TRUE	2.65338e-09
CTRG_01173	42.4409	6.22402	2.76954	TRUE	3.49811e-06
CTRG_01021	1679.77	247.331	2.76375	TRUE	8.86112e-09
CTRG_02333	608.456	89.6127	2.76338	TRUE	7.81045e-15
CTRG_03323	159.168	23.508	2.75932	TRUE	2.65282e-07
CTRG_01948	129.026	19.1306	2.75371	TRUE	3.4198e-07
CTRG_03115	21.2229	3.1522	2.75119	TRUE	0.00606253
CTRG_00328	61.459	9.21711	2.73724	TRUE	0.000626381
CTRG_04248	263.605	39.735	2.7299	TRUE	6.22147e-12
CTRG_01697	41.4732	6.31674	2.71493	TRUE	0.00216781
CTRG_01045	2952.79	452.347	2.70658	TRUE	1.30712e-13
CTRG_00718	41.0488	6.30642	2.70245	TRUE	4.82912e-06
CTRG_04625	47.1831	7.30509	2.69129	TRUE	8.50004e-06
CTRG_02427	201.673	31.4642	2.68024	TRUE	7.43459e-12
CTRG_03948	273.542	42.7098	2.67912	TRUE	2.58115e-10
CTRG_05440	169.403	26.6611	2.66765	TRUE	1.0705e-07
CTRG_00727	133.616	21.0856	2.66376	TRUE	7.87838e-12
CTRG_06226	116.578	18.4134	2.66246	TRUE	5.53737e-08
CTRG_02053	116.339	18.4029	2.66033	TRUE	4.1959e-10
CTRG_01557	137.378	22.1032	2.63583	TRUE	1.01545e-05
CTRG_02171	501.487	80.7837	2.63408	TRUE	4.49235e-11
CTRG_03682	1452.39	235.118	2.62697	TRUE	9.91162e-09
CTRG_04991	3988.41	648.488	2.62066	TRUE	3.72356e-08
CTRG_00222	38.7827	6.30782	2.6202	TRUE	8.17849e-05
CTRG_04672	28.9064	4.79048	2.59315	TRUE	0.00118497
CTRG_01514	91.2584	15.1278	2.59276	TRUE	3.17747e-05
CTRG_04939	69.9444	11.6249	2.58899	TRUE	6.64583e-05
CTRG_01508	254.952	42.4723	2.58563	TRUE	8.9e-10
CTRG_00254	583.685	97.9949	2.57441	TRUE	3.27022e-05
CTRG_01795	6542.92	1100.37	2.57194	TRUE	3.32731e-05
CTRG_01692	11.4679	1.93107	2.57013	TRUE	0.00533678
CTRG_04535	168.684	28.5416	2.56318	TRUE	2.69566e-05
CTRG_02576	464.335	78.6315	2.56199	TRUE	9.25356e-08
CTRG_03464	1080.9	184.044	2.5541	TRUE	7.82812e-12
CTRG_05665	593.693	101.287	2.55127	TRUE	2.56067e-13
CTRG_04530	327.488	56.0012	2.54791	TRUE	2.17777e-08
CTRG_02756	85.8148	14.7202	2.54343	TRUE	0.000275472
CTRG_05016	92.1398	15.8757	2.53701	TRUE	0.000100957
CTRG_03733	73.5426	12.6731	2.53681	TRUE	0.000333407
CTRG_02949	22538.3	3897.06	2.53192	TRUE	4.87305e-16
CTRG_02168	784.021	136.257	2.52456	TRUE	1.43146e-06
CTRG_02029	30.3573	5.27814	2.52394	TRUE	0.00449805
CTRG_02972	1352.88	235.705	2.52099	TRUE	6.02872e-10
CTRG_05889	611.55	106.99	2.51499	TRUE	1.36797e-14
CTRG_05840	1093.55	191.393	2.51442	TRUE	4.65227e-09
CTRG_00896	406.617	71.1877	2.51397	TRUE	2.23504e-10
CTRG_01938	2159.55	379.076	2.51017	TRUE	1.17351e-13
CTRG_04302	779.166	137.452	2.503	TRUE	6.26211e-08
CTRG_02060	6866.01	1227.15	2.48416	TRUE	9.8759e-17
CTRG_03962	1116.35	199.981	2.48085	TRUE	0.00116383
CTRG_04694	139.59	25.0087	2.48069	TRUE	0.000204491
CTRG_04621	630.876	113.306	2.47713	TRUE	2.25313e-08
CTRG_04796	528.813	95.2517	2.47294	TRUE	1.65158e-09
CTRG_00582	330.147	59.4836	2.47254	TRUE	1.0041e-08
CTRG_03459	77.6354	14.0157	2.46967	TRUE	8.98505e-07
CTRG_01888	15.5907	2.82094	2.46644	TRUE	0.00696469
CTRG_00637	327.535	59.4805	2.46116	TRUE	2.23227e-10
CTRG_00809	396.456	72.0206	2.46068	TRUE	7.29535e-07
CTRG_03461	55.6882	10.1222	2.45986	TRUE	6.41265e-05
CTRG_02435	399.411	72.7043	2.45776	TRUE	1.64174e-11
CTRG_02463	32.9968	6.01915	2.45469	TRUE	0.000719411
CTRG_00331	16.0339	2.92834	2.45297	TRUE	0.0052673
CTRG_02390	366.163	67.3558	2.44261	TRUE	3.65818e-13
CTRG_00945	1003.24	185.744	2.43327	TRUE	6.04596e-12
CTRG_01343	1623.82	302.984	2.42208	TRUE	4.85903e-12
CTRG_02733	1446.49	271.208	2.41508	TRUE	1.03583e-10
CTRG_05126	144.583	27.1124	2.41487	TRUE	3.72923e-07
CTRG_00306	196.283	36.8089	2.41481	TRUE	6.15237e-11
CTRG_02490	69.4499	13.0831	2.40827	TRUE	0.000339037
CTRG_02952	602.751	113.921	2.40353	TRUE	4.22399e-07
CTRG_05710	1608.71	305.017	2.39894	TRUE	3.09478e-08
CTRG_00882	4052.18	769.81	2.39612	TRUE	0.000286213
CTRG_03247	118.334	22.6585	2.38475	TRUE	2.30051e-05
CTRG_00668	128.889	24.7135	2.38275	TRUE	5.19425e-05
CTRG_02306	39.4045	7.56136	2.38164	TRUE	0.00547838
CTRG_03752	57.1742	11.0056	2.37712	TRUE	0.00110525
CTRG_04642	592.572	114.469	2.37204	TRUE	1.11866e-07
CTRG_04446	806.143	156.935	2.36087	TRUE	1.07682e-12
CTRG_04587	112.939	22.1507	2.35011	TRUE	2.96121e-08
CTRG_06079	71.6747	14.0727	2.34856	TRUE	0.000835622
CTRG_02834	156.121	30.6687	2.34783	TRUE	5.21011e-06
CTRG_04483	55.0414	10.8206	2.34674	TRUE	6.40743e-05
CTRG_01050	90.8038	17.9121	2.34182	TRUE	3.28619e-05
CTRG_05530	36.8474	7.2773	2.34009	TRUE	0.00245257
CTRG_01206	47.4728	9.37616	2.34003	TRUE	0.00459568
CTRG_04329	209.107	41.3244	2.33918	TRUE	6.15773e-11
CTRG_00519	1201.38	238.147	2.33477	TRUE	8.03377e-06
CTRG_05202	487.771	96.7892	2.33329	TRUE	7.43929e-05
CTRG_04690	3711.55	738.343	2.32966	TRUE	1.86414e-14
CTRG_01154	462.857	92.1892	2.3279	TRUE	9.85441e-14
CTRG_02181	334.146	67.1166	2.31574	TRUE	9.72114e-09
CTRG_05796	423.272	85.1624	2.3133	TRUE	0.000543961
CTRG_03198	432.327	87.0146	2.31279	TRUE	5.50734e-14
CTRG_03360	241.98	48.7845	2.31039	TRUE	3.09064e-06
CTRG_05595	48.5738	9.82329	2.3059	TRUE	0.0010681
CTRG_01626	317.522	64.2444	2.30521	TRUE	1.11264e-08
CTRG_04669	388.006	78.5608	2.3042	TRUE	5.03092e-06
CTRG_02395	183.637	37.3657	2.29707	TRUE	3.85271e-09
CTRG_00621	1700.5	346.349	2.29566	TRUE	1.29366e-06
CTRG_04122	449.942	92.6663	2.27962	TRUE	1.88889e-05
CTRG_00725	37.4005	7.71496	2.27733	TRUE	0.00047587
CTRG_04722	36.4279	7.55129	2.27025	TRUE	0.00265298
CTRG_03101	784.97	163.133	2.26659	TRUE	2.2787e-07
CTRG_03601	176.026	36.6116	2.26541	TRUE	1.39348e-07
CTRG_03568	44.7533	9.38242	2.25396	TRUE	0.0017637
CTRG_04821	1053.48	221.77	2.24802	TRUE	9.05253e-13
CTRG_00103	619.146	130.341	2.24799	TRUE	5.87763e-08
CTRG_02377	2468.39	519.665	2.24791	TRUE	0.000366172
CTRG_04391	55.677	11.748	2.24466	TRUE	0.000461299
CTRG_00319	167.237	35.7487	2.22593	TRUE	7.34121e-07
CTRG_01541	55.6557	12.0354	2.20924	TRUE	0.000339618
CTRG_01835	48.0483	10.4684	2.19845	TRUE	0.000521841
CTRG_00280	39.6655	8.65482	2.19631	TRUE	0.000442974
CTRG_04608	114.661	25.0199	2.19623	TRUE	5.72569e-06
CTRG_04114	37.4991	8.18616	2.1956	TRUE	0.000528209
CTRG_03911	534.674	116.934	2.19296	TRUE	4.79045e-06
CTRG_05602	142.07	31.1039	2.19143	TRUE	2.25028e-06
CTRG_02617	593.07	130.004	2.18965	TRUE	1.98949e-06
CTRG_01471	51.6104	11.3169	2.18918	TRUE	0.000173771
CTRG_05340	773.332	169.743	2.18774	TRUE	3.30404e-09
CTRG_02620	762.524	168.205	2.18056	TRUE	2.35161e-06
CTRG_00589	102.051	22.7691	2.16414	TRUE	1.91648e-05
CTRG_00305	267.279	59.6346	2.16413	TRUE	2.46331e-11
CTRG_04609	42.0715	9.44583	2.15509	TRUE	0.000389754
CTRG_02869	28.3797	6.40977	2.14651	TRUE	0.00728776
CTRG_05080	54.2685	12.2597	2.14619	TRUE	0.000449089
CTRG_05771	47.9033	10.8318	2.14486	TRUE	0.000915533
CTRG_00604	21.7099	4.91143	2.14414	TRUE	0.009488
CTRG_02096	487.584	110.371	2.1433	TRUE	2.45381e-09
CTRG_01750	395.723	89.6429	2.14223	TRUE	2.67302e-08
CTRG_01743	687.532	156.326	2.13687	TRUE	3.68845e-07
CTRG_05624	1147.34	262.553	2.12762	TRUE	2.17715e-12
CTRG_02732	88.6676	20.2972	2.12712	TRUE	5.97758e-07
CTRG_02673	237.488	54.5373	2.12254	TRUE	4.58501e-05
CTRG_01068	864.746	199.048	2.11916	TRUE	6.12356e-05
CTRG_01957	429.163	98.944	2.11684	TRUE	3.30118e-08
CTRG_02573	378.975	87.6681	2.11198	TRUE	5.20276e-07
CTRG_01521	1498.17	348.882	2.10239	TRUE	2.35008e-15
CTRG_01494	49.1181	11.4446	2.10159	TRUE	0.00335807
CTRG_00642	834.942	194.796	2.09971	TRUE	3.24091e-06
CTRG_03392	953.273	222.925	2.09633	TRUE	4.36969e-07
CTRG_03062	71.5412	16.7307	2.09627	TRUE	0.000892989
CTRG_05137	2604.31	610.679	2.09241	TRUE	1.47687e-15
CTRG_00342	4173.14	978.861	2.09196	TRUE	8.06935e-09
CTRG_00199	78.0423	18.3527	2.08827	TRUE	0.00256575
CTRG_00243	1467.27	345.104	2.08803	TRUE	2.62034e-07
CTRG_01365	555.992	130.864	2.08699	TRUE	9.46845e-10
CTRG_00658	1073.43	253.144	2.08419	TRUE	1.18367e-10
CTRG_02229	193.866	46.0862	2.07265	TRUE	0.00127894
CTRG_02320	242.922	57.9671	2.06719	TRUE	5.25419e-09
CTRG_01895	87.8698	21.0056	2.06459	TRUE	0.00238126
CTRG_01457	60.1256	14.4249	2.05942	TRUE	0.0001629
CTRG_05578	41.3671	9.93209	2.05831	TRUE	0.00237779
CTRG_05751	169.343	41.3009	2.0357	TRUE	6.27541e-05
CTRG_01625	104.448	25.474	2.03569	TRUE	3.78796e-06
CTRG_05027	61.3927	14.9787	2.03516	TRUE	0.00058492
CTRG_01053	26.985	6.60123	2.03135	TRUE	0.00397471
CTRG_02980	210.658	51.5938	2.02963	TRUE	6.17226e-05
CTRG_05834	67.3058	16.5344	2.02526	TRUE	0.00280422
CTRG_00747	11443.7	2819.14	2.02122	TRUE	0.000917143
CTRG_03873	238.168	58.6974	2.02061	TRUE	2.47695e-07
CTRG_00491	131.262	32.4002	2.01837	TRUE	0.000106106
CTRG_02067	502.094	124	2.01762	TRUE	1.45869e-09
CTRG_05950	345.889	85.4474	2.0172	TRUE	4.07534e-06
CTRG_00259	9118.48	2255.19	2.01554	TRUE	2.44691e-09
CTRG_05200	197.13	48.768	2.01514	TRUE	0.000953183
CTRG_04066	667.931	165.242	2.01512	TRUE	1.181e-08
CTRG_05593	734.312	181.97	2.01269	TRUE	3.70281e-11
CTRG_00546	49.8074	12.3539	2.0114	TRUE	0.000421396
CTRG_00951	1181.77	294.594	2.00414	TRUE	2.304e-05
CTRG_02557	42.0752	10.5107	2.00111	TRUE	0.00238166
CTRG_00832	92.3533	23.1008	1.99922	TRUE	0.000204904
CTRG_00021	227.44	57.7215	1.9783	TRUE	0.00035989
CTRG_02123	137.844	35.186	1.96997	TRUE	0.000900176
CTRG_01669	114.831	29.344	1.96837	TRUE	5.51289e-05
CTRG_00008	221.929	56.7249	1.96804	TRUE	1.34121e-07
CTRG_04700	125.764	32.2799	1.96201	TRUE	0.000544902
CTRG_02498	40.5156	10.4135	1.96002	TRUE	0.00705697
CTRG_02219	358.178	92.2533	1.957	TRUE	1.26853e-05
CTRG_02938	644.238	166.055	1.95593	TRUE	0.000363185
CTRG_00726	5838.46	1505.55	1.9553	TRUE	1.50196e-11
CTRG_04311	687.427	177.745	1.9514	TRUE	8.57788e-09
CTRG_03872	70.264	18.2439	1.94537	TRUE	0.000133863
CTRG_04656	203.073	52.9635	1.93893	TRUE	8.9778e-07
CTRG_00318	67.2362	17.5719	1.93597	TRUE	0.00116574
CTRG_05305	3016	789.98	1.93275	TRUE	1.88889e-05
CTRG_04583	219.865	57.5933	1.93264	TRUE	2.3871e-05
CTRG_04627	353.414	93.1654	1.92349	TRUE	5.28628e-08
CTRG_02513	120.302	31.7241	1.92301	TRUE	2.31224e-05
CTRG_02621	1015.98	268.088	1.92209	TRUE	1.07927e-07
CTRG_02734	198.97	52.5278	1.9214	TRUE	0.000139825
CTRG_00245	52.0825	13.761	1.92021	TRUE	0.00150697
CTRG_02373	45.0506	11.9617	1.91312	TRUE	0.00222089
CTRG_05529	51.0023	13.5487	1.91241	TRUE	0.006496
CTRG_00895	53.9514	14.3517	1.91043	TRUE	0.0012068
CTRG_03999	1525.53	406.919	1.90649	TRUE	7.36709e-08
CTRG_04761	106.012	28.3646	1.90207	TRUE	7.33636e-06
CTRG_00819	2821.67	755.346	1.90134	TRUE	8.018e-11
CTRG_03508	186.979	50.1979	1.89718	TRUE	0.00135203
CTRG_02233	129.598	34.8206	1.89603	TRUE	0.000250664
CTRG_00343	50.5727	13.6222	1.8924	TRUE	0.00474452
CTRG_03716	567.956	153.275	1.88966	TRUE	5.92321e-05
CTRG_04589	267.266	72.1952	1.8883	TRUE	0.000208413
CTRG_02465	100.51	27.1686	1.88733	TRUE	0.000274044
CTRG_03265	38.9913	10.558	1.88481	TRUE	0.00175528
CTRG_04459	110.365	29.9024	1.88395	TRUE	5.20441e-05
CTRG_04420	122.617	33.2331	1.88347	TRUE	1.14869e-05
CTRG_05695	81.5108	22.1156	1.88193	TRUE	6.36935e-05
CTRG_02887	219.612	59.6064	1.88141	TRUE	7.33057e-06
CTRG_02561	50.8638	13.8916	1.87243	TRUE	0.00705386
CTRG_01751	334.464	91.3625	1.87218	TRUE	8.94973e-08
CTRG_01974	394.342	108.49	1.86188	TRUE	3.40235e-08
CTRG_00579	1063.7	293.631	1.85702	TRUE	3.05825e-07
CTRG_02410	898.443	248.808	1.8524	TRUE	0.00171698
CTRG_05586	706.449	195.911	1.85039	TRUE	4.61817e-06
CTRG_00955	257.755	71.5124	1.84973	TRUE	0.00597451
CTRG_00192	83.8109	23.3354	1.84462	TRUE	0.000139082
CTRG_06166	921.62	257.831	1.83775	TRUE	4.91595e-07
CTRG_01300	2159.17	605.323	1.8347	TRUE	1.4949e-07
CTRG_00509	95.3461	26.7615	1.83301	TRUE	6.46661e-05
CTRG_03393	314.505	88.2748	1.83301	TRUE	6.74189e-06
CTRG_04942	151.948	42.6823	1.83187	TRUE	1.90276e-05
CTRG_05008	21819.4	6148.81	1.82723	TRUE	0.000383128
CTRG_05749	2966.15	840.99	1.81843	TRUE	1.53841e-06
CTRG_00916	49.9984	14.1851	1.8175	TRUE	0.00670261
CTRG_05372	73.4341	20.8895	1.81367	TRUE	0.000267595
CTRG_04067	7741.03	2204.64	1.81198	TRUE	6.66238e-06
CTRG_01123	183.202	52.2954	1.80868	TRUE	1.30906e-05
CTRG_03132	1260.67	360.38	1.80659	TRUE	2.45381e-09
CTRG_04688	45.2753	13.0112	1.79897	TRUE	0.00301004
CTRG_03969	59.2216	17.0433	1.79692	TRUE	0.000738413
CTRG_03166	60.8785	17.5427	1.79506	TRUE	0.000578067
CTRG_04389	84.6321	24.4132	1.79354	TRUE	0.000389901
CTRG_06099	298.32	86.0672	1.79333	TRUE	7.19028e-05
CTRG_04149	2102.63	606.924	1.79261	TRUE	0.000147333
CTRG_02226	1517.34	438.25	1.79172	TRUE	0.000114203
CTRG_05994	509.345	147.159	1.79126	TRUE	4.8825e-07
CTRG_04595	637.261	184.215	1.7905	TRUE	0.00135219
CTRG_04324	159.873	46.2364	1.78982	TRUE	0.000201702
CTRG_01859	169.137	48.9774	1.78801	TRUE	3.31635e-05
CTRG_05136	41.1587	11.9518	1.78397	TRUE	0.00414527
CTRG_02062	349.465	101.531	1.78323	TRUE	8.60411e-07
CTRG_03549	145.183	42.2163	1.782	TRUE	1.73042e-05
CTRG_00508	112.004	32.5992	1.78065	TRUE	0.000260751
CTRG_02108	2219.12	646.675	1.77888	TRUE	3.06686e-09
CTRG_00773	61.8623	18.0375	1.77806	TRUE	0.00210901
CTRG_04681	82.7608	24.1381	1.77763	TRUE	0.00159276
CTRG_06237	690.374	202.838	1.76705	TRUE	1.79051e-06
CTRG_03263	100.66	29.6822	1.76182	TRUE	0.00154033
CTRG_03622	130.097	38.3876	1.76088	TRUE	1.37262e-05
CTRG_02831	115.855	34.1975	1.76036	TRUE	8.30682e-05
CTRG_04165	326.8	96.5512	1.75904	TRUE	1.66338e-06
CTRG_01593	683.783	202.201	1.75775	TRUE	2.79559e-09
CTRG_00541	836.372	248.081	1.75333	TRUE	0.000744012
CTRG_00795	64.5591	19.2555	1.74535	TRUE	0.00113619
CTRG_01946	89.7914	26.8572	1.74127	TRUE	0.000456313
CTRG_03020	323.99	97.0183	1.73962	TRUE	0.00106471
CTRG_04522	567.809	170.304	1.73729	TRUE	3.85271e-09
CTRG_05244	761.884	228.523	1.73723	TRUE	8.54601e-06
CTRG_02880	126.136	37.852	1.73653	TRUE	5.54333e-05
CTRG_05888	185.641	55.7705	1.73494	TRUE	0.000773662
CTRG_02830	178.962	53.7692	1.7348	TRUE	1.45574e-05
CTRG_00135	209.58	63.189	1.72976	TRUE	0.000440709
CTRG_02402	3543.54	1070.35	1.72711	TRUE	1.52247e-08
CTRG_02899	387.465	117.338	1.7234	TRUE	0.0024944
CTRG_02440	116.798	35.4025	1.72209	TRUE	0.00658077
CTRG_01333	42.9629	13.0437	1.71974	TRUE	0.00705386
CTRG_01119	192.931	58.7442	1.71557	TRUE	0.000333407
CTRG_01455	2365.4	720.527	1.71496	TRUE	0.00190674
CTRG_00850	642.757	196.778	1.7077	TRUE	0.000590542
CTRG_04421	81.6832	25.0398	1.70582	TRUE	0.00978702
CTRG_01495	784.134	241.324	1.70013	TRUE	5.80311e-07
CTRG_03886	70.2014	21.6056	1.70009	TRUE	0.000135191
CTRG_05618	5518.87	1698.9	1.69977	TRUE	7.11378e-07
CTRG_00453	139.208	42.9336	1.69706	TRUE	0.000648381
CTRG_02958	373.798	116.027	1.68779	TRUE	0.00223853
CTRG_00834	669.155	208.473	1.68248	TRUE	5.6043e-07
CTRG_02092	693.371	218.985	1.66279	TRUE	1.36277e-06
CTRG_00383	1456.73	460.135	1.66261	TRUE	0.000109414
CTRG_04362	394.88	124.896	1.66069	TRUE	5.09057e-05
CTRG_01462	446.202	141.153	1.66043	TRUE	4.5701e-06
CTRG_03111	315.268	100.193	1.6538	TRUE	0.000318139
CTRG_01072	505.972	161.174	1.65044	TRUE	2.38567e-05
CTRG_00950	461.809	147.448	1.64709	TRUE	1.47596e-07
CTRG_05188	180.469	57.7573	1.64368	TRUE	5.77868e-06
CTRG_03446	2155.84	690.786	1.64194	TRUE	5.51886e-08
CTRG_04516	1626.17	521.317	1.64124	TRUE	3.29819e-06
CTRG_04521	429.59	137.729	1.64113	TRUE	0.0013439
CTRG_01160	202.531	64.9898	1.63986	TRUE	0.00249091
CTRG_04578	1131.19	363.116	1.63934	TRUE	5.6645e-06
CTRG_00413	525.213	168.727	1.63821	TRUE	0.00256426
CTRG_00474	183.311	58.9532	1.63665	TRUE	0.000293712
CTRG_05767	168.914	54.4561	1.63312	TRUE	3.01713e-05
CTRG_02900	249.03	80.4284	1.63054	TRUE	0.000378768
CTRG_05146	735.527	238.165	1.62682	TRUE	0.00219056
CTRG_05100	436.555	141.668	1.62365	TRUE	1.38502e-07
CTRG_01340	528.566	172.027	1.61945	TRUE	0.000126263
CTRG_01796	571.775	186.232	1.61834	TRUE	7.76419e-06
CTRG_05320	2649.49	863.493	1.61746	TRUE	0.00100393
CTRG_01074	887.117	289.88	1.61367	TRUE	0.00643858
CTRG_04734	392.613	128.333	1.61321	TRUE	4.7294e-08
CTRG_05263	525.907	172.104	1.61152	TRUE	5.60153e-07
CTRG_03286	183.899	60.2452	1.61	TRUE	4.2215e-05
CTRG_04070	83.4663	27.3526	1.60951	TRUE	0.00175877
CTRG_02626	154.776	50.969	1.60249	TRUE	0.00026033
CTRG_04603	130.068	42.8468	1.60201	TRUE	0.00027006
CTRG_02232	271.708	89.5245	1.6017	TRUE	0.000590571
CTRG_03334	230.214	75.9367	1.60011	TRUE	0.000947053
CTRG_02714	377.685	124.682	1.59893	TRUE	9.37892e-06
CTRG_04216	83.2401	27.526	1.59648	TRUE	0.000849154
CTRG_05654	51.6492	17.0892	1.59566	TRUE	0.009832
CTRG_02050	724.107	239.978	1.5933	TRUE	2.53791e-07
CTRG_05063	853.698	283.271	1.59154	TRUE	6.67339e-08
CTRG_03719	1658.98	553.307	1.58415	TRUE	0.00111332
CTRG_03063	118.959	39.7353	1.58197	TRUE	0.00476334
CTRG_03213	1467.88	491.166	1.57945	TRUE	0.000192807
CTRG_02697	88.7676	29.7138	1.5789	TRUE	0.000447693
CTRG_03766	1833.87	614.522	1.57735	TRUE	2.28526e-06
CTRG_00537	305.27	102.33	1.57686	TRUE	1.20088e-05
CTRG_00581	197.131	66.2774	1.57256	TRUE	0.00154033
CTRG_01019	51.9901	17.4807	1.57248	TRUE	0.00773946
CTRG_01671	726.487	244.566	1.57071	TRUE	0.00453995
CTRG_01920	158.063	53.3291	1.5675	TRUE	0.00166717
CTRG_05164	150.425	51.125	1.55695	TRUE	0.000648381
CTRG_03455	684.908	232.817	1.55672	TRUE	5.42833e-07
CTRG_02471	717.429	244.927	1.55048	TRUE	5.72163e-06
CTRG_01006	188.093	64.3068	1.5484	TRUE	5.63529e-05
CTRG_00688	300.435	102.744	1.548	TRUE	9.53438e-05
CTRG_00670	980.758	335.753	1.5465	TRUE	2.29736e-06
CTRG_02684	246.562	84.7478	1.5407	TRUE	0.000297657
CTRG_04648	118.759	40.8225	1.5406	TRUE	0.000828909
CTRG_05532	586.338	201.62	1.5401	TRUE	0.00203626
CTRG_00016	2148.54	738.972	1.53977	TRUE	4.65994e-06
CTRG_03920	98.862	34.0252	1.53881	TRUE	0.00233559
CTRG_06209	140.054	48.3338	1.53488	TRUE	0.00194639
CTRG_05946	126.65	43.8181	1.53125	TRUE	0.00255743
CTRG_04206	508.018	175.956	1.52966	TRUE	2.05646e-06
CTRG_02668	1672.4	579.319	1.52949	TRUE	1.91418e-06
CTRG_00159	1608.03	557.185	1.52906	TRUE	0.00356548
CTRG_04928	1330.77	461.278	1.52856	TRUE	0.000117629
CTRG_01255	1186	411.391	1.52752	TRUE	1.49976e-05
CTRG_01296	85.2242	29.6686	1.52233	TRUE	0.000564252
CTRG_00122	1486.33	517.584	1.52189	TRUE	2.81431e-05
CTRG_05515	562.03	196.217	1.5182	TRUE	0.000576582
CTRG_03881	106.607	37.2796	1.51584	TRUE	0.001447
CTRG_05502	878.03	307.371	1.51429	TRUE	1.55331e-07
CTRG_02563	285.116	99.9264	1.51261	TRUE	4.2215e-05
CTRG_05106	1394.71	488.82	1.51259	TRUE	0.000355978
CTRG_00220	225.999	79.2504	1.51183	TRUE	0.000613602
CTRG_04728	25249.4	8855.29	1.51163	TRUE	0.00476334
CTRG_01299	8240.17	2894.91	1.50916	TRUE	0.00202543
CTRG_06151	84.3236	29.7888	1.50117	TRUE	0.00899803
CTRG_03037	449.774	158.996	1.50021	TRUE	0.000506445
CTRG_00790	46.9795	133.129	-1.50272	TRUE	0.00410544
CTRG_04957	54.5531	155.01	-1.50663	TRUE	0.0027362
CTRG_05414	76.7151	218.613	-1.5108	TRUE	0.00204037
CTRG_04966	115.614	329.902	-1.51272	TRUE	0.00919968
CTRG_02322	44.6646	127.687	-1.51541	TRUE	0.00179075
CTRG_06112	25.6441	73.4372	-1.51788	TRUE	0.00539386
CTRG_05115	1699.45	4888.59	-1.52435	TRUE	7.01992e-05
CTRG_04646	552.948	1592.17	-1.52578	TRUE	0.000916563
CTRG_03519	190.405	548.49	-1.52639	TRUE	2.44625e-06
CTRG_04665	134.856	388.92	-1.52806	TRUE	0.0012488
CTRG_01389	43.4311	125.352	-1.52919	TRUE	0.00351065
CTRG_02034	274.811	795.776	-1.53392	TRUE	0.000681729
CTRG_02360	52.0962	150.917	-1.5345	TRUE	0.00302074
CTRG_00894	84.7345	246.232	-1.539	TRUE	0.000138601
CTRG_01572	87.6739	254.948	-1.53999	TRUE	0.00175905
CTRG_02849	21.781	63.4194	-1.54185	TRUE	0.00521435
CTRG_02758	100.18	293.426	-1.5504	TRUE	3.71224e-05
CTRG_04112	114.721	336.28	-1.55153	TRUE	0.00021429
CTRG_03687	104.945	308.631	-1.55625	TRUE	0.00048112
CTRG_03239	48.4129	142.737	-1.55989	TRUE	0.000702415
CTRG_02447	70.159	207.308	-1.56308	TRUE	1.8758e-05
CTRG_03865	199.011	588.413	-1.56398	TRUE	9.01465e-05
CTRG_02167	31.5934	94.0712	-1.57413	TRUE	0.00809368
CTRG_00696	70.2002	209.104	-1.57468	TRUE	6.26866e-06
CTRG_03518	77.3232	230.328	-1.57472	TRUE	7.83435e-05
CTRG_06094	1381.55	4144.08	-1.58477	TRUE	0.000468396
CTRG_00524	538.48	1617.72	-1.587	TRUE	6.79315e-06
CTRG_01589	57.6284	173.408	-1.58932	TRUE	0.000124647
CTRG_04965	136.321	410.692	-1.59104	TRUE	4.18882e-06
CTRG_00765	45.3239	136.854	-1.5943	TRUE	0.00489238
CTRG_04997	108.618	330.436	-1.60511	TRUE	1.66713e-05
CTRG_03164	29.1351	88.6661	-1.60563	TRUE	0.00585965
CTRG_05313	76.7949	233.875	-1.60666	TRUE	3.31533e-05
CTRG_04256	46.5248	141.764	-1.60742	TRUE	0.00191176
CTRG_02104	52.6519	160.73	-1.61008	TRUE	0.00443122
CTRG_04301	34.575	105.653	-1.61153	TRUE	0.000210993
CTRG_03936	70.9754	217.482	-1.6155	TRUE	0.000790606
CTRG_04652	3197.68	9841.45	-1.62184	TRUE	3.94892e-08
CTRG_00540	69.4998	214.747	-1.62756	TRUE	0.000775048
CTRG_00903	90.0297	278.728	-1.63039	TRUE	0.00103381
CTRG_05485	145.117	450.545	-1.63446	TRUE	0.000244248
CTRG_05082	35.735	110.96	-1.63464	TRUE	0.00224446
CTRG_05607	130.492	406.167	-1.63812	TRUE	1.10705e-05
CTRG_00338	349.558	1088.43	-1.63864	TRUE	1.7774e-07
CTRG_02317	124.917	389.427	-1.64038	TRUE	0.00176905
CTRG_04885	1834.58	5726.21	-1.64213	TRUE	4.67986e-10
CTRG_00969	19.0029	59.5165	-1.64707	TRUE	0.00820888
CTRG_05158	545.792	1714.55	-1.65141	TRUE	3.73422e-05
CTRG_06007	34.1555	107.308	-1.65156	TRUE	0.000342935
CTRG_05429	142.928	449.225	-1.65215	TRUE	3.19231e-07
CTRG_05194	81.8928	257.7	-1.65388	TRUE	4.25603e-06
CTRG_04020	301.809	949.841	-1.65405	TRUE	4.60299e-05
CTRG_05303	67.7681	213.493	-1.65551	TRUE	7.50165e-05
CTRG_01602	81.7232	257.689	-1.65681	TRUE	0.00154967
CTRG_05062	354.191	1117.83	-1.6581	TRUE	8.38095e-07
CTRG_05745	75.8386	242.58	-1.67746	TRUE	3.06277e-05
CTRG_04993	37.1121	118.78	-1.67833	TRUE	0.00153298
CTRG_04317	59.7447	191.517	-1.68059	TRUE	0.000178671
CTRG_05003	33.9957	109.277	-1.68457	TRUE	0.00530001
CTRG_02309	42.6483	137.543	-1.68932	TRUE	0.000348498
CTRG_02064	150.038	484.459	-1.69104	TRUE	0.000485353
CTRG_04493	516.485	1675.09	-1.69745	TRUE	5.82392e-08
CTRG_00362	115.584	376.227	-1.70266	TRUE	8.28062e-07
CTRG_01997	177.474	578.195	-1.70395	TRUE	0.000752075
CTRG_04280	238.953	778.932	-1.70477	TRUE	7.48815e-07
CTRG_01315	6784.87	22208.1	-1.71069	TRUE	2.71596e-09
CTRG_02907	63.5228	209.587	-1.7222	TRUE	0.00138599
CTRG_00821	26.8027	88.4641	-1.72272	TRUE	0.000386506
CTRG_04117	24.669	81.4614	-1.72342	TRUE	0.00343309
CTRG_00760	71.349	236.386	-1.72818	TRUE	0.000250921
CTRG_05428	78.4856	261.34	-1.73543	TRUE	3.31635e-05
CTRG_04496	69.9531	233.036	-1.73609	TRUE	0.00175528
CTRG_00214	102.503	341.911	-1.73796	TRUE	0.00633434
CTRG_01316	44.9879	150.475	-1.74191	TRUE	5.82324e-05
CTRG_03380	23.78	79.8185	-1.74697	TRUE	0.00520089
CTRG_02985	37.4705	126.045	-1.75011	TRUE	0.000609125
CTRG_01740	14.0013	47.1579	-1.75194	TRUE	0.00470352
CTRG_04326	32.5087	109.761	-1.75547	TRUE	0.00360875
CTRG_04032	26.7427	90.2982	-1.75555	TRUE	0.000232257
CTRG_03826	9058.06	30768.3	-1.76417	TRUE	1.85888e-06
CTRG_03954	41.2799	140.494	-1.767	TRUE	0.00311349
CTRG_04104	127.258	434.811	-1.77263	TRUE	2.97546e-05
CTRG_06135	45.2364	154.912	-1.77589	TRUE	5.42408e-05
CTRG_03386	270.383	927.525	-1.77838	TRUE	0.000698675
CTRG_01057	82.4911	283.776	-1.78244	TRUE	1.48228e-06
CTRG_03591	143.704	494.557	-1.78304	TRUE	8.59064e-09
CTRG_02230	60.7936	209.804	-1.78705	TRUE	3.70688e-05
CTRG_05444	98.1991	338.91	-1.78712	TRUE	2.50814e-05
CTRG_02289	2402.45	8342.72	-1.79601	TRUE	4.96779e-07
CTRG_04434	52.5542	183.077	-1.80057	TRUE	0.00320937
CTRG_00414	2368.2	8269.78	-1.80406	TRUE	2.44029e-08
CTRG_03318	63.1697	220.77	-1.80524	TRUE	0.00276778
CTRG_05350	26.5468	93.3283	-1.81378	TRUE	0.000156724
CTRG_04856	3949.88	13901	-1.8153	TRUE	2.37638e-11
CTRG_04868	25.2983	89.1892	-1.81783	TRUE	0.00187382
CTRG_00369	42.5421	150.454	-1.82236	TRUE	0.00157848
CTRG_00376	25.1908	89.0931	-1.82242	TRUE	0.000807199
CTRG_05415	26.633	94.6899	-1.83	TRUE	6.22482e-05
CTRG_05235	51.9025	184.606	-1.83058	TRUE	0.00273784
CTRG_00176	33.0929	117.774	-1.83143	TRUE	7.04676e-05
CTRG_04534	52.0596	185.443	-1.83274	TRUE	0.00175413
CTRG_03514	79.5919	283.706	-1.8337	TRUE	0.000493619
CTRG_00818	81.8232	291.765	-1.83423	TRUE	1.96247e-06
CTRG_00006	30.3474	108.881	-1.84311	TRUE	0.000122398
CTRG_00781	15.9453	57.2351	-1.84377	TRUE	0.00272726
CTRG_01834	19.6672	70.7238	-1.84641	TRUE	0.00213839
CTRG_01161	35.3916	127.386	-1.84773	TRUE	0.00513701
CTRG_03986	92.5182	333.125	-1.84826	TRUE	8.24576e-06
CTRG_03834	102.758	370.763	-1.85125	TRUE	2.78139e-08
CTRG_01822	30.707	111.06	-1.8547	TRUE	0.000683558
CTRG_04347	306.427	1110.88	-1.85808	TRUE	2.63945e-06
CTRG_05254	20.1391	73.0601	-1.85908	TRUE	0.000909172
CTRG_04260	41.0726	149.565	-1.86453	TRUE	9.03607e-05
CTRG_01667	56.1976	204.676	-1.86476	TRUE	8.67588e-07
CTRG_03806	55.2375	201.875	-1.86974	TRUE	2.63201e-06
CTRG_01897	55.2212	202.005	-1.8711	TRUE	0.000158197
CTRG_02612	10.0171	36.763	-1.87579	TRUE	0.0036323
CTRG_03657	21.5526	79.1488	-1.87671	TRUE	0.000272656
CTRG_05248	267.971	984.544	-1.87738	TRUE	1.05728e-08
CTRG_00352	353	1300.61	-1.88145	TRUE	4.201e-07
CTRG_03443	23.3967	86.2076	-1.88151	TRUE	0.000446884
CTRG_06154	155.754	573.918	-1.88158	TRUE	1.13369e-08
CTRG_05795	31.5611	116.311	-1.88177	TRUE	0.00262444
CTRG_04064	20.2328	74.5697	-1.8819	TRUE	0.000230375
CTRG_00322	50.1907	185.312	-1.88446	TRUE	0.00244527
CTRG_04784	88.0334	325.205	-1.88523	TRUE	0.000328351
CTRG_03745	24.8949	92.0655	-1.88681	TRUE	0.00352545
CTRG_03361	54.8367	202.974	-1.88808	TRUE	3.12785e-06
CTRG_03485	23.6039	87.8885	-1.89665	TRUE	0.00037099
CTRG_05367	44.7597	167.039	-1.89992	TRUE	0.00913976
CTRG_04792	136.512	510.437	-1.9027	TRUE	4.8717e-09
CTRG_00504	31.3749	117.503	-1.90501	TRUE	4.38859e-05
CTRG_02730	231.825	868.539	-1.90555	TRUE	1.06825e-10
CTRG_01880	33.3464	125.643	-1.91373	TRUE	0.00253758
CTRG_04854	80.3772	303.782	-1.91818	TRUE	1.06538e-06
CTRG_03968	39.794	150.741	-1.92145	TRUE	5.48547e-06
CTRG_06170	159.222	605.259	-1.92651	TRUE	1.81463e-06
CTRG_01982	46.8498	178.216	-1.92751	TRUE	0.000539349
CTRG_02827	153.505	584.012	-1.92771	TRUE	1.01834e-06
CTRG_02556	422.021	1612.59	-1.934	TRUE	7.71137e-08
CTRG_05972	146.49	561.033	-1.93729	TRUE	0.000515505
CTRG_00804	36.3829	140.247	-1.94664	TRUE	0.00211973
CTRG_02970	40.3446	155.591	-1.94731	TRUE	2.91586e-07
CTRG_01177	99.0857	382.387	-1.94828	TRUE	7.79868e-08
CTRG_01199	34.66	133.792	-1.94865	TRUE	0.00868276
CTRG_02692	46.0082	178.588	-1.95668	TRUE	5.68903e-06
CTRG_01799	443.492	1721.85	-1.95698	TRUE	5.02523e-09
CTRG_04498	126.77	493.568	-1.96103	TRUE	0.00152074
CTRG_01931	218.023	851.977	-1.96633	TRUE	1.42614e-06
CTRG_04455	29.642	115.844	-1.96647	TRUE	0.00216781
CTRG_02635	34.7886	136.025	-1.96718	TRUE	0.00137649
CTRG_01362	43.6782	171.001	-1.96902	TRUE	1.6767e-07
CTRG_03521	169.911	665.529	-1.96972	TRUE	3.25715e-07
CTRG_05213	116.469	457.709	-1.97448	TRUE	7.69775e-07
CTRG_03889	38.1658	150.1	-1.97557	TRUE	0.000232039
CTRG_04189	17.4635	68.8422	-1.97895	TRUE	0.00117208
CTRG_06131	32.9494	130.486	-1.98557	TRUE	0.00413741
CTRG_05377	8.89715	35.5735	-1.99939	TRUE	0.00494583
CTRG_00660	40.0824	160.351	-2.00019	TRUE	0.00917289
CTRG_00044	613.446	2455.05	-2.00074	TRUE	1.11917e-05
CTRG_04270	33.8208	136.187	-2.00961	TRUE	0.0018906
CTRG_05192	535.42	2158.85	-2.01152	TRUE	2.27619e-10
CTRG_04005	71.5699	289.337	-2.01533	TRUE	0.000102403
CTRG_06066	15.1849	61.4693	-2.01723	TRUE	0.00655001
CTRG_05856	50.1347	203.488	-2.02106	TRUE	0.000701931
CTRG_02454	42.2137	171.456	-2.02205	TRUE	6.72415e-05
CTRG_04883	21.7386	88.4209	-2.02413	TRUE	0.00458704
CTRG_04622	42.0365	171.366	-2.02736	TRUE	6.56055e-06
CTRG_03729	28.3197	116.012	-2.03439	TRUE	1.62586e-05
CTRG_06153	62.2868	255.502	-2.03633	TRUE	9.41094e-06
CTRG_02005	192.158	789.918	-2.03941	TRUE	2.62885e-11
CTRG_05361	47.0206	193.291	-2.03941	TRUE	2.64016e-06
CTRG_04006	198.157	816.692	-2.04315	TRUE	6.53733e-09
CTRG_03233	50.9037	209.995	-2.04451	TRUE	1.94814e-07
CTRG_00783	357.923	1477.81	-2.04574	TRUE	1.87854e-11
CTRG_05287	61.3293	253.966	-2.04999	TRUE	7.40502e-05
CTRG_00364	70.1253	290.411	-2.05009	TRUE	5.44338e-05
CTRG_00281	25.724	106.622	-2.05132	TRUE	0.00141567
CTRG_05606	143.793	596.07	-2.05149	TRUE	6.39839e-07
CTRG_02786	67.0076	278.168	-2.05356	TRUE	1.66713e-05
CTRG_06123	12.9	53.6318	-2.05572	TRUE	0.00126495
CTRG_00548	10.1382	42.2864	-2.06039	TRUE	0.00687947
CTRG_03735	20.6012	86.1172	-2.06357	TRUE	0.00741697
CTRG_00325	18.7071	78.4369	-2.06795	TRUE	8.09054e-05
CTRG_02324	16.5171	69.2762	-2.0684	TRUE	0.000347079
CTRG_03279	13.5268	56.7863	-2.06972	TRUE	0.00110348
CTRG_03143	12.8426	53.9847	-2.07162	TRUE	0.0070916
CTRG_02392	1738.42	7313.1	-2.0727	TRUE	1.95686e-13
CTRG_03718	211.447	889.592	-2.07285	TRUE	2.39735e-11
CTRG_03746	70.908	299.543	-2.07874	TRUE	4.0541e-09
CTRG_04981	69.1316	292.709	-2.08205	TRUE	3.15481e-06
CTRG_03496	6.52113	27.6783	-2.08556	TRUE	0.00715248
CTRG_02396	260.643	1106.94	-2.08643	TRUE	0.000251489
CTRG_00417	22.1069	93.9139	-2.08684	TRUE	0.00314547
CTRG_00177	26.2184	111.443	-2.08765	TRUE	4.34688e-06
CTRG_03552	121.547	517.043	-2.08877	TRUE	2.99183e-08
CTRG_01394	111.031	474.375	-2.09507	TRUE	8.837e-10
CTRG_01757	38.95	166.499	-2.09582	TRUE	2.77916e-07
CTRG_05992	70.5198	301.47	-2.09591	TRUE	7.08808e-05
CTRG_02421	24.84	106.567	-2.10102	TRUE	0.00399658
CTRG_02983	24.7289	106.19	-2.10237	TRUE	0.00070163
CTRG_04492	15.2736	65.7032	-2.10493	TRUE	0.0010893
CTRG_04436	781.765	3367.93	-2.10706	TRUE	2.05611e-10
CTRG_05104	338.551	1459.78	-2.10831	TRUE	1.35598e-12
CTRG_02433	47.359	204.22	-2.10841	TRUE	8.47363e-07
CTRG_05112	22.2692	96.228	-2.11141	TRUE	0.000312214
CTRG_05364	14.0724	60.82	-2.11167	TRUE	0.000773454
CTRG_05148	24.1683	104.455	-2.11169	TRUE	0.000392959
CTRG_02031	53.522	231.596	-2.11341	TRUE	8.73518e-07
CTRG_01345	103.714	450.199	-2.11795	TRUE	5.83467e-10
CTRG_05081	25.3032	109.987	-2.11993	TRUE	2.41195e-06
CTRG_00768	8.73735	38.1334	-2.12579	TRUE	0.00208151
CTRG_03234	5.82318	25.4489	-2.12772	TRUE	0.00386349
CTRG_03053	46.3915	203.062	-2.12999	TRUE	0.000209116
CTRG_05366	29.9641	131.177	-2.13021	TRUE	2.11988e-05
CTRG_01611	11.9561	52.6763	-2.13941	TRUE	0.00901011
CTRG_03414	50.4979	222.51	-2.13957	TRUE	4.91619e-06
CTRG_06225	26.1897	115.412	-2.13972	TRUE	1.71481e-05
CTRG_05261	20.9394	92.285	-2.13987	TRUE	0.00127928
CTRG_05352	94.5371	416.838	-2.14054	TRUE	1.5076e-05
CTRG_00104	41.9117	185.101	-2.14289	TRUE	0.000322531
CTRG_05337	35.4404	156.599	-2.14361	TRUE	0.00015303
CTRG_03112	317.926	1406.88	-2.14574	TRUE	1.29399e-14
CTRG_05620	30.0278	133.025	-2.14732	TRUE	0.000491869
CTRG_04577	31.6784	140.553	-2.14954	TRUE	5.04888e-06
CTRG_03996	41.4622	184.183	-2.15127	TRUE	1.95967e-05
CTRG_03202	52.6428	234.877	-2.15759	TRUE	1.48881e-07
CTRG_04529	16.3223	72.8808	-2.15869	TRUE	0.00132201
CTRG_05621	24.4242	109.073	-2.15891	TRUE	9.65062e-05
CTRG_05510	1080.64	4833.25	-2.16111	TRUE	3.36675e-11
CTRG_04014	198.811	889.646	-2.16184	TRUE	9.99839e-13
CTRG_04231	1428.27	6417.83	-2.16781	TRUE	5.62413e-07
CTRG_05219	27.7991	125.009	-2.16892	TRUE	0.000565263
CTRG_06015	66.8939	301.838	-2.17383	TRUE	0.000197097
CTRG_03988	48.6589	219.717	-2.17487	TRUE	0.000124544
CTRG_00269	21.6287	97.6956	-2.17535	TRUE	4.20029e-06
CTRG_00047	28.1649	127.511	-2.17865	TRUE	1.79123e-06
CTRG_05936	419.784	1909.24	-2.18528	TRUE	1.45601e-06
CTRG_01950	15.2161	69.6938	-2.19543	TRUE	0.000249126
CTRG_01477	30.3662	139.102	-2.1956	TRUE	0.00227394
CTRG_05343	34.3116	157.508	-2.19866	TRUE	0.00258689
CTRG_01941	481.156	2213.09	-2.20148	TRUE	2.32289e-16
CTRG_01614	59.7509	275.441	-2.20471	TRUE	1.75398e-05
CTRG_01236	50.1159	231.166	-2.20559	TRUE	3.20132e-08
CTRG_00353	76.9812	355.373	-2.20676	TRUE	1.42343e-06
CTRG_05000	12.0086	55.6684	-2.21279	TRUE	0.00529083
CTRG_00528	19.7197	91.4514	-2.21337	TRUE	0.000221249
CTRG_02122	52.759	245.052	-2.2156	TRUE	1.19017e-08
CTRG_02571	47.103	219.543	-2.22061	TRUE	1.04519e-06
CTRG_02358	29.9428	139.762	-2.2227	TRUE	3.36798e-07
CTRG_01874	12.1446	56.9981	-2.2306	TRUE	0.00108174
CTRG_03221	25.031	117.729	-2.23368	TRUE	3.48188e-05
CTRG_00627	99.6992	470.148	-2.23746	TRUE	0.000178003
CTRG_01337	37.674	177.684	-2.23767	TRUE	0.000291324
CTRG_03505	49.2418	232.827	-2.24131	TRUE	9.50079e-09
CTRG_04461	2071.22	9796.68	-2.24181	TRUE	8.66696e-13
CTRG_03799	78.7053	372.277	-2.24184	TRUE	0.000163129
CTRG_02495	123.558	586.101	-2.24596	TRUE	1.4219e-08
CTRG_04536	20.3115	96.5561	-2.24907	TRUE	0.000147405
CTRG_01463	988.757	4702.17	-2.24964	TRUE	4.73922e-10
CTRG_05561	1066.28	5075.13	-2.25086	TRUE	5.04298e-08
CTRG_01641	60.8697	289.891	-2.25171	TRUE	1.0401e-06
CTRG_04800	67.1276	320.996	-2.25758	TRUE	1.97125e-05
CTRG_04758	22.4891	108.05	-2.2644	TRUE	0.00724564
CTRG_04120	125.815	605.18	-2.26606	TRUE	4.37302e-08
CTRG_01132	14.668	70.7086	-2.26921	TRUE	0.00961539
CTRG_02175	26.1585	126.251	-2.27094	TRUE	9.83887e-07
CTRG_01059	23.0134	111.475	-2.27618	TRUE	7.68697e-07
CTRG_04640	24.2569	117.687	-2.27849	TRUE	2.66055e-05
CTRG_00470	38.4681	186.921	-2.2807	TRUE	0.000291434
CTRG_04605	10.0433	48.8101	-2.28094	TRUE	0.000268185
CTRG_02486	732.903	3562.78	-2.28131	TRUE	5.22952e-12
CTRG_00165	42.0926	204.786	-2.28248	TRUE	7.07364e-07
CTRG_00066	21.9696	107.338	-2.28859	TRUE	4.47508e-06
CTRG_02216	6.52609	31.9085	-2.28965	TRUE	0.00813792
CTRG_03585	164.616	805.926	-2.29154	TRUE	2.73699e-09
CTRG_05014	12.2994	60.3505	-2.29477	TRUE	0.000148737
CTRG_03462	129.613	637.245	-2.29764	TRUE	7.40249e-12
CTRG_05484	50.8837	250.668	-2.3005	TRUE	1.26797e-10
CTRG_02231	44.4236	219.661	-2.30588	TRUE	0.00114712
CTRG_02083	19.48	96.3963	-2.30698	TRUE	0.000362823
CTRG_04721	49.6739	246.453	-2.31076	TRUE	9.73433e-05
CTRG_06047	13.3482	66.4115	-2.31479	TRUE	0.000238248
CTRG_00494	36.8361	183.447	-2.31617	TRUE	1.71927e-07
CTRG_05257	16.6457	83.2791	-2.3228	TRUE	0.000140545
CTRG_06189	109.383	548.649	-2.3265	TRUE	2.23254e-06
CTRG_02202	21.5239	108.001	-2.32704	TRUE	5.43111e-06
CTRG_00777	12.4805	62.7445	-2.32981	TRUE	0.00279871
CTRG_03254	27.2348	137.041	-2.33109	TRUE	0.00494756
CTRG_03113	138.174	696.578	-2.3338	TRUE	2.04939e-11
CTRG_03083	370.37	1869.73	-2.33579	TRUE	2.40812e-08
CTRG_05121	65.7703	332.11	-2.33615	TRUE	6.20906e-07
CTRG_05479	1106.01	5586.72	-2.33663	TRUE	4.40612e-08
CTRG_02613	5.8207	29.4222	-2.33764	TRUE	0.002466
CTRG_05680	25.0523	126.76	-2.33909	TRUE	9.88104e-05
CTRG_00230	23.8186	121.109	-2.34614	TRUE	8.128e-05
CTRG_04803	36.0308	183.353	-2.34732	TRUE	7.59622e-07
CTRG_00776	88.2055	449.182	-2.34836	TRUE	9.69937e-08
CTRG_02485	186.575	952.661	-2.35221	TRUE	2.77834e-11
CTRG_03337	27.2236	139.097	-2.35316	TRUE	4.08639e-05
CTRG_05285	36.5427	186.902	-2.35463	TRUE	0.000344153
CTRG_06155	184.335	946.89	-2.36087	TRUE	1.01666e-12
CTRG_04337	1944.38	10013	-2.36448	TRUE	6.1973e-11
CTRG_00657	30.7907	158.606	-2.36488	TRUE	1.71528e-07
CTRG_03798	80.6058	415.549	-2.36606	TRUE	4.45578e-05
CTRG_04298	15.8142	81.5561	-2.36657	TRUE	6.85824e-05
CTRG_02291	33.6298	173.514	-2.36724	TRUE	0.000135784
CTRG_04810	8.42022	43.4461	-2.3673	TRUE	0.0039337
CTRG_00930	14.206	73.374	-2.36877	TRUE	0.000123025
CTRG_01737	6.93564	35.8781	-2.371	TRUE	0.00177056
CTRG_01932	243.219	1261.16	-2.37442	TRUE	8.67921e-17
CTRG_01624	42.8143	222.666	-2.37871	TRUE	5.89874e-06
CTRG_03927	31.7458	165.115	-2.37883	TRUE	1.66338e-06
CTRG_02501	1902.32	9909.51	-2.38105	TRUE	2.06317e-08
CTRG_03581	86.6386	452.112	-2.3836	TRUE	7.51257e-06
CTRG_02792	11.182	58.5547	-2.3886	TRUE	0.000179467
CTRG_01620	9.47643	49.7606	-2.39259	TRUE	0.00546738
CTRG_00846	257.449	1355.22	-2.39617	TRUE	8.75032e-10
CTRG_04678	168.643	889.185	-2.39851	TRUE	2.50599e-15
CTRG_05566	9.57133	50.4737	-2.39874	TRUE	0.000504654
CTRG_00948	66.271	349.56	-2.39909	TRUE	2.16192e-06
CTRG_00533	54.5109	288.043	-2.40167	TRUE	2.95718e-11
CTRG_05035	1954.05	10377.6	-2.40893	TRUE	1.11492e-16
CTRG_02826	15.8504	84.3946	-2.41263	TRUE	5.63247e-06
CTRG_04118	49.2531	263.293	-2.41838	TRUE	3.72356e-08
CTRG_01166	37.7587	202.069	-2.41997	TRUE	3.24536e-06
CTRG_04699	84.7661	454.398	-2.4224	TRUE	4.11822e-07
CTRG_06251	8.73487	46.9298	-2.42565	TRUE	0.00607767
CTRG_03742	1663.71	8943.05	-2.42636	TRUE	4.92863e-11
CTRG_00378	81.3736	437.543	-2.42679	TRUE	1.19726e-06
CTRG_03978	13.6716	73.6106	-2.42873	TRUE	0.00320937
CTRG_04983	262.217	1412.08	-2.42899	TRUE	6.03824e-08
CTRG_05166	73.4129	395.431	-2.42932	TRUE	1.11828e-05
CTRG_00218	25.8039	139.047	-2.42991	TRUE	5.04195e-07
CTRG_04205	25.6816	138.532	-2.43142	TRUE	5.44073e-05
CTRG_02284	6.67846	36.1516	-2.43647	TRUE	0.000531472
CTRG_01399	90.629	492.044	-2.44074	TRUE	1.70395e-10
CTRG_00117	75.1805	408.303	-2.44121	TRUE	7.6184e-06
CTRG_05294	25.1409	136.636	-2.44222	TRUE	1.37678e-05
CTRG_00374	1959.49	10652.8	-2.44267	TRUE	6.57006e-14
CTRG_00993	76.2778	414.79	-2.44305	TRUE	0.00363481
CTRG_04651	16.617	91.4094	-2.45969	TRUE	0.00026033
CTRG_04346	299.78	1650.32	-2.46077	TRUE	7.82671e-16
CTRG_00252	18.0116	99.5784	-2.46691	TRUE	3.71803e-06
CTRG_02704	7.37641	40.9642	-2.47337	TRUE	0.0045004
CTRG_03698	192.754	1071.04	-2.47419	TRUE	5.7384e-08
CTRG_04457	38.1296	214.58	-2.49253	TRUE	2.23612e-05
CTRG_04102	12.5167	70.4804	-2.49337	TRUE	1.75181e-06
CTRG_02616	6.36629	35.8935	-2.4952	TRUE	0.000691314
CTRG_01025	25.3644	143.066	-2.4958	TRUE	0.000333407
CTRG_00419	35.3142	199.282	-2.49649	TRUE	4.58988e-07
CTRG_03378	24.0971	136.088	-2.4976	TRUE	5.80157e-07
CTRG_02906	848.251	4813.36	-2.50448	TRUE	2.65525e-13
CTRG_05735	24.3931	138.861	-2.50909	TRUE	0.00679715
CTRG_03811	7.09049	40.455	-2.51236	TRUE	0.00819752
CTRG_01481	21.535	123.482	-2.51954	TRUE	5.11385e-05
CTRG_02928	6.13287	35.2302	-2.52218	TRUE	0.00399658
CTRG_05633	4.77441	27.4681	-2.52436	TRUE	0.00917289
CTRG_02705	366.952	2112.54	-2.52532	TRUE	3.55848e-11
CTRG_01058	5.79197	33.3666	-2.52628	TRUE	0.000926036
CTRG_05995	27.2209	157.83	-2.53559	TRUE	2.37028e-07
CTRG_04186	25.4217	147.412	-2.53572	TRUE	0.000283394
CTRG_01298	37.4679	217.271	-2.53577	TRUE	2.21365e-10
CTRG_03103	926.981	5383.57	-2.53795	TRUE	7.58035e-18
CTRG_06212	135.82	789.912	-2.54	TRUE	2.43158e-06
CTRG_02222	8.29658	48.4203	-2.54502	TRUE	0.000241048
CTRG_06018	136.339	799.092	-2.55116	TRUE	1.05048e-14
CTRG_05583	53.9502	316.278	-2.55149	TRUE	1.65786e-05
CTRG_04616	121.109	710.182	-2.55188	TRUE	3.68285e-07
CTRG_03579	14.3009	83.8626	-2.55192	TRUE	0.000635076
CTRG_01476	23.9661	141.002	-2.55666	TRUE	6.0806e-05
CTRG_06008	13.6842	80.5921	-2.55813	TRUE	0.000465067
CTRG_05862	10.358	61.0939	-2.56029	TRUE	0.000702842
CTRG_04349	8.1343	48.3493	-2.5714	TRUE	0.00100747
CTRG_01071	139.341	830.14	-2.57473	TRUE	1.54687e-07
CTRG_01846	5.12027	30.5126	-2.57511	TRUE	0.00399989
CTRG_01432	11.9662	71.4086	-2.57714	TRUE	0.000775439
CTRG_03301	50.9263	304.113	-2.57812	TRUE	1.40055e-06
CTRG_02052	5.63464	33.7013	-2.58041	TRUE	0.00184858
CTRG_00520	1320.22	7911.21	-2.58312	TRUE	3.31742e-22
CTRG_04108	23.5452	141.707	-2.5894	TRUE	0.00702217
CTRG_02047	99.9958	602.04	-2.58992	TRUE	9.28446e-11
CTRG_03506	45.9969	277.729	-2.59407	TRUE	1.72383e-05
CTRG_04697	34.5837	209.024	-2.59551	TRUE	4.1475e-07
CTRG_04336	647.977	3922.26	-2.59767	TRUE	3.42801e-10
CTRG_04369	84.937	516.523	-2.60437	TRUE	5.68866e-06
CTRG_00026	2100.73	12809.9	-2.6083	TRUE	7.40249e-12
CTRG_04292	1339.64	8177.68	-2.60985	TRUE	1.80991e-09
CTRG_05446	12.2234	74.7653	-2.61273	TRUE	0.000128426
CTRG_04368	324.998	1988.16	-2.61294	TRUE	1.36277e-06
CTRG_03165	12.1659	74.7512	-2.61925	TRUE	0.00135234
CTRG_01586	9.41401	57.8751	-2.62006	TRUE	0.000110056
CTRG_02994	6.83578	42.1188	-2.62328	TRUE	0.000681729
CTRG_05416	34.7947	214.499	-2.62403	TRUE	6.13281e-06
CTRG_01867	3501.62	21635.7	-2.62732	TRUE	1.86485e-11
CTRG_04090	288.993	1788.28	-2.62947	TRUE	1.29264e-11
CTRG_02890	69.561	430.477	-2.62959	TRUE	6.85471e-05
CTRG_05731	641.372	3969.14	-2.62959	TRUE	3.35647e-10
CTRG_03137	13.3296	82.5008	-2.62978	TRUE	9.5159e-05
CTRG_05603	22.2954	138.445	-2.6345	TRUE	3.69486e-05
CTRG_05588	10.6813	66.348	-2.63496	TRUE	0.000131586
CTRG_00050	4.77937	29.7597	-2.63847	TRUE	0.00415707
CTRG_04344	1914.26	11930.9	-2.63985	TRUE	2.62455e-12
CTRG_00648	39.9913	250.637	-2.64784	TRUE	1.04148e-10
CTRG_03108	57.8632	363.871	-2.65271	TRUE	1.84287e-05
CTRG_04889	700.146	4409.69	-2.65495	TRUE	6.34687e-08
CTRG_00927	30.3025	190.885	-2.65519	TRUE	7.25038e-09
CTRG_03613	14.5605	91.9031	-2.65805	TRUE	0.000561142
CTRG_00166	36.3904	230.175	-2.6611	TRUE	9.77925e-07
CTRG_02566	8.58498	54.3287	-2.66183	TRUE	3.09388e-05
CTRG_01252	985.548	6268.53	-2.66913	TRUE	9.70733e-15
CTRG_01608	1076.65	6913.71	-2.68291	TRUE	8.69714e-10
CTRG_00514	21.2915	136.892	-2.68469	TRUE	0.000207732
CTRG_04068	14.7617	95.0315	-2.68655	TRUE	1.14035e-05
CTRG_05191	34.4526	222.106	-2.68856	TRUE	1.7211e-05
CTRG_03612	2.4608	15.8928	-2.69117	TRUE	0.00464013
CTRG_01407	5.94929	38.5379	-2.69549	TRUE	0.00119952
CTRG_02165	724.387	4703.31	-2.69884	TRUE	2.32903e-07
CTRG_01098	26.9514	175.788	-2.70541	TRUE	1.05256e-06
CTRG_05419	231.46	1509.7	-2.70543	TRUE	7.88969e-09
CTRG_03892	62.5714	408.55	-2.70694	TRUE	2.56517e-12
CTRG_02426	926.68	6054.8	-2.70794	TRUE	1.72331e-18
CTRG_02919	39.9774	261.511	-2.70961	TRUE	8.40028e-11
CTRG_04255	17.5946	115.406	-2.71351	TRUE	5.56416e-08
CTRG_01090	368.885	2422.86	-2.71547	TRUE	1.32579e-11
CTRG_02516	1038.96	6830.35	-2.71681	TRUE	7.63025e-12
CTRG_00744	10.0671	66.2867	-2.71907	TRUE	2.26771e-05
CTRG_01453	42.4847	280.246	-2.72168	TRUE	1.57324e-07
CTRG_04767	15.3997	101.702	-2.72337	TRUE	5.25555e-05
CTRG_00407	71.1814	470.453	-2.72448	TRUE	6.1107e-13
CTRG_02808	16.3548	108.238	-2.72642	TRUE	0.000983109
CTRG_01546	1489.26	9873.93	-2.72903	TRUE	5.92511e-13
CTRG_00324	12.0685	80.295	-2.73406	TRUE	2.69553e-06
CTRG_02686	4.46224	29.7028	-2.73476	TRUE	0.00300467
CTRG_04404	56.1788	374.868	-2.73828	TRUE	4.07113e-16
CTRG_02262	37.6041	251.065	-2.7391	TRUE	4.44234e-12
CTRG_02678	3177.43	21250.1	-2.74154	TRUE	1.65488e-19
CTRG_05830	10.7125	71.7175	-2.74303	TRUE	0.000554726
CTRG_00928	533.494	3582.6	-2.74746	TRUE	3.19231e-07
CTRG_01754	28.1711	189.958	-2.75339	TRUE	1.43824e-05
CTRG_04960	46.0955	310.896	-2.75374	TRUE	4.19497e-08
CTRG_05002	21.3777	145.28	-2.76466	TRUE	4.88618e-05
CTRG_05407	115.049	784.28	-2.76913	TRUE	1.93757e-09
CTRG_03553	15.8878	108.517	-2.77192	TRUE	6.95503e-05
CTRG_00213	16.7792	114.942	-2.77616	TRUE	5.25086e-05
CTRG_01489	10.8699	74.6031	-2.7789	TRUE	1.7375e-05
CTRG_01707	34.1855	234.842	-2.78023	TRUE	1.83587e-05
CTRG_04866	9.09688	62.5984	-2.78268	TRUE	7.69894e-05
CTRG_02893	34.1417	235.168	-2.78408	TRUE	0.000114458
CTRG_03097	17.5659	121.278	-2.78747	TRUE	2.89573e-09
CTRG_02534	655.369	4528.21	-2.78856	TRUE	2.17495e-14
CTRG_01898	921.773	6402.48	-2.79615	TRUE	2.52876e-14
CTRG_03759	9.75739	67.9853	-2.80066	TRUE	7.14872e-05
CTRG_00067	5.06528	35.4064	-2.80529	TRUE	0.000194111
CTRG_01288	854.39	5979.24	-2.807	TRUE	1.31502e-12
CTRG_02731	32.9344	231.272	-2.81193	TRUE	4.1638e-06
CTRG_05186	11.2532	79.2103	-2.81536	TRUE	9.03607e-05
CTRG_04519	14.6106	102.885	-2.81595	TRUE	0.000102302
CTRG_00925	8.52256	60.2634	-2.82192	TRUE	8.09054e-05
CTRG_04202	6.17775	43.8376	-2.82702	TRUE	0.00530936
CTRG_00796	1094.44	7766.37	-2.82705	TRUE	4.28325e-14
CTRG_02996	3.34729	23.8351	-2.83202	TRUE	0.00537836
CTRG_03070	23.4779	167.374	-2.8337	TRUE	0.000131827
CTRG_05605	330.696	2362.48	-2.83672	TRUE	4.32214e-13
CTRG_03201	232.991	1669.22	-2.84083	TRUE	4.84606e-16
CTRG_01762	132.457	949.3	-2.84134	TRUE	4.405e-14
CTRG_00979	37.5616	270.472	-2.84815	TRUE	1.06538e-06
CTRG_04383	56.6145	408.614	-2.8515	TRUE	1.4703e-07
CTRG_02707	6.07541	43.978	-2.85573	TRUE	0.000289482
CTRG_04480	92.9617	673.475	-2.85692	TRUE	0.00023628
CTRG_04992	14.7778	107.406	-2.86157	TRUE	1.61222e-07
CTRG_03797	11.3131	82.6514	-2.86905	TRUE	8.47363e-07
CTRG_00260	174.634	1276	-2.86922	TRUE	3.26401e-10
CTRG_00132	4.07398	30.2065	-2.89035	TRUE	0.00120187
CTRG_04491	2.90157	21.6352	-2.89847	TRUE	0.00768032
CTRG_03509	18.8756	140.86	-2.89966	TRUE	7.26298e-05
CTRG_00406	10.7101	80.4839	-2.90974	TRUE	1.70937e-06
CTRG_05468	5.63216	42.5039	-2.91583	TRUE	0.000915389
CTRG_01774	22.8137	172.449	-2.9182	TRUE	1.79645e-07
CTRG_03810	15.0213	113.594	-2.9188	TRUE	3.47764e-08
CTRG_04838	13.5818	102.979	-2.9226	TRUE	2.86405e-05
CTRG_03876	13.0811	99.5691	-2.92821	TRUE	1.67062e-05
CTRG_05283	366.376	2798.31	-2.93316	TRUE	3.94822e-06
CTRG_04593	92.3934	706.049	-2.93391	TRUE	1.07682e-12
CTRG_04624	9.98833	76.4028	-2.93531	TRUE	1.1214e-05
CTRG_00197	791.648	6071.22	-2.93905	TRUE	2.53386e-12
CTRG_01193	3.31856	25.4894	-2.94127	TRUE	0.00116167
CTRG_03767	65.3134	502.215	-2.94285	TRUE	1.28354e-13
CTRG_02401	44.0992	339.187	-2.94326	TRUE	6.99597e-09
CTRG_05657	470.88	3632.79	-2.94765	TRUE	5.48707e-07
CTRG_03411	248.342	1918.32	-2.94944	TRUE	5.91056e-19
CTRG_00198	258.692	2004.68	-2.95406	TRUE	1.95934e-06
CTRG_01445	32.1078	248.953	-2.95487	TRUE	3.88554e-09
CTRG_04852	39.4579	307.431	-2.96188	TRUE	2.57489e-05
CTRG_03159	80.7931	632.62	-2.96904	TRUE	1.21944e-07
CTRG_01588	14.3896	112.752	-2.97005	TRUE	4.84265e-10
CTRG_05754	2.74672	21.7038	-2.98216	TRUE	0.00127337
CTRG_04809	262.828	2080.67	-2.98486	TRUE	8.78475e-27
CTRG_02162	25.4318	201.639	-2.98707	TRUE	2.67685e-08
CTRG_04840	15.0662	119.506	-2.98769	TRUE	3.06418e-07
CTRG_02036	22.4103	180.325	-3.00837	TRUE	2.05462e-11
CTRG_02205	4.04524	32.5569	-3.00866	TRUE	0.00349693
CTRG_05147	3.60448	29.1165	-3.01397	TRUE	0.000673989
CTRG_05175	4.20257	33.9883	-3.0157	TRUE	0.000807237
CTRG_03562	143.274	1159.23	-3.01633	TRUE	4.00822e-11
CTRG_00084	43.9679	355.93	-3.01707	TRUE	1.73343e-14
CTRG_03231	45.4539	368.83	-3.02048	TRUE	7.61171e-11
CTRG_04514	37.5342	304.699	-3.02111	TRUE	3.65824e-08
CTRG_03589	37.1472	302.511	-3.02566	TRUE	7.10432e-11
CTRG_04191	66.9052	544.862	-3.0257	TRUE	7.10483e-15
CTRG_00994	14.5107	118.962	-3.03532	TRUE	3.45701e-06
CTRG_05664	17.2039	141.168	-3.03661	TRUE	5.34739e-06
CTRG_02609	128.917	1059.76	-3.03921	TRUE	4.04395e-19
CTRG_05252	31.6296	261.033	-3.04488	TRUE	1.59264e-11
CTRG_03566	16.1425	133.459	-3.04746	TRUE	1.07506e-05
CTRG_05330	22.6911	188.291	-3.05276	TRUE	1.33093e-06
CTRG_02041	6.20896	51.6333	-3.05588	TRUE	1.89246e-05
CTRG_04523	24.9311	207.462	-3.05683	TRUE	2.62526e-09
CTRG_03151	51.9975	436.817	-3.07051	TRUE	4.79157e-12
CTRG_01672	5.28878	44.4309	-3.07056	TRUE	0.00331139
CTRG_02366	24.6977	207.742	-3.07234	TRUE	9.85264e-09
CTRG_00267	3.31856	27.9331	-3.07335	TRUE	0.0040102
CTRG_01651	103.96	878.76	-3.07944	TRUE	4.06712e-13
CTRG_02920	1104.79	9383.81	-3.08641	TRUE	1.5002e-14
CTRG_02648	20.7422	176.225	-3.08677	TRUE	8.8202e-12
CTRG_01076	4.20753	35.9144	-3.09352	TRUE	8.78013e-05
CTRG_01094	33.214	283.824	-3.09513	TRUE	6.09926e-15
CTRG_03702	87.8474	756.531	-3.10633	TRUE	8.5545e-13
CTRG_02653	7.30775	63.1011	-3.11017	TRUE	7.61847e-06
CTRG_03925	192.399	1677.82	-3.12441	TRUE	3.07486e-21
CTRG_03522	374.137	3276.94	-3.13071	TRUE	1.27148e-13
CTRG_00609	4.35989	38.5024	-3.14258	TRUE	0.000302838
CTRG_04985	21.3291	189.124	-3.14844	TRUE	3.20309e-10
CTRG_00827	12.4256	110.245	-3.14933	TRUE	9.08768e-08
CTRG_04192	1.85776	16.5185	-3.15244	TRUE	0.00961245
CTRG_01376	14.8016	132.858	-3.16606	TRUE	1.85894e-08
CTRG_03527	2.4608	22.5058	-3.19309	TRUE	0.00719852
CTRG_00868	6.42127	58.9272	-3.198	TRUE	0.000157666
CTRG_04024	103.62	951.071	-3.19825	TRUE	4.64564e-17
CTRG_03546	44.1877	406.374	-3.20109	TRUE	4.79401e-21
CTRG_03561	10.8362	100.389	-3.21168	TRUE	1.12721e-06
CTRG_05039	3.03016	28.1443	-3.21538	TRUE	0.00127447
CTRG_01627	3.85919	36.121	-3.22647	TRUE	0.0019948
CTRG_01360	42.2286	395.904	-3.22886	TRUE	7.99071e-06
CTRG_06027	9.16306	86.2386	-3.23443	TRUE	0.0022444
CTRG_05855	4.46224	42.0285	-3.23553	TRUE	0.000477288
CTRG_04243	445.071	4197.54	-3.23744	TRUE	3.33682e-15
CTRG_05594	5.24638	49.5636	-3.23989	TRUE	1.7375e-05
CTRG_02258	4.74816	44.9056	-3.24146	TRUE	0.00137095
CTRG_02817	20.6161	196.17	-3.25027	TRUE	8.90849e-14
CTRG_03686	1449.37	13885.8	-3.26011	TRUE	5.75313e-14
CTRG_05025	2.58692	24.8219	-3.2623	TRUE	0.00178671
CTRG_04890	13.3121	129.099	-3.27767	TRUE	6.0328e-06
CTRG_01388	2.14368	20.8615	-3.28269	TRUE	0.00586827
CTRG_04597	17.8444	174.219	-3.28736	TRUE	5.3776e-10
CTRG_01366	45.0281	441.63	-3.29394	TRUE	2.51586e-08
CTRG_04363	24.5853	241.691	-3.2973	TRUE	2.67976e-10
CTRG_04372	14.7879	145.98	-3.30328	TRUE	1.76967e-08
CTRG_03982	2.01508	19.9563	-3.30793	TRUE	0.00492143
CTRG_05814	8.4651	83.874	-3.30862	TRUE	0.000443518
CTRG_02014	11.599	114.96	-3.30906	TRUE	1.68132e-08
CTRG_04176	18.0715	179.13	-3.30921	TRUE	8.66696e-13
CTRG_01698	89.976	892.197	-3.30975	TRUE	1.08284e-09
CTRG_04841	50.3654	501.062	-3.31448	TRUE	9.77437e-13
CTRG_02795	45.5775	453.807	-3.31568	TRUE	6.87245e-13
CTRG_01493	50.2308	500.636	-3.31712	TRUE	8.10729e-13
CTRG_05338	23.0159	229.723	-3.3192	TRUE	5.08273e-14
CTRG_04765	4.77689	47.7254	-3.32062	TRUE	7.02768e-05
CTRG_04242	445.429	4483.78	-3.33145	TRUE	1.26459e-23
CTRG_04781	2.71551	27.4108	-3.33545	TRUE	0.0056014
CTRG_00194	138.397	1399.96	-3.33851	TRUE	1.47457e-17
CTRG_04080	10.4953	107.025	-3.35014	TRUE	4.38092e-06
CTRG_00489	18.0066	184.29	-3.35538	TRUE	6.66179e-12
CTRG_00168	5.18892	53.1193	-3.35573	TRUE	0.000814316
CTRG_02311	49.5726	512.177	-3.36903	TRUE	2.83471e-12
CTRG_00144	3.00143	31.0319	-3.37003	TRUE	0.00560149
CTRG_04131	9.44026	97.6899	-3.37131	TRUE	8.59002e-09
CTRG_06140	61.2505	638.715	-3.38238	TRUE	2.28178e-17
CTRG_00990	10.7125	112.582	-3.3936	TRUE	1.90803e-10
CTRG_05332	11.4442	120.412	-3.39529	TRUE	5.28874e-10
CTRG_01599	3.57327	37.7055	-3.39946	TRUE	0.00136549
CTRG_00356	33.1729	350.091	-3.39965	TRUE	2.57436e-10
CTRG_00679	8.4651	89.6565	-3.40481	TRUE	4.38859e-05
CTRG_03937	16.3548	174.829	-3.41816	TRUE	6.08352e-09
CTRG_02542	24.0996	258.724	-3.42433	TRUE	4.0773e-16
CTRG_01801	6.46367	69.6649	-3.43001	TRUE	2.32042e-05
CTRG_05457	2.71551	29.3597	-3.43454	TRUE	0.0030126
CTRG_04338	304.808	3322.81	-3.44643	TRUE	1.51837e-17
CTRG_03786	6.20896	68.7121	-3.46814	TRUE	7.9584e-05
CTRG_04601	13.7528	153.038	-3.47609	TRUE	0.000193586
CTRG_00472	5.5747	62.0914	-3.47743	TRUE	0.000477288
CTRG_04380	1	11.3171	-3.50043	TRUE	0.00930564
CTRG_01524	2.14368	24.3553	-3.50608	TRUE	0.00386111
CTRG_06092	1	11.3627	-3.50624	TRUE	0.00481928
CTRG_02079	2.71551	30.862	-3.50653	TRUE	0.00464013
CTRG_00195	2.14368	24.376	-3.50731	TRUE	0.00379715
CTRG_04074	14.5231	165.804	-3.51305	TRUE	1.72079e-13
CTRG_02364	6.55234	75.1338	-3.51938	TRUE	8.85168e-08
CTRG_03692	14.1586	162.463	-3.52036	TRUE	2.33881e-12
CTRG_02386	7.98689	92.1091	-3.52764	TRUE	1.47361e-07
CTRG_04153	4.04772	47.6617	-3.55765	TRUE	1.23402e-05
CTRG_01803	131.39	1569.42	-3.5783	TRUE	1.249e-29
CTRG_04089	106.365	1278.22	-3.58705	TRUE	5.88681e-20
CTRG_00510	13.0549	157.393	-3.59171	TRUE	3.92215e-12
CTRG_03193	1.57184	18.9746	-3.59354	TRUE	0.00227099
CTRG_03134	4.45976	54.0893	-3.60031	TRUE	3.28612e-05
CTRG_03289	99.1006	1208.27	-3.60791	TRUE	4.8373e-22
CTRG_02689	22.3353	273.607	-3.61471	TRUE	7.78138e-09
CTRG_03107	14.1398	174.221	-3.62309	TRUE	7.782e-12
CTRG_02934	40.8017	503.596	-3.62557	TRUE	3.82134e-16
CTRG_04917	1.57184	19.5143	-3.63401	TRUE	0.00377465
CTRG_04449	52.9926	664.164	-3.64768	TRUE	5.84367e-22
CTRG_00841	3.7306	47.6527	-3.67508	TRUE	8.80467e-05
CTRG_03989	16.5121	212.065	-3.68291	TRUE	5.80311e-07
CTRG_03109	131.918	1720.64	-3.70524	TRUE	5.63767e-28
CTRG_00764	7.06672	92.8587	-3.71592	TRUE	3.23716e-08
CTRG_00326	11.1084	146.597	-3.72213	TRUE	1.20487e-08
CTRG_01007	382.415	5048.63	-3.72268	TRUE	5.91056e-19
CTRG_05694	117.156	1553.18	-3.72872	TRUE	3.53382e-15
CTRG_02975	97.7934	1296.87	-3.72915	TRUE	5.33171e-27
CTRG_05835	9.40905	126.362	-3.74736	TRUE	8.57788e-09
CTRG_01590	23.5315	320.659	-3.76837	TRUE	2.46424e-07
CTRG_03307	2.14368	29.3313	-3.77428	TRUE	0.000330426
CTRG_01208	2.77297	38.0998	-3.78028	TRUE	0.000175634
CTRG_05780	12.8314	176.953	-3.78562	TRUE	4.48717e-15
CTRG_06201	1	13.8038	-3.787	TRUE	0.00206666
CTRG_05241	651.397	9000.21	-3.78835	TRUE	6.91835e-25
CTRG_02170	1.57184	21.7611	-3.79122	TRUE	0.00263984
CTRG_04416	4.04524	57.0793	-3.81867	TRUE	8.60411e-07
CTRG_03851	2.87284	40.5804	-3.82023	TRUE	0.000335444
CTRG_02290	2.77297	39.2099	-3.82171	TRUE	0.000222423
CTRG_01391	15.8303	223.884	-3.82199	TRUE	7.30452e-09
CTRG_00881	29.6681	419.771	-3.82262	TRUE	4.91503e-17
CTRG_05574	4.90548	69.5691	-3.82598	TRUE	5.38753e-08
CTRG_03563	8.33403	118.367	-3.8281	TRUE	1.9599e-06
CTRG_02292	31.6459	450.819	-3.83245	TRUE	2.41275e-09
CTRG_04341	4.49345	64.3812	-3.84074	TRUE	1.79429e-07
CTRG_00107	4.77937	68.9003	-3.84962	TRUE	8.39408e-08
CTRG_00860	2.58692	37.3003	-3.84988	TRUE	0.000466495
CTRG_02726	7.43387	107.443	-3.85331	TRUE	1.50363e-07
CTRG_06000	8.84465	128.51	-3.86094	TRUE	1.03618e-08
CTRG_01866	4.20753	61.2734	-3.86422	TRUE	4.64402e-07
CTRG_00459	1	14.6274	-3.8706	TRUE	0.00144048
CTRG_00265	10.0383	146.914	-3.87138	TRUE	1.48228e-06
CTRG_03238	12.2757	180.532	-3.87838	TRUE	8.42246e-09
CTRG_03195	27.7066	411.039	-3.89097	TRUE	1.64174e-11
CTRG_03839	1	14.8539	-3.89277	TRUE	0.00145721
CTRG_01565	17.1751	257.185	-3.90441	TRUE	2.1435e-18
CTRG_04853	8.81344	132.601	-3.91124	TRUE	2.35022e-10
CTRG_00826	4.77441	71.8801	-3.9122	TRUE	2.33612e-08
CTRG_05772	39.8726	601.214	-3.91441	TRUE	3.26782e-25
CTRG_04946	9.85229	149.779	-3.92623	TRUE	7.66796e-14
CTRG_04504	5.06033	77.8524	-3.94344	TRUE	9.3887e-09
CTRG_01165	1	15.5448	-3.95836	TRUE	0.000706146
CTRG_04606	1	15.5762	-3.96127	TRUE	0.00148797
CTRG_03624	23.6202	368.448	-3.96337	TRUE	4.15992e-16
CTRG_04309	5.63712	88.0826	-3.96583	TRUE	3.07098e-09
CTRG_01328	5.78949	90.6293	-3.96847	TRUE	1.62031e-09
CTRG_00396	46.1802	722.996	-3.96864	TRUE	4.02561e-16
CTRG_01983	3.8904	60.9261	-3.96907	TRUE	6.96571e-07
CTRG_02045	1	15.6912	-3.97188	TRUE	0.00140868
CTRG_05921	60.9022	959.129	-3.97716	TRUE	2.36957e-19
CTRG_03971	8.89219	140.247	-3.97929	TRUE	2.05393e-11
CTRG_06049	162.993	2584.68	-3.9871	TRUE	5.18508e-23
CTRG_00515	34.5587	548.545	-3.98849	TRUE	3.12792e-09
CTRG_04791	211.637	3361.09	-3.98927	TRUE	3.86551e-34
CTRG_00140	1.88649	30.009	-3.99162	TRUE	0.000110025
CTRG_00569	95.4053	1523.35	-3.99703	TRUE	1.23135e-13
CTRG_03684	32.5574	527.236	-4.01739	TRUE	6.056e-24
CTRG_05756	12.5142	204.647	-4.0315	TRUE	1.17093e-14
CTRG_01289	2.71551	44.4329	-4.03233	TRUE	2.57424e-05
CTRG_03311	7.95568	130.588	-4.0369	TRUE	1.1751e-10
CTRG_00521	2.61565	42.9678	-4.03802	TRUE	2.1866e-05
CTRG_05604	4.33116	71.3612	-4.04231	TRUE	2.76815e-07
CTRG_01347	20.1941	336.031	-4.05659	TRUE	1.87016e-21
CTRG_00742	1.88649	31.4699	-4.0602	TRUE	6.25984e-05
CTRG_01727	3.57327	59.8644	-4.06638	TRUE	9.21508e-06
CTRG_00401	24.7738	416.371	-4.07098	TRUE	1.25663e-21
CTRG_01012	5.53726	93.3518	-4.07543	TRUE	4.72486e-10
CTRG_02995	133.412	2288.19	-4.10024	TRUE	2.81287e-18
CTRG_05438	21.8621	382.701	-4.12971	TRUE	1.73473e-10
CTRG_00585	21.8259	384.701	-4.13962	TRUE	3.54278e-17
CTRG_01117	17.2611	305.074	-4.14356	TRUE	0.00239342
CTRG_05579	11.5616	204.448	-4.14432	TRUE	1.46968e-10
CTRG_03554	2.42959	43.0756	-4.14808	TRUE	0.00012956
CTRG_04257	2.90405	51.4918	-4.1482	TRUE	1.05405e-05
CTRG_00905	2.32973	41.7711	-4.16427	TRUE	1.18133e-05
CTRG_02293	13.317	238.81	-4.16452	TRUE	1.62824e-10
CTRG_00246	2.74672	49.3206	-4.16641	TRUE	4.21852e-06
CTRG_01029	1	18.0405	-4.17316	TRUE	0.00115944
CTRG_02788	16.4247	297.862	-4.18071	TRUE	2.36702e-21
CTRG_04713	8.57755	155.707	-4.18212	TRUE	2.28763e-12
CTRG_03002	85.384	1562.53	-4.19377	TRUE	8.94898e-29
CTRG_00473	4.46224	81.825	-4.1967	TRUE	4.08095e-09
CTRG_03913	1.28592	23.5883	-4.1972	TRUE	0.000303578
CTRG_03582	28.7068	527.507	-4.19973	TRUE	0.00173096
CTRG_02852	60.7397	1116.93	-4.20075	TRUE	2.32465e-20
CTRG_05879	27.8203	512.118	-4.20227	TRUE	3.82245e-09
CTRG_01435	3.00143	57.2315	-4.25309	TRUE	1.25983e-05
CTRG_04091	1.28592	24.6066	-4.25817	TRUE	0.000466156
CTRG_03490	47.4802	913.52	-4.26604	TRUE	2.12664e-24
CTRG_02044	14.9401	289.659	-4.2771	TRUE	1.89429e-15
CTRG_02662	5.03407	98.5123	-4.29051	TRUE	2.27802e-07
CTRG_01999	4.80314	94.4093	-4.29688	TRUE	1.23631e-09
CTRG_01167	1	19.7664	-4.30498	TRUE	0.000198143
CTRG_00921	4.17632	83.3031	-4.31807	TRUE	1.52818e-08
CTRG_04551	3.85919	77.6966	-4.33148	TRUE	1.73144e-05
CTRG_02810	3.85919	77.8218	-4.3338	TRUE	4.08047e-06
CTRG_02248	80.9704	1639.35	-4.33958	TRUE	7.38296e-43
CTRG_02667	73.3464	1485.78	-4.34035	TRUE	1.29134e-17
CTRG_01485	8.36524	169.516	-4.34087	TRUE	7.49506e-12
CTRG_03530	1	20.2963	-4.34314	TRUE	0.00026054
CTRG_05135	13.0997	267.317	-4.35094	TRUE	6.8425e-11
CTRG_01871	2.71551	56.3079	-4.37404	TRUE	9.68952e-06
CTRG_03987	32.4638	676.706	-4.38163	TRUE	2.10314e-27
CTRG_04964	1	21.0048	-4.39265	TRUE	0.000120672
CTRG_01011	1.57184	33.1463	-4.39832	TRUE	0.000181082
CTRG_01813	9.53764	202.457	-4.40784	TRUE	1.76432e-16
CTRG_01842	7.15043	151.96	-4.40952	TRUE	3.35178e-11
CTRG_03135	84.2139	1798.89	-4.4169	TRUE	5.94553e-34
CTRG_03867	4.67702	101.088	-4.43388	TRUE	2.08335e-08
CTRG_03590	60.9586	1318.2	-4.4346	TRUE	6.06027e-13
CTRG_04450	6.23769	135.445	-4.44055	TRUE	2.65948e-13
CTRG_01952	10.3342	226.539	-4.45426	TRUE	3.75762e-13
CTRG_06095	1	21.9842	-4.4584	TRUE	6.54142e-05
CTRG_01492	9.25421	203.556	-4.45917	TRUE	7.77603e-13
CTRG_05483	44.5498	982.718	-4.46328	TRUE	3.19669e-09
CTRG_00999	1.57184	35.1375	-4.48249	TRUE	3.63825e-05
CTRG_04013	5.28878	120.711	-4.51248	TRUE	1.09709e-07
CTRG_04296	63.6491	1467.07	-4.52665	TRUE	1.6324e-33
CTRG_00733	1	23.0882	-4.52908	TRUE	0.000114901
CTRG_01185	14.6205	339.203	-4.53609	TRUE	9.85441e-14
CTRG_00375	1.57184	37.4178	-4.5732	TRUE	2.18675e-05
CTRG_00268	3.03264	72.6497	-4.58231	TRUE	1.38707e-06
CTRG_02611	108.107	2617.5	-4.59766	TRUE	5.74528e-25
CTRG_01164	795.317	19302.4	-4.6011	TRUE	5.17707e-18
CTRG_05619	3.03264	73.7543	-4.60408	TRUE	1.38607e-07
CTRG_01718	3.00143	73.4855	-4.61374	TRUE	5.12573e-07
CTRG_04793	40.3196	1011.44	-4.64878	TRUE	3.86551e-34
CTRG_01168	11.4704	292.459	-4.67224	TRUE	2.89954e-22
CTRG_05204	37.0483	950.75	-4.68159	TRUE	4.76287e-10
CTRG_01392	14.4344	370.695	-4.68265	TRUE	1.20498e-15
CTRG_03428	1	25.7606	-4.68709	TRUE	3.84121e-05
CTRG_05956	7.40514	194.22	-4.71302	TRUE	3.51339e-16
CTRG_02156	10.2006	276.596	-4.76105	TRUE	7.67514e-23
CTRG_04148	1.88649	51.3916	-4.76776	TRUE	3.08087e-06
CTRG_05262	4.903	136.462	-4.79869	TRUE	4.08095e-09
CTRG_00871	7.32143	204.923	-4.80681	TRUE	6.04424e-12
CTRG_00592	3.78806	106.579	-4.81433	TRUE	4.04052e-11
CTRG_00625	2.32973	66.1133	-4.82671	TRUE	4.07725e-06
CTRG_04210	1.57184	44.7665	-4.83189	TRUE	5.44949e-06
CTRG_00911	1	28.7308	-4.84453	TRUE	1.26091e-05
CTRG_05808	6.61852	190.474	-4.84694	TRUE	1.87081e-13
CTRG_02676	2.14368	62.5201	-4.86616	TRUE	2.7272e-07
CTRG_04438	2.14368	62.936	-4.87573	TRUE	5.52727e-07
CTRG_06024	28.0888	825.121	-4.87654	TRUE	7.41729e-36
CTRG_01372	14.2297	418.017	-4.87658	TRUE	2.31616e-18
CTRG_04154	10.5527	318.27	-4.91457	TRUE	3.11792e-19
CTRG_01473	7.73346	237.932	-4.94329	TRUE	2.84103e-10
CTRG_03091	44.9631	1396.65	-4.95709	TRUE	1.15869e-37
CTRG_04908	10.2381	319.284	-4.96282	TRUE	1.26778e-09
CTRG_00282	5.37746	167.997	-4.96537	TRUE	2.50599e-15
CTRG_00255	1	31.7924	-4.99061	TRUE	4.72296e-06
CTRG_03661	3.7306	119.764	-5.00465	TRUE	1.42078e-08
CTRG_00525	1	32.4876	-5.02182	TRUE	4.34688e-06
CTRG_03121	23.9772	785.282	-5.03348	TRUE	0.000339035
CTRG_06186	4.14511	136.123	-5.03735	TRUE	2.97865e-10
CTRG_02755	1	33.3831	-5.06105	TRUE	6.91669e-06
CTRG_04082	7.82213	267.874	-5.09785	TRUE	3.08519e-23
CTRG_01605	10.6989	366.983	-5.10018	TRUE	5.44742e-17
CTRG_03583	6.9619	241.731	-5.11778	TRUE	2.30944e-15
CTRG_02298	1	34.7679	-5.11968	TRUE	3.65477e-06
CTRG_03864	12.3956	432.43	-5.12457	TRUE	2.83442e-12
CTRG_00885	1.85776	66.0088	-5.15103	TRUE	5.27295e-08
CTRG_04106	5.91808	213.225	-5.1711	TRUE	1.01009e-17
CTRG_04882	7.95073	287.569	-5.17668	TRUE	7.7622e-19
CTRG_00848	1	36.3264	-5.18294	TRUE	2.48525e-06
CTRG_04208	1	36.3672	-5.18457	TRUE	1.86303e-06
CTRG_03943	1.28592	47.458	-5.20578	TRUE	2.52277e-06
CTRG_00317	3.57327	132.657	-5.21431	TRUE	1.75589e-11
CTRG_02257	3.15876	120.064	-5.2483	TRUE	3.67857e-11
CTRG_05688	1	38.3732	-5.26203	TRUE	4.91619e-06
CTRG_04839	22.7924	875.699	-5.26381	TRUE	1.71313e-29
CTRG_02335	1	38.436	-5.26438	TRUE	1.5813e-06
CTRG_01650	5.89183	226.62	-5.26541	TRUE	2.51243e-14
CTRG_02524	8.10805	312.18	-5.26688	TRUE	1.09228e-23
CTRG_03409	4.23378	163.571	-5.27183	TRUE	7.03747e-13
CTRG_03977	1.28592	50.1164	-5.28441	TRUE	1.83589e-06
CTRG_03086	3.57327	140.136	-5.29344	TRUE	4.36437e-12
CTRG_05884	3.18749	127.061	-5.31695	TRUE	5.89092e-12
CTRG_04290	41.1289	1639.69	-5.31712	TRUE	5.09595e-25
CTRG_00495	3.47589	138.611	-5.31751	TRUE	8.76697e-13
CTRG_05181	3.75933	150.442	-5.32259	TRUE	1.55049e-14
CTRG_04103	3.8904	157.681	-5.34095	TRUE	5.33079e-14
CTRG_01783	37.89	1549.45	-5.3538	TRUE	7.89358e-53
CTRG_05038	21.6049	884.288	-5.35509	TRUE	2.69642e-31
CTRG_05673	9.95464	407.444	-5.35509	TRUE	0.000293892
CTRG_02253	5.03407	209.923	-5.38199	TRUE	8.22478e-16
CTRG_00763	2.14368	89.6641	-5.38637	TRUE	7.40921e-09
CTRG_01302	2.42959	101.934	-5.39078	TRUE	5.37788e-10
CTRG_01784	5.86062	248.494	-5.40601	TRUE	0.00133146
CTRG_01230	10.3979	442.419	-5.41105	TRUE	3.86583e-23
CTRG_03243	1	43.6107	-5.44661	TRUE	4.35835e-07
CTRG_05866	35.5539	1563.12	-5.45828	TRUE	3.75624e-47
CTRG_03965	3.28735	146.909	-5.48185	TRUE	5.43918e-12
CTRG_02037	1	45.39	-5.5043	TRUE	1.17556e-06
CTRG_04100	53.8177	2443.28	-5.5046	TRUE	6.82407e-36
CTRG_01761	2.42959	110.701	-5.50981	TRUE	7.59961e-11
CTRG_00307	1	46.8713	-5.55063	TRUE	6.1203e-07
CTRG_02247	1	48.5881	-5.60253	TRUE	3.27901e-07
CTRG_00354	1	50.8295	-5.66759	TRUE	5.59559e-07
CTRG_01985	1	52.2659	-5.7078	TRUE	7.73091e-07
CTRG_01000	3.75933	219.755	-5.86928	TRUE	4.99244e-19
CTRG_00388	9.79731	575.995	-5.87753	TRUE	1.20954e-24
CTRG_06085	2.14368	129.974	-5.922	TRUE	2.05275e-10
CTRG_02196	1	61.6767	-5.94665	TRUE	1.16017e-07
CTRG_00734	2.42959	151.695	-5.96432	TRUE	3.05858e-13
CTRG_00433	1.57184	98.8589	-5.97485	TRUE	4.84699e-09
CTRG_00380	2.90157	185.196	-5.99608	TRUE	5.25988e-15
CTRG_00663	6.39254	416.498	-6.02578	TRUE	8.78475e-27
CTRG_05883	1	66.0722	-6.04597	TRUE	3.40235e-08
CTRG_00100	2.4608	164.475	-6.06259	TRUE	1.74254e-10
CTRG_03689	32.3527	2167.52	-6.06602	TRUE	9.59801e-20
CTRG_00055	3.63073	243.983	-6.07038	TRUE	4.26966e-17
CTRG_02809	1	67.9878	-6.0872	TRUE	4.08904e-08
CTRG_00812	2.42959	165.889	-6.09336	TRUE	2.96155e-12
CTRG_02797	2.45833	167.913	-6.0939	TRUE	5.2921e-14
CTRG_01103	3.91665	279.664	-6.15793	TRUE	8.47048e-20
CTRG_02312	2.14368	153.333	-6.16044	TRUE	8.44978e-13
CTRG_00054	1.28592	94.5468	-6.20016	TRUE	2.01123e-08
CTRG_06178	1.28592	95.0223	-6.20739	TRUE	1.59541e-08
CTRG_04786	6.10662	455.679	-6.2215	TRUE	9.62043e-29
CTRG_05179	1.88649	144.495	-6.25917	TRUE	8.57248e-11
CTRG_01790	1.85776	144.138	-6.27774	TRUE	3.84536e-12
CTRG_01684	1.57184	123.489	-6.29579	TRUE	1.27745e-10
CTRG_03178	11.1159	878.066	-6.30364	TRUE	2.33894e-32
CTRG_02334	1.85776	147.981	-6.31571	TRUE	1.36089e-11
CTRG_02886	1.57184	125.944	-6.32419	TRUE	2.21951e-10
CTRG_05253	1.28592	103.596	-6.33202	TRUE	5.58592e-09
CTRG_03780	26.7752	2183.1	-6.34933	TRUE	2.42187e-46
CTRG_04393	1.57184	128.785	-6.35637	TRUE	3.12926e-09
CTRG_00923	9.15682	761.376	-6.37762	TRUE	6.07954e-37
CTRG_03084	3.88792	333.465	-6.42239	TRUE	5.72793e-21
CTRG_01668	1.57184	138.337	-6.45959	TRUE	6.89355e-11
CTRG_01532	1	90.17	-6.49458	TRUE	3.72944e-09
CTRG_01815	2.01508	182.721	-6.50266	TRUE	1.77189e-13
CTRG_00800	2.42959	225.127	-6.53388	TRUE	4.25305e-16
CTRG_00191	7.4101	695.024	-6.55143	TRUE	7.76911e-36
CTRG_04982	1	98.3591	-6.61999	TRUE	4.12881e-09
CTRG_00492	1.85776	184.049	-6.63038	TRUE	3.48432e-13
CTRG_03623	1	99.9452	-6.64307	TRUE	5.18859e-10
CTRG_05764	1.57184	158.661	-6.65735	TRUE	1.50609e-10
CTRG_01907	1	101.479	-6.66504	TRUE	0.000631098
CTRG_04757	1	102.211	-6.67541	TRUE	5.75194e-10
CTRG_00575	4.07398	422.112	-6.69504	TRUE	3.09335e-25
CTRG_05813	1.28592	138.735	-6.75338	TRUE	6.79993e-10
CTRG_05331	7.09793	772.708	-6.76638	TRUE	1.00143e-32
CTRG_02982	1.44324	170.663	-6.88569	TRUE	1.18913e-10
CTRG_06159	1	119.113	-6.89619	TRUE	8.52117e-11
CTRG_00595	2.14368	259.4	-6.91895	TRUE	7.03877e-17
CTRG_05878	1	122.887	-6.94119	TRUE	8.66918e-11
CTRG_02204	1	124.118	-6.95557	TRUE	7.59961e-11
CTRG_04719	3.18749	396.168	-6.95755	TRUE	1.63417e-23
CTRG_02197	2.14368	270.614	-6.98001	TRUE	1.97663e-16
CTRG_01728	3.21622	411.742	-7.00023	TRUE	1.33659e-19
CTRG_05404	1.57184	206.143	-7.03505	TRUE	5.84273e-13
CTRG_00053	1.57184	209.957	-7.0615	TRUE	4.05009e-13
CTRG_03387	1	145.979	-7.18962	TRUE	1.8459e-11
CTRG_03515	1	155.64	-7.28207	TRUE	2.25362e-11
CTRG_02414	1.28592	200.838	-7.28709	TRUE	1.9954e-11
CTRG_00081	1.57184	248.349	-7.30377	TRUE	5.11768e-14
CTRG_02394	1	160.991	-7.33083	TRUE	5.95148e-12
CTRG_02522	1.57184	253.635	-7.33416	TRUE	5.75313e-14
CTRG_01402	5.76324	936.688	-7.34455	TRUE	4.21056e-36
CTRG_03283	1.85776	304.588	-7.35716	TRUE	2.05698e-16
CTRG_02059	17.8094	2972.04	-7.38267	TRUE	1.33236e-60
CTRG_05067	1	170.465	-7.41333	TRUE	1.05797e-11
CTRG_04503	1	174.279	-7.44526	TRUE	4.85903e-12
CTRG_00886	6.80953	1206.87	-7.4695	TRUE	3.74472e-40
CTRG_00460	3.28735	609.776	-7.53521	TRUE	5.6511e-21
CTRG_04748	1.57184	293.481	-7.54467	TRUE	1.17969e-14
CTRG_03008	7.92447	1510.59	-7.57458	TRUE	6.84844e-41
CTRG_00381	2.74672	526.722	-7.58319	TRUE	2.85794e-18
CTRG_01216	1	227.079	-7.82705	TRUE	6.76157e-13
CTRG_05478	1	235.408	-7.87902	TRUE	3.59603e-06
CTRG_03177	1	260.675	-8.02611	TRUE	1.07275e-13
CTRG_03355	1	262.728	-8.03742	TRUE	2.91299e-13
CTRG_02260	1.85776	495.018	-8.05777	TRUE	4.81234e-20
CTRG_01877	1.57184	455.82	-8.17987	TRUE	4.2351e-17
CTRG_04047	1.85776	542.937	-8.19108	TRUE	1.21416e-19
CTRG_02384	1	297.192	-8.21525	TRUE	2.66012e-14
CTRG_02297	1.57184	479.096	-8.25172	TRUE	1.78413e-17
CTRG_03281	1.57184	492.826	-8.29248	TRUE	8.48695e-18
CTRG_01658	1	364.696	-8.51055	TRUE	2.64709e-15
CTRG_06078	1	375.411	-8.55233	TRUE	3.47412e-15

## Sheet: C.tropicalis DEGs 30mpi
id	mean_A_mrn	mean_B_mrn	log2_fc_mrn	DESeq2	DESeq2_adj_pval
CTRG_03648	22475.3	58.0879	8.59589	TRUE	1.67034e-66
CTRG_05828	6624.3	18.9522	8.44926	TRUE	2.30719e-123
CTRG_01660	692.314	2.1929	8.30244	TRUE	5.70522e-30
CTRG_01093	1100.73	3.63463	8.24243	TRUE	1.67034e-66
CTRG_06250	745.338	3.21553	7.85669	TRUE	8.47694e-05
CTRG_04919	4585.89	21.1747	7.75872	TRUE	4.84111e-94
CTRG_05160	925.747	4.55328	7.66757	TRUE	2.17261e-47
CTRG_06100	528.782	3.45535	7.2577	TRUE	2.10615e-07
CTRG_03584	207.892	1.40282	7.21135	TRUE	4.24205e-18
CTRG_00221	1551.48	10.9709	7.14383	TRUE	3.0775e-07
CTRG_00992	149.057	1.10071	7.08129	TRUE	2.50023e-11
CTRG_00940	1695.89	18.985	6.48104	TRUE	7.48819e-56
CTRG_04599	598.478	7.48855	6.32047	TRUE	8.92669e-49
CTRG_02110	587.263	8.11359	6.17752	TRUE	1.11928e-29
CTRG_05996	71.295	1	6.15573	TRUE	8.53641e-12
CTRG_01884	963.942	13.5857	6.14878	TRUE	1.47619e-73
CTRG_05130	70.6361	1	6.14233	TRUE	6.19492e-05
CTRG_01691	624.412	8.8733	6.13689	TRUE	1.11851e-36
CTRG_02280	740.361	11.8489	5.96541	TRUE	2.63998e-41
CTRG_05562	198.264	3.25394	5.92909	TRUE	3.80366e-20
CTRG_04702	6145.68	101.391	5.92157	TRUE	2.583e-16
CTRG_05906	591.015	10.1957	5.85716	TRUE	1.36407e-58
CTRG_05144	887.926	16.5791	5.743	TRUE	4.67512e-21
CTRG_03431	96.822	1.85963	5.70225	TRUE	1.8436e-16
CTRG_00614	256.676	5.03921	5.67061	TRUE	3.43039e-13
CTRG_04828	66.4806	1.40282	5.56653	TRUE	4.42384e-12
CTRG_05272	50.6438	1.10071	5.52389	TRUE	2.20819e-08
CTRG_00615	107.454	2.34431	5.51841	TRUE	4.36885e-09
CTRG_02466	43.8217	1	5.45357	TRUE	2.14963e-09
CTRG_05928	223.154	5.15479	5.43598	TRUE	8.74474e-16
CTRG_03859	68.8722	1.60424	5.42396	TRUE	8.60438e-11
CTRG_04679	139.743	3.30464	5.40214	TRUE	2.16523e-22
CTRG_05482	20948.8	510.046	5.3601	TRUE	5.05572e-20
CTRG_03676	246.453	6.0684	5.34385	TRUE	1.6073e-13
CTRG_02627	1230.89	31.932	5.26856	TRUE	4.51037e-19
CTRG_03067	10607.8	275.721	5.26577	TRUE	1.48404e-40
CTRG_03620	77.4637	2.02989	5.25404	TRUE	1.33743e-10
CTRG_01692	65.7049	1.76821	5.21564	TRUE	4.93787e-11
CTRG_03325	135.014	3.83003	5.13961	TRUE	2.66216e-21
CTRG_05402	41.3618	1.18584	5.12432	TRUE	3.87987e-08
CTRG_03478	895.552	25.8059	5.11701	TRUE	8.32391e-37
CTRG_01758	54.4867	1.59167	5.09729	TRUE	1.82336e-09
CTRG_04986	343.66	10.0473	5.0961	TRUE	5.87197e-33
CTRG_05676	37.0109	1.10071	5.07145	TRUE	6.90593e-06
CTRG_05231	477.538	14.4153	5.04994	TRUE	1.70877e-36
CTRG_01131	265.889	8.51845	4.96409	TRUE	1.09663e-17
CTRG_01141	245.804	7.88278	4.96266	TRUE	6.37095e-26
CTRG_02903	83.1702	2.66828	4.96208	TRUE	2.10876e-06
CTRG_05042	172.792	5.58743	4.95071	TRUE	1.12781e-20
CTRG_04552	193.727	6.45963	4.90643	TRUE	1.18264e-23
CTRG_00394	424.032	14.3545	4.8846	TRUE	2.01611e-33
CTRG_02032	19051.3	654.048	4.86435	TRUE	1.21024e-14
CTRG_05222	143.228	5.08949	4.81465	TRUE	7.43001e-14
CTRG_03441	539.696	19.408	4.79743	TRUE	2.11259e-14
CTRG_04425	194.019	7.09048	4.77417	TRUE	5.21243e-21
CTRG_01656	188.643	6.98174	4.75593	TRUE	1.52615e-24
CTRG_06081	585.072	22.2797	4.71481	TRUE	1.36498e-12
CTRG_05131	186.399	7.24342	4.68558	TRUE	9.73161e-17
CTRG_00162	69.9937	2.73484	4.6777	TRUE	1.55816e-11
CTRG_00157	29.379	1.18584	4.63081	TRUE	1.02837e-06
CTRG_06058	287.675	11.6418	4.62705	TRUE	2.15846e-10
CTRG_02636	642.826	26.1179	4.62132	TRUE	1.80003e-13
CTRG_03474	31.9865	1.30212	4.61853	TRUE	4.11057e-07
CTRG_02844	339.32	14.5816	4.54043	TRUE	1.36498e-12
CTRG_04615	14959.8	655.522	4.51231	TRUE	0.000749905
CTRG_02765	842.103	36.9027	4.5122	TRUE	8.57555e-18
CTRG_00064	204.352	9.08825	4.49091	TRUE	1.63327e-16
CTRG_01595	54.8984	2.44201	4.49062	TRUE	4.55911e-10
CTRG_02456	3250.18	146.096	4.47553	TRUE	7.30744e-11
CTRG_01406	41.6689	1.88121	4.46923	TRUE	4.65707e-07
CTRG_04692	1211	54.9426	4.46213	TRUE	1.72323e-23
CTRG_00156	94.9597	4.3564	4.44611	TRUE	6.5432e-10
CTRG_03800	65.2336	3.03996	4.42349	TRUE	9.75108e-13
CTRG_01503	76.0549	3.59419	4.4033	TRUE	9.7719e-13
CTRG_02529	75.473	3.58092	4.39756	TRUE	9.25984e-07
CTRG_03823	84.2767	4.07286	4.37102	TRUE	1.33094e-13
CTRG_01989	20.3503	1	4.34698	TRUE	5.23988e-06
CTRG_02737	116.774	5.85044	4.31903	TRUE	4.44333e-09
CTRG_01967	89.0661	4.50683	4.30469	TRUE	1.73388e-10
CTRG_01286	177.239	9.05207	4.29131	TRUE	3.92015e-12
CTRG_03801	154.475	7.91093	4.28738	TRUE	3.67046e-19
CTRG_06032	1259.73	66.1357	4.25155	TRUE	4.25296e-13
CTRG_05623	791.486	41.763	4.24427	TRUE	4.95335e-18
CTRG_03477	413.733	21.9467	4.23662	TRUE	6.93936e-37
CTRG_04617	545.795	28.9757	4.23544	TRUE	5.58924e-10
CTRG_05162	59.4401	3.19039	4.21963	TRUE	0.000321761
CTRG_04669	1185.54	64.4733	4.2007	TRUE	5.70057e-13
CTRG_05531	79.5422	4.34383	4.19468	TRUE	3.15215e-11
CTRG_05622	2090.86	117.027	4.15919	TRUE	1.27954e-28
CTRG_00584	1821.05	102.488	4.15124	TRUE	1.62409e-21
CTRG_05010	42.5264	2.39431	4.15068	TRUE	1.27903e-06
CTRG_00714	327.065	18.4251	4.14983	TRUE	5.28241e-21
CTRG_04307	13356.1	759.218	4.13685	TRUE	0.00656054
CTRG_04834	41.4416	2.3566	4.1363	TRUE	5.6419e-06
CTRG_03352	31.1628	1.7745	4.13434	TRUE	7.91658e-07
CTRG_03472	97.2824	5.69442	4.09456	TRUE	5.1945e-15
CTRG_05048	59.8999	3.66578	4.03036	TRUE	1.0363e-07
CTRG_03959	91.7782	5.61733	4.0302	TRUE	3.01605e-11
CTRG_05978	52.7367	3.23509	4.02693	TRUE	6.7768e-11
CTRG_04458	50.1663	3.08668	4.02259	TRUE	9.1196e-08
CTRG_00788	835.526	52.043	4.00491	TRUE	2.93942e-17
CTRG_03594	104.86	6.54351	4.00225	TRUE	3.43039e-13
CTRG_05447	1548.34	97.8581	3.98389	TRUE	2.191e-40
CTRG_06203	2306.29	146.192	3.97963	TRUE	0.00108901
CTRG_05746	26.7322	1.70494	3.97078	TRUE	7.20628e-05
CTRG_01005	459.927	29.3465	3.97014	TRUE	4.35021e-19
CTRG_03993	161.985	10.6195	3.93107	TRUE	4.45104e-14
CTRG_00284	53.9068	3.53993	3.92867	TRUE	1.70069e-06
CTRG_01831	49.445	3.24766	3.92835	TRUE	1.09811e-08
CTRG_01581	82.9791	5.45285	3.92767	TRUE	5.18338e-07
CTRG_01861	374.287	24.9953	3.90442	TRUE	7.53992e-24
CTRG_03679	448.331	29.9802	3.90248	TRUE	1.96205e-09
CTRG_02699	36.7241	2.47917	3.8888	TRUE	1.43553e-05
CTRG_03861	37.8314	2.61856	3.85274	TRUE	9.18696e-07
CTRG_03915	234.019	16.2488	3.84822	TRUE	5.8769e-18
CTRG_02773	14.2239	1	3.83025	TRUE	4.27559e-05
CTRG_04135	20.6001	1.47238	3.80643	TRUE	8.56042e-05
CTRG_04658	23.0456	1.67379	3.7833	TRUE	1.29614e-05
CTRG_00343	153.941	11.3497	3.76165	TRUE	1.99218e-14
CTRG_02149	24.9542	1.84406	3.75833	TRUE	4.04994e-05
CTRG_00011	96.6974	7.20501	3.7464	TRUE	3.50615e-13
CTRG_04354	1612.1	120.123	3.74635	TRUE	1.3788e-10
CTRG_03324	146.105	10.949	3.73813	TRUE	5.38839e-07
CTRG_05417	569.697	42.7725	3.73544	TRUE	2.4497e-11
CTRG_03950	326.316	24.6274	3.72793	TRUE	2.41961e-15
CTRG_02700	134.054	10.1415	3.72448	TRUE	3.64754e-18
CTRG_02649	133.878	10.1398	3.72282	TRUE	4.0476e-07
CTRG_02618	669.115	51.018	3.71317	TRUE	8.75596e-20
CTRG_05986	32.0573	2.49502	3.68353	TRUE	9.63666e-05
CTRG_02132	237.385	18.5605	3.67692	TRUE	4.25331e-10
CTRG_00273	70.426	5.52318	3.67254	TRUE	1.04027e-06
CTRG_02496	30.8533	2.43272	3.66478	TRUE	5.23988e-06
CTRG_03043	129.291	10.2388	3.65851	TRUE	2.91011e-06
CTRG_05143	250.093	20.1324	3.63487	TRUE	2.08382e-08
CTRG_01821	2812.55	226.432	3.63473	TRUE	1.58852e-08
CTRG_02767	468.672	37.7511	3.63399	TRUE	5.71807e-15
CTRG_00109	35.8035	2.88828	3.63182	TRUE	4.89636e-05
CTRG_05716	230.919	18.7021	3.62612	TRUE	5.40931e-16
CTRG_01183	33.5856	2.72527	3.62337	TRUE	1.73786e-06
CTRG_04546	87.6742	7.18546	3.609	TRUE	8.05968e-08
CTRG_03991	15.7151	1.30212	3.59322	TRUE	0.000966905
CTRG_02101	16.5017	1.37168	3.5886	TRUE	0.000425136
CTRG_00395	113.636	9.54857	3.57299	TRUE	1.77558e-11
CTRG_00457	902.738	76.2934	3.56468	TRUE	1.37619e-09
CTRG_05360	353.932	30.0469	3.55819	TRUE	1.84369e-12
CTRG_04031	3770.68	321.677	3.55114	TRUE	3.53476e-07
CTRG_00488	353.459	30.2106	3.54842	TRUE	3.11443e-07
CTRG_00700	15.1839	1.30212	3.54361	TRUE	0.000599329
CTRG_05176	122.989	10.8354	3.50471	TRUE	5.04534e-13
CTRG_05514	372.53	33.1416	3.49064	TRUE	3.0917e-21
CTRG_04203	2874.42	256.517	3.48614	TRUE	1.13564e-31
CTRG_04712	398.084	35.5741	3.48418	TRUE	2.4617e-12
CTRG_00099	81.8738	7.37074	3.47352	TRUE	2.34305e-06
CTRG_04722	71.0279	6.39936	3.47239	TRUE	4.0835e-07
CTRG_02210	19.8957	1.79308	3.47195	TRUE	8.84531e-05
CTRG_02017	11.0088	1	3.46059	TRUE	0.000303594
CTRG_04122	836.822	76.2117	3.45684	TRUE	2.97172e-12
CTRG_05500	549.391	50.1142	3.45454	TRUE	5.37208e-08
CTRG_04744	45.6963	4.20772	3.44097	TRUE	0.000483535
CTRG_05139	638.174	59.4791	3.42349	TRUE	6.34157e-20
CTRG_04590	69.9544	6.64024	3.39711	TRUE	1.54732e-05
CTRG_05901	27.8114	2.65271	3.39014	TRUE	6.07637e-06
CTRG_01043	352.891	34.0167	3.37491	TRUE	2.10833e-09
CTRG_03027	47.1222	4.54755	3.37325	TRUE	0.00442805
CTRG_01885	3081.36	298.937	3.36565	TRUE	8.86912e-08
CTRG_00680	44.5543	4.33957	3.35994	TRUE	4.26005e-07
CTRG_01733	17.8565	1.74335	3.35652	TRUE	0.00255601
CTRG_05958	125.094	12.2571	3.35132	TRUE	6.51687e-05
CTRG_04892	6348.73	623.477	3.34806	TRUE	4.95316e-14
CTRG_04182	25.4201	2.50431	3.34349	TRUE	0.00205568
CTRG_04816	40.0528	3.94631	3.34332	TRUE	0.000320813
CTRG_04827	49.7151	4.91539	3.33831	TRUE	1.59623e-05
CTRG_01711	186.314	18.5977	3.32454	TRUE	7.49017e-10
CTRG_00037	37.002	3.69517	3.32389	TRUE	0.000104049
CTRG_01557	182.983	18.3292	3.31949	TRUE	3.11727e-09
CTRG_05894	115.758	11.6782	3.30923	TRUE	4.23899e-09
CTRG_00134	10.8952	1.10071	3.30719	TRUE	0.00129072
CTRG_02877	50.7031	5.15479	3.29809	TRUE	2.76308e-05
CTRG_02008	1668.31	170	3.29478	TRUE	7.58978e-19
CTRG_03629	180.706	18.4267	3.29378	TRUE	4.13651e-08
CTRG_03910	191.164	19.6122	3.28499	TRUE	9.65463e-08
CTRG_05197	90.4379	9.30454	3.28092	TRUE	0.000156009
CTRG_03420	24.7042	2.54271	3.28032	TRUE	0.000504688
CTRG_03115	26.7917	2.76599	3.27592	TRUE	0.000685502
CTRG_00142	32.0887	3.31694	3.27414	TRUE	4.92588e-05
CTRG_04391	94.8937	9.8138	3.27343	TRUE	6.11833e-08
CTRG_05079	49.2265	5.20877	3.24042	TRUE	0.000524607
CTRG_05182	3261.22	348.036	3.2281	TRUE	1.29203e-12
CTRG_01187	1063.49	113.61	3.22664	TRUE	2.02125e-25
CTRG_00158	44.9717	4.81168	3.2244	TRUE	9.19439e-06
CTRG_02094	597.334	63.9437	3.22366	TRUE	1.72643e-27
CTRG_00610	569.158	61.0644	3.22043	TRUE	3.99852e-17
CTRG_06226	142.512	15.317	3.21788	TRUE	7.1657e-13
CTRG_00464	840.064	90.3726	3.21654	TRUE	9.76857e-10
CTRG_03682	1794.7	193.208	3.21551	TRUE	4.13098e-15
CTRG_01513	22.5143	2.44829	3.20099	TRUE	0.00139375
CTRG_04126	24.8405	2.72527	3.18822	TRUE	4.52583e-05
CTRG_02106	134.285	14.7381	3.18768	TRUE	4.15214e-07
CTRG_02374	999.574	110.201	3.18118	TRUE	5.47582e-06
CTRG_03066	39.8739	4.40515	3.17818	TRUE	0.00504895
CTRG_05905	32.8698	3.69818	3.15187	TRUE	3.34015e-05
CTRG_05395	26.2292	2.95155	3.15163	TRUE	0.000397416
CTRG_02442	21.6309	2.47616	3.12692	TRUE	0.000453682
CTRG_04054	11.9035	1.37168	3.11737	TRUE	0.00348937
CTRG_04328	239.749	27.7724	3.1098	TRUE	5.06856e-13
CTRG_03733	91.3324	10.5823	3.10947	TRUE	5.1232e-05
CTRG_06064	56.1364	6.53723	3.10219	TRUE	2.03513e-08
CTRG_02553	8.50379	1	3.08811	TRUE	0.00254468
CTRG_06101	115.851	13.6859	3.08151	TRUE	7.43808e-07
CTRG_03942	4966.69	587.061	3.0807	TRUE	4.67796e-12
CTRG_03323	163.649	19.4162	3.07528	TRUE	1.35946e-06
CTRG_00727	147.056	17.5014	3.07083	TRUE	3.51165e-14
CTRG_02361	46.6419	5.55956	3.06858	TRUE	1.92138e-05
CTRG_01812	174.64	20.957	3.05889	TRUE	3.42269e-07
CTRG_03389	3600.05	432.922	3.05584	TRUE	2.54626e-06
CTRG_03951	1161.88	140.274	3.05014	TRUE	5.01082e-12
CTRG_01142	18.6916	2.26846	3.0426	TRUE	0.000658122
CTRG_01160	439.934	53.6007	3.03696	TRUE	5.11829e-08
CTRG_06031	1053.67	129.475	3.02468	TRUE	4.62813e-09
CTRG_03257	161.124	19.9382	3.01457	TRUE	5.96163e-12
CTRG_05965	450.995	55.9136	3.01184	TRUE	0.000178018
CTRG_01541	81.0764	10.0629	3.01023	TRUE	8.74625e-09
CTRG_02395	248.858	30.9491	3.00735	TRUE	1.41356e-14
CTRG_01948	128.329	15.9713	3.00629	TRUE	1.79561e-08
CTRG_02955	638.955	79.6558	3.00386	TRUE	9.14157e-10
CTRG_03296	59.8458	7.51083	2.99421	TRUE	3.3878e-05
CTRG_03045	273.164	34.3917	2.98964	TRUE	3.51786e-07
CTRG_01512	41.2908	5.21177	2.98597	TRUE	1.08585e-05
CTRG_05019	328.211	41.8498	2.97133	TRUE	1.70755e-16
CTRG_06030	2472.99	315.95	2.96849	TRUE	1.36225e-16
CTRG_05963	92.1472	11.8022	2.96488	TRUE	1.78905e-06
CTRG_05016	102.361	13.1551	2.95997	TRUE	4.926e-05
CTRG_05009	107.723	13.8799	2.95626	TRUE	2.02228e-06
CTRG_04924	606.171	78.4344	2.95017	TRUE	3.6286e-11
CTRG_03633	102.122	13.3232	2.93828	TRUE	0.000326363
CTRG_01510	35.835	4.69267	2.93289	TRUE	0.00072395
CTRG_05595	63.3048	8.30844	2.92967	TRUE	6.53479e-05
CTRG_04248	248.952	32.9401	2.91795	TRUE	1.32196e-10
CTRG_00809	447.675	59.249	2.91759	TRUE	2.34274e-08
CTRG_02440	219.742	29.1415	2.91466	TRUE	6.35635e-07
CTRG_06167	23.5766	3.15324	2.90245	TRUE	0.00437555
CTRG_00222	40.0068	5.36646	2.8982	TRUE	0.000912523
CTRG_02845	13.2213	1.7775	2.89494	TRUE	0.00170193
CTRG_04040	64.5551	8.68773	2.89348	TRUE	0.000101336
CTRG_03693	323.424	43.7069	2.88749	TRUE	3.1458e-15
CTRG_02576	475.673	64.6019	2.88032	TRUE	4.30476e-09
CTRG_06224	182.948	24.8528	2.87995	TRUE	7.57783e-10
CTRG_04672	30.2511	4.1133	2.87862	TRUE	7.58032e-05
CTRG_01724	2264.5	308.524	2.87574	TRUE	2.55447e-16
CTRG_05506	3103.47	423.759	2.87257	TRUE	2.93577e-08
CTRG_00604	30.7395	4.20744	2.86908	TRUE	0.000320813
CTRG_01471	69.4513	9.5232	2.86648	TRUE	3.52782e-06
CTRG_05989	21.739	2.98297	2.86546	TRUE	0.00601577
CTRG_02449	272.159	37.8223	2.84714	TRUE	2.9143e-05
CTRG_03334	451.295	62.7803	2.84569	TRUE	1.82645e-07
CTRG_01889	259.525	36.1311	2.84456	TRUE	1.30352e-12
CTRG_02870	53.0405	7.38784	2.84387	TRUE	2.18121e-05
CTRG_03568	56.7215	7.92049	2.84023	TRUE	4.04994e-05
CTRG_05058	42.5917	5.95638	2.83806	TRUE	0.00157102
CTRG_03313	143.114	20.1825	2.82599	TRUE	0.000173018
CTRG_04618	453.598	64.0433	2.82429	TRUE	8.45991e-08
CTRG_00519	1378.04	195.579	2.8168	TRUE	1.94901e-05
CTRG_01697	38.0274	5.39886	2.81631	TRUE	0.00354514
CTRG_06050	117.609	16.8089	2.80671	TRUE	1.05018e-07
CTRG_00718	37.4738	5.36318	2.80472	TRUE	4.53015e-05
CTRG_03948	246.472	35.2918	2.80402	TRUE	1.19301e-11
CTRG_00773	104.698	14.9923	2.80393	TRUE	7.46961e-06
CTRG_01594	387.84	56.1148	2.78901	TRUE	4.02696e-15
CTRG_05691	66.0685	9.59779	2.78319	TRUE	1.1421e-06
CTRG_00461	288.2	42.3881	2.76534	TRUE	4.88002e-12
CTRG_05840	1055.08	157.499	2.74393	TRUE	2.37333e-21
CTRG_02733	1487.38	223.149	2.7367	TRUE	7.4487e-22
CTRG_00668	136.412	20.5091	2.73363	TRUE	3.0775e-07
CTRG_01653	313.852	47.1927	2.73345	TRUE	1.55318e-14
CTRG_05890	28.7231	4.33454	2.72826	TRUE	0.00145778
CTRG_05372	114.522	17.3344	2.72392	TRUE	3.42727e-06
CTRG_01795	5948.54	902.555	2.72045	TRUE	3.17168e-05
CTRG_01514	83.283	12.6556	2.71824	TRUE	3.48148e-05
CTRG_05316	74.0441	11.3427	2.70662	TRUE	1.33107e-05
CTRG_02917	42.5635	6.53653	2.70302	TRUE	0.00281987
CTRG_03291	190.747	29.3291	2.70126	TRUE	4.10398e-11
CTRG_03360	262.311	40.4402	2.69742	TRUE	3.44624e-08
CTRG_01835	57.2416	8.83083	2.69644	TRUE	0.000193451
CTRG_04987	281.832	43.9108	2.68219	TRUE	1.5643e-14
CTRG_03078	393.791	61.4608	2.67969	TRUE	7.52003e-10
CTRG_05543	93.8027	14.7017	2.67365	TRUE	0.000124848
CTRG_03437	63.8957	10.0471	2.66894	TRUE	1.58079e-06
CTRG_00254	506.931	80.3173	2.65801	TRUE	1.04298e-05
CTRG_05258	413.488	65.6313	2.65539	TRUE	6.17645e-12
CTRG_05394	56.5485	8.98001	2.6547	TRUE	4.14174e-05
CTRG_01173	33.2985	5.31346	2.64774	TRUE	0.000276949
CTRG_02306	39.902	6.38281	2.6442	TRUE	0.00103018
CTRG_03092	191.213	30.7131	2.63825	TRUE	3.68448e-08
CTRG_05165	130.839	21.0226	2.63778	TRUE	2.24362e-08
CTRG_03597	111.98	18.2264	2.61914	TRUE	0.000582487
CTRG_03464	929.585	151.341	2.61878	TRUE	7.84638e-10
CTRG_00589	115.624	18.8573	2.61625	TRUE	3.32783e-08
CTRG_05602	156.159	25.6749	2.60459	TRUE	2.98336e-08
CTRG_01050	89.8836	14.9279	2.59005	TRUE	6.79863e-06
CTRG_00888	531.456	88.9958	2.57814	TRUE	0.000677052
CTRG_03760	23.5822	3.94932	2.57803	TRUE	0.00469145
CTRG_02621	1315.14	220.337	2.57743	TRUE	6.83449e-09
CTRG_02390	331.385	55.555	2.57652	TRUE	6.68208e-15
CTRG_02427	154.688	26.003	2.57261	TRUE	1.06462e-07
CTRG_02869	32.2419	5.44476	2.566	TRUE	0.00264991
CTRG_01543	40.3962	6.8253	2.56526	TRUE	0.00219502
CTRG_03601	178.278	30.2142	2.56083	TRUE	5.21312e-08
CTRG_04941	188.704	32.1642	2.55259	TRUE	1.23306e-05
CTRG_03875	581.029	99.7162	2.54271	TRUE	8.91933e-13
CTRG_01021	1177.5	202.8	2.5376	TRUE	8.99729e-07
CTRG_04796	454.589	78.5026	2.53375	TRUE	9.50193e-09
CTRG_05490	626.601	108.571	2.5289	TRUE	0.000329667
CTRG_02972	1113.9	193.745	2.52338	TRUE	3.77874e-11
CTRG_00723	36.8287	6.43176	2.51754	TRUE	0.00341563
CTRG_05665	477.831	83.6556	2.51397	TRUE	5.25439e-12
CTRG_02463	29.3081	5.14019	2.51141	TRUE	0.000644694
CTRG_03094	48.8091	8.56364	2.51085	TRUE	0.00378788
CTRG_00582	279.106	49.0734	2.5078	TRUE	6.17455e-11
CTRG_00192	109.537	19.4015	2.49719	TRUE	4.25542e-08
CTRG_04483	51.1489	9.1171	2.48806	TRUE	0.000545221
CTRG_01648	81.7781	14.6665	2.47918	TRUE	0.00885018
CTRG_01109	901.893	163.179	2.4665	TRUE	2.56452e-07
CTRG_01119	267.029	48.5019	2.46088	TRUE	3.21618e-07
CTRG_00196	385.83	70.2465	2.45747	TRUE	3.43645e-11
CTRG_04446	708.446	129.225	2.45477	TRUE	9.20221e-13
CTRG_02732	91.8234	16.8497	2.44613	TRUE	3.66721e-08
CTRG_01008	72.4875	13.3103	2.44519	TRUE	2.63862e-05
CTRG_05672	145.344	26.6997	2.44458	TRUE	5.53917e-09
CTRG_04535	127.564	23.5757	2.43585	TRUE	2.4025e-05
CTRG_03273	35.9883	6.67334	2.43105	TRUE	0.000249737
CTRG_01045	1993.76	372.166	2.42148	TRUE	3.62968e-11
CTRG_01079	945.315	176.636	2.42001	TRUE	3.32233e-12
CTRG_05791	985.237	185.195	2.41142	TRUE	2.07208e-06
CTRG_04626	1789.21	336.96	2.40867	TRUE	2.88648e-07
CTRG_00779	100.872	19.0269	2.40642	TRUE	1.74733e-06
CTRG_00915	316.554	60.4059	2.38969	TRUE	0.000297311
CTRG_01730	225.335	43.2364	2.38176	TRUE	2.60246e-08
CTRG_02229	196.078	37.9221	2.37032	TRUE	0.000295992
CTRG_03198	370.315	71.6357	2.37	TRUE	1.23732e-12
CTRG_05008	26107.5	5052.85	2.3693	TRUE	2.62855e-15
CTRG_01635	536.341	104.368	2.36148	TRUE	1.06111e-10
CTRG_05834	70.5588	13.7325	2.36124	TRUE	1.76122e-05
CTRG_03716	645.655	125.976	2.35761	TRUE	4.1985e-09
CTRG_02668	2415.89	476.104	2.34321	TRUE	4.34712e-14
CTRG_03622	160.227	31.695	2.33779	TRUE	7.79131e-09
CTRG_04066	689.764	136.458	2.33764	TRUE	9.38369e-10
CTRG_02168	557.035	112.034	2.31384	TRUE	2.67973e-05
CTRG_05177	77.0429	15.4989	2.3135	TRUE	1.04559e-05
CTRG_04761	116.826	23.5251	2.31208	TRUE	9.19236e-07
CTRG_00896	290.153	58.5532	2.309	TRUE	7.20788e-09
CTRG_04424	169.597	34.3235	2.30484	TRUE	0.000402814
CTRG_02053	75.4358	15.347	2.2973	TRUE	0.00112848
CTRG_01920	213.182	43.9301	2.2788	TRUE	6.0728e-07
CTRG_03265	42.9664	8.85744	2.27825	TRUE	0.000270712
CTRG_04991	2570.17	531.71	2.27315	TRUE	8.12207e-08
CTRG_04682	677.067	140.201	2.27181	TRUE	9.30416e-10
CTRG_04583	229.38	47.5283	2.27088	TRUE	1.06704e-06
CTRG_00319	142.453	29.5198	2.27073	TRUE	2.1912e-06
CTRG_05529	54.6711	11.3324	2.27033	TRUE	0.000109868
CTRG_03873	233.144	48.4639	2.26624	TRUE	5.19053e-07
CTRG_00621	1371.13	285.142	2.26561	TRUE	3.80879e-11
CTRG_05146	938.499	195.172	2.26561	TRUE	1.05041e-05
CTRG_03872	72.993	15.195	2.26416	TRUE	2.18221e-06
CTRG_02314	154.887	32.3058	2.26135	TRUE	5.1633e-06
CTRG_02952	447.41	93.5941	2.25711	TRUE	1.24096e-07
CTRG_03459	55.7672	11.6869	2.25452	TRUE	0.000114034
CTRG_04389	96.7029	20.27	2.25421	TRUE	2.54474e-06
CTRG_03920	134.051	28.1162	2.25331	TRUE	4.2021e-05
CTRG_03831	26.9281	5.67584	2.24621	TRUE	0.00658299
CTRG_02938	648.383	136.942	2.24328	TRUE	3.61737e-08
CTRG_05305	3058.07	649.876	2.23439	TRUE	1.38185e-12
CTRG_02540	19.126	4.06657	2.23365	TRUE	0.00823979
CTRG_01326	324.39	69.1512	2.2299	TRUE	2.5726e-10
CTRG_04028	70.4912	15.107	2.22223	TRUE	0.00435038
CTRG_01206	36.5959	7.86854	2.21751	TRUE	0.0074917
CTRG_00306	141.098	30.4501	2.21218	TRUE	1.6744e-08
CTRG_00328	35.7439	7.71658	2.21166	TRUE	0.00701393
CTRG_02435	276.496	59.9336	2.20582	TRUE	1.44261e-09
CTRG_03297	126.605	27.7583	2.18934	TRUE	1.76122e-05
CTRG_01743	583.113	129.103	2.17525	TRUE	1.57806e-08
CTRG_02377	1926.96	427.04	2.17389	TRUE	0.000787605
CTRG_00725	29.4274	6.54777	2.16809	TRUE	0.00245233
CTRG_01957	366.331	81.6005	2.1665	TRUE	1.63558e-08
CTRG_01365	483.369	107.69	2.16624	TRUE	4.73695e-09
CTRG_00726	5539.14	1236.83	2.16301	TRUE	5.31095e-16
CTRG_04278	132.012	29.6221	2.15592	TRUE	3.61364e-06
CTRG_05340	617.51	140.187	2.13911	TRUE	7.39032e-08
CTRG_00909	755.205	171.548	2.13826	TRUE	4.53691e-05
CTRG_01793	219.322	49.9964	2.13316	TRUE	2.69759e-06
CTRG_00008	205.417	46.8295	2.13306	TRUE	7.416e-08
CTRG_04193	255.569	58.2977	2.1322	TRUE	3.35372e-08
CTRG_00280	31.9154	7.32227	2.12389	TRUE	0.00840187
CTRG_02333	320.274	73.79	2.11781	TRUE	5.76323e-07
CTRG_00342	3478.44	803.806	2.11352	TRUE	8.32909e-08
CTRG_02617	461.361	106.858	2.1102	TRUE	9.45603e-08
CTRG_01123	185.728	43.1191	2.10679	TRUE	0.000109038
CTRG_01938	1340.83	311.611	2.10531	TRUE	2.7748e-09
CTRG_00953	167.186	38.9894	2.1003	TRUE	0.000113615
CTRG_04589	255.436	59.581	2.10004	TRUE	0.000181763
CTRG_05889	377.089	88.3358	2.09384	TRUE	1.24164e-06
CTRG_05897	48.681	11.434	2.09003	TRUE	0.000747709
CTRG_00243	1206.81	283.865	2.08792	TRUE	5.91283e-06
CTRG_04939	41.2738	9.72581	2.08533	TRUE	0.00779252
CTRG_05027	52.487	12.461	2.07454	TRUE	0.000904834
CTRG_04608	87.0349	20.6823	2.0732	TRUE	0.000168714
CTRG_01256	59.8881	14.2777	2.06851	TRUE	0.000868615
CTRG_03432	294.138	70.3625	2.06362	TRUE	1.29079e-08
CTRG_03101	558.936	134.008	2.06037	TRUE	1.94232e-05
CTRG_01859	168.917	40.5397	2.05891	TRUE	3.32234e-05
CTRG_01508	145.744	35.0477	2.05605	TRUE	5.4267e-06
CTRG_05713	34.7897	8.37277	2.05488	TRUE	0.00131598
CTRG_00509	91.9371	22.2029	2.0499	TRUE	1.74605e-05
CTRG_03392	758.958	183.317	2.04968	TRUE	1.85327e-11
CTRG_05440	91.1705	22.0623	2.04698	TRUE	0.000355096
CTRG_04311	603.245	146.153	2.04526	TRUE	1.65715e-10
CTRG_01751	308.859	75.169	2.03874	TRUE	7.91326e-08
CTRG_00916	48.7011	11.8746	2.03608	TRUE	0.00722387
CTRG_05043	98.248	24.0804	2.02857	TRUE	5.69709e-06
CTRG_02067	414.654	101.935	2.02426	TRUE	2.73808e-08
CTRG_00491	108.745	26.7455	2.02358	TRUE	0.000179108
CTRG_04942	142.592	35.2301	2.01701	TRUE	9.07147e-06
CTRG_02714	415.064	102.695	2.01497	TRUE	0.000111223
CTRG_06196	249.369	62.1633	2.00415	TRUE	2.24362e-08
CTRG_02834	102.25	25.4923	2.00397	TRUE	0.000848342
CTRG_00305	196.938	49.2579	1.99932	TRUE	3.97436e-07
CTRG_00159	1816.62	456.755	1.99176	TRUE	0.00047267
CTRG_06151	97.5547	24.6145	1.9867	TRUE	4.47793e-05
CTRG_02233	113.522	28.6925	1.98423	TRUE	0.000157874
CTRG_00914	3139.81	793.971	1.98352	TRUE	0.00564764
CTRG_03999	1299.27	334.106	1.95932	TRUE	1.25511e-06
CTRG_02494	68.0965	17.5143	1.95905	TRUE	0.000105701
CTRG_02806	92.4626	23.9681	1.94775	TRUE	9.131e-06
CTRG_00658	802.246	208.278	1.94553	TRUE	1.88136e-08
CTRG_01571	138.525	36.0176	1.94337	TRUE	0.000584135
CTRG_02226	1378.59	359.246	1.94015	TRUE	7.88304e-06
CTRG_04881	147.659	38.49	1.93971	TRUE	5.61602e-06
CTRG_00013	5863.57	1533.55	1.93491	TRUE	1.55379e-06
CTRG_00030	78.7873	20.6109	1.93456	TRUE	0.00629259
CTRG_06166	809.682	211.972	1.93348	TRUE	7.99253e-08
CTRG_02900	252.734	66.189	1.93296	TRUE	3.63706e-06
CTRG_00245	43.8723	11.5086	1.93059	TRUE	0.00720846
CTRG_00021	181.105	47.5249	1.93007	TRUE	0.000861505
CTRG_02734	165.032	43.3367	1.92909	TRUE	0.000157098
CTRG_00850	612.188	161.526	1.92221	TRUE	0.000631937
CTRG_01765	70.3741	18.5853	1.92088	TRUE	0.000300152
CTRG_05080	38.7261	10.2386	1.91928	TRUE	0.00340909
CTRG_02573	272.616	72.086	1.91908	TRUE	4.38043e-06
CTRG_02980	160.885	42.728	1.91278	TRUE	0.000426708
CTRG_03263	92.3971	24.5398	1.91273	TRUE	0.000665038
CTRG_04587	69.2579	18.406	1.9118	TRUE	0.000252508
CTRG_05593	557.605	149.72	1.89697	TRUE	3.17824e-09
CTRG_02062	310.092	83.6938	1.8895	TRUE	4.88217e-07
CTRG_02899	356.416	96.3806	1.88675	TRUE	0.00163372
CTRG_00945	564.456	152.99	1.88342	TRUE	4.20659e-07
CTRG_05695	67.8578	18.407	1.88226	TRUE	0.00171349
CTRG_04522	516.497	140.233	1.88094	TRUE	9.42196e-08
CTRG_05093	2119.36	581.89	1.86481	TRUE	4.51731e-05
CTRG_05888	167.846	46.0838	1.86481	TRUE	0.00072395
CTRG_00688	308.333	84.6758	1.86447	TRUE	4.33082e-08
CTRG_03969	51.8195	14.2425	1.8633	TRUE	0.00264296
CTRG_01068	594.692	163.759	1.86056	TRUE	0.000436842
CTRG_02673	162.769	44.9117	1.85766	TRUE	4.90861e-05
CTRG_04595	547.09	151.038	1.85686	TRUE	0.000593937
CTRG_03125	422.686	117.026	1.85276	TRUE	0.00591443
CTRG_06061	207.931	57.5708	1.85269	TRUE	5.30301e-05
CTRG_01587	133.543	37.5983	1.82857	TRUE	0.00236429
CTRG_01974	317.558	89.502	1.82703	TRUE	6.1056e-06
CTRG_02879	82.5188	23.2602	1.82686	TRUE	0.0017942
CTRG_05949	486.09	138.459	1.81176	TRUE	0.00232714
CTRG_03333	88.8017	25.3419	1.80906	TRUE	0.00133402
CTRG_01495	694.864	198.543	1.80728	TRUE	5.98934e-09
CTRG_00474	169.77	48.685	1.80203	TRUE	0.00208656
CTRG_01427	136.923	39.5718	1.79082	TRUE	0.000157098
CTRG_06237	576.587	166.681	1.79045	TRUE	6.9591e-06
CTRG_01625	73.1098	21.1386	1.79018	TRUE	0.00907473
CTRG_02945	246.843	71.3864	1.78987	TRUE	0.00249533
CTRG_01299	8212.25	2379.39	1.78718	TRUE	2.49965e-09
CTRG_02697	84.5411	24.5678	1.78288	TRUE	0.000369948
CTRG_03286	169.54	49.7196	1.76974	TRUE	5.78408e-05
CTRG_02393	264.556	77.6345	1.7688	TRUE	0.000656061
CTRG_04690	2068.06	606.968	1.76859	TRUE	5.02331e-08
CTRG_02060	3431.72	1008.23	1.7671	TRUE	0.000997064
CTRG_02831	96.0895	28.3191	1.7626	TRUE	0.000393706
CTRG_02880	105.621	31.28	1.75558	TRUE	8.60837e-05
CTRG_04265	282.477	83.8212	1.75274	TRUE	4.6941e-05
CTRG_06209	134.585	40.0206	1.74971	TRUE	0.000335961
CTRG_01750	248.633	74.007	1.74828	TRUE	2.09933e-06
CTRG_02830	148.408	44.4019	1.74088	TRUE	0.000211725
CTRG_03706	301.352	90.2352	1.73969	TRUE	2.90919e-05
CTRG_02171	222.043	66.5341	1.73868	TRUE	0.000938601
CTRG_01593	553.98	166.441	1.73482	TRUE	3.51847e-05
CTRG_04584	215.909	64.9802	1.73235	TRUE	0.00774017
CTRG_04165	263.237	79.4485	1.72827	TRUE	3.80076e-06
CTRG_05950	232.467	70.3601	1.7242	TRUE	0.000107954
CTRG_01484	1581.18	479.229	1.72221	TRUE	3.82016e-09
CTRG_01324	87.2848	26.4735	1.72118	TRUE	0.00531375
CTRG_00453	116.649	35.4548	1.71813	TRUE	0.000860364
CTRG_04642	308.82	94.1304	1.71404	TRUE	0.00172543
CTRG_01300	1629.95	497.591	1.7118	TRUE	7.87992e-08
CTRG_02096	297.661	91.1816	1.70685	TRUE	2.7843e-05
CTRG_01669	79.1677	24.269	1.7058	TRUE	0.000488344
CTRG_03734	219.229	67.3123	1.7035	TRUE	0.00497728
CTRG_01946	72.0758	22.2293	1.69705	TRUE	0.000899418
CTRG_03132	957.38	296.126	1.69288	TRUE	2.42397e-07
CTRG_01343	807.308	249.717	1.69283	TRUE	2.64775e-05
CTRG_05749	2209.49	690.551	1.6779	TRUE	0.000176473
CTRG_04656	139.635	43.7155	1.67544	TRUE	0.000245485
CTRG_02123	92.7382	29.0471	1.67477	TRUE	0.00240665
CTRG_04362	327.56	102.73	1.6729	TRUE	2.81365e-05
CTRG_01659	147.255	46.2222	1.67166	TRUE	0.00125835
CTRG_05843	1134.59	356.502	1.67019	TRUE	6.93123e-06
CTRG_04530	146.603	46.0884	1.66944	TRUE	0.00949626
CTRG_04216	72.4022	22.7901	1.66763	TRUE	0.000576939
CTRG_04728	23111.6	7278.14	1.66698	TRUE	1.47627e-05
CTRG_01671	637.827	200.941	1.66639	TRUE	0.000264736
CTRG_03765	277.123	87.4593	1.66384	TRUE	7.13535e-06
CTRG_01626	167.373	52.9638	1.65998	TRUE	9.71061e-05
CTRG_01673	8141.88	2583.49	1.65604	TRUE	0.00803814
CTRG_01074	746.972	237.976	1.65024	TRUE	0.00504221
CTRG_06063	72.3798	23.0745	1.64929	TRUE	0.00624756
CTRG_03881	96.7907	30.9023	1.64715	TRUE	0.00145418
CTRG_02092	563.14	179.852	1.64668	TRUE	5.81867e-06
CTRG_04274	346.177	110.63	1.64577	TRUE	3.43464e-06
CTRG_00581	170.826	54.5994	1.64557	TRUE	7.00865e-05
CTRG_04621	290.585	93.1836	1.64081	TRUE	0.000229013
CTRG_01215	178.705	57.4302	1.6377	TRUE	0.00041533
CTRG_05111	666.194	214.128	1.63747	TRUE	5.29807e-05
CTRG_05126	69.9624	22.512	1.63588	TRUE	0.00125367
CTRG_02954	1344.8	433.44	1.63349	TRUE	0.00045358
CTRG_00508	83.5499	26.9451	1.63261	TRUE	0.00187954
CTRG_05624	668.998	215.863	1.63189	TRUE	1.68007e-07
CTRG_01973	177.663	57.359	1.63105	TRUE	0.000193185
CTRG_03766	1564.15	505.049	1.63088	TRUE	1.55437e-06
CTRG_02347	608.724	196.673	1.62999	TRUE	0.000858232
CTRG_01346	300.764	97.2305	1.62915	TRUE	8.62283e-07
CTRG_05710	774.636	250.509	1.62866	TRUE	6.2416e-05
CTRG_03393	224.756	72.7823	1.6267	TRUE	0.000204113
CTRG_04067	5582.06	1809.34	1.62534	TRUE	7.27696e-06
CTRG_01613	688.109	223.612	1.62164	TRUE	0.00350717
CTRG_03145	169.051	54.9428	1.62146	TRUE	0.000195637
CTRG_04149	1531.57	498.215	1.62017	TRUE	0.000161675
CTRG_02480	54.8128	17.8339	1.61989	TRUE	0.00803814
CTRG_03508	126.891	41.289	1.61976	TRUE	0.00467809
CTRG_03866	163.152	53.2147	1.61632	TRUE	0.0017942
CTRG_05502	775.022	252.883	1.61577	TRUE	6.2823e-08
CTRG_01154	232.876	76.0485	1.61457	TRUE	3.06118e-06
CTRG_04382	612.304	199.971	1.61446	TRUE	0.000428524
CTRG_03719	1390.31	454.125	1.61424	TRUE	0.000355096
CTRG_02219	233.625	76.3308	1.61386	TRUE	0.000987199
CTRG_00103	328.244	107.301	1.61311	TRUE	5.08397e-06
CTRG_05829	2919.99	956.885	1.60954	TRUE	1.88941e-06
CTRG_06034	93.4336	30.6553	1.60781	TRUE	0.000979249
CTRG_01092	429.471	141.228	1.60454	TRUE	9.21352e-06
CTRG_04405	141.785	46.6763	1.60295	TRUE	0.000155584
CTRG_03229	139.027	45.9317	1.59781	TRUE	0.00211738
CTRG_02450	427.884	141.614	1.59525	TRUE	0.00243982
CTRG_04315	941.747	312.122	1.59323	TRUE	1.00461e-07
CTRG_02471	607.192	201.653	1.59028	TRUE	1.52708e-06
CTRG_00048	42.944	14.2628	1.5902	TRUE	0.00747108
CTRG_05946	109.137	36.3116	1.58764	TRUE	0.0045072
CTRG_04276	244.788	81.7821	1.58168	TRUE	0.00083813
CTRG_05882	43.725	14.63	1.57953	TRUE	0.00826317
CTRG_01214	168.685	56.45	1.57928	TRUE	0.000176837
CTRG_06204	494.214	165.898	1.57484	TRUE	3.85573e-05
CTRG_05586	476.639	160.831	1.56735	TRUE	0.000370684
CTRG_03422	196.433	66.454	1.56361	TRUE	1.42215e-05
CTRG_00670	813.215	276.088	1.55851	TRUE	8.04569e-06
CTRG_06144	879.95	298.834	1.55808	TRUE	9.77698e-08
CTRG_00384	3032.31	1030.37	1.55726	TRUE	9.07882e-06
CTRG_05532	485.803	165.581	1.55283	TRUE	7.48557e-05
CTRG_05236	79.6449	27.2721	1.54616	TRUE	0.00567782
CTRG_00646	151.496	52.1403	1.53881	TRUE	0.00386026
CTRG_03446	1646.78	567.623	1.53664	TRUE	7.79948e-08
CTRG_05188	138.116	47.6372	1.53572	TRUE	8.34261e-05
CTRG_02055	245.574	84.7954	1.5341	TRUE	0.00163372
CTRG_04516	1239.36	428.618	1.53183	TRUE	1.51257e-06
CTRG_02861	253.565	88.4884	1.51879	TRUE	0.00540607
CTRG_06103	551.028	192.931	1.51404	TRUE	0.000355096
CTRG_04648	96.146	33.7881	1.50871	TRUE	0.00314322
CTRG_01370	62.3392	21.9686	1.5047	TRUE	0.0080574
CTRG_00145	543.102	191.903	1.50085	TRUE	5.34681e-05
CTRG_05085	51.1749	144.886	-1.50141	TRUE	0.00437269
CTRG_00993	120.6	341.602	-1.50209	TRUE	0.00247405
CTRG_04981	84.8622	241.131	-1.50662	TRUE	0.000930045
CTRG_01854	103.221	293.401	-1.50713	TRUE	0.0025048
CTRG_01344	32.3386	92.2298	-1.51197	TRUE	0.00834907
CTRG_00211	4093.74	11734.1	-1.51922	TRUE	4.9128e-05
CTRG_05992	86.4298	248.789	-1.52532	TRUE	0.00840334
CTRG_01309	336.369	975.369	-1.5359	TRUE	0.000567344
CTRG_05040	204.4	594.8	-1.54101	TRUE	8.85558e-07
CTRG_04654	386.785	1128.36	-1.54462	TRUE	0.00131598
CTRG_02416	150.598	440.538	-1.54857	TRUE	1.10992e-05
CTRG_06170	169.38	496.723	-1.55217	TRUE	0.000336505
CTRG_05842	66.6993	195.829	-1.55385	TRUE	0.00997368
CTRG_02479	73.2686	215.377	-1.5556	TRUE	0.000297311
CTRG_00924	46.3438	136.348	-1.55684	TRUE	0.00705211
CTRG_06135	42.9382	127.224	-1.56704	TRUE	0.00136175
CTRG_02116	58.7607	174.484	-1.57017	TRUE	0.00127982
CTRG_03585	223.083	662.469	-1.57027	TRUE	2.6543e-07
CTRG_04036	200.157	594.467	-1.57046	TRUE	2.44864e-06
CTRG_03746	82.5244	246.223	-1.57707	TRUE	0.000428842
CTRG_05680	34.6165	104.458	-1.59339	TRUE	0.00910998
CTRG_00540	58.3975	176.723	-1.59751	TRUE	0.00769913
CTRG_00378	118.621	359.122	-1.59812	TRUE	0.00469598
CTRG_00843	109.515	331.574	-1.5982	TRUE	7.71028e-06
CTRG_03996	49.6837	151.453	-1.60802	TRUE	0.000619565
CTRG_01466	32.046	97.919	-1.61144	TRUE	0.0049839
CTRG_06046	434.369	1327.41	-1.61162	TRUE	1.51116e-06
CTRG_02786	74.5066	228.235	-1.61508	TRUE	0.00248696
CTRG_01589	46.4912	142.607	-1.61701	TRUE	0.00392526
CTRG_02322	34.199	105.01	-1.6185	TRUE	0.00710237
CTRG_01416	31.5206	96.8408	-1.61932	TRUE	0.00383791
CTRG_04479	82.834	254.505	-1.6194	TRUE	0.00136929
CTRG_05607	108.592	333.819	-1.62015	TRUE	2.5034e-05
CTRG_04004	898.184	2773.72	-1.62674	TRUE	4.99731e-08
CTRG_04913	167.639	517.723	-1.62682	TRUE	1.82234e-06
CTRG_03559	83.4735	257.861	-1.6272	TRUE	4.14174e-05
CTRG_03531	170.42	527.297	-1.62952	TRUE	1.97834e-05
CTRG_02919	69.5167	215.115	-1.62968	TRUE	3.98182e-05
CTRG_04721	65.398	202.411	-1.62997	TRUE	0.00733834
CTRG_00406	21.3643	66.382	-1.63559	TRUE	0.00851137
CTRG_03687	81.5279	254.489	-1.64224	TRUE	0.00188894
CTRG_01572	67.1107	209.79	-1.64433	TRUE	0.000868615
CTRG_01833	2201.87	6905.91	-1.6491	TRUE	9.23277e-07
CTRG_05062	292.993	920.12	-1.65095	TRUE	0.000193185
CTRG_04962	43.3672	136.575	-1.65502	TRUE	0.000475273
CTRG_06189	142.651	449.478	-1.65576	TRUE	0.00341144
CTRG_02262	65.2023	206.662	-1.66428	TRUE	0.000376304
CTRG_04792	132.461	419.855	-1.66432	TRUE	1.81248e-06
CTRG_02104	41.7084	132.515	-1.66774	TRUE	0.00107882
CTRG_04368	511.23	1626.68	-1.66988	TRUE	0.00405102
CTRG_04854	78.3067	249.452	-1.67156	TRUE	0.000800871
CTRG_05266	21.972	70.0409	-1.67253	TRUE	0.00357563
CTRG_06113	6583.74	20998.2	-1.67328	TRUE	6.6182e-05
CTRG_02625	182.008	582.588	-1.67848	TRUE	9.77754e-05
CTRG_04493	429.098	1377.54	-1.68272	TRUE	6.20145e-08
CTRG_05141	228.649	734.159	-1.68296	TRUE	1.05224e-05
CTRG_02367	209.612	673.766	-1.68453	TRUE	1.54678e-06
CTRG_04812	111.767	359.647	-1.68608	TRUE	0.00188614
CTRG_00364	74.0722	238.394	-1.68635	TRUE	0.0015242
CTRG_01098	44.918	144.812	-1.68881	TRUE	0.00992304
CTRG_04678	225.043	730.438	-1.69856	TRUE	2.71706e-06
CTRG_03537	67.5712	219.878	-1.70222	TRUE	0.000640058
CTRG_06104	61.3964	200.197	-1.7052	TRUE	0.00380305
CTRG_05856	51.0127	167.161	-1.71231	TRUE	0.00278048
CTRG_03971	35.2241	115.513	-1.71342	TRUE	0.00326334
CTRG_00485	225.133	739.766	-1.71629	TRUE	0.000398863
CTRG_03986	83.3541	274.105	-1.7174	TRUE	3.51805e-06
CTRG_00784	14.1699	46.7787	-1.72302	TRUE	0.00822673
CTRG_05479	1384.28	4591.37	-1.72978	TRUE	5.75143e-05
CTRG_01584	452.888	1506.41	-1.73388	TRUE	0.00020388
CTRG_04205	34.0796	113.828	-1.73987	TRUE	0.00302505
CTRG_02556	395.314	1326.41	-1.74646	TRUE	1.24682e-08
CTRG_02827	143.137	480.357	-1.74671	TRUE	6.5116e-06
CTRG_02988	63.7001	214.088	-1.74883	TRUE	0.00425149
CTRG_00326	35.8633	120.872	-1.7529	TRUE	0.000650866
CTRG_03425	105.482	357.447	-1.76073	TRUE	4.90927e-05
CTRG_04064	18.1435	61.5811	-1.76303	TRUE	0.00711083
CTRG_05294	32.9577	112.156	-1.76682	TRUE	0.00694595
CTRG_05509	61.8027	210.753	-1.76981	TRUE	0.00133402
CTRG_04120	145.662	496.868	-1.77024	TRUE	0.00268887
CTRG_04071	251.019	856.41	-1.7705	TRUE	2.34588e-07
CTRG_01614	66.043	226.155	-1.77583	TRUE	0.000545652
CTRG_05166	94.7687	324.621	-1.77628	TRUE	0.000611179
CTRG_01941	529.726	1818.21	-1.7792	TRUE	6.54193e-08
CTRG_03113	166.492	572.191	-1.78104	TRUE	3.20012e-07
CTRG_00783	351.995	1214.84	-1.78714	TRUE	2.7893e-06
CTRG_04579	109.006	376.634	-1.78875	TRUE	0.00673224
CTRG_00821	21.029	72.9851	-1.79522	TRUE	0.00670244
CTRG_03276	84.9588	295.062	-1.79618	TRUE	1.1705e-06
CTRG_00107	16.3599	56.892	-1.79807	TRUE	0.00509823
CTRG_05210	46.1873	160.685	-1.79866	TRUE	0.000356354
CTRG_01858	182.624	637.687	-1.80397	TRUE	1.06012e-05
CTRG_02360	35.6246	124.492	-1.80511	TRUE	0.000320813
CTRG_00419	46.7894	163.731	-1.80708	TRUE	0.00333131
CTRG_03668	347.02	1215.73	-1.80873	TRUE	7.99386e-08
CTRG_01376	31.0435	109.085	-1.81309	TRUE	0.00358239
CTRG_04519	24.0708	84.6143	-1.81362	TRUE	0.00880444
CTRG_05335	23.3381	82.1339	-1.81529	TRUE	0.00408198
CTRG_04526	28.7431	101.206	-1.81601	TRUE	0.00106719
CTRG_03112	328.408	1156.48	-1.81618	TRUE	7.9694e-07
CTRG_04014	207.058	731.632	-1.82109	TRUE	5.23723e-07
CTRG_02005	183.408	648.998	-1.82316	TRUE	1.27981e-05
CTRG_04838	23.8209	84.8826	-1.83324	TRUE	0.00108329
CTRG_01389	28.9986	103.425	-1.83453	TRUE	0.000179216
CTRG_01641	66.4606	238.173	-1.84144	TRUE	0.00122218
CTRG_05526	24.2981	87.2559	-1.84441	TRUE	0.000896204
CTRG_00165	46.7555	168.392	-1.84862	TRUE	5.55246e-05
CTRG_01493	113.133	410.626	-1.8598	TRUE	0.000289874
CTRG_01059	25.258	91.8982	-1.86329	TRUE	0.000672704
CTRG_02011	122.844	447.761	-1.8659	TRUE	0.000283246
CTRG_00818	65.765	239.914	-1.86712	TRUE	2.47877e-05
CTRG_05260	56.0058	204.596	-1.86913	TRUE	9.55413e-05
CTRG_02828	30.7394	112.346	-1.86979	TRUE	0.00140652
CTRG_04309	19.8788	72.7391	-1.8715	TRUE	0.000521527
CTRG_04369	115.417	422.678	-1.87271	TRUE	0.00580281
CTRG_03485	19.7652	72.4219	-1.87346	TRUE	0.00122397
CTRG_03318	49.732	182.262	-1.87376	TRUE	0.00126427
CTRG_03729	26.0165	95.4206	-1.87487	TRUE	0.00133078
CTRG_04102	15.84	58.1402	-1.87596	TRUE	0.00443263
CTRG_06075	40.2544	148.126	-1.87961	TRUE	0.000108982
CTRG_01445	55.6311	204.904	-1.88098	TRUE	4.52487e-06
CTRG_03745	20.5406	75.6638	-1.88113	TRUE	0.00145317
CTRG_00489	41.0466	151.343	-1.88249	TRUE	8.0865e-05
CTRG_02692	39.8594	147.155	-1.88435	TRUE	3.84332e-05
CTRG_05581	119.757	442.656	-1.88608	TRUE	4.02511e-08
CTRG_04697	46.3122	172.246	-1.89501	TRUE	0.0005737
CTRG_04443	59.4821	221.324	-1.89564	TRUE	0.000389013
CTRG_01477	30.3931	114.317	-1.91122	TRUE	0.00311692
CTRG_00362	82.2804	309.525	-1.91143	TRUE	1.11425e-07
CTRG_04317	41.8277	157.359	-1.91153	TRUE	0.000170119
CTRG_04372	31.9326	120.17	-1.91198	TRUE	0.000896204
CTRG_00047	27.888	105.051	-1.91336	TRUE	0.00242979
CTRG_05621	23.8322	89.9068	-1.91552	TRUE	0.00398503
CTRG_01757	36.2695	136.878	-1.91606	TRUE	1.22554e-05
CTRG_02898	92.0567	348.412	-1.9202	TRUE	0.00386216
CTRG_02635	29.504	111.725	-1.92097	TRUE	0.0036656
CTRG_01316	32.6595	123.778	-1.92218	TRUE	0.00129661
CTRG_05148	22.7587	86.3339	-1.92351	TRUE	0.00494936
CTRG_01799	371.869	1413.92	-1.92684	TRUE	6.61286e-05
CTRG_04965	88.7162	337.679	-1.92838	TRUE	5.05312e-08
CTRG_03394	285.635	1087.37	-1.92859	TRUE	7.10497e-07
CTRG_02162	43.3897	166.44	-1.93958	TRUE	0.00254204
CTRG_01931	180.989	700.452	-1.95239	TRUE	1.00127e-05
CTRG_02366	43.9861	170.597	-1.95547	TRUE	0.00125852
CTRG_03810	24.1305	93.6906	-1.95704	TRUE	0.00881737
CTRG_04852	64.887	252.243	-1.95881	TRUE	1.40057e-05
CTRG_05606	124.687	490.611	-1.97627	TRUE	2.49715e-05
CTRG_00324	16.7943	66.1658	-1.97812	TRUE	0.000964392
CTRG_04764	40.8733	161.577	-1.98299	TRUE	0.00446765
CTRG_04588	10.0546	39.8334	-1.98613	TRUE	0.00615937
CTRG_01394	98.4442	390.474	-1.98785	TRUE	1.8671e-05
CTRG_03834	75.8787	304.584	-2.00507	TRUE	0.000220839
CTRG_00846	277.764	1116.05	-2.00647	TRUE	5.45269e-05
CTRG_02569	18.2314	73.4194	-2.00974	TRUE	0.00251367
CTRG_00533	58.8091	236.988	-2.0107	TRUE	1.10324e-07
CTRG_04800	65.2846	263.457	-2.01275	TRUE	0.00282311
CTRG_00322	37.7236	152.238	-2.01279	TRUE	0.00099882
CTRG_04080	21.7221	88.0381	-2.01896	TRUE	0.000124958
CTRG_03429	12.7925	51.9706	-2.0224	TRUE	0.00736422
CTRG_06015	61.1523	248.963	-2.02545	TRUE	0.000207211
CTRG_01460	2887.49	11763.3	-2.02641	TRUE	3.96797e-05
CTRG_02653	12.7385	52.002	-2.02937	TRUE	0.00128207
CTRG_05098	40.8421	166.966	-2.03143	TRUE	0.00778577
CTRG_03164	17.9219	73.3179	-2.03244	TRUE	0.00256335
CTRG_03201	335.043	1370.87	-2.03268	TRUE	8.67133e-10
CTRG_04404	75.2764	308.499	-2.03499	TRUE	2.04061e-06
CTRG_00084	71.286	292.628	-2.03738	TRUE	1.97834e-05
CTRG_00903	55.747	229.549	-2.04184	TRUE	0.00124967
CTRG_01707	46.5991	192.781	-2.04858	TRUE	0.000129597
CTRG_00117	80.7667	334.719	-2.05112	TRUE	9.63666e-05
CTRG_03582	104.371	432.591	-2.05128	TRUE	0.000719889
CTRG_03613	18.291	75.9254	-2.05345	TRUE	0.00581249
CTRG_00928	706.306	2937.75	-2.05635	TRUE	1.25786e-05
CTRG_00693	15.9705	66.5225	-2.05844	TRUE	0.00697398
CTRG_00473	16.1978	67.4746	-2.05855	TRUE	0.000364246
CTRG_05574	13.7581	57.4528	-2.0621	TRUE	0.00229928
CTRG_04534	36.3889	152.621	-2.06838	TRUE	1.92138e-05
CTRG_00708	61.1354	256.9	-2.07113	TRUE	1.36823e-05
CTRG_02730	169.625	713.952	-2.07348	TRUE	7.54347e-09
CTRG_04176	35.0171	147.5	-2.07459	TRUE	8.19235e-05
CTRG_04363	47.0763	198.508	-2.07612	TRUE	2.64717e-05
CTRG_04536	18.6432	79.3311	-2.08924	TRUE	0.000868615
CTRG_02454	33.0714	141.411	-2.09624	TRUE	0.000147236
CTRG_05104	280.5	1199.47	-2.09633	TRUE	2.58524e-08
CTRG_05872	69.2523	296.197	-2.09662	TRUE	0.000182104
CTRG_06153	49.2663	210.877	-2.09773	TRUE	6.04311e-05
CTRG_05583	61.0441	261.752	-2.10028	TRUE	0.00327983
CTRG_06018	153.234	657.31	-2.10084	TRUE	7.10283e-07
CTRG_02014	22.0429	94.6018	-2.10156	TRUE	0.000688837
CTRG_01932	240.898	1036.55	-2.10529	TRUE	5.08893e-07
CTRG_04383	78.1338	336.27	-2.1056	TRUE	4.36866e-06
CTRG_02041	9.86998	42.5969	-2.10963	TRUE	0.00168686
CTRG_00281	20.3842	88.0007	-2.11006	TRUE	0.0051145
CTRG_05112	18.291	79.1442	-2.11335	TRUE	0.00215852
CTRG_02769	25.2638	109.552	-2.11647	TRUE	0.00435038
CTRG_03506	52.6119	228.209	-2.11689	TRUE	1.66117e-06
CTRG_02231	41.5464	181.321	-2.12575	TRUE	0.000896204
CTRG_05756	38.3257	167.988	-2.13197	TRUE	0.000930045
CTRG_05995	29.6716	130.113	-2.13261	TRUE	2.4857e-05
CTRG_03521	124.834	547.554	-2.13299	TRUE	1.242e-05
CTRG_00510	29.4217	129.434	-2.13727	TRUE	2.0333e-06
CTRG_02202	20.1996	89.1472	-2.14186	TRUE	0.00118904
CTRG_01746	20.4922	90.5095	-2.14299	TRUE	0.00145263
CTRG_01132	13.1504	58.2165	-2.14633	TRUE	0.00391071
CTRG_04457	39.5241	176.097	-2.15557	TRUE	0.00296971
CTRG_05711	8.74242	38.991	-2.15704	TRUE	0.00910461
CTRG_02659	112.287	500.951	-2.15748	TRUE	1.20137e-07
CTRG_04347	205.093	916.306	-2.15955	TRUE	6.47911e-09
CTRG_04890	23.6533	106.031	-2.16437	TRUE	0.00297508
CTRG_04191	99.4098	447.651	-2.17091	TRUE	2.48889e-06
CTRG_01602	47.0595	212.157	-2.17258	TRUE	3.56732e-05
CTRG_02331	14.0991	63.7475	-2.17677	TRUE	0.00308564
CTRG_04597	31.6285	143.582	-2.18258	TRUE	2.51982e-06
CTRG_05972	101.122	462.022	-2.19186	TRUE	9.40652e-07
CTRG_03927	29.6774	135.849	-2.19456	TRUE	0.00141487
CTRG_03826	5538.08	25361	-2.19516	TRUE	1.3343e-09
CTRG_04577	25.2041	115.547	-2.19675	TRUE	0.000859292
CTRG_03892	72.8884	335.459	-2.20238	TRUE	7.27669e-06
CTRG_00104	32.9037	151.999	-2.20774	TRUE	0.000912731
CTRG_01727	10.6623	49.3289	-2.20992	TRUE	0.00788696
CTRG_04504	13.8121	64.2098	-2.21686	TRUE	0.000413698
CTRG_01094	50.2092	233.503	-2.21741	TRUE	6.11833e-08
CTRG_01952	40.064	186.419	-2.21817	TRUE	0.000332196
CTRG_04514	52.9754	250.035	-2.23874	TRUE	2.34305e-06
CTRG_04729	589.784	2788.11	-2.24103	TRUE	2.39335e-09
CTRG_00760	40.9613	193.956	-2.2434	TRUE	0.00220979
CTRG_02175	21.9292	104.079	-2.24675	TRUE	0.000158935
CTRG_03628	105.303	501.17	-2.25076	TRUE	1.33743e-10
CTRG_05248	169.142	808.385	-2.25681	TRUE	3.66156e-09
CTRG_04455	19.6572	95.1532	-2.2752	TRUE	0.000358497
CTRG_03692	27.5786	133.657	-2.27692	TRUE	0.000807655
CTRG_03566	22.6991	110.1	-2.27811	TRUE	0.00203593
CTRG_05407	133.151	646.268	-2.27907	TRUE	4.0476e-07
CTRG_02317	65.9237	321.2	-2.2846	TRUE	1.29614e-05
CTRG_03989	35.4741	174.25	-2.29632	TRUE	0.00704854
CTRG_03378	22.8238	112.14	-2.29668	TRUE	0.000213468
CTRG_01236	38.6553	190.155	-2.29844	TRUE	3.84603e-08
CTRG_01897	33.8466	166.602	-2.29932	TRUE	0.000109868
CTRG_06155	157.02	777.655	-2.30818	TRUE	9.39012e-11
CTRG_01536	162.95	808.722	-2.31121	TRUE	8.51973e-05
CTRG_01453	46.0511	229.758	-2.31881	TRUE	9.34871e-06
CTRG_02788	48.9026	244.879	-2.32408	TRUE	6.65634e-09
CTRG_02271	10.543	52.9597	-2.32862	TRUE	0.0059485
CTRG_00252	16.3172	82.0436	-2.33	TRUE	0.00226105
CTRG_03301	49.4678	249.83	-2.33639	TRUE	8.58808e-05
CTRG_00433	16.1438	81.5442	-2.3366	TRUE	0.000605127
CTRG_02651	11.3183	57.2174	-2.3378	TRUE	0.00443263
CTRG_05745	39.4588	199.628	-2.33889	TRUE	3.71615e-06
CTRG_04866	10.2335	51.8018	-2.3397	TRUE	0.00731926
CTRG_03190	19.8957	100.722	-2.33985	TRUE	0.000108155
CTRG_00265	23.7016	120.211	-2.34251	TRUE	0.00305378
CTRG_04104	70.5646	358.198	-2.34374	TRUE	1.06462e-07
CTRG_03702	121.963	622.101	-2.3507	TRUE	5.5966e-13
CTRG_01298	34.6874	179.058	-2.36794	TRUE	2.06412e-05
CTRG_02495	93.0762	481.543	-2.37118	TRUE	9.96747e-09
CTRG_03561	15.8884	82.6474	-2.379	TRUE	0.00172503
CTRG_00881	66.2873	345.217	-2.3807	TRUE	1.70622e-06
CTRG_05936	301.035	1576.35	-2.38859	TRUE	1.21787e-08
CTRG_03581	71.0589	372.336	-2.38952	TRUE	8.02741e-05
CTRG_01590	50.4336	264.565	-2.39117	TRUE	0.00448418
CTRG_01127	31.0008	162.739	-2.39219	TRUE	0.00731799
CTRG_02507	23.2245	122.039	-2.39362	TRUE	0.000559062
CTRG_02934	78.585	414.881	-2.40037	TRUE	6.63586e-05
CTRG_05620	20.8017	109.908	-2.40153	TRUE	0.00103695
CTRG_03718	137.886	730.634	-2.40567	TRUE	4.0202e-09
CTRG_00358	13.7525	72.9093	-2.40641	TRUE	4.66518e-05
CTRG_05252	40.3962	214.267	-2.40712	TRUE	1.58382e-07
CTRG_05186	12.2726	65.307	-2.41179	TRUE	0.00245351
CTRG_05338	35.2016	188.866	-2.42365	TRUE	1.24742e-07
CTRG_04523	31.8302	170.827	-2.42407	TRUE	0.000335961
CTRG_00885	10.1142	54.4144	-2.42761	TRUE	0.00018817
CTRG_01302	15.6127	84.1149	-2.42965	TRUE	0.000625343
CTRG_05766	18.6433	101.555	-2.44553	TRUE	0.00556175
CTRG_06112	11.1282	60.685	-2.44712	TRUE	0.0039409
CTRG_01754	28.3765	155.929	-2.45812	TRUE	0.00174018
CTRG_02676	9.39279	51.644	-2.45898	TRUE	0.00236621
CTRG_01801	10.4237	57.5052	-2.46383	TRUE	0.00222471
CTRG_03159	94.7717	523.624	-2.466	TRUE	6.93798e-06
CTRG_02396	165.595	915.564	-2.467	TRUE	1.67682e-06
CTRG_02792	8.68837	48.2556	-2.47354	TRUE	0.000427994
CTRG_00524	238.551	1327.18	-2.476	TRUE	5.28665e-11
CTRG_02890	63.2344	352.832	-2.4802	TRUE	0.000270083
CTRG_05604	10.5373	58.8994	-2.48274	TRUE	0.000896204
CTRG_05025	3.67832	20.5737	-2.48368	TRUE	0.00711083
CTRG_03589	44.3978	248.659	-2.48561	TRUE	7.82647e-08
CTRG_01866	8.98665	50.618	-2.49379	TRUE	0.00361099
CTRG_00999	5.10977	29.1197	-2.51067	TRUE	0.00358239
CTRG_02031	33.0117	190.25	-2.52685	TRUE	1.82645e-07
CTRG_03414	31.8784	183.905	-2.52831	TRUE	7.06716e-06
CTRG_01345	64.1715	370.41	-2.52912	TRUE	1.53223e-11
CTRG_04436	478.741	2768.25	-2.53165	TRUE	4.47591e-11
CTRG_04983	200.984	1166.52	-2.53706	TRUE	2.73808e-08
CTRG_00944	8.99225	52.3516	-2.54148	TRUE	0.0016049
CTRG_02927	26.3203	153.257	-2.54171	TRUE	4.25542e-08
CTRG_05415	13.3946	78.0032	-2.54188	TRUE	6.12648e-06
CTRG_03562	163.075	953.9	-2.5483	TRUE	4.02018e-10
CTRG_05605	331.808	1941.63	-2.54885	TRUE	1.73412e-13
CTRG_04450	19.0011	111.493	-2.5528	TRUE	2.55349e-06
CTRG_04809	290.625	1709.44	-2.55629	TRUE	7.38304e-18
CTRG_00930	10.2278	60.3759	-2.56148	TRUE	0.000690216
CTRG_01507	39.1752	232.419	-2.56871	TRUE	3.1465e-07
CTRG_05115	675.528	4028.11	-2.57601	TRUE	3.1977e-11
CTRG_04480	93.5533	559.016	-2.57903	TRUE	0.000814216
CTRG_05412	13.1673	78.8207	-2.58161	TRUE	0.00115528
CTRG_04853	17.9332	109.096	-2.6049	TRUE	1.05075e-05
CTRG_02257	16.2036	98.9517	-2.61041	TRUE	0.000504275
CTRG_04349	6.54683	40.0654	-2.61349	TRUE	0.00367577
CTRG_03202	31.4069	193.186	-2.62084	TRUE	1.19384e-07
CTRG_00166	30.7453	190.023	-2.62774	TRUE	1.72289e-05
CTRG_01007	667.447	4135.61	-2.63137	TRUE	3.06316e-07
CTRG_02928	4.69224	29.2052	-2.63787	TRUE	0.00340866
CTRG_04308	9.17122	57.3433	-2.64444	TRUE	0.00680136
CTRG_03988	28.7004	180.119	-2.64981	TRUE	9.40392e-07
CTRG_06094	538.752	3418.79	-2.66579	TRUE	2.52437e-09
CTRG_02810	10.1255	64.3472	-2.66788	TRUE	0.00868045
CTRG_02996	3.08188	19.6607	-2.67343	TRUE	0.0076095
CTRG_05772	76.2676	493.619	-2.69426	TRUE	2.65294e-11
CTRG_00768	4.87121	31.5294	-2.69435	TRUE	0.00196729
CTRG_04841	63.5152	411.711	-2.69646	TRUE	2.21006e-12
CTRG_04416	7.25692	47.184	-2.70087	TRUE	0.000179028
CTRG_00495	17.5214	114.029	-2.70221	TRUE	0.000303594
CTRG_01315	2802.24	18237.6	-2.70227	TRUE	4.46396e-18
CTRG_03704	190.961	1243.29	-2.70281	TRUE	6.14046e-11
CTRG_04208	4.57299	30.0716	-2.71719	TRUE	0.00202593
CTRG_00066	13.3946	88.3021	-2.72079	TRUE	0.000120896
CTRG_00995	517.179	3415.5	-2.72336	TRUE	4.65703e-18
CTRG_00827	13.7639	90.9075	-2.72352	TRUE	0.00745693
CTRG_04593	88.0177	581.676	-2.72435	TRUE	8.80346e-10
CTRG_01328	11.1337	74.6494	-2.74519	TRUE	1.16859e-05
CTRG_00050	3.61867	24.5147	-2.76012	TRUE	0.0047514
CTRG_00407	56.9861	386.881	-2.76321	TRUE	5.40991e-10
CTRG_01651	106.439	722.633	-2.76324	TRUE	4.09381e-06
CTRG_02401	41.1176	279.268	-2.76382	TRUE	2.20324e-08
CTRG_06178	11.4973	78.3574	-2.76877	TRUE	0.00142437
CTRG_04767	12.3266	84.0857	-2.77008	TRUE	0.000103494
CTRG_00194	168.505	1151.29	-2.77239	TRUE	9.89295e-07
CTRG_04985	22.7474	155.915	-2.77699	TRUE	2.85046e-08
CTRG_05332	14.4085	99.0706	-2.78154	TRUE	6.67855e-07
CTRG_00044	292.71	2019.79	-2.78666	TRUE	2.2309e-14
CTRG_06154	68.1618	471.691	-2.79081	TRUE	3.7893e-15
CTRG_02542	30.6912	212.661	-2.79266	TRUE	1.04012e-08
CTRG_02083	11.4377	79.2891	-2.79333	TRUE	0.000575287
CTRG_02312	18.1775	126.058	-2.79386	TRUE	0.000303806
CTRG_02616	4.27477	29.6784	-2.7955	TRUE	0.00155844
CTRG_03968	17.8622	124.187	-2.79754	TRUE	3.00911e-08
CTRG_02417	4.75756	33.4308	-2.81288	TRUE	0.00502764
CTRG_03195	47.9711	338.476	-2.81882	TRUE	2.12187e-09
CTRG_01230	51.4674	363.779	-2.82133	TRUE	3.68938e-11
CTRG_06186	15.6667	111.946	-2.83703	TRUE	2.58447e-06
CTRG_03183	6.24867	44.6595	-2.83735	TRUE	0.00547957
CTRG_04260	17.223	123.316	-2.83995	TRUE	5.77619e-06
CTRG_02501	1128.85	8116.49	-2.846	TRUE	2.01481e-08
CTRG_02643	5.65217	40.6552	-2.84657	TRUE	0.00269124
CTRG_00260	145.861	1049.28	-2.84674	TRUE	3.57469e-13
CTRG_04108	16.0898	117.204	-2.8648	TRUE	0.000426983
CTRG_01803	177	1289.34	-2.86481	TRUE	6.7493e-11
CTRG_05241	1010.23	7377.24	-2.8684	TRUE	1.07008e-10
CTRG_03361	22.7642	167.201	-2.87674	TRUE	8.7734e-08
CTRG_02817	21.9719	161.385	-2.87677	TRUE	2.03898e-10
CTRG_04449	74.1859	545.27	-2.87775	TRUE	1.25602e-13
CTRG_02292	49.9424	368.864	-2.88475	TRUE	1.23393e-05
CTRG_04024	105.048	779.894	-2.89224	TRUE	5.35194e-12
CTRG_05204	104.974	781.717	-2.89662	TRUE	8.11672e-08
CTRG_01103	30.8163	229.697	-2.89797	TRUE	4.17376e-06
CTRG_03563	12.9828	97.8905	-2.91457	TRUE	0.000155584
CTRG_03233	22.699	172.691	-2.92749	TRUE	4.04651e-08
CTRG_04803	19.8473	151.384	-2.93119	TRUE	1.00894e-05
CTRG_03624	39.5015	302.989	-2.93928	TRUE	9.03169e-14
CTRG_02707	4.69791	36.3624	-2.95236	TRUE	0.00141489
CTRG_05287	26.9934	209.105	-2.95355	TRUE	1.43847e-08
CTRG_03767	53.16	413.29	-2.95874	TRUE	4.73576e-12
CTRG_04074	17.5213	136.508	-2.9618	TRUE	2.29979e-06
CTRG_05456	846.329	6652.59	-2.97463	TRUE	1.99009e-17
CTRG_04652	1027.89	8083.68	-2.97533	TRUE	8.81754e-15
CTRG_05284	52.8391	416.202	-2.97761	TRUE	4.89499e-16
CTRG_00213	12.0285	95.1445	-2.98366	TRUE	0.00335799
CTRG_02289	863.123	6852.84	-2.98906	TRUE	1.99009e-17
CTRG_05135	27.7146	220.275	-2.99059	TRUE	2.54568e-07
CTRG_03091	142.793	1147.25	-3.00618	TRUE	1.31985e-09
CTRG_03386	95.3592	766.451	-3.00675	TRUE	2.55071e-09
CTRG_02036	18.3451	148.278	-3.01483	TRUE	2.59121e-06
CTRG_03231	37.5503	303.536	-3.01497	TRUE	1.95873e-09
CTRG_03786	6.9587	56.3562	-3.01769	TRUE	0.000519858
CTRG_01762	95.2461	778.702	-3.03134	TRUE	1.32337e-08
CTRG_00744	6.6662	54.6928	-3.03641	TRUE	0.00571305
CTRG_05337	15.6611	128.599	-3.03762	TRUE	1.00127e-05
CTRG_03799	36.9683	304.804	-3.04352	TRUE	2.05048e-06
CTRG_05190	10.2391	84.5493	-3.0457	TRUE	8.72757e-07
CTRG_01360	39.4474	328.698	-3.05876	TRUE	7.1022e-05
CTRG_05731	391.021	3263.16	-3.06095	TRUE	1.96828e-09
CTRG_03546	40.061	334.362	-3.06114	TRUE	3.35372e-08
CTRG_04810	4.28043	35.8528	-3.06626	TRUE	0.00949626
CTRG_06212	77.395	648.516	-3.06683	TRUE	9.51675e-10
CTRG_05594	4.87121	40.9068	-3.06999	TRUE	0.000188348
CTRG_03151	41.9896	358.902	-3.09549	TRUE	4.72533e-13
CTRG_01718	7.08367	60.6172	-3.09716	TRUE	0.000486273
CTRG_03742	856.436	7345.26	-3.1004	TRUE	1.78586e-20
CTRG_04013	11.5513	99.3635	-3.10467	TRUE	1.51964e-07
CTRG_01463	448.788	3861.69	-3.10513	TRUE	4.61045e-18
CTRG_03311	12.5056	107.694	-3.1063	TRUE	3.18201e-07
CTRG_05127	7.13766	62.0896	-3.12083	TRUE	0.00358239
CTRG_00585	36.0367	316.081	-3.13276	TRUE	7.69548e-12
CTRG_00414	773.635	6804.35	-3.13673	TRUE	5.36698e-32
CTRG_04605	4.57299	40.2763	-3.13872	TRUE	0.000261628
CTRG_02485	88.6794	782.498	-3.14142	TRUE	3.93278e-16
CTRG_03083	173.385	1536.96	-3.14803	TRUE	3.03889e-10
CTRG_01391	20.5462	183.923	-3.16216	TRUE	1.63796e-09
CTRG_01399	45.0484	404.304	-3.16589	TRUE	5.08175e-16
CTRG_01871	5.1751	46.4887	-3.16722	TRUE	0.00606478
CTRG_00268	6.59521	59.5477	-3.17455	TRUE	0.000177973
CTRG_06140	57.801	524.151	-3.18082	TRUE	1.87252e-12
CTRG_04231	580.284	5278.7	-3.18535	TRUE	4.04909e-18
CTRG_03851	3.68393	33.6219	-3.19008	TRUE	0.00921635
CTRG_05192	192.809	1772.4	-3.20046	TRUE	4.54689e-20
CTRG_02421	9.52904	87.6812	-3.20187	TRUE	9.63666e-05
CTRG_04341	5.76587	53.0633	-3.2021	TRUE	7.06387e-05
CTRG_02678	1894.19	17445.4	-3.20319	TRUE	2.3274e-18
CTRG_03925	149.465	1379.53	-3.2063	TRUE	5.60815e-19
CTRG_03684	46.7556	433.516	-3.21287	TRUE	2.32159e-15
CTRG_00812	14.7181	136.682	-3.21516	TRUE	6.79863e-05
CTRG_06000	11.3724	105.893	-3.219	TRUE	8.66983e-07
CTRG_05510	426.13	3972.19	-3.22057	TRUE	5.62506e-21
CTRG_04338	289.739	2726.91	-3.23444	TRUE	1.67772e-17
CTRG_00492	16.0729	151.294	-3.23465	TRUE	2.09901e-10
CTRG_02648	15.3684	144.867	-3.23669	TRUE	2.17509e-09
CTRG_04624	6.66614	63.0265	-3.24103	TRUE	1.42597e-05
CTRG_00401	36.0421	342.74	-3.24936	TRUE	8.38321e-16
CTRG_01090	208.313	1992.28	-3.2576	TRUE	9.58287e-13
CTRG_02886	10.8356	103.644	-3.25779	TRUE	2.80294e-07
CTRG_02975	110.878	1065.31	-3.26423	TRUE	1.29203e-12
CTRG_00282	14.2949	138.264	-3.27385	TRUE	7.5921e-08
CTRG_03698	90.7725	879.082	-3.27567	TRUE	2.07266e-16
CTRG_05921	81.2892	788.447	-3.27788	TRUE	5.60815e-19
CTRG_05416	18.0895	175.618	-3.27921	TRUE	1.09044e-06
CTRG_03135	151.95	1476.19	-3.28021	TRUE	6.72146e-15
CTRG_01698	74.5437	737.953	-3.30737	TRUE	4.59478e-09
CTRG_05735	11.6166	115.198	-3.30985	TRUE	0.00307724
CTRG_05419	124.807	1238.17	-3.31044	TRUE	6.00658e-11
CTRG_00860	3.08188	30.707	-3.31669	TRUE	0.000913999
CTRG_02044	23.7186	237.963	-3.32665	TRUE	2.02337e-09
CTRG_01058	2.72967	27.6393	-3.33992	TRUE	0.00196729
CTRG_02165	381.371	3868.61	-3.34255	TRUE	2.1288e-10
CTRG_00905	3.38577	34.5427	-3.35083	TRUE	0.00284182
CTRG_00396	58.2238	594.414	-3.35179	TRUE	4.95703e-16
CTRG_04292	658.18	6720.27	-3.35196	TRUE	1.77316e-15
CTRG_04461	783.712	8041.32	-3.35904	TRUE	9.29511e-15
CTRG_00168	4.28043	43.9313	-3.35942	TRUE	0.00832044
CTRG_00679	7.19732	73.8697	-3.35945	TRUE	2.33006e-06
CTRG_01392	29.6547	304.676	-3.36094	TRUE	9.09456e-17
CTRG_02609	84.9476	872.765	-3.36095	TRUE	4.09459e-22
CTRG_03987	53.822	555.681	-3.36799	TRUE	8.7617e-07
CTRG_02662	7.84209	81.5812	-3.37893	TRUE	2.61752e-05
CTRG_02852	87.4606	918.366	-3.39236	TRUE	8.66938e-13
CTRG_03462	49.5047	523.679	-3.40305	TRUE	3.4617e-19
CTRG_01347	25.9625	276.453	-3.41254	TRUE	2.85104e-15
CTRG_00734	11.6649	124.955	-3.42116	TRUE	1.02744e-10
CTRG_02667	113.681	1221.33	-3.42539	TRUE	9.31726e-17
CTRG_01985	3.98215	42.9236	-3.43015	TRUE	0.00140652
CTRG_02047	45.8181	494.622	-3.43234	TRUE	9.45075e-20
CTRG_00921	6.36798	68.7933	-3.43336	TRUE	0.00103018
CTRG_03579	6.36798	69.3733	-3.44547	TRUE	0.00209291
CTRG_02426	453.571	4973.97	-3.455	TRUE	1.46576e-11
CTRG_01168	21.918	240.586	-3.45637	TRUE	2.0201e-12
CTRG_00764	6.96436	76.5303	-3.45797	TRUE	1.71436e-06
CTRG_05283	210.839	2321.75	-3.461	TRUE	6.41428e-08
CTRG_05147	2.19288	24.1745	-3.46258	TRUE	0.0044716
CTRG_04601	11.4916	127.064	-3.46691	TRUE	9.83532e-05
CTRG_04090	132.918	1470.77	-3.46796	TRUE	3.46826e-20
CTRG_04131	7.25131	80.4536	-3.47184	TRUE	1.03724e-06
CTRG_02037	3.38577	37.6098	-3.47355	TRUE	0.00363332
CTRG_02906	355.77	3952.29	-3.47367	TRUE	1.73818e-17
CTRG_01117	22.4975	250.636	-3.47775	TRUE	5.49118e-12
CTRG_03002	114.233	1281.95	-3.48829	TRUE	2.33439e-19
CTRG_03661	8.74808	98.3496	-3.49088	TRUE	0.000177973
CTRG_00796	566.067	6377.71	-3.49399	TRUE	9.33408e-13
CTRG_03858	1.29822	14.6624	-3.49751	TRUE	0.00847983
CTRG_04154	23.1762	262.113	-3.49947	TRUE	2.55071e-09
CTRG_05883	4.7575	54.5227	-3.51858	TRUE	0.000567362
CTRG_00826	5.1751	59.3185	-3.51882	TRUE	0.00049094
CTRG_02386	6.60082	75.9753	-3.52481	TRUE	1.52708e-06
CTRG_01547	1.89466	21.898	-3.53078	TRUE	0.00408945
CTRG_02705	150.161	1736.09	-3.53126	TRUE	2.21606e-17
CTRG_03150	1.59644	18.4853	-3.53344	TRUE	0.00818127
CTRG_03411	135.227	1574.21	-3.54117	TRUE	2.62591e-16
CTRG_03243	3.08188	36.0179	-3.54683	TRUE	7.96374e-05
CTRG_00067	2.49111	29.2652	-3.55433	TRUE	0.00171245
CTRG_05253	7.26258	85.344	-3.55473	TRUE	8.7617e-07
CTRG_00994	8.33615	98.2544	-3.55907	TRUE	6.26319e-07
CTRG_03522	226.601	2693.75	-3.57139	TRUE	2.1758e-17
CTRG_01588	7.79943	92.8096	-3.57283	TRUE	4.52367e-05
CTRG_00627	32.3072	386.681	-3.58122	TRUE	9.91719e-14
CTRG_01485	11.6053	139.765	-3.59014	TRUE	2.01154e-08
CTRG_01252	427.192	5147.9	-3.59103	TRUE	5.26128e-14
CTRG_02584	1	12.152	-3.60313	TRUE	0.00846814
CTRG_05579	13.8177	168.125	-3.60495	TRUE	1.09039e-09
CTRG_04243	283.292	3447.73	-3.60529	TRUE	6.37095e-26
CTRG_02311	34.3013	420.087	-3.61435	TRUE	2.51922e-14
CTRG_02809	4.57865	56.1357	-3.61592	TRUE	0.000861505
CTRG_05561	339.794	4172.77	-3.61828	TRUE	3.49596e-13
CTRG_05884	8.51512	104.801	-3.62148	TRUE	1.84488e-06
CTRG_04889	293.751	3626.61	-3.62596	TRUE	8.0676e-09
CTRG_02534	300.522	3720.16	-3.62982	TRUE	1.17739e-11
CTRG_03797	5.47332	67.9919	-3.63488	TRUE	0.000320813
CTRG_03839	1	12.4354	-3.63638	TRUE	0.00910998
CTRG_02516	451.205	5612.62	-3.63682	TRUE	3.36766e-16
CTRG_02290	2.61036	32.4951	-3.6379	TRUE	0.00116607
CTRG_01524	1.59644	20.2057	-3.66183	TRUE	0.00658299
CTRG_00195	1.59644	20.3032	-3.66878	TRUE	0.00648125
CTRG_02216	2.07357	26.4102	-3.67091	TRUE	0.00196426
CTRG_01898	412.792	5261.52	-3.67199	TRUE	2.807e-12
CTRG_00609	2.49111	31.9556	-3.68121	TRUE	0.00152116
CTRG_05664	8.98659	116.211	-3.69282	TRUE	3.97486e-07
CTRG_01165	1	12.9791	-3.69811	TRUE	0.00556361
CTRG_05657	229.921	2991.13	-3.70148	TRUE	3.14232e-11
CTRG_01774	10.8299	141.554	-3.70826	TRUE	1.26245e-10
CTRG_04606	1	13.0727	-3.70848	TRUE	0.00859955
CTRG_06049	161.448	2122.88	-3.71688	TRUE	2.62317e-21
CTRG_02394	10.0659	132.618	-3.71973	TRUE	6.42812e-07
CTRG_05956	12.0341	159.607	-3.72933	TRUE	5.12728e-10
CTRG_02247	3.02789	40.1949	-3.73063	TRUE	0.000225449
CTRG_01852	1.59644	21.22	-3.7325	TRUE	0.00335305
CTRG_01620	3.08188	40.9899	-3.73339	TRUE	0.000108689
CTRG_02392	449.551	6007.63	-3.74024	TRUE	8.01837e-29
CTRG_01608	420.938	5681.54	-3.7546	TRUE	1.61777e-21
CTRG_03798	25.1217	340.646	-3.76126	TRUE	1.1139e-10
CTRG_02995	137.644	1872.79	-3.76617	TRUE	1.03397e-15
CTRG_03876	6.0101	82.1821	-3.77336	TRUE	3.12481e-05
CTRG_04089	76.7788	1050.58	-3.77433	TRUE	4.00375e-19
CTRG_02484	5.83113	79.974	-3.77768	TRUE	1.76122e-05
CTRG_00081	14.8373	204.306	-3.78343	TRUE	1.59344e-11
CTRG_00763	5.34834	73.8814	-3.78805	TRUE	3.14543e-07
CTRG_02689	16.1809	225.575	-3.80124	TRUE	6.65634e-09
CTRG_00648	14.7608	206.272	-3.80471	TRUE	2.84262e-13
CTRG_03490	53.3534	749.741	-3.81274	TRUE	9.1272e-20
CTRG_00711	1	14.1139	-3.81904	TRUE	0.00379708
CTRG_01366	25.7465	365.08	-3.82576	TRUE	2.22192e-09
CTRG_00800	12.9884	185.031	-3.83247	TRUE	1.18583e-07
CTRG_03109	98.2225	1413.35	-3.84692	TRUE	6.87375e-21
CTRG_00100	9.34441	135.191	-3.85476	TRUE	1.03897e-08
CTRG_01473	13.4599	195.742	-3.86221	TRUE	1.58815e-10
CTRG_04344	673.721	9807.3	-3.86363	TRUE	6.40989e-11
CTRG_01288	335.594	4911.98	-3.87152	TRUE	1.65039e-24
CTRG_00520	441.175	6498.74	-3.88074	TRUE	1.36225e-16
CTRG_03134	3.02789	44.7479	-3.88543	TRUE	0.000112588
CTRG_00374	589.443	8744.62	-3.89097	TRUE	1.42098e-14
CTRG_04793	55.9635	831.658	-3.89343	TRUE	4.06924e-11
CTRG_05808	10.4777	156.831	-3.90382	TRUE	7.96318e-12
CTRG_00026	701.925	10523.3	-3.90613	TRUE	4.14819e-14
CTRG_01546	539.165	8110.37	-3.91097	TRUE	1.10271e-12
CTRG_00197	331.276	4987.21	-3.91213	TRUE	7.59866e-15
CTRG_04646	86.3194	1304.97	-3.91819	TRUE	4.46396e-18
CTRG_00927	10.1198	157.146	-3.95685	TRUE	2.17285e-13
CTRG_03103	284.549	4422.1	-3.95798	TRUE	4.97775e-13
CTRG_00447	1	15.6197	-3.96529	TRUE	0.00187772
CTRG_01867	1132.66	17764.4	-3.97121	TRUE	8.2667e-16
CTRG_06083	2.49111	39.1117	-3.97274	TRUE	0.000182104
CTRG_01000	11.4803	180.833	-3.97742	TRUE	2.2309e-14
CTRG_03289	62.8763	993.777	-3.98233	TRUE	3.4617e-19
CTRG_00356	18.1177	288.852	-3.99486	TRUE	6.17597e-12
CTRG_01728	21.2023	339.705	-4.00199	TRUE	1.33531e-16
CTRG_01650	11.6109	186.072	-4.00231	TRUE	2.18578e-12
CTRG_05438	19.5153	314.535	-4.01054	TRUE	2.34402e-10
CTRG_05035	525.752	8524	-4.01908	TRUE	9.8017e-13
CTRG_02726	5.40799	88.667	-4.03523	TRUE	1.90115e-07
CTRG_02486	177.501	2928.15	-4.04409	TRUE	2.76837e-13
CTRG_04106	10.597	175.478	-4.04956	TRUE	2.49367e-12
CTRG_05694	76.9408	1279.33	-4.0555	TRUE	6.24867e-16
CTRG_04393	6.36231	106.344	-4.06304	TRUE	2.54626e-06
CTRG_01289	2.19288	36.6914	-4.06454	TRUE	0.000160574
CTRG_02566	2.67001	44.7152	-4.06585	TRUE	2.46158e-05
CTRG_02920	460.515	7712.54	-4.06589	TRUE	5.67743e-19
CTRG_02253	10.3044	172.764	-4.06746	TRUE	6.69683e-09
CTRG_03512	1.29822	21.855	-4.07336	TRUE	0.00110181
CTRG_03686	665.409	11396.8	-4.09825	TRUE	1.26256e-19
CTRG_04337	476.496	8226.02	-4.10966	TRUE	5.826e-14
CTRG_05780	8.39581	145.631	-4.1165	TRUE	4.18796e-11
CTRG_04336	185.839	3224.57	-4.11698	TRUE	3.18343e-15
CTRG_03108	17.2231	299.659	-4.12091	TRUE	3.39979e-13
CTRG_04791	157.659	2759.99	-4.12979	TRUE	7.53992e-24
CTRG_04964	1	17.5072	-4.12988	TRUE	0.00122614
CTRG_04259	1.59644	28.3238	-4.14908	TRUE	0.0022288
CTRG_04346	76.0091	1356.38	-4.15744	TRUE	1.26693e-20
CTRG_05754	1	18.0183	-4.17139	TRUE	0.00107665
CTRG_05179	6.60648	119.124	-4.17244	TRUE	3.68804e-09
CTRG_01435	2.61036	47.2278	-4.17732	TRUE	4.25337e-05
CTRG_02170	1	18.1008	-4.17798	TRUE	0.0020157
CTRG_03965	6.65487	121.176	-4.18655	TRUE	5.04698e-10
CTRG_06095	1	18.251	-4.18991	TRUE	0.000778079
CTRG_03527	1	18.5327	-4.212	TRUE	0.00648125
CTRG_02524	13.7639	256.497	-4.21998	TRUE	0.00632343
CTRG_04713	6.89343	128.483	-4.22021	TRUE	8.71894e-11
CTRG_03895	5.1751	96.5948	-4.22229	TRUE	2.97246e-06
CTRG_02795	19.8788	373.163	-4.2305	TRUE	4.97947e-21
CTRG_04946	6.54689	123.277	-4.23495	TRUE	7.26547e-09
CTRG_04885	244.552	4704.15	-4.26572	TRUE	1.48247e-32
CTRG_04786	19.2398	374.604	-4.2832	TRUE	4.90264e-13
CTRG_06024	34.7301	678.088	-4.28721	TRUE	5.56904e-28
CTRG_05764	6.66614	130.807	-4.29444	TRUE	1.79561e-08
CTRG_04068	3.97655	78.0837	-4.29543	TRUE	1.10904e-07
CTRG_02293	9.81593	195.586	-4.31654	TRUE	1.34844e-09
CTRG_02335	1.59644	31.8629	-4.31895	TRUE	0.000213385
CTRG_03086	5.77154	115.416	-4.32174	TRUE	7.89375e-07
CTRG_01658	14.9453	299.894	-4.32668	TRUE	2.81418e-19
CTRG_00663	17.0272	341.917	-4.32773	TRUE	4.3708e-19
CTRG_04242	183.274	3684.12	-4.32924	TRUE	1.67492e-18
CTRG_00380	7.50121	152.191	-4.34262	TRUE	6.16513e-08
CTRG_00592	4.28037	87.702	-4.3568	TRUE	2.00076e-08
CTRG_03409	6.36798	134.407	-4.39962	TRUE	8.85558e-07
CTRG_04477	1	21.2032	-4.40621	TRUE	0.00243916
CTRG_03653	1	21.2704	-4.41078	TRUE	0.00145418
CTRG_03428	1	21.3972	-4.41935	TRUE	0.000437775
CTRG_02334	5.65217	121.63	-4.42755	TRUE	2.07707e-09
CTRG_02248	61.6239	1347.12	-4.45024	TRUE	5.21243e-21
CTRG_06085	4.81722	107.379	-4.47837	TRUE	2.89169e-07
CTRG_01164	708.802	15880.6	-4.48574	TRUE	3.15643e-25
CTRG_04082	9.76766	220.385	-4.49587	TRUE	3.93601e-11
CTRG_02364	2.72967	61.8909	-4.50293	TRUE	1.45398e-06
CTRG_01999	3.38577	77.8931	-4.52394	TRUE	1.18674e-06
CTRG_05262	4.87687	112.286	-4.52508	TRUE	7.13535e-06
CTRG_03387	5.16943	120.18	-4.53904	TRUE	1.1139e-10
CTRG_01185	11.8495	279.903	-4.56202	TRUE	1.25758e-10
CTRG_00388	19.9667	473.162	-4.56667	TRUE	1.52337e-18
CTRG_05483	34.0312	816.485	-4.5845	TRUE	9.31296e-09
CTRG_05866	52.9327	1285.37	-4.60188	TRUE	7.11137e-25
CTRG_02156	9.35013	227.654	-4.60571	TRUE	2.41378e-14
CTRG_00871	6.6662	168.617	-4.66074	TRUE	0.00467809
CTRG_01842	4.87687	125.174	-4.68183	TRUE	3.97436e-07
CTRG_00742	1	26.0422	-4.70278	TRUE	7.90714e-05
CTRG_04296	46.2243	1206.25	-4.70574	TRUE	1.86607e-32
CTRG_03623	3.14714	82.4585	-4.71155	TRUE	6.87587e-08
CTRG_02611	81.8853	2158.68	-4.7204	TRUE	2.10848e-24
CTRG_00055	7.54953	200.201	-4.72891	TRUE	4.17767e-13
CTRG_04503	5.354	143.727	-4.74657	TRUE	7.39505e-11
CTRG_00525	1	26.87	-4.74792	TRUE	6.98492e-05
CTRG_00191	20.9581	570.773	-4.76734	TRUE	1.23743e-23
CTRG_04438	1.89466	52.0164	-4.77895	TRUE	8.41283e-06
CTRG_04148	1.53679	42.4174	-4.78667	TRUE	2.75588e-05
CTRG_05175	1	28.1099	-4.81301	TRUE	7.5862e-05
CTRG_02298	1	28.6809	-4.84202	TRUE	5.60024e-05
CTRG_01402	26.4453	769.682	-4.86318	TRUE	3.09829e-31
CTRG_05478	6.60082	192.359	-4.86501	TRUE	2.74916e-07
CTRG_01532	2.49111	74.3588	-4.89965	TRUE	9.14214e-07
CTRG_03515	4.27477	128.268	-4.90717	TRUE	1.77356e-10
CTRG_00848	1	30.1251	-4.91289	TRUE	4.04994e-05
CTRG_03943	1.29822	39.1265	-4.91354	TRUE	2.57822e-05
CTRG_01784	6.78545	204.6	-4.91422	TRUE	3.62692e-12
CTRG_01815	4.87687	150.593	-4.94856	TRUE	2.7617e-09
CTRG_05038	23.4857	725.832	-4.94978	TRUE	1.35836e-17
CTRG_00375	1	30.9307	-4.95097	TRUE	3.30738e-05
CTRG_01208	1	31.4419	-4.97462	TRUE	3.81919e-05
CTRG_01565	6.7258	211.656	-4.97588	TRUE	8.38321e-16
CTRG_04856	362.581	11419.7	-4.97707	TRUE	4.34245e-59
CTRG_01684	3.2068	101.806	-4.98855	TRUE	4.89346e-10
CTRG_05688	1	31.75	-4.98868	TRUE	6.18025e-05
CTRG_03008	38.1412	1240.48	-5.0234	TRUE	8.32106e-21
CTRG_05285	4.69791	153.767	-5.03258	TRUE	3.00617e-13
CTRG_02982	4.28043	140.523	-5.0369	TRUE	5.2718e-09
CTRG_00569	37.8538	1257.73	-5.05424	TRUE	6.72146e-15
CTRG_03583	5.95039	198.535	-5.06026	TRUE	1.42639e-12
CTRG_00198	49.5104	1659.15	-5.06657	TRUE	6.3811e-20
CTRG_06043	1.29822	44.0876	-5.08577	TRUE	0.000762822
CTRG_05855	1	34.6097	-5.11311	TRUE	3.09346e-05
CTRG_01813	4.81722	166.767	-5.11349	TRUE	2.09541e-12
CTRG_05067	4.04181	140.401	-5.11841	TRUE	2.85435e-11
CTRG_03554	1	35.5895	-5.15338	TRUE	2.77393e-05
CTRG_00521	1	35.6555	-5.15605	TRUE	1.72277e-05
CTRG_01761	2.49111	91.0958	-5.19253	TRUE	8.95077e-09
CTRG_04616	15.8883	584.45	-5.20104	TRUE	1.12513e-26
CTRG_04047	11.9745	445.451	-5.21723	TRUE	1.73818e-17
CTRG_06159	2.61036	98.1462	-5.23261	TRUE	2.56995e-09
CTRG_05619	1.59644	60.9288	-5.25419	TRUE	2.72734e-06
CTRG_00307	1	38.6376	-5.27193	TRUE	1.00381e-05
CTRG_01372	8.93254	345.152	-5.27202	TRUE	1.04031e-13
CTRG_01668	2.78933	113.743	-5.34972	TRUE	1.02454e-09
CTRG_00054	1.89466	77.7648	-5.3591	TRUE	1.24766e-07
CTRG_03977	1	41.3303	-5.36913	TRUE	3.71615e-06
CTRG_01012	1.83501	76.9432	-5.38994	TRUE	4.99745e-08
CTRG_04257	1	42.414	-5.40647	TRUE	1.01109e-05
CTRG_02059	55.3699	2449.95	-5.46751	TRUE	5.36698e-32
CTRG_05331	13.937	635.026	-5.50983	TRUE	3.3181e-32
CTRG_04882	5.1751	236.735	-5.51554	TRUE	1.41855e-11
CTRG_05879	9.05185	422.615	-5.54499	TRUE	5.80902e-18
CTRG_00868	1	48.3861	-5.59652	TRUE	5.13786e-06
CTRG_02414	3.3801	165.313	-5.61199	TRUE	4.39117e-11
CTRG_03864	7.25131	357.981	-5.6255	TRUE	4.05523e-13
CTRG_02196	1	50.9608	-5.67132	TRUE	2.00546e-06
CTRG_03355	4.16112	216.484	-5.70114	TRUE	4.30494e-14
CTRG_02260	7.79943	407.028	-5.70562	TRUE	7.40926e-16
CTRG_03177	4.10146	214.553	-5.70905	TRUE	3.49045e-16
CTRG_00923	11.8325	625.14	-5.72335	TRUE	4.57756e-23
CTRG_04982	1.53679	81.1932	-5.72337	TRUE	4.72113e-07
CTRG_03281	7.50115	405.101	-5.75503	TRUE	7.45489e-25
CTRG_00625	1	54.7137	-5.77383	TRUE	2.7059e-06
CTRG_04100	35.8206	2005.76	-5.80721	TRUE	6.12472e-37
CTRG_00575	6.18901	347.126	-5.80961	TRUE	1.11023e-20
CTRG_03084	4.87687	273.864	-5.81136	TRUE	1.28219e-13
CTRG_03107	2.49111	143.479	-5.84791	TRUE	9.69294e-12
CTRG_00317	1.89466	109.241	-5.84943	TRUE	6.23718e-10
CTRG_01783	20.9154	1273.52	-5.92811	TRUE	1.03519e-24
CTRG_04908	4.28037	264.775	-5.95089	TRUE	2.23085e-10
CTRG_05813	1.83501	114.448	-5.96277	TRUE	2.4075e-09
CTRG_02197	3.50502	222.862	-5.99058	TRUE	1.27105e-15
CTRG_00886	14.8631	995.078	-6.065	TRUE	4.93155e-06
CTRG_00053	2.43145	172.585	-6.14934	TRUE	2.81111e-13
CTRG_03780	25.2041	1791.47	-6.15134	TRUE	9.72768e-33
CTRG_03590	15.0759	1082.78	-6.16634	TRUE	6.43089e-20
CTRG_02522	2.78933	208.894	-6.22671	TRUE	2.78844e-14
CTRG_05181	1.59644	123.873	-6.27786	TRUE	6.12892e-10
CTRG_02204	1.29822	102.149	-6.298	TRUE	1.20428e-08
CTRG_01907	1	83.3715	-6.38148	TRUE	0.00184608
CTRG_03867	1	83.5691	-6.3849	TRUE	3.61737e-08
CTRG_04757	1	84.3284	-6.39795	TRUE	1.77031e-08
CTRG_01877	4.28043	374.892	-6.45258	TRUE	2.77638e-18
CTRG_05878	1	101.168	-6.66061	TRUE	2.99614e-09
CTRG_02297	3.68393	393.574	-6.73925	TRUE	3.67046e-19
CTRG_03121	5.95039	641.523	-6.75237	TRUE	1.18149e-15
CTRG_01790	1	118.688	-6.89104	TRUE	7.10399e-10
CTRG_04719	2.49111	325.74	-7.03079	TRUE	2.77118e-18
CTRG_02797	1	138.062	-7.10917	TRUE	1.89807e-10
CTRG_00381	3.08188	432.744	-7.13356	TRUE	1.36892e-14
CTRG_03283	1.59644	250.435	-7.29343	TRUE	2.17285e-13
CTRG_01216	1	186.752	-7.54498	TRUE	2.55393e-11
CTRG_01605	1.53679	302.01	-7.61853	TRUE	4.72418e-13
CTRG_00595	1	213.304	-7.73676	TRUE	3.55595e-12
CTRG_02384	1	244.209	-7.93197	TRUE	1.23732e-12
CTRG_04290	4.57299	1345.5	-8.20079	TRUE	9.81314e-33
CTRG_06078	1	308.82	-8.27062	TRUE	1.83926e-13
CTRG_00460	1.59644	503.926	-8.30221	TRUE	9.40885e-16
CTRG_03178	2.19288	721.751	-8.36253	TRUE	1.40188e-23
CTRG_04839	1	718.705	-9.48926	TRUE	4.66608e-17
CTRG_03689	1.59644	1772.18	-10.1164	TRUE	2.45426e-20

## Sheet: C.tropicalis DEGs 60mpi
id	mean_A_mrn	mean_B_mrn	log2_fc_mrn	DESeq2	DESeq2_adj_pval
CTRG_01660	1585.27	1.69445	9.86969	TRUE	5.86374e-63
CTRG_04135	868.731	1.2816	9.40482	TRUE	3.36061e-33
CTRG_03584	745.864	1.23312	9.24046	TRUE	3.69184e-38
CTRG_05160	900.957	3.10334	8.1815	TRUE	2.08984e-79
CTRG_02903	530.026	1.98321	8.06208	TRUE	9.59859e-42
CTRG_05828	3086.17	11.7112	8.04179	TRUE	1.30267e-84
CTRG_01691	1329.14	5.65616	7.87646	TRUE	2.08984e-79
CTRG_03859	307.333	1.34967	7.83105	TRUE	2.79903e-31
CTRG_01967	634.434	3.07318	7.6896	TRUE	5.71757e-79
CTRG_06250	437.195	2.28214	7.58175	TRUE	2.40955e-05
CTRG_03648	6230.05	35.1858	7.46811	TRUE	1.84914e-66
CTRG_00992	153.374	1.05828	7.17919	TRUE	1.28928e-16
CTRG_05162	318.64	2.28667	7.12253	TRUE	2.90656e-33
CTRG_01093	306.742	2.56563	6.90157	TRUE	3.63393e-44
CTRG_01758	148.486	1.35194	6.77915	TRUE	5.32935e-23
CTRG_00162	215.885	2.02452	6.73654	TRUE	1.74777e-39
CTRG_01595	191.609	1.85572	6.69004	TRUE	8.4638e-34
CTRG_05144	1001.75	10.1453	6.62556	TRUE	4.23904e-35
CTRG_03431	148.474	1.50981	6.6197	TRUE	1.08073e-27
CTRG_06081	1198.72	13.4879	6.47369	TRUE	1.3882e-32
CTRG_04834	160.887	1.8178	6.46771	TRUE	3.54591e-07
CTRG_00284	218.311	2.52168	6.43586	TRUE	2.81771e-30
CTRG_02466	86.4056	1	6.43305	TRUE	9.45e-16
CTRG_00156	235.842	2.99303	6.30007	TRUE	6.64229e-29
CTRG_02904	149.153	1.93699	6.26683	TRUE	2.1352e-19
CTRG_05272	75.8911	1.05828	6.16414	TRUE	4.16293e-13
CTRG_04986	451.395	6.35401	6.15058	TRUE	8.30291e-52
CTRG_00221	473.889	6.79964	6.12295	TRUE	2.37964e-06
CTRG_04658	95.9109	1.39815	6.1001	TRUE	7.89292e-19
CTRG_00940	767.703	11.6282	6.04484	TRUE	2.32087e-55
CTRG_00813	65.6884	1	6.03757	TRUE	2.13236e-13
CTRG_03676	256.93	3.98378	6.01109	TRUE	2.43943e-33
CTRG_01503	162.421	2.5498	5.99321	TRUE	1.07194e-33
CTRG_01406	93.3979	1.52904	5.93269	TRUE	8.12207e-19
CTRG_05850	60.4945	1	5.91873	TRUE	2.59677e-06
CTRG_03131	312.761	5.26328	5.89296	TRUE	1.73281e-20
CTRG_01656	269.767	4.55263	5.88887	TRUE	3.78702e-44
CTRG_06058	423.745	7.26702	5.86569	TRUE	5.34065e-33
CTRG_04546	269.695	4.63088	5.8639	TRUE	2.73062e-30
CTRG_05130	56.3994	1	5.81761	TRUE	3.39935e-11
CTRG_04168	53.562	1	5.74314	TRUE	1.20743e-12
CTRG_06168	917.638	18.5552	5.62803	TRUE	0.000272246
CTRG_06100	120.019	2.43738	5.62179	TRUE	8.59195e-23
CTRG_04744	141.252	2.9055	5.60334	TRUE	7.83021e-28
CTRG_00064	278.038	5.80047	5.58297	TRUE	1.60794e-42
CTRG_02456	4108.39	86.0084	5.57795	TRUE	1.89622e-22
CTRG_02627	909.707	19.1632	5.56899	TRUE	1.32586e-24
CTRG_00294	71.6409	1.56809	5.5137	TRUE	5.12232e-19
CTRG_05543	401.576	9.03862	5.47343	TRUE	1.36021e-20
CTRG_01884	366.956	8.49791	5.43236	TRUE	3.58589e-48
CTRG_01692	62.0033	1.45756	5.41071	TRUE	3.764e-16
CTRG_01142	72.5903	1.75726	5.36838	TRUE	2.20768e-13
CTRG_05042	154.461	3.74162	5.36744	TRUE	4.4981e-30
CTRG_01818	70.1676	1.70501	5.36295	TRUE	1.17387e-17
CTRG_02265	62.3455	1.51961	5.35851	TRUE	2.5236e-15
CTRG_01183	82.5635	2.03395	5.34315	TRUE	1.4873e-18
CTRG_04599	195.999	4.83573	5.34097	TRUE	5.80526e-26
CTRG_05963	294.59	7.39867	5.3153	TRUE	1.415e-32
CTRG_03620	63.9758	1.61657	5.30652	TRUE	1.1624e-15
CTRG_05676	41.7851	1.05828	5.3032	TRUE	5.40297e-10
CTRG_03991	45.5423	1.17484	5.27667	TRUE	6.68516e-11
CTRG_03297	642.874	16.8101	5.25714	TRUE	3.1705e-39
CTRG_04722	159.746	4.20672	5.24694	TRUE	1.12862e-27
CTRG_01990	72.489	1.93247	5.22925	TRUE	0.00127031
CTRG_05222	127.54	3.40362	5.22773	TRUE	7.73137e-18
CTRG_01140	36.79	1	5.20124	TRUE	1.13533e-10
CTRG_05482	10973.6	299.905	5.19339	TRUE	1.26191e-24
CTRG_04919	452.161	13.0377	5.11608	TRUE	3.07053e-38
CTRG_03441	406.808	11.7896	5.10876	TRUE	3.97957e-20
CTRG_05958	261.967	7.60636	5.10603	TRUE	2.20556e-17
CTRG_03800	75.7057	2.20652	5.10055	TRUE	1.17126e-18
CTRG_02496	61.5414	1.84969	5.0562	TRUE	2.66606e-14
CTRG_02032	12738	384.531	5.04989	TRUE	1.09513e-25
CTRG_00394	272.983	8.92456	4.93489	TRUE	5.55885e-37
CTRG_05143	370.572	12.2487	4.91906	TRUE	9.22003e-17
CTRG_03027	92.7483	3.07355	4.91534	TRUE	6.27727e-14
CTRG_05853	30.1522	1	4.91419	TRUE	2.41333e-10
CTRG_03950	445.13	14.9909	4.89207	TRUE	1.54204e-43
CTRG_03043	189.988	6.41906	4.8874	TRUE	7.0848e-18
CTRG_04659	39.5006	1.34704	4.87401	TRUE	0.00210772
CTRG_05500	880.512	30.1104	4.87001	TRUE	4.98561e-32
CTRG_03115	59.0155	2.03432	4.85847	TRUE	1.71908e-14
CTRG_03420	55.3778	1.914	4.85465	TRUE	5.45515e-15
CTRG_05231	254.87	8.94507	4.83252	TRUE	1.12497e-28
CTRG_01831	65.5814	2.32195	4.81988	TRUE	7.42975e-12
CTRG_05163	27.6928	1	4.79144	TRUE	1.26133e-08
CTRG_06203	2370.29	85.6411	4.79062	TRUE	1.30011e-05
CTRG_03477	371.543	13.456	4.7872	TRUE	3.69184e-38
CTRG_03474	31.943	1.17484	4.76497	TRUE	4.87608e-08
CTRG_01827	95.2267	3.51506	4.75975	TRUE	4.42406e-12
CTRG_00158	88.2401	3.27064	4.75379	TRUE	4.89566e-20
CTRG_03801	136.084	5.11092	4.73477	TRUE	1.03039e-24
CTRG_02280	196.887	7.49624	4.71506	TRUE	1.10886e-20
CTRG_05402	28.613	1.11166	4.68589	TRUE	1.67075e-08
CTRG_05978	59.6408	2.32422	4.68148	TRUE	3.7897e-17
CTRG_00037	65.5625	2.59261	4.66039	TRUE	6.62005e-14
CTRG_04122	1137.12	45.3478	4.6482	TRUE	1.85389e-31
CTRG_01541	159.158	6.35891	4.64553	TRUE	3.27122e-26
CTRG_06079	181.22	7.33382	4.62704	TRUE	2.0039e-21
CTRG_03478	384.912	15.7779	4.60856	TRUE	1.55269e-37
CTRG_02427	386.369	15.8817	4.60454	TRUE	8.01717e-34
CTRG_00714	272.704	11.3316	4.58892	TRUE	3.57728e-35
CTRG_01825	96.6154	4.07108	4.56877	TRUE	1.08135e-13
CTRG_00254	1111.1	47.4923	4.54816	TRUE	4.10868e-18
CTRG_02725	42.3441	1.81177	4.54669	TRUE	1.34564e-10
CTRG_01821	3068	135.983	4.4958	TRUE	1.35645e-18
CTRG_04712	483.311	21.4464	4.49414	TRUE	6.81681e-38
CTRG_02101	27.5607	1.22332	4.49374	TRUE	8.9078e-08
CTRG_00142	53.6158	2.38589	4.49006	TRUE	2.83391e-11
CTRG_03633	184.468	8.21705	4.4886	TRUE	7.19357e-14
CTRG_03861	44.0279	1.96134	4.4885	TRUE	6.79542e-12
CTRG_02649	141.855	6.3534	4.48074	TRUE	1.57254e-13
CTRG_04425	101.261	4.60239	4.45956	TRUE	1.16448e-19
CTRG_01557	246.169	11.2731	4.44869	TRUE	8.5084e-36
CTRG_02110	113.718	5.24203	4.43919	TRUE	3.5453e-12
CTRG_01733	31.3117	1.44663	4.43593	TRUE	6.89402e-07
CTRG_05359	187.798	8.70063	4.43192	TRUE	7.07625e-22
CTRG_03594	91.7209	4.288	4.41888	TRUE	2.78549e-21
CTRG_03430	22.6192	1.05828	4.41776	TRUE	2.09406e-07
CTRG_05989	45.0613	2.15578	4.38561	TRUE	1.8427e-08
CTRG_01131	111.477	5.4523	4.35374	TRUE	5.84805e-16
CTRG_05131	95.0799	4.71163	4.33484	TRUE	2.23907e-11
CTRG_02217	70.2399	3.51868	4.31919	TRUE	4.42215e-16
CTRG_02412	45.6805	2.29006	4.31812	TRUE	4.85506e-10
CTRG_00011	93.0184	4.67295	4.31511	TRUE	1.17387e-17
CTRG_04702	1162.23	59.781	4.28107	TRUE	3.15266e-13
CTRG_02435	690.094	35.9771	4.26164	TRUE	2.01102e-47
CTRG_00584	1166.72	60.8922	4.26005	TRUE	4.36436e-25
CTRG_01829	35.3044	1.87532	4.23464	TRUE	3.71743e-07
CTRG_01286	108.477	5.80635	4.22362	TRUE	5.00555e-11
CTRG_05746	26.0277	1.40795	4.20838	TRUE	6.5464e-07
CTRG_02844	162.764	9.00567	4.1758	TRUE	5.06279e-12
CTRG_02102	26.0215	1.44663	4.16893	TRUE	1.04824e-06
CTRG_05928	61.4753	3.43039	4.16356	TRUE	3.98435e-09
CTRG_02636	279.173	15.8449	4.13907	TRUE	3.33065e-21
CTRG_01697	63.5485	3.60734	4.13885	TRUE	1.19275e-09
CTRG_02529	43.7864	2.50659	4.12668	TRUE	8.22236e-07
CTRG_04615	6636.52	381.945	4.11899	TRUE	0.0012915
CTRG_01237	85.7744	4.95455	4.11372	TRUE	1.14864e-15
CTRG_04501	58.1139	3.42398	4.08514	TRUE	7.19164e-14
CTRG_04552	72.0744	4.24917	4.08423	TRUE	4.84154e-13
CTRG_05854	30.9032	1.85949	4.05478	TRUE	7.1191e-08
CTRG_02374	1072.28	64.917	4.04594	TRUE	1.5935e-11
CTRG_04203	2515.44	152.669	4.04233	TRUE	9.15463e-45
CTRG_06167	37.1387	2.26254	4.03691	TRUE	3.22729e-07
CTRG_05417	416.452	25.5151	4.02872	TRUE	3.97311e-15
CTRG_01581	59.0939	3.65092	4.01668	TRUE	7.49786e-08
CTRG_04692	526.705	33.0308	3.99511	TRUE	3.47515e-20
CTRG_01835	89.9771	5.66318	3.98987	TRUE	3.81695e-13
CTRG_02440	280.087	17.6404	3.98892	TRUE	4.1563e-16
CTRG_05318	35.166	2.21859	3.98647	TRUE	3.20595e-10
CTRG_05319	26.7787	1.69671	3.98027	TRUE	5.48148e-06
CTRG_03472	58.8711	3.79877	3.95396	TRUE	2.60283e-13
CTRG_00614	52.2524	3.41268	3.93652	TRUE	1.00888e-08
CTRG_00343	108.512	7.14369	3.92504	TRUE	1.2928e-18
CTRG_02877	51.2535	3.43039	3.90121	TRUE	2.61478e-07
CTRG_01141	75.7466	5.10828	3.89027	TRUE	1.71624e-13
CTRG_02326	35.8038	2.42758	3.88252	TRUE	4.16663e-07
CTRG_02917	62.418	4.24366	3.87858	TRUE	1.11277e-08
CTRG_03635	34.3427	2.33778	3.87679	TRUE	5.4407e-07
CTRG_01043	298.3	20.3982	3.87025	TRUE	7.96214e-14
CTRG_04483	85.1617	5.84857	3.86405	TRUE	1.59679e-13
CTRG_02767	331.317	22.7817	3.86227	TRUE	2.18843e-23
CTRG_05531	43.3243	2.9953	3.85441	TRUE	1.5631e-10
CTRG_04669	552.352	38.4409	3.84487	TRUE	5.84805e-16
CTRG_05962	198.137	13.8235	3.84131	TRUE	2.09676e-09
CTRG_04801	52.8835	3.75292	3.81673	TRUE	1.02703e-11
CTRG_04040	77.8516	5.52904	3.81563	TRUE	1.61008e-09
CTRG_05894	102.17	7.32855	3.8013	TRUE	2.94706e-12
CTRG_02870	66.0619	4.77745	3.78951	TRUE	2.30052e-11
CTRG_00157	15.2304	1.11166	3.77617	TRUE	1.40576e-05
CTRG_02463	47.2136	3.4555	3.77224	TRUE	3.49577e-08
CTRG_00488	246.926	18.09	3.77082	TRUE	2.32985e-09
CTRG_04617	239.015	17.5489	3.76765	TRUE	2.50841e-08
CTRG_02737	51.5734	3.83231	3.75034	TRUE	2.37137e-06
CTRG_03679	241.962	18.0082	3.74806	TRUE	4.98961e-11
CTRG_03401	34.6193	2.61712	3.72553	TRUE	7.44022e-06
CTRG_05716	152.046	11.5109	3.72343	TRUE	2.39362e-17
CTRG_02514	97.0052	7.36133	3.72002	TRUE	6.02009e-07
CTRG_03910	159.251	12.0881	3.71965	TRUE	8.52245e-15
CTRG_04679	30.9281	2.37269	3.70432	TRUE	5.3777e-08
CTRG_03760	35.3765	2.7382	3.69149	TRUE	1.64449e-08
CTRG_02964	43.1923	3.36494	3.68212	TRUE	7.94617e-06
CTRG_01828	44.1002	3.43755	3.68133	TRUE	1.6334e-07
CTRG_03323	152.112	11.8575	3.68126	TRUE	4.71104e-13
CTRG_05658	50.9294	4.03716	3.65709	TRUE	1.58493e-08
CTRG_01514	99.6274	7.90063	3.6565	TRUE	2.67119e-09
CTRG_04969	12.507	1	3.64466	TRUE	4.35466e-06
CTRG_03629	139.288	11.2478	3.63035	TRUE	5.24505e-11
CTRG_03045	254.597	20.6133	3.62657	TRUE	6.84024e-12
CTRG_02765	272.459	22.0868	3.62478	TRUE	1.68131e-12
CTRG_03352	17.725	1.45643	3.60528	TRUE	0.000122881
CTRG_02017	12.152	1	3.60313	TRUE	1.01361e-05
CTRG_03753	47.9417	3.96659	3.59531	TRUE	7.15101e-07
CTRG_03959	44.7913	3.73687	3.58332	TRUE	7.88448e-09
CTRG_04602	114.619	9.65393	3.56958	TRUE	4.46493e-09
CTRG_05388	82.1739	6.9638	3.56073	TRUE	4.89403e-13
CTRG_03067	1935.14	164.235	3.55861	TRUE	1.22508e-34
CTRG_04307	5198.78	442.135	3.55561	TRUE	0.00750989
CTRG_00615	21.1523	1.8046	3.55106	TRUE	0.000309919
CTRG_01443	17.1659	1.47076	3.54491	TRUE	0.000442514
CTRG_05965	384.821	33.0524	3.54136	TRUE	6.2124e-07
CTRG_04531	26.9231	2.32308	3.53473	TRUE	1.10863e-05
CTRG_04391	71.707	6.19764	3.53232	TRUE	3.3963e-11
CTRG_04182	21.5731	1.87532	3.52403	TRUE	9.77851e-05
CTRG_05447	674.041	58.6443	3.52277	TRUE	2.0003e-30
CTRG_00902	42.9693	3.74704	3.51948	TRUE	1.88512e-05
CTRG_01788	88.0958	7.79021	3.49934	TRUE	8.83547e-06
CTRG_03325	30.0737	2.66786	3.49475	TRUE	8.93603e-07
CTRG_04959	38.1475	3.41645	3.48102	TRUE	7.15831e-07
CTRG_01885	1954.21	175.839	3.47426	TRUE	8.13798e-12
CTRG_00457	500.102	45.2592	3.46594	TRUE	1.35329e-12
CTRG_02700	70.4156	6.42888	3.45326	TRUE	1.28675e-09
CTRG_01510	34.8236	3.18483	3.45077	TRUE	2.989e-08
CTRG_03823	30.7178	2.83026	3.44007	TRUE	1.64931e-05
CTRG_02395	203.407	18.779	3.43718	TRUE	1.16719e-15
CTRG_01628	19.8833	1.86552	3.41391	TRUE	0.000718099
CTRG_00604	31.1137	2.92096	3.41303	TRUE	3.1031e-06
CTRG_05996	10.553	1	3.39958	TRUE	2.21491e-05
CTRG_03085	32.1662	3.08524	3.38209	TRUE	3.79232e-05
CTRG_05506	2599.07	250.734	3.37376	TRUE	1.70844e-18
CTRG_00113	38.4488	3.72594	3.36727	TRUE	1.2391e-07
CTRG_06142	90.7284	8.79457	3.36687	TRUE	2.49189e-08
CTRG_05514	203.989	20.0428	3.34733	TRUE	8.45032e-20
CTRG_03733	67.5041	6.63974	3.34578	TRUE	1.29336e-06
CTRG_01948	98.9052	9.89329	3.32152	TRUE	2.10522e-10
CTRG_05010	18.0202	1.81101	3.31475	TRUE	0.000457506
CTRG_02540	27.9817	2.83139	3.3049	TRUE	3.29715e-06
CTRG_04618	379.379	38.4124	3.304	TRUE	1.57632e-09
CTRG_05048	25.4025	2.57543	3.30209	TRUE	7.77518e-06
CTRG_00680	29.3166	2.97358	3.30145	TRUE	9.24068e-07
CTRG_02618	301.388	30.6058	3.29974	TRUE	9.87593e-17
CTRG_00633	19.0002	1.94039	3.29159	TRUE	0.000467896
CTRG_02361	36.2594	3.72352	3.28362	TRUE	8.01435e-05
CTRG_02387	10.2043	1.05828	3.26939	TRUE	0.000220922
CTRG_03313	116.154	12.2461	3.24565	TRUE	1.16013e-06
CTRG_03915	95.0823	10.0507	3.24188	TRUE	4.23262e-11
CTRG_02647	113.887	12.1069	3.2337	TRUE	7.01426e-10
CTRG_03939	9.3027	1	3.21765	TRUE	0.000103987
CTRG_00099	44.3768	4.77346	3.2167	TRUE	2.51263e-06
CTRG_02306	38.5024	4.17181	3.2062	TRUE	1.25989e-05
CTRG_00464	492.856	53.533	3.20266	TRUE	6.275e-10
CTRG_04328	151.631	16.8159	3.17267	TRUE	3.97067e-13
CTRG_01324	144.83	16.0853	3.17055	TRUE	1.17833e-08
CTRG_03682	1027.5	114.558	3.16499	TRUE	3.57759e-17
CTRG_00547	13.6254	1.52451	3.15988	TRUE	0.00379918
CTRG_00040	33.2904	3.74788	3.15096	TRUE	0.00109481
CTRG_01711	101.154	11.409	3.14831	TRUE	5.40185e-09
CTRG_03236	29.785	3.36193	3.14722	TRUE	2.48051e-05
CTRG_04458	19.5594	2.22123	3.13843	TRUE	0.000466869
CTRG_01920	231.847	26.3373	3.13799	TRUE	5.76659e-14
CTRG_03032	498.446	57.4124	3.118	TRUE	2.32282e-09
CTRG_02132	99.1814	11.4588	3.11362	TRUE	4.74759e-08
CTRG_00280	41.0466	4.76614	3.10637	TRUE	5.54525e-06
CTRG_00896	300.716	35.1045	3.09867	TRUE	2.20733e-17
CTRG_00030	107.322	12.5356	3.09784	TRUE	9.05801e-08
CTRG_01793	256.623	29.9832	3.09743	TRUE	4.96301e-14
CTRG_00328	42.3568	4.95583	3.09539	TRUE	1.27861e-05
CTRG_00809	301.652	35.5828	3.08363	TRUE	4.37392e-17
CTRG_05129	11.954	1.41022	3.08351	TRUE	0.000524913
CTRG_03437	53.5149	6.36947	3.07069	TRUE	1.98869e-09
CTRG_05079	29.1001	3.47397	3.06637	TRUE	0.000289804
CTRG_03066	24.8372	2.98489	3.05676	TRUE	0.00463056
CTRG_05139	297.408	35.8304	3.05319	TRUE	2.90944e-18
CTRG_03273	36.2123	4.37892	3.04783	TRUE	2.08319e-05
CTRG_05578	44.1661	5.39365	3.03361	TRUE	2.41901e-07
CTRG_02972	935.562	114.888	3.0256	TRUE	6.206e-17
CTRG_04827	27.0799	3.33608	3.021	TRUE	6.35207e-05
CTRG_02621	1059.11	130.99	3.01533	TRUE	5.90992e-21
CTRG_00395	48.9096	6.06239	3.01216	TRUE	5.27566e-07
CTRG_02171	317.578	39.7779	2.99707	TRUE	8.31555e-16
CTRG_01335	33.0201	4.13918	2.99593	TRUE	0.000644393
CTRG_02719	26.3229	3.31422	2.98958	TRUE	4.8592e-05
CTRG_01206	39.9159	5.03507	2.98688	TRUE	0.000104901
CTRG_01571	171.836	21.6799	2.98661	TRUE	6.79542e-12
CTRG_03341	41.8511	5.30777	2.97909	TRUE	5.75706e-05
CTRG_01160	252.619	32.105	2.97609	TRUE	5.59332e-11
CTRG_02094	301.143	38.3571	2.97288	TRUE	1.09019e-19
CTRG_00171	210.199	26.8889	2.96668	TRUE	4.12754e-06
CTRG_06031	601.316	77.0321	2.96459	TRUE	2.38543e-15
CTRG_02506	46.3305	5.94567	2.96205	TRUE	0.000102181
CTRG_04672	22.1259	2.84609	2.95868	TRUE	4.0978e-05
CTRG_01772	58.042	7.5073	2.95073	TRUE	1.64931e-05
CTRG_05940	24.9031	3.22593	2.94854	TRUE	0.00271257
CTRG_00491	124.498	16.2065	2.94148	TRUE	4.02961e-11
CTRG_05986	14.3227	1.86929	2.93775	TRUE	0.00563426
CTRG_01522	36.8498	4.84154	2.92812	TRUE	4.56908e-05
CTRG_03622	145.276	19.1808	2.92106	TRUE	4.77027e-14
CTRG_01751	340.966	45.0855	2.9189	TRUE	1.17786e-16
CTRG_01543	33.6454	4.45816	2.91589	TRUE	0.000406918
CTRG_02442	14.1185	1.87268	2.91441	TRUE	0.00113149
CTRG_00304	16.2042	2.15164	2.91286	TRUE	0.00166216
CTRG_06226	71.4056	9.54619	2.90304	TRUE	9.34493e-08
CTRG_05182	1531.28	205.848	2.89508	TRUE	5.40431e-13
CTRG_00519	849.36	115.675	2.87629	TRUE	2.59185e-09
CTRG_02543	14.6714	1.9998	2.87508	TRUE	0.00676682
CTRG_03946	22.2107	3.03902	2.86957	TRUE	0.000381422
CTRG_04796	341.602	46.8585	2.86593	TRUE	3.6244e-14
CTRG_00096	17.1846	2.3595	2.86456	TRUE	0.00476477
CTRG_06099	309.198	42.7164	2.85567	TRUE	1.43151e-15
CTRG_02576	278.521	38.5083	2.85454	TRUE	2.44697e-09
CTRG_02436	48.6146	6.7499	2.84845	TRUE	1.69791e-05
CTRG_04987	190.881	26.5309	2.84693	TRUE	4.07145e-08
CTRG_00109	15.1646	2.11183	2.84414	TRUE	0.00373482
CTRG_01724	1308.57	183.032	2.83783	TRUE	2.00583e-19
CTRG_00159	1917.79	270.424	2.82615	TRUE	1.89113e-12
CTRG_01470	64.0894	9.07451	2.82019	TRUE	3.52576e-05
CTRG_01471	42.536	6.07339	2.80811	TRUE	0.000121964
CTRG_03942	2429.89	347.694	2.805	TRUE	9.668e-16
CTRG_01653	197.894	28.3993	2.8008	TRUE	4.48433e-11
CTRG_04193	243.931	35.0183	2.80029	TRUE	2.94337e-14
CTRG_00273	25.4935	3.662	2.79943	TRUE	0.00134373
CTRG_05360	126.037	18.1998	2.79186	TRUE	3.02103e-07
CTRG_05595	37.1735	5.37518	2.78989	TRUE	0.000342758
CTRG_02106	62.292	9.10014	2.77508	TRUE	3.35371e-06
CTRG_05232	23.8036	3.48076	2.77371	TRUE	0.00228088
CTRG_02876	7.21055	1.05828	2.76839	TRUE	0.00383501
CTRG_05530	27.6866	4.06808	2.76677	TRUE	0.00210772
CTRG_01050	62.8924	9.24897	2.76552	TRUE	7.94119e-06
CTRG_03951	562.361	83.0846	2.75884	TRUE	1.75039e-10
CTRG_01245	27.6392	4.0928	2.75556	TRUE	0.000268187
CTRG_00008	190.179	28.2284	2.75214	TRUE	3.63589e-12
CTRG_03333	103.618	15.3894	2.75126	TRUE	7.55221e-09
CTRG_04941	130.197	19.3789	2.74815	TRUE	9.77047e-07
CTRG_00461	170.699	25.4688	2.74466	TRUE	1.65408e-11
CTRG_02806	98.1603	14.6505	2.74419	TRUE	1.69507e-09
CTRG_03324	46.642	6.96411	2.74362	TRUE	0.0031543
CTRG_04460	335.379	50.1578	2.74125	TRUE	1.94418e-17
CTRG_05016	54.5486	8.16383	2.74022	TRUE	5.53711e-05
CTRG_05906	43.0356	6.457	2.73659	TRUE	0.000599568
CTRG_04816	18.1583	2.73104	2.73311	TRUE	0.000939983
CTRG_05027	51.4577	7.761	2.72907	TRUE	0.000114313
CTRG_01861	101.063	15.2444	2.72891	TRUE	1.23585e-10
CTRG_04590	28.4809	4.3091	2.72453	TRUE	0.000531389
CTRG_02328	18.7898	2.85212	2.71985	TRUE	0.00237719
CTRG_01021	788.444	120.049	2.71538	TRUE	2.20186e-11
CTRG_05165	84.5241	12.8731	2.71501	TRUE	3.70468e-08
CTRG_01123	169.468	25.9022	2.70986	TRUE	1.72201e-10
CTRG_00668	80.9709	12.5302	2.692	TRUE	4.88739e-07
CTRG_03752	37.7265	5.84796	2.68957	TRUE	0.000247259
CTRG_06224	97.5578	15.1648	2.68553	TRUE	5.2102e-08
CTRG_05743	33.2721	5.22371	2.67117	TRUE	0.00657774
CTRG_01326	262.231	41.5207	2.65894	TRUE	2.60283e-13
CTRG_01508	133.313	21.1212	2.65805	TRUE	2.25321e-08
CTRG_04535	89.2986	14.2787	2.64477	TRUE	5.86101e-06
CTRG_06101	53.4901	8.57813	2.64054	TRUE	4.84095e-05
CTRG_02168	413.481	66.394	2.63869	TRUE	4.8937e-08
CTRG_04892	2282.61	367.994	2.63293	TRUE	9.80233e-10
CTRG_03712	104.689	16.8883	2.63201	TRUE	2.61106e-09
CTRG_05197	36.1212	5.87646	2.61983	TRUE	0.00796355
CTRG_02869	22.4748	3.66842	2.61508	TRUE	0.00263575
CTRG_03101	485.818	79.6147	2.60931	TRUE	4.07919e-13
CTRG_06166	767.052	125.97	2.60625	TRUE	4.59683e-18
CTRG_01005	108.229	17.8924	2.59667	TRUE	1.66175e-07
CTRG_04442	20.3166	3.37535	2.58955	TRUE	0.0035271
CTRG_01008	49.5473	8.31764	2.57456	TRUE	1.62862e-05
CTRG_05691	36.3503	6.10619	2.57362	TRUE	1.15177e-05
CTRG_00021	168.192	28.3947	2.56642	TRUE	3.19158e-07
CTRG_00788	184.245	31.2585	2.5593	TRUE	2.43974e-07
CTRG_00222	20.8633	3.58299	2.54173	TRUE	0.00239698
CTRG_02955	275.434	47.3405	2.54056	TRUE	4.67835e-08
CTRG_01119	169.619	29.1569	2.54038	TRUE	6.4414e-10
CTRG_01079	610.701	105.159	2.53789	TRUE	3.18479e-15
CTRG_03948	123.295	21.2982	2.53331	TRUE	7.95707e-09
CTRG_05111	738.873	127.714	2.53241	TRUE	6.05088e-17
CTRG_06032	226.99	39.3918	2.52666	TRUE	3.489e-08
CTRG_04642	318.318	55.9193	2.50905	TRUE	1.02606e-08
CTRG_01068	549.449	97.1281	2.50003	TRUE	1.55071e-09
CTRG_01512	19.6851	3.48113	2.49947	TRUE	0.00156831
CTRG_05905	14.6589	2.59978	2.49532	TRUE	0.00936436
CTRG_05771	32.4363	5.7544	2.49487	TRUE	0.00113034
CTRG_04031	1062.67	189.216	2.48958	TRUE	2.35578e-06
CTRG_03275	37.7327	6.76686	2.47926	TRUE	0.000428439
CTRG_00723	23.5208	4.23107	2.47484	TRUE	0.00389469
CTRG_06242	183.806	33.0753	2.47436	TRUE	0.000473879
CTRG_03017	121.379	21.9638	2.46632	TRUE	4.08369e-07
CTRG_00738	15.6452	2.84345	2.46	TRUE	0.0015234
CTRG_04991	1718.45	313.983	2.45235	TRUE	1.14908e-08
CTRG_01070	305.827	56.1028	2.44657	TRUE	3.3079e-10
CTRG_06150	61.3184	11.2517	2.44618	TRUE	0.0001923
CTRG_06030	1022.24	188.086	2.44227	TRUE	2.08963e-14
CTRG_06011	17.6652	3.2548	2.44027	TRUE	0.00267726
CTRG_01173	19.3489	3.56942	2.43849	TRUE	0.00170732
CTRG_01730	141.632	26.1637	2.43651	TRUE	6.37838e-09
CTRG_02601	75.1157	13.8832	2.43577	TRUE	1.66156e-05
CTRG_06196	200.524	37.2561	2.42823	TRUE	2.20647e-10
CTRG_02528	111.223	20.6669	2.42806	TRUE	5.42644e-07
CTRG_04589	191.297	35.6496	2.42386	TRUE	7.5573e-08
CTRG_00773	49.9369	9.32212	2.42138	TRUE	1.55992e-05
CTRG_03393	232.829	43.6486	2.41526	TRUE	3.42343e-10
CTRG_00286	142.521	26.8501	2.40817	TRUE	2.00527e-05
CTRG_04833	28.0538	5.29081	2.40664	TRUE	0.000565613
CTRG_03334	199.594	37.6619	2.40589	TRUE	1.49284e-07
CTRG_04184	62.2859	11.755	2.40563	TRUE	8.10573e-06
CTRG_01669	78.4769	14.8108	2.40562	TRUE	1.57887e-05
CTRG_05622	369.739	70.1203	2.3986	TRUE	6.41308e-12
CTRG_05662	16.2705	3.11902	2.38309	TRUE	0.00621639
CTRG_00779	60.621	11.6521	2.37922	TRUE	3.55016e-05
CTRG_03843	83.893	16.1968	2.37285	TRUE	0.00037107
CTRG_05177	49.7328	9.62068	2.36999	TRUE	1.72483e-05
CTRG_02668	1455.87	282.847	2.36379	TRUE	7.54695e-15
CTRG_03257	62.8576	12.2438	2.36003	TRUE	1.59618e-06
CTRG_02229	116.4	22.6828	2.35942	TRUE	0.000147205
CTRG_00245	37.2519	7.26726	2.35783	TRUE	8.61579e-05
CTRG_05019	129.524	25.2742	2.35748	TRUE	1.2598e-09
CTRG_02069	34.9557	6.86306	2.3486	TRUE	0.00407535
CTRG_00589	58.8961	11.5909	2.34518	TRUE	1.59356e-05
CTRG_01895	54.6085	10.7569	2.34386	TRUE	0.00196417
CTRG_02557	28.3366	5.61485	2.33535	TRUE	0.00126153
CTRG_03145	165.309	33.0333	2.32317	TRUE	4.76392e-08
CTRG_01083	133.596	26.7652	2.31944	TRUE	0.000197057
CTRG_00914	2331.83	468.93	2.31402	TRUE	5.19077e-06
CTRG_00039	32.3765	6.55848	2.30351	TRUE	0.000524636
CTRG_05146	569	115.511	2.3004	TRUE	1.38402e-07
CTRG_00105	69.0555	14.0309	2.29915	TRUE	9.63028e-07
CTRG_03046	125.906	25.6385	2.29596	TRUE	5.30489e-07
CTRG_04587	55.7329	11.3504	2.29578	TRUE	4.91763e-06
CTRG_03783	57.1937	11.6741	2.29255	TRUE	4.63337e-05
CTRG_05889	259.803	53.0625	2.29165	TRUE	2.34937e-09
CTRG_02441	52.1924	10.6661	2.2908	TRUE	0.000471553
CTRG_00850	469.438	95.9398	2.29073	TRUE	5.7635e-09
CTRG_01482	83.6948	17.16	2.28609	TRUE	1.01361e-05
CTRG_02377	1223.12	252.101	2.27849	TRUE	1.75773e-06
CTRG_00319	86.4906	17.8381	2.27758	TRUE	1.29859e-05
CTRG_01881	44.515	9.2097	2.27306	TRUE	0.000335604
CTRG_04028	44.9954	9.30981	2.27295	TRUE	0.000665608
CTRG_02347	561.153	116.693	2.26568	TRUE	3.37856e-09
CTRG_03993	32.0214	6.66387	2.2646	TRUE	0.00243663
CTRG_02259	59.358	12.4579	2.25238	TRUE	1.56682e-05
CTRG_03568	24.2903	5.10149	2.25139	TRUE	0.00421136
CTRG_01077	92.4181	19.4441	2.24884	TRUE	3.65802e-07
CTRG_00057	24.6328	5.18601	2.24788	TRUE	0.00983037
CTRG_02333	209.339	44.1176	2.24641	TRUE	2.44697e-09
CTRG_00916	35.2919	7.46079	2.24194	TRUE	0.00365232
CTRG_00023	39.6992	8.41753	2.23764	TRUE	0.0011459
CTRG_03610	18.5669	3.93719	2.23749	TRUE	0.00671001
CTRG_03198	202.066	42.9169	2.23521	TRUE	4.25769e-09
CTRG_06050	48.5486	10.3319	2.23232	TRUE	0.000404341
CTRG_05829	2656.36	568.839	2.22336	TRUE	7.87387e-18
CTRG_03693	122.591	26.3763	2.21655	TRUE	4.67835e-08
CTRG_00352	2945.55	634.346	2.21519	TRUE	1.122e-08
CTRG_06151	69.6748	15.0086	2.21485	TRUE	0.000726595
CTRG_01889	101.827	21.9715	2.21241	TRUE	1.33145e-06
CTRG_00610	169.662	36.7284	2.2077	TRUE	2.01009e-06
CTRG_05623	117.157	25.3875	2.20626	TRUE	5.22375e-05
CTRG_01109	445.027	96.7644	2.20134	TRUE	3.85582e-08
CTRG_05096	434.722	94.6023	2.20015	TRUE	5.32453e-13
CTRG_03000	30.8248	6.72992	2.19543	TRUE	0.00694539
CTRG_04424	94.4383	20.6557	2.19283	TRUE	3.3037e-05
CTRG_05316	32.4424	7.09935	2.19212	TRUE	0.00211895
CTRG_04265	228.624	50.2872	2.18471	TRUE	1.17526e-09
CTRG_02620	371.721	81.9555	2.18131	TRUE	3.8013e-08
CTRG_00196	190.402	41.9983	2.18065	TRUE	8.79406e-08
CTRG_05340	379.515	83.8479	2.17831	TRUE	1.59725e-08
CTRG_02490	31.1983	6.91855	2.17292	TRUE	0.00458494
CTRG_01550	18.7834	4.16917	2.17163	TRUE	0.00323086
CTRG_02494	48.5486	10.8008	2.16829	TRUE	0.0001408
CTRG_04174	300.264	67.2373	2.1589	TRUE	2.58176e-07
CTRG_01795	2367.16	531.514	2.15498	TRUE	6.25213e-06
CTRG_01991	60.3446	13.5582	2.15406	TRUE	0.00253844
CTRG_03459	32.389	7.3655	2.13665	TRUE	0.00148665
CTRG_00727	47.4177	10.8185	2.13192	TRUE	0.000632275
CTRG_05587	91.2091	20.8315	2.13041	TRUE	7.35951e-05
CTRG_01325	41.7126	9.5394	2.12851	TRUE	0.000520882
CTRG_00795	43.1261	9.89231	2.12418	TRUE	0.000542733
CTRG_01154	198.41	45.6039	2.12125	TRUE	3.82071e-09
CTRG_05949	357.042	82.2536	2.11794	TRUE	1.29489e-06
CTRG_02887	127.156	29.4054	2.11245	TRUE	1.70021e-05
CTRG_02449	97.6964	22.7374	2.10324	TRUE	0.000687675
CTRG_04114	19.2767	4.50415	2.09753	TRUE	0.00988584
CTRG_02264	31.3302	7.35154	2.09144	TRUE	0.000824716
CTRG_03263	63.3568	14.8994	2.08824	TRUE	0.000180413
CTRG_03063	84.1283	19.8247	2.08529	TRUE	0.000220922
CTRG_02714	259.114	61.3051	2.07951	TRUE	9.14423e-08
CTRG_02307	182.508	43.2598	2.07686	TRUE	6.91422e-07
CTRG_04584	162.589	38.706	2.0706	TRUE	0.000102181
CTRG_00909	424.83	101.442	2.06623	TRUE	2.55928e-05
CTRG_01812	54.0618	12.9446	2.06225	TRUE	0.0040414
CTRG_05207	191.159	45.8368	2.0602	TRUE	1.49284e-07
CTRG_03265	23.4548	5.66672	2.0493	TRUE	0.00196417
CTRG_03711	125.021	30.223	2.04845	TRUE	7.93878e-05
CTRG_00342	1966.16	476.24	2.04562	TRUE	3.84566e-11
CTRG_02952	229.786	55.7962	2.04205	TRUE	1.49284e-07
CTRG_01671	488.915	119.164	2.03664	TRUE	1.16598e-07
CTRG_05596	118.379	29.0171	2.02843	TRUE	2.12765e-05
CTRG_03706	219.696	53.9129	2.02681	TRUE	8.89974e-07
CTRG_02053	38.5933	9.53246	2.01743	TRUE	0.00139597
CTRG_03247	46.673	11.532	2.01694	TRUE	0.000295376
CTRG_02861	211.509	52.8802	1.99992	TRUE	1.45563e-07
CTRG_05157	268.426	67.1673	1.99869	TRUE	4.68158e-08
CTRG_03132	703.678	176.565	1.99472	TRUE	2.84166e-10
CTRG_04583	113.303	28.5456	1.98884	TRUE	6.31504e-05
CTRG_02096	216.746	54.6344	1.98812	TRUE	1.81998e-06
CTRG_03286	117.632	29.8623	1.97788	TRUE	1.39191e-05
CTRG_06185	108.999	27.7754	1.97243	TRUE	0.00805821
CTRG_02945	165.122	42.4461	1.95983	TRUE	0.00149728
CTRG_02067	235.767	60.8261	1.9546	TRUE	3.59702e-08
CTRG_04942	82.6548	21.333	1.95401	TRUE	9.92343e-06
CTRG_04311	335.341	87.122	1.94452	TRUE	1.77518e-07
CTRG_05646	323.777	84.487	1.9382	TRUE	9.06451e-05
CTRG_02519	384.614	100.423	1.93733	TRUE	2.36034e-07
CTRG_00306	70.7145	18.5028	1.93426	TRUE	0.000135048
CTRG_05236	62.9361	16.5162	1.93001	TRUE	0.00135944
CTRG_03020	180.319	47.4915	1.92481	TRUE	8.95515e-05
CTRG_05586	363.956	96.0815	1.92143	TRUE	2.66121e-06
CTRG_04136	77.2201	20.4695	1.9155	TRUE	0.000193613
CTRG_05791	415.437	110.273	1.91355	TRUE	0.000139563
CTRG_05796	154.078	41.2933	1.89968	TRUE	0.00524508
CTRG_05987	1060.88	284.506	1.89873	TRUE	2.19017e-07
CTRG_05951	220.635	59.2076	1.89781	TRUE	0.00993408
CTRG_04446	287.484	77.3096	1.89476	TRUE	4.32968e-08
CTRG_02816	58.8713	15.8532	1.89279	TRUE	0.00339255
CTRG_06209	89.7668	24.1813	1.89229	TRUE	7.51341e-05
CTRG_00798	52.2645	14.1213	1.88796	TRUE	0.000458904
CTRG_02900	146.124	39.5581	1.88514	TRUE	5.84719e-06
CTRG_01635	229.702	62.2856	1.88279	TRUE	3.55675e-05
CTRG_00658	455.273	124.028	1.87606	TRUE	4.89846e-09
CTRG_04688	25.3302	6.91042	1.87401	TRUE	0.00869226
CTRG_00677	88.9787	24.6371	1.85263	TRUE	0.000442153
CTRG_04216	50.226	13.9155	1.85174	TRUE	0.000417532
CTRG_01215	123.795	34.3512	1.84952	TRUE	0.00014858
CTRG_03920	60.957	17.0211	1.84047	TRUE	0.000753537
CTRG_05440	48.0615	13.4737	1.83473	TRUE	0.000701544
CTRG_04333	133.335	37.4217	1.83311	TRUE	6.15214e-05
CTRG_04382	421.435	118.403	1.83161	TRUE	1.76262e-05
CTRG_04795	66.8128	18.7753	1.83129	TRUE	0.00220472
CTRG_03999	704.897	198.34	1.82944	TRUE	8.78147e-08
CTRG_01659	98.2077	27.7123	1.82531	TRUE	0.000119594
CTRG_05091	89.3872	25.244	1.82413	TRUE	0.000856421
CTRG_03508	87.3263	24.8737	1.8118	TRUE	0.0026703
CTRG_00754	329.06	93.8954	1.80922	TRUE	0.000191859
CTRG_02443	117.986	33.6961	1.80797	TRUE	0.000578352
CTRG_05372	37.4749	10.7035	1.80784	TRUE	0.00169584
CTRG_03360	85.991	24.6021	1.8054	TRUE	0.00163769
CTRG_03683	588.846	168.497	1.80517	TRUE	0.00503959
CTRG_04595	312.299	89.3642	1.80516	TRUE	0.000161791
CTRG_03041	433.971	124.213	1.80478	TRUE	4.11926e-06
CTRG_02226	743.507	213.175	1.80231	TRUE	9.96276e-06
CTRG_01124	53.2733	15.3424	1.79589	TRUE	0.00745772
CTRG_01673	5209.89	1517.76	1.77931	TRUE	0.000632813
CTRG_00509	46.3243	13.5698	1.77137	TRUE	0.00161861
CTRG_04149	1004.25	294.862	1.768	TRUE	4.02664e-07
CTRG_02617	216.362	63.6986	1.76412	TRUE	8.99266e-06
CTRG_02733	450.207	133.117	1.7579	TRUE	6.50251e-06
CTRG_05258	132.308	39.2297	1.75388	TRUE	7.71192e-05
CTRG_01657	108.685	32.365	1.74765	TRUE	0.00200546
CTRG_02513	53.8511	16.1056	1.74141	TRUE	0.0020419
CTRG_04776	217.394	65.1333	1.73884	TRUE	3.19768e-06
CTRG_02697	49.6605	14.9939	1.72772	TRUE	0.00156719
CTRG_05782	76.1493	23.055	1.72375	TRUE	0.00313225
CTRG_00915	118.156	35.9402	1.71703	TRUE	0.00987835
CTRG_00305	97.36	29.6777	1.71395	TRUE	0.000304458
CTRG_05665	164.413	50.1687	1.71247	TRUE	0.000153901
CTRG_06232	362.94	110.778	1.71205	TRUE	0.000217427
CTRG_00882	1217.49	371.722	1.71161	TRUE	0.000200549
CTRG_02673	87.7467	26.9401	1.70359	TRUE	0.000471553
CTRG_04354	230.857	70.9604	1.70191	TRUE	0.00359051
CTRG_00527	66.8914	20.5655	1.70159	TRUE	0.00644987
CTRG_03298	74.3583	23.0997	1.68662	TRUE	0.00110422
CTRG_00900	73.0417	22.7532	1.68265	TRUE	0.000894309
CTRG_03866	102.248	31.8914	1.68084	TRUE	0.00333529
CTRG_05320	1337.56	417.342	1.68031	TRUE	0.000674143
CTRG_05749	1303.83	408.785	1.67334	TRUE	1.2793e-06
CTRG_00699	187.738	58.9747	1.67056	TRUE	2.86752e-05
CTRG_06061	109.985	34.6984	1.66437	TRUE	5.19914e-05
CTRG_05211	227.062	71.6946	1.66315	TRUE	4.66748e-06
CTRG_01275	56.1352	17.7787	1.65875	TRUE	0.00430734
CTRG_01092	262.306	84.2608	1.63831	TRUE	4.22865e-06
CTRG_04066	254.273	81.7697	1.63674	TRUE	5.37028e-05
CTRG_04555	79.7458	25.6962	1.63385	TRUE	0.00493686
CTRG_04134	49.6132	15.9943	1.63317	TRUE	0.00139597
CTRG_01427	74.0757	23.8961	1.63223	TRUE	0.0015735
CTRG_00456	175.876	56.7538	1.63177	TRUE	1.73112e-05
CTRG_03716	231.994	74.9633	1.62983	TRUE	0.00010222
CTRG_00666	111.632	36.106	1.62844	TRUE	0.00129636
CTRG_04185	111.223	36.0144	1.62681	TRUE	0.00080601
CTRG_00912	109.498	35.4776	1.62593	TRUE	0.0002105
CTRG_03601	56.5086	18.3937	1.61926	TRUE	0.00285798
CTRG_02622	155.599	50.9128	1.61173	TRUE	0.000267365
CTRG_03028	346.329	113.495	1.60951	TRUE	2.16508e-05
CTRG_00013	2766.1	909.488	1.60473	TRUE	2.0915e-07
CTRG_04405	85.3845	28.1256	1.60209	TRUE	0.000256922
CTRG_01310	84.3386	27.7828	1.602	TRUE	0.00110422
CTRG_02899	172.685	57.1965	1.59414	TRUE	0.00146402
CTRG_03389	763.898	254.144	1.58773	TRUE	0.00758085
CTRG_03153	45.2184	15.0917	1.58316	TRUE	0.00574507
CTRG_06149	415.957	139.337	1.57785	TRUE	4.62359e-05
CTRG_05602	46.475	15.5895	1.57588	TRUE	0.0069007
CTRG_00474	86.9486	29.2459	1.57193	TRUE	0.00818466
CTRG_04680	42.4823	14.291	1.57175	TRUE	0.00838323
CTRG_00217	60.1937	20.2725	1.57009	TRUE	0.00199287
CTRG_02582	161.435	54.4531	1.56787	TRUE	4.33663e-05
CTRG_01030	91.6363	31.1062	1.55872	TRUE	0.00597843
CTRG_03432	123.898	42.077	1.55805	TRUE	0.000632881
CTRG_02973	46.1736	15.742	1.55245	TRUE	0.00647645
CTRG_00458	94.6301	32.4055	1.54606	TRUE	0.00459607
CTRG_04843	104.742	36.0399	1.53918	TRUE	0.00193207
CTRG_05789	586.862	202.415	1.5357	TRUE	3.49092e-05
CTRG_01973	99.4271	34.5433	1.52523	TRUE	0.00452576
CTRG_02963	211.6	73.6645	1.5223	TRUE	0.000107842
CTRG_02980	74.3646	25.9554	1.51858	TRUE	0.00883713
CTRG_01613	377.746	132.213	1.51455	TRUE	0.000739316
CTRG_00646	89.0508	31.3046	1.50825	TRUE	0.00539941
CTRG_00278	36.1335	102.346	-1.50204	TRUE	0.00930085
CTRG_02367	141.085	401.17	-1.50765	TRUE	8.31882e-05
CTRG_04784	56.2198	160.543	-1.51381	TRUE	0.00249914
CTRG_06153	44.1475	126.371	-1.51727	TRUE	0.00400049
CTRG_02927	32.0278	91.7593	-1.51853	TRUE	0.00281466
CTRG_04368	334.039	962.548	-1.52684	TRUE	0.00420735
CTRG_01108	65.1474	187.931	-1.52843	TRUE	0.00463056
CTRG_03986	56.4426	163.302	-1.53269	TRUE	0.00149829
CTRG_04291	66.5423	193.009	-1.53633	TRUE	0.000575926
CTRG_03628	102.735	298.032	-1.53654	TRUE	1.90726e-05
CTRG_02907	35.5683	103.348	-1.53885	TRUE	0.00220161
CTRG_01792	284.622	827.674	-1.54002	TRUE	5.609e-06
CTRG_00948	58.6731	170.835	-1.54183	TRUE	0.0028348
CTRG_05780	29.7973	87.0696	-1.54699	TRUE	0.00626483
CTRG_02937	2512.32	7348.15	-1.54836	TRUE	6.45274e-05
CTRG_03559	52.1924	153.459	-1.55594	TRUE	0.000525116
CTRG_01385	136.96	402.979	-1.55694	TRUE	7.623e-06
CTRG_01172	29.0215	85.5165	-1.55908	TRUE	0.0018952
CTRG_05827	53.8636	159.668	-1.56769	TRUE	0.005734
CTRG_02730	143.027	424.813	-1.57054	TRUE	2.09132e-06
CTRG_05252	42.8249	127.419	-1.57306	TRUE	0.000954237
CTRG_01395	48.0017	143.007	-1.57493	TRUE	0.00263428
CTRG_03415	57.344	171.168	-1.5777	TRUE	0.00680538
CTRG_01399	80.4778	240.378	-1.57864	TRUE	3.66078e-05
CTRG_03463	252.059	755.774	-1.5842	TRUE	3.94994e-07
CTRG_05975	344.657	1036.8	-1.58891	TRUE	0.00069297
CTRG_02129	32.4424	97.7936	-1.59186	TRUE	0.00464284
CTRG_05159	199.857	606.107	-1.6006	TRUE	4.9337e-06
CTRG_04036	116.604	353.72	-1.60099	TRUE	1.46811e-05
CTRG_01253	201.325	612.896	-1.60612	TRUE	4.1198e-06
CTRG_02120	54.2847	165.351	-1.60692	TRUE	0.00396451
CTRG_05330	30.2843	92.4476	-1.61006	TRUE	0.000711171
CTRG_05264	66.7778	204.106	-1.61188	TRUE	0.000742316
CTRG_03746	47.9356	146.537	-1.61209	TRUE	0.00210772
CTRG_00760	37.7575	115.545	-1.61362	TRUE	0.00730807
CTRG_01047	73.5226	225.018	-1.61378	TRUE	0.000791924
CTRG_01337	28.5469	87.4625	-1.61533	TRUE	0.00647741
CTRG_04802	57.6393	176.839	-1.61731	TRUE	0.0031543
CTRG_04966	53.0155	162.865	-1.61919	TRUE	0.0015612
CTRG_04841	79.7269	245.342	-1.62166	TRUE	9.11205e-05
CTRG_01144	32.3042	99.429	-1.62195	TRUE	0.00128517
CTRG_04665	62.0093	191.038	-1.6233	TRUE	0.000278278
CTRG_00206	141.506	436.207	-1.62415	TRUE	2.17073e-06
CTRG_03968	24.08	74.3885	-1.62724	TRUE	0.00234697
CTRG_05842	37.8172	116.856	-1.62761	TRUE	0.00737615
CTRG_03091	220.352	682.92	-1.63191	TRUE	2.84378e-05
CTRG_03169	109.407	340.661	-1.63863	TRUE	0.0002707
CTRG_03112	219.799	686.802	-1.64371	TRUE	0.000126764
CTRG_06110	30.5607	95.6434	-1.64599	TRUE	0.00299022
CTRG_05276	38.6529	121.008	-1.64645	TRUE	0.00258041
CTRG_00585	59.9232	188.091	-1.65024	TRUE	0.000881174
CTRG_05287	39.6929	124.603	-1.65038	TRUE	0.000194243
CTRG_04445	31.8173	100.069	-1.65312	TRUE	0.000705236
CTRG_03154	49.1736	155.199	-1.65816	TRUE	8.47101e-05
CTRG_04071	161.19	508.848	-1.65848	TRUE	4.16004e-06
CTRG_05581	83.4619	263.592	-1.65912	TRUE	0.00200182
CTRG_00524	247.732	785.415	-1.66467	TRUE	1.78785e-05
CTRG_00181	86.6819	275.007	-1.66566	TRUE	0.000222395
CTRG_01425	93.2476	296.259	-1.66772	TRUE	6.05999e-06
CTRG_00783	226.654	722.649	-1.6728	TRUE	2.34425e-07
CTRG_05268	2389.98	7620.61	-1.67291	TRUE	3.80574e-06
CTRG_02135	65.0938	207.748	-1.67424	TRUE	0.00555155
CTRG_01175	1502.19	4797.02	-1.67507	TRUE	7.13355e-06
CTRG_04525	27.3689	87.6129	-1.6786	TRUE	0.00856416
CTRG_00675	271.761	874.957	-1.68688	TRUE	7.42762e-05
CTRG_03276	54.6208	175.881	-1.68708	TRUE	8.5852e-05
CTRG_03973	25.4685	82.1349	-1.68928	TRUE	0.00237905
CTRG_06135	23.5271	75.8867	-1.68952	TRUE	0.00344196
CTRG_01229	35.5743	114.748	-1.68955	TRUE	0.00392405
CTRG_04512	244.875	790.776	-1.69123	TRUE	5.60759e-08
CTRG_02128	35.2855	114.004	-1.69194	TRUE	0.0081464
CTRG_04913	94.8714	307.511	-1.69659	TRUE	2.25553e-05
CTRG_04498	74.4778	241.807	-1.69897	TRUE	0.00236325
CTRG_04523	31.4027	102.435	-1.70574	TRUE	0.00322279
CTRG_01982	26.9419	87.8857	-1.70578	TRUE	0.00328637
CTRG_02479	39.2121	128.026	-1.70707	TRUE	0.000805441
CTRG_03361	30.5607	100.022	-1.71057	TRUE	0.000816448
CTRG_02231	33.1996	108.698	-1.71109	TRUE	0.00425327
CTRG_01910	39.2059	128.525	-1.71291	TRUE	0.000359249
CTRG_06068	63.4762	209.199	-1.72059	TRUE	0.000232393
CTRG_03506	41.2982	136.16	-1.72116	TRUE	0.000232375
CTRG_05757	380.204	1265.97	-1.7354	TRUE	9.36055e-09
CTRG_05518	103.762	347.275	-1.7428	TRUE	1.79355e-05
CTRG_05191	32.5022	109.249	-1.74902	TRUE	0.00951589
CTRG_00326	21.5606	72.5241	-1.75006	TRUE	0.00248595
CTRG_04972	15.8495	53.5444	-1.7563	TRUE	0.00929973
CTRG_04792	73.9309	249.85	-1.75681	TRUE	3.83702e-05
CTRG_01833	1204.21	4091.82	-1.76466	TRUE	1.60916e-08
CTRG_04697	30.1585	103.162	-1.77428	TRUE	0.00383501
CTRG_04554	72.9446	250.321	-1.77891	TRUE	5.53711e-05
CTRG_05054	53.6345	184.398	-1.78159	TRUE	0.000120028
CTRG_00446	402.347	1387.16	-1.78562	TRUE	5.76796e-10
CTRG_04647	67.642	234.152	-1.79145	TRUE	2.88015e-05
CTRG_02036	25.5532	88.5046	-1.79225	TRUE	0.00272527
CTRG_01572	36.0612	125.009	-1.79351	TRUE	0.00444864
CTRG_01451	28.6914	99.9276	-1.80027	TRUE	0.00474904
CTRG_04014	124.919	435.614	-1.80205	TRUE	4.1216e-07
CTRG_03972	90.3979	318.515	-1.817	TRUE	0.000337718
CTRG_03994	35.5022	125.096	-1.81705	TRUE	0.000949284
CTRG_02312	21.3501	75.2851	-1.81812	TRUE	0.00171655
CTRG_04965	56.9357	200.992	-1.81973	TRUE	0.00019726
CTRG_02560	22.1261	78.1462	-1.82043	TRUE	0.000520187
CTRG_00155	1213.79	4291.71	-1.82203	TRUE	9.36174e-09
CTRG_05526	14.8034	52.4305	-1.82448	TRUE	0.00817741
CTRG_01650	31.3179	110.942	-1.82475	TRUE	0.000428439
CTRG_01059	15.5133	55.1045	-1.82867	TRUE	0.00865701
CTRG_01236	31.8771	113.526	-1.83242	TRUE	9.88186e-05
CTRG_00364	39.9818	142.56	-1.83415	TRUE	0.00119583
CTRG_05158	232.87	836.848	-1.84544	TRUE	4.70359e-08
CTRG_04004	456.605	1645.52	-1.84953	TRUE	1.07667e-08
CTRG_00378	59.3642	214.271	-1.85177	TRUE	0.000225483
CTRG_00066	14.6652	52.9587	-1.85247	TRUE	0.00309291
CTRG_03698	144.355	521.364	-1.85267	TRUE	1.72757e-07
CTRG_02916	35.3703	128.203	-1.85782	TRUE	3.6119e-05
CTRG_03180	939.433	3415.02	-1.86203	TRUE	1.09086e-08
CTRG_01179	33.0737	120.302	-1.86291	TRUE	0.00288362
CTRG_04120	81.2659	295.919	-1.86448	TRUE	0.000140545
CTRG_03394	176.777	645.644	-1.86881	TRUE	1.65381e-06
CTRG_04433	52.0228	190.061	-1.86924	TRUE	0.0007043
CTRG_03672	68.5871	250.631	-1.86956	TRUE	0.000117454
CTRG_04270	18.3626	67.1219	-1.87001	TRUE	0.0046194
CTRG_02011	73.3122	268.119	-1.87075	TRUE	0.000200549
CTRG_04981	39.3503	144.155	-1.87317	TRUE	0.000224789
CTRG_02827	78.0902	286.357	-1.8746	TRUE	0.000963486
CTRG_04983	189.469	696.683	-1.87854	TRUE	3.03276e-05
CTRG_04280	103.702	381.817	-1.88043	TRUE	7.72331e-08
CTRG_02447	27.6391	101.988	-1.88363	TRUE	0.00125488
CTRG_04514	40.2644	148.837	-1.88615	TRUE	0.000323124
CTRG_01754	25.1857	93.2592	-1.88864	TRUE	0.00654838
CTRG_01490	54.1587	200.585	-1.88895	TRUE	0.000609523
CTRG_00281	14.2504	52.8942	-1.8921	TRUE	0.00961203
CTRG_01941	290.776	1080.05	-1.89312	TRUE	7.73269e-08
CTRG_01445	32.9232	122.497	-1.89557	TRUE	8.63716e-05
CTRG_04574	33.4349	124.692	-1.89894	TRUE	0.0016806
CTRG_04812	57.4763	214.725	-1.90145	TRUE	7.13355e-06
CTRG_01843	29.8035	111.962	-1.90946	TRUE	0.00113983
CTRG_02366	26.9953	102.039	-1.91835	TRUE	0.00250164
CTRG_01499	10.7573	40.7185	-1.92037	TRUE	0.00896253
CTRG_01298	28.2518	106.969	-1.92078	TRUE	0.000226045
CTRG_01416	15.2119	57.9426	-1.92943	TRUE	0.00114977
CTRG_05141	114.446	436.568	-1.93154	TRUE	2.78185e-07
CTRG_04124	23.238	88.7515	-1.93328	TRUE	0.00339255
CTRG_00994	15.4224	59.0533	-1.93699	TRUE	0.00252776
CTRG_03059	63.5485	244.129	-1.94171	TRUE	8.38964e-06
CTRG_06170	76.7268	295.443	-1.94508	TRUE	4.0657e-06
CTRG_04715	49.8299	192.177	-1.94735	TRUE	4.99792e-05
CTRG_00166	29.5682	114.083	-1.94797	TRUE	0.00221398
CTRG_04853	16.8955	65.1892	-1.94799	TRUE	0.00224507
CTRG_02262	31.9555	123.463	-1.94995	TRUE	7.96325e-05
CTRG_00881	53.1062	205.639	-1.95316	TRUE	0.000941603
CTRG_02495	73.8588	286.47	-1.95555	TRUE	6.63354e-07
CTRG_02396	140.64	546.533	-1.95831	TRUE	0.000281199
CTRG_02625	88.3904	344.876	-1.96412	TRUE	0.000378184
CTRG_04372	18.3626	71.8812	-1.96884	TRUE	0.000458318
CTRG_04654	171.776	672.743	-1.96952	TRUE	1.31256e-07
CTRG_00211	1787.39	7000.93	-1.96969	TRUE	2.36702e-07
CTRG_03221	14.8096	58.106	-1.97215	TRUE	0.00240471
CTRG_00793	144.572	567.715	-1.97338	TRUE	1.02896e-07
CTRG_03848	21.9093	86.2937	-1.97771	TRUE	0.000299213
CTRG_04404	46.6667	184.025	-1.97944	TRUE	3.2486e-06
CTRG_01453	34.6131	136.836	-1.98306	TRUE	0.00071176
CTRG_03810	14.2442	56.317	-1.9832	TRUE	0.00642391
CTRG_02788	36.7239	146.084	-1.99201	TRUE	0.000617989
CTRG_01476	17.461	69.5608	-1.99414	TRUE	0.00654838
CTRG_04493	205.773	819.852	-1.99431	TRUE	1.68817e-10
CTRG_01166	24.9217	99.3481	-1.99509	TRUE	0.00939525
CTRG_02292	54.8439	218.957	-1.99725	TRUE	0.00268451
CTRG_02609	130.036	519.565	-1.99839	TRUE	2.23317e-06
CTRG_04479	37.8895	152.336	-2.00739	TRUE	0.000555017
CTRG_06155	114.669	461.099	-2.00761	TRUE	1.27837e-07
CTRG_02253	25.6728	103.37	-2.00951	TRUE	0.000100956
CTRG_05608	803.343	3237.91	-2.01097	TRUE	2.63443e-07
CTRG_03390	204.673	825.549	-2.01203	TRUE	1.01372e-07
CTRG_04649	132.38	534.536	-2.0136	TRUE	5.06936e-07
CTRG_01327	57.5424	232.579	-2.01502	TRUE	0.000246882
CTRG_03126	25.8172	104.797	-2.0212	TRUE	2.84378e-05
CTRG_03954	17.106	69.4417	-2.0213	TRUE	0.000858226
CTRG_02995	272.597	1106.85	-2.02162	TRUE	2.21491e-05
CTRG_04800	38.7252	157.286	-2.02204	TRUE	0.000150902
CTRG_02970	18.8432	76.5435	-2.02223	TRUE	0.00076849
CTRG_01614	33.0612	134.522	-2.02463	TRUE	0.00287421
CTRG_00995	496.906	2024.1	-2.02624	TRUE	4.77314e-10
CTRG_03053	24.4285	99.7699	-2.03004	TRUE	0.00577416
CTRG_05756	24.4348	99.8418	-2.03071	TRUE	0.00253365
CTRG_02083	11.5929	47.5298	-2.0356	TRUE	0.00791944
CTRG_01757	19.8893	81.6568	-2.03758	TRUE	0.00102492
CTRG_04443	31.8894	131.12	-2.03974	TRUE	0.000514105
CTRG_01466	14.3165	58.9095	-2.04082	TRUE	0.00192066
CTRG_04739	242.501	999.137	-2.04269	TRUE	1.09054e-07
CTRG_04960	36.9218	152.177	-2.04321	TRUE	0.00227924
CTRG_05936	225.341	939.398	-2.05963	TRUE	1.62534e-06
CTRG_01799	201.397	840.169	-2.06064	TRUE	3.18733e-09
CTRG_03086	16.5468	69.031	-2.06069	TRUE	0.000882012
CTRG_02317	45.9817	192.142	-2.06304	TRUE	0.00025489
CTRG_03827	20.8818	87.4064	-2.06549	TRUE	0.00488522
CTRG_03519	64.1615	268.819	-2.06686	TRUE	7.5573e-08
CTRG_01230	51.8375	217.259	-2.06735	TRUE	5.85899e-06
CTRG_05604	8.46088	35.5899	-2.07259	TRUE	0.00787512
CTRG_05148	12.3027	51.8247	-2.07466	TRUE	0.00989212
CTRG_00818	33.9094	143.019	-2.07645	TRUE	7.0571e-06
CTRG_00252	11.5991	48.9486	-2.07726	TRUE	0.00685123
CTRG_00533	33.4286	141.26	-2.07919	TRUE	0.000200854
CTRG_03409	18.9754	80.3154	-2.08155	TRUE	0.000481194
CTRG_02934	58.5037	247.973	-2.08358	TRUE	1.87503e-05
CTRG_03767	58.1014	246.285	-2.08369	TRUE	4.54796e-07
CTRG_00369	17.5331	74.3268	-2.0838	TRUE	0.00895769
CTRG_05281	24.8433	105.406	-2.08503	TRUE	0.0015735
CTRG_02975	149.34	634.528	-2.08708	TRUE	6.71906e-08
CTRG_02547	15.3688	65.3573	-2.08834	TRUE	0.00387064
CTRG_06189	62.4549	266.514	-2.09332	TRUE	0.00149728
CTRG_01624	25.6128	109.459	-2.09545	TRUE	0.00429667
CTRG_01860	12.507	53.5163	-2.09724	TRUE	0.00455462
CTRG_05745	27.7897	119.046	-2.09889	TRUE	0.000782259
CTRG_00512	101.952	437.429	-2.10116	TRUE	0.000512946
CTRG_03450	18.8557	81.0813	-2.10437	TRUE	0.0025802
CTRG_04526	14.106	60.6793	-2.1049	TRUE	0.000680151
CTRG_00853	108.644	468.034	-2.10701	TRUE	9.87285e-08
CTRG_03989	24.278	104.667	-2.10808	TRUE	0.00138691
CTRG_05485	50.9894	220.36	-2.1116	TRUE	3.68904e-06
CTRG_02542	29.2979	126.734	-2.11293	TRUE	3.22101e-05
CTRG_04729	381.104	1654.35	-2.11801	TRUE	7.39189e-08
CTRG_00686	21.441	93.1972	-2.11991	TRUE	0.00221342
CTRG_01455	80.8265	352.061	-2.12292	TRUE	3.57643e-09
CTRG_05122	27.3627	119.198	-2.12308	TRUE	3.14728e-05
CTRG_03293	14.0337	61.4599	-2.13075	TRUE	0.00557866
CTRG_00104	20.7436	90.9173	-2.13189	TRUE	0.00454085
CTRG_02731	25.9492	114.155	-2.13724	TRUE	0.000633685
CTRG_04815	21.6515	95.3497	-2.13876	TRUE	0.000773943
CTRG_03892	45.212	199.35	-2.14053	TRUE	0.000103763
CTRG_01858	86.214	380.959	-2.14364	TRUE	1.38753e-06
CTRG_02175	14.1185	62.4076	-2.14414	TRUE	0.00155353
CTRG_04347	123.32	546.069	-2.14668	TRUE	2.12637e-06
CTRG_00180	95.531	423.56	-2.14853	TRUE	0.000153369
CTRG_03863	23.0936	102.672	-2.15248	TRUE	0.00193068
CTRG_06228	8.10595	36.1772	-2.15803	TRUE	0.00392315
CTRG_03462	69.332	312.126	-2.17054	TRUE	5.49821e-08
CTRG_04383	44.521	200.753	-2.17287	TRUE	2.95835e-06
CTRG_04378	36.0739	162.889	-2.17486	TRUE	0.00027004
CTRG_04548	9.99384	45.2594	-2.17911	TRUE	0.00625556
CTRG_01897	22.06	100.052	-2.18124	TRUE	0.000701544
CTRG_03107	18.7711	85.5371	-2.18804	TRUE	4.79817e-05
CTRG_05190	11.1185	50.7134	-2.18941	TRUE	0.00196213
CTRG_01309	127.353	582.283	-2.19289	TRUE	0.000786925
CTRG_04985	20.2505	93.4197	-2.20577	TRUE	0.000504038
CTRG_04809	219.379	1016.42	-2.21199	TRUE	1.4329e-12
CTRG_01536	104.123	482.792	-2.21311	TRUE	1.59253e-07
CTRG_03787	11.3165	52.6751	-2.2187	TRUE	0.00646854
CTRG_05219	13.1981	61.5078	-2.22044	TRUE	0.00264635
CTRG_01477	14.5991	68.4384	-2.22892	TRUE	0.00155868
CTRG_00392	10.3425	48.9051	-2.2414	TRUE	0.00505556
CTRG_05549	38.1535	181.348	-2.24887	TRUE	4.06436e-06
CTRG_00167	106.642	507.06	-2.24938	TRUE	7.00304e-07
CTRG_01932	129.308	616.829	-2.25406	TRUE	2.70483e-10
CTRG_01746	11.3948	54.3971	-2.25515	TRUE	0.00749681
CTRG_05630	86.8389	415.82	-2.25955	TRUE	9.04157e-09
CTRG_01345	45.9033	220.82	-2.2662	TRUE	1.4776e-07
CTRG_03613	9.50071	45.8239	-2.26999	TRUE	0.00472156
CTRG_00871	20.8757	100.748	-2.27085	TRUE	1.70558e-05
CTRG_00420	26.7972	129.917	-2.27744	TRUE	0.000184813
CTRG_03729	11.7435	56.9404	-2.27759	TRUE	0.00434123
CTRG_01641	29.2979	142.329	-2.28036	TRUE	4.61945e-05
CTRG_05606	59.9831	292.895	-2.28776	TRUE	6.74434e-07
CTRG_00136	29.4423	143.831	-2.28841	TRUE	0.000450932
CTRG_03702	75.7595	370.279	-2.28911	TRUE	3.05656e-08
CTRG_00470	18.7898	92.2935	-2.29628	TRUE	0.00222852
CTRG_03238	17.8695	88.79	-2.3129	TRUE	3.82789e-05
CTRG_02807	16.9677	84.3726	-2.31399	TRUE	0.00634857
CTRG_05419	146.814	730.655	-2.3152	TRUE	7.84077e-07
CTRG_00260	125.579	625.051	-2.31537	TRUE	3.18526e-11
CTRG_01919	101.73	508.396	-2.32121	TRUE	4.22381e-08
CTRG_01362	16.8296	84.1463	-2.3219	TRUE	4.66063e-05
CTRG_04102	6.99381	34.9856	-2.32261	TRUE	0.00907415
CTRG_02291	17.0462	85.2862	-2.32286	TRUE	0.000466869
CTRG_06073	61.5285	308.868	-2.32766	TRUE	9.77047e-07
CTRG_05553	26.8631	135	-2.32926	TRUE	0.000282171
CTRG_00676	110.748	556.677	-2.32956	TRUE	1.04798e-08
CTRG_03201	161.796	813.955	-2.33078	TRUE	7.16275e-10
CTRG_05204	92.6758	466.82	-2.3326	TRUE	4.48839e-07
CTRG_02624	71.3643	359.678	-2.33343	TRUE	2.81562e-08
CTRG_04732	171.15	863.072	-2.33422	TRUE	6.02547e-05
CTRG_01315	2133.11	10817.7	-2.34236	TRUE	3.17437e-14
CTRG_00993	40.1013	203.532	-2.34354	TRUE	3.38864e-07
CTRG_02808	10.5468	53.7576	-2.34967	TRUE	0.00698204
CTRG_04100	232.939	1189.76	-2.35265	TRUE	1.46589e-06
CTRG_05056	15.7173	80.5402	-2.35735	TRUE	0.00671001
CTRG_01707	22.4683	115.176	-2.35787	TRUE	0.00177709
CTRG_04457	20.3887	105.46	-2.37085	TRUE	0.00168585
CTRG_05727	12.6514	65.5228	-2.3727	TRUE	0.00204886
CTRG_05352	39.3564	203.875	-2.37302	TRUE	0.000294312
CTRG_05248	92.0876	479.208	-2.37957	TRUE	2.20734e-05
CTRG_02919	24.6453	128.506	-2.38245	TRUE	4.03341e-05
CTRG_00821	8.38857	43.8561	-2.38628	TRUE	0.00707756
CTRG_06046	151.059	790.864	-2.38832	TRUE	7.55574e-13
CTRG_00744	6.29643	33.0013	-2.38992	TRUE	0.00810468
CTRG_05884	12.0076	62.9723	-2.39077	TRUE	0.00031992
CTRG_03589	28.2395	148.1	-2.39079	TRUE	4.84095e-05
CTRG_05002	13.685	71.8936	-2.39327	TRUE	0.00400278
CTRG_00663	38.6467	203.108	-2.39383	TRUE	4.18364e-07
CTRG_04764	18.4945	97.3266	-2.39573	TRUE	0.0026417
CTRG_00979	25.192	133.017	-2.40057	TRUE	8.99266e-06
CTRG_03311	12.1583	64.6134	-2.40989	TRUE	0.000260464
CTRG_04436	309.829	1646.65	-2.40999	TRUE	1.09659e-16
CTRG_00843	37.1983	197.803	-2.41075	TRUE	9.85252e-07
CTRG_00792	18.4347	98.0719	-2.41141	TRUE	0.000186544
CTRG_01602	23.7374	126.621	-2.41529	TRUE	3.97837e-05
CTRG_01762	85.9304	461.888	-2.4263	TRUE	0.000191258
CTRG_02293	21.5606	116.418	-2.43284	TRUE	0.000249555
CTRG_00419	18.0798	97.9108	-2.43709	TRUE	0.00064242
CTRG_01301	10.6912	58.0439	-2.44072	TRUE	0.00556556
CTRG_05407	71.063	386.073	-2.4417	TRUE	2.35345e-08
CTRG_02832	9.5132	51.6969	-2.44208	TRUE	0.00505556
CTRG_01606	60.9695	332.043	-2.44521	TRUE	5.78546e-06
CTRG_04357	10.487	57.169	-2.44664	TRUE	0.0041653
CTRG_03014	91.956	501.309	-2.44669	TRUE	1.01411e-08
CTRG_03002	138.842	758.405	-2.44952	TRUE	4.88041e-11
CTRG_05399	4.90791	26.8096	-2.44957	TRUE	0.00973232
CTRG_04503	15.7113	86.0942	-2.45412	TRUE	2.94961e-05
CTRG_05489	18.5008	101.618	-2.4575	TRUE	5.42228e-05
CTRG_01117	27.0736	149.022	-2.46056	TRUE	2.66779e-05
CTRG_01718	6.64512	36.6105	-2.46189	TRUE	0.00840656
CTRG_00931	22.6976	125.081	-2.46226	TRUE	0.000264057
CTRG_03521	59.0218	326.467	-2.46762	TRUE	1.40603e-09
CTRG_03414	19.8359	110.154	-2.47333	TRUE	0.000166661
CTRG_05361	17.1719	95.4329	-2.47444	TRUE	0.00115062
CTRG_06049	225.732	1257.61	-2.478	TRUE	5.7292e-09
CTRG_03687	27.2182	151.921	-2.48068	TRUE	5.36173e-07
CTRG_04678	77.5149	434.028	-2.48524	TRUE	1.40727e-07
CTRG_03704	129.885	735.385	-2.50126	TRUE	1.3268e-08
CTRG_03195	35.5083	201.942	-2.50771	TRUE	1.65981e-05
CTRG_02556	138.716	789.357	-2.50854	TRUE	3.03734e-15
CTRG_02988	22.4025	128.033	-2.51479	TRUE	3.98685e-05
CTRG_03425	37.3428	213.519	-2.51547	TRUE	4.64492e-06
CTRG_00528	7.90794	45.4855	-2.52403	TRUE	0.0021211
CTRG_03135	151.618	876.525	-2.53136	TRUE	1.75666e-09
CTRG_00322	15.7173	91.049	-2.53429	TRUE	0.00398702
CTRG_04455	9.78958	57.0142	-2.542	TRUE	0.00555155
CTRG_04013	10.1981	59.5611	-2.54607	TRUE	0.000259749
CTRG_05337	13.0537	76.2492	-2.54627	TRUE	0.000185453
CTRG_05972	47.1601	276.082	-2.54946	TRUE	3.37317e-08
CTRG_02005	65.4898	385.95	-2.55907	TRUE	1.72757e-07
CTRG_06094	345.726	2045.84	-2.56499	TRUE	6.11619e-09
CTRG_04024	77.7852	462.035	-2.57043	TRUE	3.15002e-08
CTRG_01185	28.186	167.964	-2.57511	TRUE	1.75522e-05
CTRG_06197	17.0337	101.764	-2.57876	TRUE	9.62787e-05
CTRG_05995	12.9939	77.7277	-2.5806	TRUE	0.000134542
CTRG_03546	33.2119	199.187	-2.58435	TRUE	4.53099e-06
CTRG_05115	397.555	2406.48	-2.5977	TRUE	3.13816e-10
CTRG_02726	8.80957	53.4472	-2.60097	TRUE	0.000813337
CTRG_01803	125.952	766.801	-2.60597	TRUE	2.06963e-11
CTRG_04191	43.7451	266.475	-2.60681	TRUE	5.7635e-09
CTRG_02886	10.1981	62.1526	-2.60752	TRUE	0.000228876
CTRG_00380	14.8034	90.5815	-2.61329	TRUE	8.24333e-06
CTRG_01394	38.0937	233.142	-2.61359	TRUE	4.83001e-08
CTRG_03856	12.5791	77.0328	-2.61444	TRUE	0.00363087
CTRG_03582	42.08	258.467	-2.61878	TRUE	4.27153e-05
CTRG_03233	16.7511	103.094	-2.62164	TRUE	2.78499e-06
CTRG_00827	8.80333	54.4802	-2.62961	TRUE	0.0001252
CTRG_02104	12.7834	79.3661	-2.63426	TRUE	0.000475393
CTRG_03965	11.6589	72.6672	-2.63987	TRUE	3.79232e-05
CTRG_06015	23.8756	148.821	-2.63997	TRUE	4.61945e-05
CTRG_04131	7.7635	48.3963	-2.64012	TRUE	0.000466869
CTRG_06066	4.90166	30.5998	-2.64218	TRUE	0.00370624
CTRG_05104	114.025	712.71	-2.64397	TRUE	5.76751e-13
CTRG_01790	11.3102	71.0552	-2.65131	TRUE	2.20476e-05
CTRG_01460	1118.2	7037.34	-2.65385	TRUE	9.36174e-09
CTRG_04074	12.9278	81.4147	-2.65481	TRUE	0.00111339
CTRG_01620	3.85559	24.5288	-2.66945	TRUE	0.00328351
CTRG_04470	16.1981	104.022	-2.68299	TRUE	9.59637e-05
CTRG_05620	10.2765	66.0377	-2.68395	TRUE	0.00666296
CTRG_02044	21.771	141.808	-2.70346	TRUE	3.80601e-05
CTRG_01489	5.59905	36.8238	-2.71739	TRUE	0.00293708
CTRG_05921	71.003	469.112	-2.72398	TRUE	6.23778e-10
CTRG_05338	16.9677	112.858	-2.73365	TRUE	0.000345279
CTRG_01738	18.9877	126.305	-2.73378	TRUE	0.000144514
CTRG_05062	82.3657	548.691	-2.73588	TRUE	6.64278e-13
CTRG_04082	19.6975	131.368	-2.73753	TRUE	2.50225e-06
CTRG_02047	43.8833	294.208	-2.74509	TRUE	1.70191e-09
CTRG_03354	27.9817	187.736	-2.74615	TRUE	1.16465e-05
CTRG_05605	171.824	1154.74	-2.74857	TRUE	7.95355e-18
CTRG_05186	5.80955	39.403	-2.76181	TRUE	0.000755793
CTRG_02257	8.74351	59.4658	-2.76578	TRUE	0.00126433
CTRG_03925	120.194	820.421	-2.771	TRUE	6.57279e-13
CTRG_05603	10.0001	68.3733	-2.77342	TRUE	0.0010942
CTRG_04946	10.6975	73.6521	-2.78346	TRUE	8.57642e-05
CTRG_03190	8.74351	60.5193	-2.79111	TRUE	0.0011195
CTRG_00927	13.4211	93.8807	-2.80632	TRUE	4.92266e-06
CTRG_05382	8.53301	60.0179	-2.81427	TRUE	0.00442016
CTRG_01432	5.0461	35.6951	-2.82249	TRUE	0.00765404
CTRG_05294	9.44089	66.9877	-2.8269	TRUE	0.0010579
CTRG_01532	6.29643	44.8551	-2.83267	TRUE	0.00180997
CTRG_01668	9.50695	68.0441	-2.83941	TRUE	2.74374e-05
CTRG_01025	9.8494	70.6911	-2.84342	TRUE	0.000232463
CTRG_05343	10.8357	77.797	-2.84393	TRUE	0.000560956
CTRG_00359	5.0461	36.2302	-2.84395	TRUE	0.00509976
CTRG_04449	45.0738	324.335	-2.84712	TRUE	8.7408e-09
CTRG_03876	6.85562	49.4959	-2.85195	TRUE	0.000329854
CTRG_03151	29.6591	214.244	-2.85271	TRUE	1.40608e-08
CTRG_00214	23.3164	169.259	-2.85981	TRUE	0.000101437
CTRG_05181	10.2106	74.194	-2.86124	TRUE	2.88015e-05
CTRG_02893	15.8495	115.627	-2.86698	TRUE	3.05691e-06
CTRG_03895	7.90794	57.9568	-2.8736	TRUE	0.000122371
CTRG_06140	42.1873	310.687	-2.88058	TRUE	6.84662e-10
CTRG_03987	44.7189	329.952	-2.8833	TRUE	2.32282e-09
CTRG_03075	6.09217	45.1485	-2.88965	TRUE	0.00254409
CTRG_00804	9.29645	69.0782	-2.89348	TRUE	0.000488565
CTRG_01199	8.8817	66.1004	-2.89575	TRUE	0.00556417
CTRG_03386	61.2273	458.494	-2.90466	TRUE	1.65563e-08
CTRG_01605	24.0613	180.297	-2.90559	TRUE	3.71873e-08
CTRG_04652	636.764	4796.2	-2.91306	TRUE	4.24251e-23
CTRG_04882	18.7649	141.725	-2.91699	TRUE	9.56195e-07
CTRG_00282	10.908	82.8193	-2.92459	TRUE	2.12596e-05
CTRG_05166	25.4808	193.626	-2.92579	TRUE	1.99984e-06
CTRG_00495	8.94776	68.1596	-2.92932	TRUE	3.04306e-05
CTRG_04296	93.4646	714.779	-2.93501	TRUE	2.11402e-13
CTRG_02485	60.5298	465.111	-2.94186	TRUE	1.28016e-11
CTRG_01999	6.09217	46.8765	-2.94384	TRUE	0.00235694
CTRG_03561	6.44086	49.5829	-2.94452	TRUE	0.00165299
CTRG_05956	12.2902	95.1756	-2.95308	TRUE	7.63902e-06
CTRG_00763	5.74348	44.5063	-2.95401	TRUE	0.00307823
CTRG_04260	9.44089	73.8256	-2.96713	TRUE	0.000152343
CTRG_05260	15.639	122.611	-2.97087	TRUE	8.07702e-06
CTRG_04767	6.44086	50.7019	-2.97672	TRUE	0.00379081
CTRG_03799	22.7511	179.352	-2.97878	TRUE	1.13739e-05
CTRG_01094	17.5268	139.114	-2.98863	TRUE	3.07437e-06
CTRG_02890	26.4609	210.039	-2.98872	TRUE	4.90517e-05
CTRG_04527	40.6788	322.983	-2.98911	TRUE	1.10794e-06
CTRG_04480	42.2844	335.917	-2.98991	TRUE	0.000115871
CTRG_04176	11.0462	88.2677	-2.99834	TRUE	2.09756e-05
CTRG_01651	53.5022	430.39	-3.00797	TRUE	3.8674e-10
CTRG_05835	7.7635	62.697	-3.01362	TRUE	0.000104292
CTRG_04713	9.50695	76.9888	-3.01759	TRUE	7.86395e-06
CTRG_02162	12.2965	99.9794	-3.02339	TRUE	4.59637e-05
CTRG_02360	9.08595	74.5525	-3.03655	TRUE	0.000141521
CTRG_03581	27.1397	222.831	-3.03747	TRUE	7.99366e-08
CTRG_00846	80.2919	665.868	-3.05191	TRUE	1.09146e-10
CTRG_01728	24.4162	202.926	-3.05504	TRUE	4.41109e-09
CTRG_04346	96.0845	805.624	-3.06773	TRUE	5.12232e-19
CTRG_01481	7.27643	61.1453	-3.07094	TRUE	0.00474904
CTRG_03155	12.0199	101.481	-3.07771	TRUE	0.000443306
CTRG_04047	31.1672	264.226	-3.08367	TRUE	2.12481e-08
CTRG_01195	54.3629	461.259	-3.08488	TRUE	2.90513e-09
CTRG_01869	6.50693	55.2456	-3.08581	TRUE	0.00159388
CTRG_05872	20.5333	174.846	-3.09004	TRUE	1.2733e-06
CTRG_02248	93.8004	800.527	-3.09328	TRUE	9.37415e-19
CTRG_02678	1209.3	10342.5	-3.09633	TRUE	1.5681e-19
CTRG_04640	6.78955	58.1497	-3.09838	TRUE	0.00119072
CTRG_05192	122.309	1050.7	-3.10275	TRUE	2.33513e-18
CTRG_04438	3.65134	31.4881	-3.10831	TRUE	0.00318908
CTRG_04793	57.3978	495.52	-3.10988	TRUE	1.95304e-14
CTRG_02289	470.703	4067.99	-3.11143	TRUE	4.89173e-25
CTRG_04412	13.2642	115.549	-3.1229	TRUE	4.50055e-06
CTRG_04579	25.751	225.701	-3.13172	TRUE	0.000187548
CTRG_05808	10.6912	93.8918	-3.13457	TRUE	8.08167e-06
CTRG_05680	7.13824	62.7606	-3.13622	TRUE	0.00073612
CTRG_03927	9.0922	81.1531	-3.15795	TRUE	2.39833e-05
CTRG_04243	228.997	2047.27	-3.1603	TRUE	6.63685e-18
CTRG_04338	179.554	1616.6	-3.17048	TRUE	1.53835e-09
CTRG_05583	17.3887	157.164	-3.17605	TRUE	3.66078e-05
CTRG_03797	4.48691	40.6321	-3.17883	TRUE	0.00626947
CTRG_02394	8.73726	79.2723	-3.18156	TRUE	2.74374e-05
CTRG_02689	14.8034	134.997	-3.18893	TRUE	6.43701e-08
CTRG_03318	12.0076	109.56	-3.1897	TRUE	1.06185e-05
CTRG_06018	42.9093	391.847	-3.19093	TRUE	3.08664e-10
CTRG_05210	10.4807	95.9018	-3.19382	TRUE	2.21491e-05
CTRG_00401	22.3241	204.476	-3.19526	TRUE	1.58735e-10
CTRG_03231	19.6851	181.329	-3.20343	TRUE	3.27519e-08
CTRG_00388	30.4884	281.632	-3.20748	TRUE	2.47108e-11
CTRG_03378	7.27643	67.2598	-3.20844	TRUE	0.00199287
CTRG_05862	3.30265	30.7385	-3.21835	TRUE	0.00475727
CTRG_03411	100.077	933.126	-3.22097	TRUE	2.67107e-13
CTRG_01588	5.95398	55.5304	-3.22135	TRUE	4.90288e-05
CTRG_06113	1340.61	12511.8	-3.22233	TRUE	7.76374e-17
CTRG_03301	15.9876	149.567	-3.22577	TRUE	2.58224e-06
CTRG_00826	3.78953	35.7052	-3.23604	TRUE	0.00600366
CTRG_03113	36.0614	340.05	-3.23722	TRUE	1.33942e-14
CTRG_00648	13.0537	123.343	-3.24015	TRUE	5.09831e-08
CTRG_04593	36.7588	347.688	-3.24163	TRUE	1.91299e-11
CTRG_01448	9.0922	86.7777	-3.25462	TRUE	0.000253778
CTRG_04651	4.69741	45.2684	-3.26857	TRUE	0.00101207
CTRG_03562	58.9495	568.879	-3.27057	TRUE	2.99972e-15
CTRG_04757	5.25036	50.7141	-3.2719	TRUE	0.000106789
CTRG_02648	8.8817	86.3762	-3.28173	TRUE	9.00116e-05
CTRG_05179	7.3425	71.5483	-3.28457	TRUE	6.31504e-05
CTRG_05261	4.69741	45.8026	-3.28549	TRUE	0.00073612
CTRG_00194	70.2458	686.553	-3.28889	TRUE	2.2206e-12
CTRG_02156	13.7511	135.758	-3.30342	TRUE	2.95555e-09
CTRG_02667	73.1987	725.988	-3.31006	TRUE	4.19513e-14
CTRG_02311	25.1199	249.205	-3.31044	TRUE	2.20688e-11
CTRG_02817	9.64515	96.3889	-3.32099	TRUE	5.8965e-07
CTRG_01392	18.086	181.418	-3.32637	TRUE	6.30149e-09
CTRG_00515	26.8694	270.682	-3.33256	TRUE	1.11147e-07
CTRG_01463	225.968	2289.88	-3.34108	TRUE	7.21146e-22
CTRG_04601	7.553	76.6606	-3.34336	TRUE	0.000665995
CTRG_04791	160.772	1637.9	-3.34876	TRUE	4.28533e-12
CTRG_02334	7.13824	72.8134	-3.35056	TRUE	0.00016479
CTRG_06000	6.23036	63.6484	-3.35274	TRUE	0.00183912
CTRG_05594	2.39476	24.7036	-3.36677	TRUE	0.00895178
CTRG_03971	6.64512	69.1895	-3.38019	TRUE	1.18043e-05
CTRG_03490	42.4823	444.251	-3.38644	TRUE	2.21658e-13
CTRG_03121	35.9419	378.098	-3.39502	TRUE	8.51912e-07
CTRG_01103	12.9216	136.358	-3.39955	TRUE	8.00262e-06
CTRG_04108	6.64512	70.5899	-3.40909	TRUE	0.000181937
CTRG_03624	16.9677	180.467	-3.41087	TRUE	3.65802e-07
CTRG_02906	217.979	2341.81	-3.42536	TRUE	2.82095e-16
CTRG_04461	442.553	4764.3	-3.42834	TRUE	1.87215e-23
CTRG_02421	4.90166	52.8342	-3.43013	TRUE	0.00018006
CTRG_04089	57.9693	625.082	-3.43069	TRUE	7.04598e-16
CTRG_05510	218.758	2360.32	-3.43157	TRUE	1.00746e-16
CTRG_05135	12.152	131.95	-3.44072	TRUE	5.44182e-08
CTRG_04597	7.90794	85.9919	-3.44283	TRUE	1.23915e-06
CTRG_02659	27.2904	298.772	-3.45258	TRUE	5.06279e-12
CTRG_01391	9.99384	109.509	-3.45386	TRUE	1.87517e-07
CTRG_05878	5.53298	60.6342	-3.454	TRUE	0.000821291
CTRG_02852	49.8298	547.08	-3.45667	TRUE	1.22166e-12
CTRG_00374	465.087	5181.43	-3.47778	TRUE	3.09766e-14
CTRG_05404	9.08595	101.543	-3.4823	TRUE	2.82918e-06
CTRG_04255	5.0461	56.5465	-3.4862	TRUE	0.000110489
CTRG_03563	5.25036	58.9108	-3.48805	TRUE	7.71192e-05
CTRG_04106	9.15826	104.868	-3.51735	TRUE	3.30809e-08
CTRG_03742	380.036	4357.97	-3.51945	TRUE	3.28067e-28
CTRG_01473	10.132	117.173	-3.53165	TRUE	4.75506e-06
CTRG_05830	3.09214	35.958	-3.53963	TRUE	0.00951589
CTRG_04231	269.521	3142.72	-3.54355	TRUE	4.15752e-21
CTRG_05038	36.837	430.808	-3.54782	TRUE	2.18851e-09
CTRG_00213	4.90166	57.3492	-3.54843	TRUE	0.000119491
CTRG_05167	3.44084	40.6085	-3.56095	TRUE	0.00724953
CTRG_06024	34.2044	403.861	-3.56161	TRUE	1.83842e-09
CTRG_04748	12.1583	143.907	-3.56513	TRUE	1.3324e-09
CTRG_03283	12.5729	149.507	-3.57183	TRUE	1.45447e-06
CTRG_01678	5.74348	68.774	-3.58187	TRUE	0.0001923
CTRG_02426	244.97	2951.21	-3.59062	TRUE	9.7281e-20
CTRG_00720	2.95395	35.6068	-3.59144	TRUE	0.00119583
CTRG_01658	14.7971	178.648	-3.59373	TRUE	3.18526e-11
CTRG_00044	98.9645	1204.24	-3.60507	TRUE	1.36649e-15
CTRG_00396	29.0463	353.644	-3.60587	TRUE	4.10572e-13
CTRG_01347	13.487	165.028	-3.61307	TRUE	2.46973e-08
CTRG_03684	21.0861	258.304	-3.61471	TRUE	1.54376e-11
CTRG_03583	9.65139	118.761	-3.62118	TRUE	6.76639e-07
CTRG_05416	8.45464	104.136	-3.62258	TRUE	3.2726e-06
CTRG_02795	18.0137	222.444	-3.62627	TRUE	5.81674e-08
CTRG_02524	12.3625	152.749	-3.62712	TRUE	1.41553e-10
CTRG_01003	2.04607	25.4268	-3.63542	TRUE	0.00694539
CTRG_00796	302.728	3782.23	-3.64314	TRUE	3.12809e-22
CTRG_02386	3.65134	45.671	-3.64478	TRUE	0.000121964
CTRG_04856	537.06	6771.41	-3.6563	TRUE	1.17387e-17
CTRG_01132	2.74345	34.6746	-3.65981	TRUE	0.00556556
CTRG_05561	196.166	2483.47	-3.66221	TRUE	5.7324e-31
CTRG_05766	4.8356	61.2498	-3.66294	TRUE	0.0026417
CTRG_00191	26.7312	338.985	-3.66462	TRUE	3.35952e-13
CTRG_00414	318.697	4046.11	-3.66628	TRUE	2.20357e-38
CTRG_00592	4.13822	52.5543	-3.66673	TRUE	0.000537009
CTRG_01983	2.39476	30.4251	-3.66731	TRUE	0.0037529
CTRG_03522	125.814	1601.29	-3.66987	TRUE	2.65053e-20
CTRG_05764	6.16448	78.6816	-3.67397	TRUE	2.07088e-05
CTRG_00265	5.59905	71.5097	-3.67489	TRUE	0.000220922
CTRG_01815	7.05988	90.1765	-3.67504	TRUE	6.42959e-07
CTRG_01168	11.2504	143.715	-3.67516	TRUE	1.66608e-09
CTRG_05731	151.917	1942.52	-3.67658	TRUE	2.04531e-23
CTRG_05367	6.44086	82.6203	-3.68117	TRUE	0.000258426
CTRG_02298	1.34869	17.3939	-3.68895	TRUE	0.00742826
CTRG_01698	34.2045	442.426	-3.69318	TRUE	2.01435e-08
CTRG_05456	303.279	3945.38	-3.70145	TRUE	1.58036e-24
CTRG_04803	6.92774	90.7792	-3.7119	TRUE	0.000180577
CTRG_02810	2.95395	38.8779	-3.71823	TRUE	0.000303146
CTRG_00590	4.00003	52.6704	-3.71891	TRUE	8.57642e-05
CTRG_01784	9.3027	122.589	-3.72004	TRUE	1.58665e-07
CTRG_02928	1.34869	17.8248	-3.72425	TRUE	0.00661972
CTRG_03070	6.23036	82.7848	-3.73198	TRUE	0.000805441
CTRG_01252	228.98	3052.5	-3.7367	TRUE	6.72605e-15
CTRG_05690	3.44084	45.8832	-3.73714	TRUE	0.000982219
CTRG_00520	288.548	3855.01	-3.73986	TRUE	4.30331e-20
CTRG_01288	217.995	2915.44	-3.74134	TRUE	6.06078e-19
CTRG_04885	207.157	2791.89	-3.75244	TRUE	2.74281e-24
CTRG_00317	4.8356	65.3988	-3.7575	TRUE	0.00015288
CTRG_03579	3.09214	41.945	-3.76182	TRUE	0.00273101
CTRG_01684	4.48691	60.9983	-3.76498	TRUE	0.000193925
CTRG_00848	1.34869	18.3771	-3.76827	TRUE	0.00590561
CTRG_05883	2.39476	32.9709	-3.78324	TRUE	0.00254152
CTRG_00197	213.811	2962.59	-3.79245	TRUE	5.79017e-23
CTRG_00356	12.3563	172.662	-3.80463	TRUE	4.75371e-10
CTRG_05253	3.65134	51.2664	-3.81152	TRUE	5.18459e-05
CTRG_00841	1.69738	23.9525	-3.81879	TRUE	0.00438523
CTRG_04153	1.69738	23.9768	-3.82026	TRUE	0.0044297
CTRG_05619	2.60526	36.8587	-3.82251	TRUE	0.000224789
CTRG_05694	54.1339	766.183	-3.82309	TRUE	4.58829e-14
CTRG_05035	357.183	5058.91	-3.82409	TRUE	3.598e-16
CTRG_01586	2.04607	29.0009	-3.82517	TRUE	0.00309291
CTRG_01208	1.34869	19.1506	-3.82776	TRUE	0.00540152
CTRG_03083	63.9754	914.576	-3.83751	TRUE	4.84675e-15
CTRG_03103	183.565	2625.07	-3.83799	TRUE	1.53396e-18
CTRG_03108	12.5007	179.029	-3.84011	TRUE	3.39133e-11
CTRG_04090	60.8186	876.35	-3.84892	TRUE	2.04116e-19
CTRG_02392	246.702	3564.31	-3.85278	TRUE	1.51757e-27
CTRG_03798	13.8955	200.972	-3.85431	TRUE	7.3107e-09
CTRG_00627	15.9278	230.422	-3.85465	TRUE	8.6364e-10
CTRG_01590	10.908	158.786	-3.86363	TRUE	1.30431e-07
CTRG_01090	81.2598	1185.49	-3.8668	TRUE	1.12497e-28
CTRG_01232	1	14.6143	-3.86931	TRUE	0.00721065
CTRG_00828	2.39476	35.1528	-3.87569	TRUE	0.00216564
CTRG_02534	150.336	2210.12	-3.87786	TRUE	1.88846e-20
CTRG_03109	56.9953	838.933	-3.87964	TRUE	3.86887e-17
CTRG_00050	1	14.8211	-3.88958	TRUE	0.00927732
CTRG_01608	227.476	3376.53	-3.89175	TRUE	2.8993e-30
CTRG_04242	146.098	2189.11	-3.90533	TRUE	8.12207e-19
CTRG_02014	3.78953	56.8438	-3.90691	TRUE	0.000344267
CTRG_01867	701.008	10531.1	-3.90908	TRUE	2.05847e-29
CTRG_03566	4.34872	66.1662	-3.92743	TRUE	2.10831e-05
CTRG_00140	1	15.2388	-3.92968	TRUE	0.00505556
CTRG_03686	442.614	6752.65	-3.93133	TRUE	2.43332e-17
CTRG_02384	9.50071	145.196	-3.93383	TRUE	1.7109e-10
CTRG_04890	4.13822	63.7512	-3.94537	TRUE	0.000639923
CTRG_05283	90.1813	1391.12	-3.94727	TRUE	1.0654e-09
CTRG_00734	4.8356	74.7851	-3.95098	TRUE	3.94614e-05
CTRG_04337	313.674	4884.19	-3.96078	TRUE	3.0376e-26
CTRG_01898	200.416	3126.92	-3.96367	TRUE	2.42809e-21
CTRG_05579	6.44086	100.525	-3.96415	TRUE	8.63413e-07
CTRG_00492	5.74348	90.415	-3.97657	TRUE	1.1814e-06
CTRG_04125	1.34869	21.2946	-3.98086	TRUE	0.00670233
CTRG_00521	1.34869	21.6893	-4.00735	TRUE	0.00301705
CTRG_03554	1.34869	21.7114	-4.00882	TRUE	0.00393163
CTRG_02204	3.78953	61.176	-4.01288	TRUE	7.90242e-05
CTRG_03826	935.344	15138.4	-4.01657	TRUE	1.79295e-31
CTRG_01783	46.5219	757.906	-4.02604	TRUE	5.06279e-12
CTRG_01546	295.135	4814.33	-4.02789	TRUE	2.54225e-22
CTRG_04292	243.227	3993.67	-4.03734	TRUE	1.16448e-19
CTRG_01289	1.34869	22.2463	-4.04393	TRUE	0.00189948
CTRG_04344	350.198	5831.37	-4.05759	TRUE	7.98987e-24
CTRG_00800	6.57905	110.217	-4.06632	TRUE	4.95271e-06
CTRG_01012	2.74345	46.1697	-4.07288	TRUE	0.000194816
CTRG_01873	1	16.8389	-4.07372	TRUE	0.00336981
CTRG_04889	127.63	2161.36	-4.0819	TRUE	4.14243e-24
CTRG_02755	1	16.975	-4.08534	TRUE	0.00386574
CTRG_00868	1.69738	28.8297	-4.08617	TRUE	0.00255834
CTRG_06159	3.44084	58.7395	-4.0935	TRUE	5.64622e-05
CTRG_02486	100.491	1738.5	-4.1127	TRUE	1.06984e-25
CTRG_03289	34.1983	592.779	-4.1155	TRUE	6.45824e-19
CTRG_03605	1.34869	23.5123	-4.12378	TRUE	0.00383501
CTRG_03943	1.34869	23.5961	-4.12892	TRUE	0.00134676
CTRG_02522	7.00005	124.909	-4.15736	TRUE	5.26216e-09
CTRG_04982	2.74345	49.0325	-4.15967	TRUE	0.000631178
CTRG_02364	2.04607	37.0001	-4.1766	TRUE	0.000532423
CTRG_02705	56.7127	1033.2	-4.1873	TRUE	2.42062e-22
CTRG_05200	1.34869	24.6007	-4.18907	TRUE	0.0027542
CTRG_00246	1.34869	24.8207	-4.20191	TRUE	0.00152557
CTRG_00860	1	18.4199	-4.20319	TRUE	0.00394759
CTRG_02611	69.8004	1290.54	-4.20859	TRUE	5.17707e-20
CTRG_02484	2.60526	48.31	-4.21282	TRUE	6.141e-05
CTRG_00026	332.649	6247.46	-4.2312	TRUE	1.13859e-22
CTRG_02260	12.8494	242.582	-4.2387	TRUE	7.59831e-15
CTRG_00354	1.34869	25.6352	-4.24849	TRUE	0.00165299
CTRG_01372	10.8357	206.832	-4.2546	TRUE	2.50841e-08
CTRG_04336	100.011	1917.72	-4.26117	TRUE	1.14377e-23
CTRG_04080	2.74345	52.6698	-4.26291	TRUE	6.91331e-05
CTRG_02335	1	19.4088	-4.27864	TRUE	0.00163141
CTRG_04393	3.30265	64.1219	-4.27912	TRUE	3.79232e-05
CTRG_05688	1	19.4226	-4.27967	TRUE	0.00260054
CTRG_01842	3.85559	75.2357	-4.28639	TRUE	1.60094e-06
CTRG_01611	1.34869	26.434	-4.29276	TRUE	0.000896516
CTRG_00168	1.34869	26.7712	-4.31105	TRUE	0.0022506
CTRG_02290	1	19.8529	-4.31128	TRUE	0.00203058
CTRG_02809	1.69738	33.9789	-4.32325	TRUE	0.00066404
CTRG_01402	22.7572	458.593	-4.33282	TRUE	1.68131e-12
CTRG_00921	2.04607	41.478	-4.34142	TRUE	0.000270947
CTRG_05664	3.44084	69.9904	-4.34633	TRUE	0.000140164
CTRG_01360	9.65139	197.507	-4.35502	TRUE	1.98545e-06
CTRG_02414	4.8356	98.9893	-4.35551	TRUE	3.2221e-06
CTRG_00433	2.39476	49.1073	-4.35798	TRUE	0.000152025
CTRG_01565	6.15824	126.361	-4.35889	TRUE	2.34937e-09
CTRG_02516	161.861	3336.91	-4.36568	TRUE	4.29914e-22
CTRG_05855	1	21.0183	-4.39358	TRUE	0.00159596
CTRG_04416	1.34869	28.5306	-4.40288	TRUE	0.000469704
CTRG_05483	23.0938	490.148	-4.40764	TRUE	0.001305
CTRG_00081	5.74348	121.987	-4.40866	TRUE	7.34361e-09
CTRG_02165	107.946	2303.32	-4.41533	TRUE	5.15117e-29
CTRG_00595	5.94774	127.144	-4.41798	TRUE	7.63481e-10
CTRG_00358	2.04607	43.8087	-4.42029	TRUE	0.000113139
CTRG_02982	3.85559	84.2837	-4.45023	TRUE	3.91323e-07
CTRG_06085	2.95395	64.6065	-4.45096	TRUE	7.90698e-06
CTRG_02197	6.09217	133.296	-4.45154	TRUE	8.7997e-09
CTRG_02920	208.599	4584.24	-4.45788	TRUE	2.21289e-34
CTRG_05284	11.2567	247.793	-4.46029	TRUE	3.17728e-15
CTRG_05813	3.09214	68.7371	-4.47441	TRUE	2.11406e-05
CTRG_03780	47.7312	1062.01	-4.47572	TRUE	2.29151e-16
CTRG_03553	2.39476	53.9502	-4.49367	TRUE	0.000140564
CTRG_00886	26.1909	592.564	-4.49983	TRUE	5.44307e-17
CTRG_05992	6.57905	149.142	-4.50266	TRUE	1.21314e-06
CTRG_02059	64.1613	1460.84	-4.50895	TRUE	9.20784e-29
CTRG_00053	4.48691	102.908	-4.51949	TRUE	4.34836e-07
CTRG_04464	2.04607	47.0694	-4.52386	TRUE	0.000268107
CTRG_06178	2.04607	47.1756	-4.52711	TRUE	0.00010231
CTRG_02401	7.13824	166.994	-4.54808	TRUE	1.83842e-09
CTRG_00307	1	23.4478	-4.55138	TRUE	0.000718228
CTRG_05657	75.6681	1786.15	-4.56103	TRUE	1.15325e-24
CTRG_05331	16.0001	377.844	-4.56163	TRUE	1.4873e-18
CTRG_05438	7.90794	188.647	-4.57625	TRUE	4.1358e-09
CTRG_02797	3.44084	82.3907	-4.58165	TRUE	1.47689e-06
CTRG_02662	2.04607	49.2028	-4.58781	TRUE	0.000186544
CTRG_05866	31.6727	765.613	-4.59531	TRUE	1.45225e-21
CTRG_03867	2.04607	50.3519	-4.62112	TRUE	9.78799e-05
CTRG_00625	1.34869	33.2172	-4.6223	TRUE	0.000608052
CTRG_01302	2.04607	50.5689	-4.62732	TRUE	4.79817e-05
CTRG_03977	1	25.0024	-4.64399	TRUE	0.00036756
CTRG_04422	1.34869	33.9243	-4.65269	TRUE	0.000140071
CTRG_04154	6.23036	156.788	-4.65336	TRUE	7.72331e-08
CTRG_00381	10.2043	257.331	-4.65637	TRUE	3.34428e-16
CTRG_00575	8.03988	207.092	-4.68695	TRUE	1.89763e-12
CTRG_04257	1	25.7633	-4.68725	TRUE	0.000645658
CTRG_03177	4.90791	128.254	-4.70775	TRUE	3.05515e-09
CTRG_02507	2.60526	72.2002	-4.7925	TRUE	3.14419e-06
CTRG_03008	26.1718	736.976	-4.81553	TRUE	0.000701544
CTRG_04103	2.74345	77.4305	-4.81884	TRUE	1.50215e-06
CTRG_03689	36.7715	1050.2	-4.83593	TRUE	2.67107e-13
CTRG_01435	1	28.6235	-4.83913	TRUE	0.000232375
CTRG_05735	2.39476	69.5635	-4.86038	TRUE	0.000230393
CTRG_05478	3.85559	113.91	-4.8848	TRUE	0.00303232
CTRG_01000	3.65134	107.945	-4.88573	TRUE	1.04798e-08
CTRG_03387	2.39476	71.9637	-4.90931	TRUE	2.21727e-06
CTRG_00460	9.8494	301.378	-4.93539	TRUE	4.74713e-13
CTRG_01366	7.13824	218.638	-4.93683	TRUE	1.84217e-09
CTRG_03281	7.83562	241.319	-4.94475	TRUE	6.52e-13
CTRG_02196	1	30.907	-4.94986	TRUE	0.000191167
CTRG_00472	1	31.0021	-4.95429	TRUE	0.000111007
CTRG_04719	6.23036	194.142	-4.96165	TRUE	6.02589e-10
CTRG_00055	3.78953	118.858	-4.97108	TRUE	7.76442e-08
CTRG_00198	31.3965	993.481	-4.98382	TRUE	3.45147e-16
CTRG_03084	4.8356	163.324	-5.0779	TRUE	3.29219e-09
CTRG_02297	6.92774	234.329	-5.08	TRUE	1.47449e-10
CTRG_00054	1.34869	46.7197	-5.1144	TRUE	2.32431e-05
CTRG_01485	2.39476	83.8597	-5.13002	TRUE	1.15166e-06
CTRG_05285	2.60526	91.9238	-5.14094	TRUE	7.73269e-08
CTRG_03623	1.34869	49.5379	-5.1989	TRUE	1.06185e-05
CTRG_05127	1	37.6342	-5.23397	TRUE	0.000362268
CTRG_04786	5.74348	223.37	-5.28137	TRUE	1.75546e-13
CTRG_04450	1.69738	66.8278	-5.29907	TRUE	2.09484e-06
CTRG_01164	234.378	9443.79	-5.33246	TRUE	5.58143e-50
CTRG_00923	7.90169	371.157	-5.55373	TRUE	3.02311e-19
CTRG_00569	15.2965	751.25	-5.61802	TRUE	7.32669e-22
CTRG_05067	1.69738	84.2362	-5.63306	TRUE	4.6938e-07
CTRG_01761	1	54.556	-5.76967	TRUE	2.04723e-06
CTRG_04616	6.16448	348.97	-5.82298	TRUE	9.19537e-15
CTRG_03515	1.34869	76.9998	-5.83522	TRUE	5.52387e-07
CTRG_00812	1.34869	82.0633	-5.92711	TRUE	3.94994e-07
CTRG_05879	3.78953	253.057	-6.0613	TRUE	2.05311e-11
CTRG_01877	3.09214	223.744	-6.1771	TRUE	1.35899e-12
CTRG_03355	1.69738	129.76	-6.2564	TRUE	1.15664e-08
CTRG_04908	2.04607	159.209	-6.28192	TRUE	0.000191042
CTRG_04839	5.46086	426.707	-6.28797	TRUE	7.82169e-15
CTRG_06078	2.04607	184.428	-6.49406	TRUE	8.49948e-11
CTRG_03178	4.55297	430.08	-6.56165	TRUE	6.20145e-16
CTRG_01216	1	111.756	-6.80421	TRUE	1.43377e-08
CTRG_03864	1.69738	214.853	-6.9839	TRUE	1.55071e-09
CTRG_04290	4.8356	798.861	-7.36811	TRUE	7.7265e-24
CTRG_03590	2.04607	648.418	-8.30792	TRUE	2.26937e-15

## Sheet: C.tropicalis DEGs 120mpi
id	mean_A_mrn	mean_B_mrn	log2_fc_mrn	DESeq2	DESeq2_adj_pval
CTRG_01660	1553.94	1.46283	10.0529	TRUE	1.77015e-47
CTRG_04135	959.641	1.19047	9.65482	TRUE	1.66823e-31
CTRG_02903	1061.02	1.65684	9.32279	TRUE	3.25688e-49
CTRG_01967	1104.18	2.38807	8.85292	TRUE	2.31112e-47
CTRG_02904	476.694	1.6232	8.19808	TRUE	3.90066e-29
CTRG_06081	1795.07	9.35278	7.58443	TRUE	1.0987e-25
CTRG_03584	204.135	1.15478	7.46576	TRUE	4.43354e-23
CTRG_05160	419.627	2.40069	7.44952	TRUE	1.15152e-22
CTRG_01691	631.154	4.11988	7.25925	TRUE	6.62771e-60
CTRG_00284	298.677	2.01476	7.21183	TRUE	4.58904e-31
CTRG_00221	709.904	4.86148	7.19008	TRUE	1.10762e-13
CTRG_05162	268.35	1.85537	7.17627	TRUE	2.27948e-33
CTRG_04744	319.329	2.27553	7.1327	TRUE	2.39089e-25
CTRG_03131	505.559	3.85095	7.03652	TRUE	4.04603e-34
CTRG_04969	111.856	1	6.8055	TRUE	3.99208e-18
CTRG_03648	2297.84	23.9295	6.58534	TRUE	3.84218e-33
CTRG_06058	469.991	5.18081	6.50331	TRUE	1.35068e-19
CTRG_03431	116.572	1.34374	6.43882	TRUE	5.90253e-28
CTRG_06168	1104.37	12.7559	6.43591	TRUE	1.26316e-10
CTRG_06079	437.28	5.23956	6.38297	TRUE	9.73159e-38
CTRG_05130	82.5309	1	6.36686	TRUE	1.35336e-16
CTRG_00813	78.9883	1	6.30357	TRUE	2.88785e-16
CTRG_00680	183.004	2.31723	6.30333	TRUE	4.04603e-34
CTRG_01818	115.403	1.46944	6.29528	TRUE	3.95826e-19
CTRG_06250	142.737	1.85129	6.26869	TRUE	0.000924312
CTRG_02265	99.8632	1.34675	6.2124	TRUE	4.1889e-26
CTRG_05676	76.4428	1.03869	6.20154	TRUE	2.24905e-14
CTRG_03859	89.4153	1.23217	6.18125	TRUE	1.01854e-15
CTRG_03115	108.395	1.692	6.00143	TRUE	2.17685e-17
CTRG_05828	513.184	8.16786	5.97337	TRUE	4.0559e-29
CTRG_02456	3613.78	57.6751	5.96942	TRUE	3.60355e-14
CTRG_05144	438.918	7.08851	5.95233	TRUE	2.32937e-17
CTRG_05042	168.854	2.84494	5.89124	TRUE	6.85862e-25
CTRG_04546	202.497	3.4273	5.88468	TRUE	4.89537e-19
CTRG_00162	98.0683	1.68899	5.85956	TRUE	1.99286e-24
CTRG_03027	124.825	2.38549	5.70947	TRUE	9.15805e-11
CTRG_02719	127.514	2.54999	5.64402	TRUE	1.78038e-27
CTRG_05543	313.148	6.36622	5.62026	TRUE	8.20803e-18
CTRG_02725	75.6287	1.54382	5.61436	TRUE	5.59732e-17
CTRG_00940	380.792	8.12222	5.55099	TRUE	2.1753e-27
CTRG_03620	66.2385	1.41812	5.54562	TRUE	5.59732e-17
CTRG_05129	55.3891	1.2729	5.44341	TRUE	2.52381e-12
CTRG_01541	195.719	4.58728	5.415	TRUE	3.33548e-44
CTRG_04986	194.405	4.58578	5.40576	TRUE	2.34379e-46
CTRG_02627	538.69	13.0956	5.3623	TRUE	5.75337e-13
CTRG_06100	80.1228	1.96136	5.35229	TRUE	2.23325e-13
CTRG_01595	63.9444	1.57543	5.343	TRUE	1.43893e-10
CTRG_01758	48.6506	1.23421	5.3008	TRUE	5.50776e-16
CTRG_01503	78.0781	2.04084	5.25769	TRUE	1.13888e-22
CTRG_02466	37.2706	1	5.21997	TRUE	1.8843e-12
CTRG_01140	37.0505	1	5.21142	TRUE	1.24671e-12
CTRG_01656	124.259	3.38516	5.19798	TRUE	2.33907e-32
CTRG_05482	7224.41	200.482	5.17133	TRUE	3.2867e-20
CTRG_01692	45.9221	1.30757	5.13423	TRUE	9.80763e-15
CTRG_01831	64.3669	1.88499	5.09369	TRUE	8.33803e-19
CTRG_05746	43.1386	1.27086	5.0851	TRUE	3.72436e-11
CTRG_03085	80.8736	2.39312	5.0787	TRUE	3.21069e-13
CTRG_00142	64.5634	1.92878	5.06496	TRUE	5.64567e-18
CTRG_03676	98.8823	2.99913	5.0431	TRUE	3.50086e-12
CTRG_03800	58.0215	1.80862	5.00363	TRUE	1.08829e-21
CTRG_00064	135.175	4.22592	4.99942	TRUE	1.08035e-17
CTRG_05272	32.2799	1.03869	4.95779	TRUE	5.54949e-08
CTRG_01884	185.853	6.02376	4.94735	TRUE	1.82438e-39
CTRG_04599	110.227	3.57407	4.94676	TRUE	1.45368e-21
CTRG_00158	77.1606	2.51581	4.93877	TRUE	1.77243e-16
CTRG_05143	256.163	8.4892	4.91529	TRUE	1.71622e-12
CTRG_01733	38.8218	1.30354	4.89636	TRUE	4.29586e-10
CTRG_01406	40.1957	1.35233	4.89352	TRUE	1.06232e-12
CTRG_00992	28.8377	1.03869	4.79511	TRUE	5.86304e-07
CTRG_01989	27.6618	1	4.78982	TRUE	6.11263e-10
CTRG_00692	44.3929	1.61965	4.77657	TRUE	1.59614e-13
CTRG_00614	71.3474	2.61981	4.76733	TRUE	1.83286e-17
CTRG_03441	223.245	8.208	4.76545	TRUE	4.06795e-11
CTRG_00037	56.268	2.07142	4.76362	TRUE	2.47856e-11
CTRG_02217	71.9058	2.69059	4.74011	TRUE	1.81029e-17
CTRG_05928	69.0026	2.62121	4.71835	TRUE	3.87912e-08
CTRG_04834	39.8752	1.54634	4.68856	TRUE	5.05895e-09
CTRG_00615	39.6138	1.54028	4.68474	TRUE	9.75983e-11
CTRG_05963	132.708	5.26888	4.65461	TRUE	1.05931e-15
CTRG_02280	134.599	5.36192	4.64977	TRUE	2.74425e-16
CTRG_05222	63.7301	2.61165	4.60894	TRUE	1.57393e-09
CTRG_01825	74.249	3.04943	4.60576	TRUE	6.28785e-07
CTRG_00294	33.1916	1.38244	4.58553	TRUE	1.06232e-12
CTRG_04122	734.338	30.6629	4.58188	TRUE	5.64567e-18
CTRG_00343	119.515	5.10604	4.54884	TRUE	4.77026e-22
CTRG_01342	47.0404	2.0388	4.52811	TRUE	9.2829e-13
CTRG_01093	46.4804	2.04637	4.50549	TRUE	9.95993e-16
CTRG_05402	24.3969	1.07589	4.5031	TRUE	7.34045e-08
CTRG_02032	5793.95	257.077	4.49428	TRUE	2.07514e-14
CTRG_03477	209.139	9.34372	4.48432	TRUE	2.75497e-19
CTRG_00156	52.1932	2.34132	4.47847	TRUE	6.59119e-12
CTRG_03801	83.5692	3.76459	4.47241	TRUE	1.59839e-13
CTRG_03753	64.4495	2.97708	4.4362	TRUE	5.77908e-13
CTRG_02110	83.4427	3.86456	4.43241	TRUE	1.43268e-08
CTRG_05852	22.2695	1.03869	4.42223	TRUE	1.0941e-05
CTRG_02440	257.838	12.0973	4.41371	TRUE	2.16389e-15
CTRG_05231	132.806	6.30666	4.3963	TRUE	2.53613e-22
CTRG_03401	43.5569	2.07894	4.38898	TRUE	3.70984e-05
CTRG_01697	57.367	2.7574	4.37884	TRUE	7.56305e-08
CTRG_03297	239.915	11.5914	4.3714	TRUE	3.89982e-15
CTRG_01571	306.073	14.842	4.36612	TRUE	1.91324e-23
CTRG_03325	43.5746	2.11667	4.36362	TRUE	4.69171e-09
CTRG_05989	36.3724	1.77089	4.3603	TRUE	3.45328e-05
CTRG_03341	78.8451	3.87066	4.34837	TRUE	8.60216e-06
CTRG_01821	1828.22	91.2128	4.32506	TRUE	3.86921e-10
CTRG_01628	31.5207	1.57843	4.31973	TRUE	2.91694e-11
CTRG_03594	63.1539	3.20125	4.30217	TRUE	2.563e-19
CTRG_06203	1130.27	57.3709	4.3002	TRUE	1.6619e-06
CTRG_02395	253.998	12.9313	4.29587	TRUE	3.40387e-07
CTRG_02649	88.7194	4.56411	4.28084	TRUE	1.74685e-07
CTRG_04552	61.941	3.18664	4.28079	TRUE	5.23219e-14
CTRG_00394	119.932	6.31511	4.24726	TRUE	6.64511e-20
CTRG_01916	45.8436	2.43181	4.23662	TRUE	4.13204e-09
CTRG_03950	194.101	10.3558	4.2283	TRUE	8.16968e-18
CTRG_00633	29.7672	1.62626	4.1941	TRUE	1.33999e-06
CTRG_02442	28.9532	1.58198	4.19392	TRUE	2.26427e-06
CTRG_02101	20.9176	1.15177	4.18279	TRUE	2.83419e-05
CTRG_03420	29.1304	1.61412	4.1737	TRUE	2.15641e-08
CTRG_04483	75.9906	4.26418	4.15548	TRUE	9.70187e-12
CTRG_01061	22.5885	1.27086	4.15171	TRUE	0.000107909
CTRG_05131	62.0812	3.49572	4.1505	TRUE	2.24673e-11
CTRG_02435	426.021	24.4287	4.12428	TRUE	3.20299e-26
CTRG_00099	60.3308	3.5194	4.09949	TRUE	3.58125e-07
CTRG_00295	16.917	1	4.0804	TRUE	2.01033e-08
CTRG_05850	16.459	1	4.04081	TRUE	1.90385e-07
CTRG_01829	25.7886	1.58144	4.02742	TRUE	0.000114737
CTRG_00300	54.8187	3.40472	4.00906	TRUE	0.000176851
CTRG_04722	50.6007	3.15348	4.00414	TRUE	3.21172e-15
CTRG_05894	82.6522	5.24063	3.97924	TRUE	1.65576e-11
CTRG_04040	63.5319	4.03589	3.97652	TRUE	3.79264e-05
CTRG_04679	30.2429	1.92271	3.97538	TRUE	1.08087e-06
CTRG_03478	163.61	10.9282	3.90412	TRUE	1.15736e-22
CTRG_03430	15.484	1.03869	3.89793	TRUE	1.98883e-06
CTRG_05500	306.29	20.552	3.89755	TRUE	2.78958e-12
CTRG_05163	14.7881	1	3.88637	TRUE	6.92013e-07
CTRG_02427	161.401	10.9541	3.8811	TRUE	1.8843e-12
CTRG_02529	29.3918	2.00408	3.8744	TRUE	1.49988e-06
CTRG_00298	16.1798	1.11608	3.85768	TRUE	7.29575e-06
CTRG_02767	225.517	15.5715	3.85626	TRUE	1.57945e-23
CTRG_02737	41.8253	2.88955	3.85546	TRUE	7.87749e-06
CTRG_00097	57.4412	3.96937	3.8551	TRUE	0.00102037
CTRG_04919	131.015	9.05693	3.85457	TRUE	2.25427e-15
CTRG_00254	461.012	32.0023	3.84855	TRUE	5.66e-09
CTRG_05359	87.2054	6.14168	3.82771	TRUE	1.23138e-11
CTRG_06242	317.922	22.4547	3.82358	TRUE	2.20653e-10
CTRG_01183	23.9802	1.69457	3.82285	TRUE	8.47563e-07
CTRG_04669	365.069	25.981	3.81264	TRUE	5.15923e-13
CTRG_03309	31.5385	2.27805	3.79124	TRUE	3.67743e-10
CTRG_00714	109.608	7.92982	3.78892	TRUE	7.58984e-11
CTRG_00902	38.804	2.8258	3.77948	TRUE	0.000121114
CTRG_01131	54.4612	3.9922	3.76997	TRUE	1.93084e-07
CTRG_02361	37.9884	2.83737	3.74294	TRUE	7.22267e-07
CTRG_02306	41.6052	3.12128	3.73655	TRUE	4.56843e-09
CTRG_05854	20.5986	1.57591	3.70829	TRUE	0.00524466
CTRG_02700	60.4667	4.6336	3.70594	TRUE	5.83859e-14
CTRG_02636	142.126	10.9421	3.69921	TRUE	1.06435e-15
CTRG_03758	16.7382	1.30505	3.68097	TRUE	1.02961e-05
CTRG_01881	82.3521	6.49057	3.66539	TRUE	7.55531e-15
CTRG_03679	154.258	12.3531	3.6424	TRUE	6.04355e-09
CTRG_01522	44.0133	3.5611	3.62754	TRUE	1.43268e-08
CTRG_02496	19.3842	1.5729	3.62338	TRUE	3.6674e-05
CTRG_02601	118.58	9.62317	3.6232	TRUE	6.10595e-07
CTRG_01504	38.1452	3.11919	3.61226	TRUE	0.00103039
CTRG_02550	15.9006	1.30956	3.60193	TRUE	0.00089409
CTRG_00030	105.155	8.71216	3.59334	TRUE	5.94512e-10
CTRG_05962	115.039	9.60211	3.58263	TRUE	6.16161e-07
CTRG_04425	39.5767	3.4038	3.53943	TRUE	3.08623e-06
CTRG_02576	301.393	26.0527	3.53214	TRUE	1.43953e-11
CTRG_03043	53.4019	4.62184	3.53035	TRUE	7.27211e-05
CTRG_03946	26.966	2.35947	3.5146	TRUE	1.6942e-05
CTRG_01830	12.2797	1.07841	3.50929	TRUE	3.31591e-05
CTRG_01005	140.065	12.3056	3.50872	TRUE	3.98095e-13
CTRG_00113	31.9965	2.82134	3.50346	TRUE	2.38471e-09
CTRG_03122	15.0866	1.34675	3.48572	TRUE	0.005845
CTRG_05716	90.1289	8.04998	3.48493	TRUE	2.14409e-05
CTRG_05388	55.971	5.00652	3.4828	TRUE	1.02515e-10
CTRG_05978	21.0551	1.88703	3.47998	TRUE	4.55471e-07
CTRG_04849	11.5838	1.03869	3.47926	TRUE	2.43023e-05
CTRG_05958	60.0307	5.42187	3.46884	TRUE	0.000118085
CTRG_02132	87.5478	8.04738	3.44348	TRUE	2.67682e-07
CTRG_04327	11.6251	1.07739	3.43163	TRUE	5.9471e-05
CTRG_04615	2735.74	254.374	3.42691	TRUE	0.000681393
CTRG_00681	20.7581	1.93485	3.42338	TRUE	0.000182557
CTRG_02621	930.902	88.0064	3.40295	TRUE	1.29834e-14
CTRG_01043	146.836	13.9613	3.3947	TRUE	5.53718e-08
CTRG_04617	125.892	12.0155	3.38922	TRUE	0.000174078
CTRG_02540	23.3627	2.2313	3.38825	TRUE	1.35583e-07
CTRG_01760	69.1966	6.65972	3.37717	TRUE	2.87628e-05
CTRG_02698	12.7376	1.23018	3.37216	TRUE	7.17824e-05
CTRG_03236	26.5451	2.58208	3.36184	TRUE	0.000750936
CTRG_05016	58.7393	5.77288	3.34696	TRUE	2.20394e-05
CTRG_00464	367.298	36.1197	3.34609	TRUE	1.62932e-08
CTRG_04712	149.148	14.6897	3.34386	TRUE	4.51351e-15
CTRG_06156	47.1805	4.65422	3.34158	TRUE	8.41334e-05
CTRG_04801	28.6546	2.84639	3.33156	TRUE	6.83483e-08
CTRG_02917	31.4794	3.16347	3.31483	TRUE	2.98426e-05
CTRG_01160	217.046	21.8401	3.31295	TRUE	2.88553e-13
CTRG_04531	18.7076	1.88601	3.31022	TRUE	0.000209336
CTRG_01788	54.743	5.53004	3.30731	TRUE	0.00218337
CTRG_04827	25.0927	2.55804	3.29416	TRUE	0.000146857
CTRG_06142	60.8818	6.20742	3.29395	TRUE	0.000750936
CTRG_02647	81.7937	8.43425	3.27766	TRUE	3.5042e-07
CTRG_00584	396.8	41.1029	3.2711	TRUE	4.95315e-07
CTRG_00491	107.577	11.1638	3.26846	TRUE	1.4357e-10
CTRG_02514	50.3393	5.24397	3.26295	TRUE	0.00081676
CTRG_05796	265.901	27.8632	3.25445	TRUE	1.54489e-05
CTRG_02844	58.698	6.37221	3.20345	TRUE	0.00109454
CTRG_03712	107.223	11.6423	3.20318	TRUE	1.403e-12
CTRG_01885	1077.63	117.656	3.19521	TRUE	7.75834e-07
CTRG_05940	22.5843	2.4806	3.18655	TRUE	0.00860067
CTRG_03752	37.8483	4.24252	3.15724	TRUE	0.000365833
CTRG_01948	62.0812	6.98294	3.15225	TRUE	8.60216e-06
CTRG_04203	906.277	102.503	3.14429	TRUE	4.37778e-12
CTRG_03145	197.907	22.4452	3.14034	TRUE	8.29412e-24
CTRG_01237	32.193	3.6535	3.1394	TRUE	0.00014708
CTRG_03308	49.6063	5.65272	3.13351	TRUE	0.00153447
CTRG_04182	13.8131	1.58144	3.12672	TRUE	0.00433833
CTRG_02464	12.0831	1.38797	3.12194	TRUE	0.00368958
CTRG_00896	205.234	23.7951	3.10853	TRUE	2.48619e-11
CTRG_00718	23.5829	2.73638	3.1074	TRUE	5.04163e-06
CTRG_00668	74.5355	8.7313	3.09366	TRUE	1.37834e-05
CTRG_04307	2498.1	294.437	3.0848	TRUE	0.00337169
CTRG_00280	29.968	3.53393	3.08408	TRUE	3.48372e-05
CTRG_03622	111.285	13.1661	3.07935	TRUE	3.53694e-15
CTRG_01514	47.318	5.63905	3.06887	TRUE	7.62773e-05
CTRG_04658	10.6088	1.26786	3.06479	TRUE	0.000274197
CTRG_02765	126.122	15.085	3.06363	TRUE	1.81299e-06
CTRG_06167	15.4249	1.84527	3.06336	TRUE	0.00115084
CTRG_05531	19.5216	2.34336	3.05842	TRUE	7.90254e-05
CTRG_01711	65.3226	7.94354	3.03973	TRUE	1.74617e-06
CTRG_05344	36.7713	4.47856	3.03747	TRUE	0.0069325
CTRG_05027	45.2868	5.51902	3.03661	TRUE	1.76172e-05
CTRG_01286	34.6837	4.24651	3.02991	TRUE	0.000298835
CTRG_04245	15.3836	1.88606	3.02795	TRUE	0.000853668
CTRG_03324	40.5946	4.97913	3.02732	TRUE	0.00318394
CTRG_00041	11.863	1.46589	3.01661	TRUE	6.89849e-05
CTRG_00304	14.2711	1.77298	3.00884	TRUE	0.000116596
CTRG_03942	1872.22	232.801	3.00758	TRUE	4.43701e-21
CTRG_02264	42.0632	5.24971	3.00225	TRUE	1.45495e-08
CTRG_04184	65.401	8.21754	2.99253	TRUE	2.02193e-08
CTRG_05965	177.777	22.359	2.99114	TRUE	0.000799345
CTRG_03733	37.7463	4.77415	2.98302	TRUE	2.87113e-05
CTRG_02972	609.145	77.2362	2.97944	TRUE	2.31734e-14
CTRG_03067	869.141	110.364	2.97732	TRUE	1.7475e-27
CTRG_04602	53.3648	6.81889	2.96828	TRUE	0.00179444
CTRG_00432	28.3341	3.64142	2.95997	TRUE	0.000840544
CTRG_03910	65.5056	8.44058	2.9562	TRUE	7.80777e-08
CTRG_06080	7.72493	1	2.94952	TRUE	0.000136103
CTRG_02326	15.1044	1.95835	2.94726	TRUE	0.00950091
CTRG_05048	15.7632	2.04938	2.9433	TRUE	0.000762045
CTRG_06031	397.609	51.8211	2.93974	TRUE	1.74673e-10
CTRG_01828	20.08	2.62475	2.93551	TRUE	0.00120679
CTRG_05540	17.7133	2.31728	2.93432	TRUE	0.000258576
CTRG_02870	26.7872	3.53538	2.92161	TRUE	0.0004636
CTRG_00328	27.2629	3.63645	2.90634	TRUE	0.000103335
CTRG_00395	32.7927	4.37681	2.90542	TRUE	3.43861e-05
CTRG_02877	19.563	2.62121	2.89982	TRUE	0.00129287
CTRG_01141	27.8997	3.76513	2.88948	TRUE	4.29837e-05
CTRG_05176	36.3917	4.92098	2.88659	TRUE	0.000298835
CTRG_01920	132.454	17.9448	2.88385	TRUE	1.05843e-09
CTRG_04168	7.26694	1	2.86135	TRUE	0.000243664
CTRG_05232	19.2838	2.66151	2.85707	TRUE	7.44337e-06
CTRG_05139	176.201	24.3226	2.85685	TRUE	3.68534e-08
CTRG_00471	10.8289	1.50459	2.84744	TRUE	0.00175613
CTRG_04193	170.315	23.7975	2.83933	TRUE	2.98253e-16
CTRG_03257	60.9837	8.53	2.83781	TRUE	8.18618e-10
CTRG_03045	99.423	14.1085	2.81702	TRUE	6.93766e-05
CTRG_03313	59.7531	8.51455	2.81101	TRUE	0.00138228
CTRG_05906	32.6332	4.65967	2.80804	TRUE	7.39267e-06
CTRG_05514	96.2777	13.7596	2.80677	TRUE	2.15641e-08
CTRG_05529	35.7372	5.12358	2.8022	TRUE	7.35422e-06
CTRG_02056	12.0005	1.73273	2.79197	TRUE	0.0041344
CTRG_02374	300.558	43.6625	2.78318	TRUE	0.000460938
CTRG_00457	209.723	30.5357	2.77991	TRUE	2.58021e-06
CTRG_06061	161.437	23.5892	2.77477	TRUE	2.82966e-11
CTRG_01751	207.097	30.4912	2.76384	TRUE	4.73821e-09
CTRG_03993	32.3954	4.78425	2.75942	TRUE	0.000287118
CTRG_05165	60.6868	8.96609	2.75883	TRUE	1.45442e-06
CTRG_03474	7.54613	1.11608	2.75729	TRUE	0.00368764
CTRG_04991	1419.06	210.137	2.75553	TRUE	3.75161e-08
CTRG_03437	30.943	4.59388	2.75183	TRUE	1.83166e-05
CTRG_04659	8.24199	1.2327	2.74117	TRUE	0.00184032
CTRG_05949	368.68	55.2817	2.7375	TRUE	5.15825e-07
CTRG_04501	17.4341	2.62126	2.73358	TRUE	0.000243544
CTRG_01510	16.3586	2.46396	2.731	TRUE	0.000234965
CTRG_04145	30.129	4.53854	2.73085	TRUE	1.85389e-05
CTRG_05623	115.176	17.3996	2.72672	TRUE	1.47451e-05
CTRG_02714	272.42	41.4102	2.71777	TRUE	7.16977e-18
CTRG_03629	51.6762	7.85577	2.71767	TRUE	0.000326573
CTRG_04702	263.863	40.2047	2.71435	TRUE	0.000314956
CTRG_01653	126.724	19.3737	2.70952	TRUE	9.62553e-08
CTRG_01079	458.208	70.6754	2.69672	TRUE	5.40996e-21
CTRG_00011	22.4468	3.46304	2.6964	TRUE	0.000179619
CTRG_02574	8.24199	1.27188	2.69603	TRUE	0.00282222
CTRG_03323	53.3842	8.24295	2.69518	TRUE	2.79479e-05
CTRG_01669	66.2992	10.2408	2.69466	TRUE	1.66026e-08
CTRG_01206	23.8207	3.69768	2.68753	TRUE	0.00126496
CTRG_00461	111.803	17.3695	2.68634	TRUE	1.03626e-08
CTRG_01142	9.67502	1.50561	2.68392	TRUE	0.00129674
CTRG_04776	282.026	44.0008	2.68022	TRUE	3.10615e-20
CTRG_05889	229.822	35.9519	2.67637	TRUE	1.97723e-09
CTRG_05318	11.5838	1.81366	2.67513	TRUE	0.000745407
CTRG_05372	47.6343	7.49475	2.66805	TRUE	3.34111e-08
CTRG_02094	161.833	26.0184	2.6369	TRUE	9.32606e-12
CTRG_04941	82.3714	13.298	2.63093	TRUE	4.06305e-06
CTRG_01470	39.0419	6.41751	2.60494	TRUE	0.000241206
CTRG_01730	108.456	17.856	2.60263	TRUE	1.43893e-10
CTRG_01793	123.596	20.3579	2.60196	TRUE	1.383e-07
CTRG_05417	105.297	17.3675	2.6	TRUE	0.000190619
CTRG_02463	16.0423	2.65039	2.59761	TRUE	0.0031274
CTRG_04114	20.2175	3.34948	2.5936	TRUE	0.000470965
CTRG_04460	204.396	33.9381	2.59039	TRUE	9.00865e-11
CTRG_02660	26.9837	4.49289	2.58637	TRUE	0.000276818
CTRG_01835	24.8135	4.14149	2.5829	TRUE	0.00307495
CTRG_04136	83.565	14.008	2.57664	TRUE	5.0559e-06
CTRG_01050	38.8808	6.53617	2.57254	TRUE	0.000873806
CTRG_01471	26.2466	4.4144	2.57184	TRUE	0.000364561
CTRG_00788	125.705	21.187	2.56879	TRUE	7.95641e-06
CTRG_05951	234.631	39.7381	2.5618	TRUE	0.00341454
CTRG_01326	165.233	28.1774	2.55189	TRUE	3.62827e-08
CTRG_02441	43.7163	7.46984	2.54902	TRUE	0.000485255
CTRG_02699	9.21703	1.58552	2.53934	TRUE	0.00937216
CTRG_03760	12.5588	2.16041	2.53932	TRUE	0.00202626
CTRG_05080	27.2038	4.68496	2.5377	TRUE	0.000408894
CTRG_04987	105.11	18.1076	2.53723	TRUE	1.30594e-08
CTRG_04421	50.5197	8.71968	2.5345	TRUE	0.00592943
CTRG_02307	169.559	29.3059	2.53252	TRUE	2.49565e-07
CTRG_00773	38.0078	6.57005	2.53232	TRUE	1.76172e-05
CTRG_00809	138.542	24.1185	2.52211	TRUE	4.29586e-10
CTRG_04328	66.3802	11.5784	2.51932	TRUE	3.85008e-06
CTRG_03032	221.773	38.6851	2.51924	TRUE	0.000412123
CTRG_05111	491.267	85.842	2.51675	TRUE	4.72218e-07
CTRG_03265	23.5593	4.12648	2.51331	TRUE	0.000610875
CTRG_02106	36.6516	6.42605	2.51187	TRUE	0.00381217
CTRG_06040	28.5543	5.01171	2.51033	TRUE	0.00592943
CTRG_03432	162.035	28.4763	2.50847	TRUE	3.91364e-12
CTRG_04959	14.8294	2.62029	2.50066	TRUE	0.0047116
CTRG_02618	117.207	20.855	2.4906	TRUE	2.16407e-05
CTRG_02494	42.4856	7.56355	2.48984	TRUE	0.005381
CTRG_03843	62.7963	11.2119	2.48565	TRUE	3.13556e-05
CTRG_05644	5.59604	1	2.48441	TRUE	0.00199936
CTRG_01123	98.4657	17.6669	2.47857	TRUE	2.6243e-05
CTRG_03393	164.62	29.5856	2.47617	TRUE	4.69582e-11
CTRG_02210	7.26694	1.3116	2.47002	TRUE	0.00570554
CTRG_04174	250.669	45.3526	2.46652	TRUE	7.78374e-06
CTRG_03263	56.8086	10.2989	2.46363	TRUE	4.67701e-06
CTRG_00352	2333.36	425.034	2.45676	TRUE	1.59271e-11
CTRG_06099	158.569	29.0156	2.45021	TRUE	4.33723e-08
CTRG_00727	41.1295	7.5737	2.4411	TRUE	1.63353e-06
CTRG_01724	666.116	122.845	2.43894	TRUE	3.42827e-16
CTRG_01550	16.917	3.12182	2.43802	TRUE	0.0003975
CTRG_00519	419.191	77.7039	2.43155	TRUE	0.000266561
CTRG_03275	26.1875	4.85814	2.4304	TRUE	0.0005734
CTRG_00238	12.2797	2.27859	2.43006	TRUE	0.00686048
CTRG_04618	139.84	25.9502	2.42996	TRUE	0.000712084
CTRG_02876	5.59604	1.03869	2.42963	TRUE	0.00372855
CTRG_06150	42.5389	7.89856	2.42912	TRUE	0.00514739
CTRG_03948	78.4697	14.6013	2.42604	TRUE	0.000604007
CTRG_01245	16.3586	3.07555	2.41113	TRUE	0.00276878
CTRG_05997	5.31685	1	2.41057	TRUE	0.00437949
CTRG_04391	23.7423	4.47469	2.4076	TRUE	0.00137314
CTRG_01077	70.6751	13.3335	2.40614	TRUE	1.05437e-07
CTRG_00914	1662.23	313.604	2.4061	TRUE	1.43261e-05
CTRG_03727	31.9551	6.04575	2.40205	TRUE	0.000251905
CTRG_00286	96.4372	18.337	2.39483	TRUE	0.00685856
CTRG_02347	412.234	78.4176	2.39421	TRUE	3.72702e-07
CTRG_00062	103.099	19.8447	2.3772	TRUE	2.09178e-05
CTRG_02697	53.0679	10.3614	2.35661	TRUE	1.32833e-06
CTRG_03682	393.996	76.9945	2.35535	TRUE	8.14069e-07
CTRG_01210	32.5135	6.37091	2.35147	TRUE	0.00162546
CTRG_06196	129.032	25.2924	2.35095	TRUE	7.11811e-08
CTRG_03017	76.6038	15.0432	2.3483	TRUE	7.71943e-08
CTRG_00531	52.4284	10.415	2.33169	TRUE	0.00282429
CTRG_02519	340.392	67.6797	2.3304	TRUE	7.4497e-10
CTRG_04892	1239.82	246.635	2.32968	TRUE	0.000162975
CTRG_00779	40.4336	8.11683	2.31657	TRUE	6.69813e-05
CTRG_06032	132.507	26.6816	2.31215	TRUE	8.98319e-05
CTRG_05319	7.26694	1.46487	2.31057	TRUE	0.00722013
CTRG_02112	40.8916	8.25361	2.30871	TRUE	6.34879e-06
CTRG_05622	234.382	47.4108	2.30557	TRUE	8.26644e-09
CTRG_02806	49.7438	10.1473	2.29342	TRUE	0.000560803
CTRG_01333	24.4753	5.00099	2.29104	TRUE	0.00593524
CTRG_04589	118.208	24.2362	2.28609	TRUE	2.74803e-05
CTRG_05019	83.9488	17.2742	2.28089	TRUE	0.000312657
CTRG_03333	51.5345	10.6211	2.27861	TRUE	1.85389e-05
CTRG_04587	38.4464	7.94099	2.27546	TRUE	0.000100025
CTRG_01991	45.3679	9.46565	2.2609	TRUE	0.00331999
CTRG_04778	18.0295	3.76658	2.25904	TRUE	0.00491764
CTRG_02955	152.243	31.998	2.25032	TRUE	0.000105793
CTRG_02449	73.1229	15.5585	2.23262	TRUE	0.000528425
CTRG_02668	886.655	189.711	2.22457	TRUE	5.4832e-11
CTRG_04265	158.335	34.0241	2.21835	TRUE	7.14115e-11
CTRG_01862	4.62099	1	2.2082	TRUE	0.00677043
CTRG_01083	83.6628	18.2103	2.19983	TRUE	0.00453421
CTRG_01124	48.4085	10.5838	2.1934	TRUE	0.00239587
CTRG_03936	324.798	71.1436	2.19074	TRUE	1.32833e-06
CTRG_03915	32.0555	7.06148	2.18253	TRUE	0.000539315
CTRG_03334	115.757	25.6284	2.17528	TRUE	0.000100261
CTRG_01198	23.4218	5.19442	2.17282	TRUE	0.00151417
CTRG_03256	26.347	5.85037	2.17104	TRUE	0.00606098
CTRG_01247	103.722	23.1345	2.1646	TRUE	2.49868e-07
CTRG_05146	346.923	77.4348	2.16356	TRUE	6.28906e-05
CTRG_04555	78.6323	17.597	2.15979	TRUE	0.000911289
CTRG_03783	36.3724	8.15845	2.15648	TRUE	0.00437949
CTRG_04026	459.521	103.102	2.15606	TRUE	4.56204e-14
CTRG_01427	72.9028	16.3619	2.15564	TRUE	0.00112966
CTRG_00953	71.349	16.0162	2.15536	TRUE	0.00265814
CTRG_00909	303.133	68.0529	2.15522	TRUE	5.98911e-05
CTRG_05447	175.574	39.6848	2.14542	TRUE	2.05528e-05
CTRG_01008	25.7295	5.91807	2.12023	TRUE	0.0023289
CTRG_05834	26.1875	6.02817	2.11909	TRUE	0.00293873
CTRG_01482	51.0174	11.8565	2.10531	TRUE	9.51788e-05
CTRG_00196	121.982	28.428	2.10128	TRUE	1.07223e-05
CTRG_06166	362.035	84.6695	2.09622	TRUE	2.17071e-07
CTRG_00105	41.509	9.72353	2.09387	TRUE	5.97677e-05
CTRG_00159	771.514	180.975	2.0919	TRUE	0.000151686
CTRG_03046	74.432	17.4685	2.09116	TRUE	0.00282429
CTRG_00285	35.7178	8.38599	2.09059	TRUE	0.00889276
CTRG_03951	238.017	55.9091	2.08991	TRUE	0.00014727
CTRG_01021	342.172	80.5098	2.08748	TRUE	1.63016e-05
CTRG_01861	44.4932	10.5538	2.07583	TRUE	0.00062161
CTRG_00624	59.4326	14.1351	2.07197	TRUE	0.000867681
CTRG_05586	270.983	64.5474	2.06977	TRUE	4.71901e-06
CTRG_01508	60.7088	14.4651	2.06933	TRUE	7.14693e-05
CTRG_04692	94.2701	22.5041	2.06661	TRUE	0.000117033
CTRG_05320	1162.51	279.269	2.05752	TRUE	0.000253545
CTRG_05506	699.527	168.296	2.05538	TRUE	0.000137386
CTRG_01109	269.41	65.0158	2.05094	TRUE	6.66517e-05
CTRG_02861	147.229	35.6805	2.04485	TRUE	6.39741e-05
CTRG_05096	262.545	63.6495	2.04434	TRUE	2.33961e-10
CTRG_00850	263.401	64.456	2.03087	TRUE	4.31604e-06
CTRG_01725	83.494	20.4503	2.02955	TRUE	0.00524466
CTRG_00900	63.1717	15.5392	2.02336	TRUE	0.000195053
CTRG_05177	27.5008	6.76707	2.02287	TRUE	0.000677496
CTRG_00795	28.297	6.96385	2.02269	TRUE	0.00756965
CTRG_05345	72.2456	17.8406	2.01774	TRUE	0.00279794
CTRG_04405	77.6201	19.1904	2.01605	TRUE	8.93267e-06
CTRG_00458	88.4816	21.9828	2.009	TRUE	0.000658992
CTRG_06030	506.953	126.158	2.00662	TRUE	1.18498e-11
CTRG_01935	101.533	25.3898	1.99962	TRUE	0.00235847
CTRG_03693	71.9278	18.0104	1.99771	TRUE	0.0011028
CTRG_03013	111.679	28.0188	1.99489	TRUE	4.4411e-06
CTRG_00336	162.548	40.8877	1.99113	TRUE	1.06806e-06
CTRG_06149	372.15	93.7641	1.98878	TRUE	3.95895e-06
CTRG_04382	314.967	79.4493	1.98709	TRUE	3.99834e-05
CTRG_00255	43.7796	11.0444	1.98695	TRUE	0.00176329
CTRG_01775	137.707	34.7476	1.98662	TRUE	1.85288e-06
CTRG_02229	61.3262	15.478	1.98629	TRUE	0.00951276
CTRG_04446	206.243	52.1339	1.98405	TRUE	3.25628e-10
CTRG_06243	155.762	39.432	1.9819	TRUE	0.000158176
CTRG_01092	222.382	56.8361	1.96816	TRUE	5.34507e-08
CTRG_00245	20.3592	5.20505	1.9677	TRUE	0.00701485
CTRG_05829	1488.8	381.364	1.96491	TRUE	3.4568e-11
CTRG_05207	121.053	31.0439	1.96325	TRUE	4.71901e-06
CTRG_01817	77.7205	19.9701	1.96045	TRUE	0.00830594
CTRG_02389	32.7159	8.49893	1.94464	TRUE	0.00673677
CTRG_00456	147.079	38.3601	1.93892	TRUE	4.65014e-07
CTRG_01188	78.8744	20.689	1.93069	TRUE	1.84938e-05
CTRG_04333	96.2009	25.3332	1.92502	TRUE	7.09155e-05
CTRG_00589	30.6638	8.08124	1.92389	TRUE	0.00366832
CTRG_01889	56.9267	15.0772	1.91674	TRUE	0.00129613
CTRG_00527	52.8849	14.0691	1.91033	TRUE	0.00436751
CTRG_03173	48.568	12.9803	1.90368	TRUE	0.00137996
CTRG_00599	52.8671	14.1816	1.89835	TRUE	0.00169944
CTRG_05258	98.6047	26.6009	1.89018	TRUE	0.000315565
CTRG_02327	171.345	46.2879	1.8882	TRUE	3.14765e-07
CTRG_04796	116.69	31.734	1.87858	TRUE	0.000543084
CTRG_00217	50.8799	13.92	1.86993	TRUE	5.29448e-05
CTRG_03101	194.55	53.5716	1.8606	TRUE	8.00371e-05
CTRG_03748	80.0695	22.2514	1.84736	TRUE	0.00165628
CTRG_00677	60.6261	16.8558	1.8467	TRUE	0.000658992
CTRG_00015	125.562	34.9597	1.84463	TRUE	0.000595462
CTRG_00024	113.61	31.7819	1.83781	TRUE	2.52159e-05
CTRG_00988	25.8299	7.2922	1.82462	TRUE	0.00146005
CTRG_05182	488.21	138.161	1.82115	TRUE	0.000186044
CTRG_03041	292.957	83.4965	1.8109	TRUE	0.000400823
CTRG_01671	280.556	80.0674	1.809	TRUE	4.84467e-06
CTRG_00610	87.2838	24.9406	1.80722	TRUE	0.000339292
CTRG_03132	414.392	118.498	1.80614	TRUE	6.40015e-08
CTRG_03198	101.117	29.055	1.79917	TRUE	1.29213e-06
CTRG_02952	130.424	37.6266	1.79338	TRUE	0.000186799
CTRG_02055	118.861	34.309	1.79261	TRUE	8.3627e-06
CTRG_05211	165.316	48.2961	1.77525	TRUE	2.16407e-05
CTRG_02354	290.021	85.435	1.76326	TRUE	1.14005e-05
CTRG_01154	104.634	30.9133	1.75905	TRUE	5.67401e-05
CTRG_05806	57.8798	17.1378	1.75587	TRUE	0.000710899
CTRG_05987	642.503	190.552	1.75352	TRUE	1.85389e-05
CTRG_04281	94.8489	28.2338	1.74821	TRUE	0.00101101
CTRG_02259	29.0342	8.65812	1.74563	TRUE	0.00817323
CTRG_00342	1064.93	319.018	1.73905	TRUE	0.000170715
CTRG_05969	92.6212	27.9104	1.73054	TRUE	1.46241e-05
CTRG_03711	67.8639	20.5457	1.72381	TRUE	0.00802409
CTRG_00445	120.254	36.6858	1.71279	TRUE	1.55752e-05
CTRG_01030	69.1224	21.1932	1.70555	TRUE	0.00559339
CTRG_03286	66.2976	20.3436	1.70438	TRUE	0.00103399
CTRG_05602	34.8625	10.7483	1.69757	TRUE	0.00890241
CTRG_02067	132.525	41.0156	1.69202	TRUE	0.00222567
CTRG_04180	168.219	52.1357	1.69	TRUE	3.9729e-06
CTRG_06089	147.359	45.8171	1.68537	TRUE	0.00406139
CTRG_03525	60.2466	18.7404	1.68472	TRUE	0.00386736
CTRG_02333	95.8171	29.8678	1.68169	TRUE	0.00655456
CTRG_04583	61.9765	19.4576	1.67139	TRUE	0.00569476
CTRG_04825	32.2756	10.3281	1.64387	TRUE	0.00345181
CTRG_05043	31.6802	10.1533	1.64164	TRUE	0.00579278
CTRG_05436	96.1596	30.8541	1.63997	TRUE	1.98656e-05
CTRG_04316	97.315	31.2342	1.63954	TRUE	0.00287617
CTRG_05539	25.592	8.28565	1.62701	TRUE	0.00974369
CTRG_05157	139.873	45.3077	1.62629	TRUE	6.33423e-06
CTRG_04276	102.344	33.1912	1.62455	TRUE	0.000452649
CTRG_04627	95.7073	31.078	1.62274	TRUE	0.000345003
CTRG_06143	85.4989	27.8725	1.61706	TRUE	0.00703628
CTRG_01594	70.557	23.0268	1.61548	TRUE	0.00616116
CTRG_01645	157.403	51.7876	1.60379	TRUE	4.86522e-06
CTRG_03475	31.3006	10.3619	1.5949	TRUE	0.00550879
CTRG_04066	165.518	55.27	1.58242	TRUE	0.000510331
CTRG_02582	110.126	36.8063	1.58114	TRUE	1.63016e-05
CTRG_02140	214.487	71.7614	1.57961	TRUE	7.28306e-06
CTRG_04254	164.059	54.9415	1.57825	TRUE	0.000228602
CTRG_04149	589.862	197.565	1.57805	TRUE	0.000149302
CTRG_04611	142.634	47.8628	1.57535	TRUE	5.50203e-05
CTRG_00684	110.484	37.1927	1.57075	TRUE	0.000457049
CTRG_04342	51.8507	17.581	1.56035	TRUE	0.0098673
CTRG_02573	85.7588	29.1646	1.55607	TRUE	0.000826645
CTRG_05340	166.515	56.6757	1.55485	TRUE	0.00180084
CTRG_02528	41.6465	14.1787	1.55447	TRUE	0.00536858
CTRG_00008	56.3684	19.2488	1.55012	TRUE	0.00144349
CTRG_03194	69.8773	23.9515	1.54471	TRUE	0.00780714
CTRG_03873	57.9624	19.891	1.543	TRUE	0.0010483
CTRG_00658	242.569	83.4231	1.53987	TRUE	2.85508e-06
CTRG_02963	143.631	49.5875	1.53432	TRUE	0.000277697
CTRG_04942	42.1223	14.6087	1.52776	TRUE	0.00743776
CTRG_04485	69.7001	24.2983	1.52031	TRUE	0.000409089
CTRG_03117	282.665	99.3311	1.50878	TRUE	7.06486e-07
CTRG_05150	34.9216	12.3384	1.50096	TRUE	0.00421235
CTRG_02934	58.8193	166.703	-1.50292	TRUE	0.00898201
CTRG_00180	100.079	283.884	-1.50416	TRUE	6.83703e-05
CTRG_04106	24.7367	70.5866	-1.51274	TRUE	0.0088387
CTRG_06049	294.143	842.153	-1.51756	TRUE	1.9647e-06
CTRG_00958	37.8467	108.828	-1.5238	TRUE	0.0039803
CTRG_03180	793.454	2284.65	-1.52576	TRUE	1.14558e-05
CTRG_01163	56.5294	163.049	-1.52823	TRUE	0.00260456
CTRG_04512	183.004	529.959	-1.534	TRUE	0.000342009
CTRG_05817	74.6124	216.876	-1.53938	TRUE	0.00128076
CTRG_06073	71.0327	207.496	-1.54653	TRUE	0.00127547
CTRG_01269	50.2431	147.109	-1.54989	TRUE	0.00923057
CTRG_05054	42.2655	123.815	-1.55063	TRUE	0.00881366
CTRG_04649	121.892	357.859	-1.55379	TRUE	0.000266561
CTRG_03113	77.5611	227.916	-1.5551	TRUE	0.000221318
CTRG_06212	87.0637	257.152	-1.56248	TRUE	0.00562023
CTRG_05104	161.101	477.529	-1.56762	TRUE	1.33593e-07
CTRG_03702	83.5666	248.391	-1.57162	TRUE	1.55752e-05
CTRG_03390	186.036	553.322	-1.57254	TRUE	0.00590716
CTRG_05611	19.6827	58.6131	-1.5743	TRUE	0.00909256
CTRG_05616	110.803	330.771	-1.57783	TRUE	0.00951113
CTRG_04741	376.363	1123.55	-1.57787	TRUE	0.00171786
CTRG_03361	22.5665	67.3952	-1.57846	TRUE	0.00932442
CTRG_01236	25.5329	76.3611	-1.58048	TRUE	0.00581522
CTRG_05606	65.6817	196.691	-1.58237	TRUE	0.00357768
CTRG_02005	85.9982	258.69	-1.58884	TRUE	0.000373618
CTRG_04678	96.0827	290.844	-1.5979	TRUE	6.61957e-06
CTRG_03014	110.341	336.042	-1.60667	TRUE	0.00413199
CTRG_04436	362.168	1103.23	-1.60701	TRUE	8.3293e-07
CTRG_02609	114.387	348.917	-1.60896	TRUE	0.00603934
CTRG_05632	29.3327	89.5205	-1.60971	TRUE	0.00437178
CTRG_04112	35.8376	109.798	-1.61531	TRUE	0.0033233
CTRG_00793	124.08	380.481	-1.61656	TRUE	1.52024e-05
CTRG_05158	182.146	560.651	-1.622	TRUE	1.93119e-06
CTRG_00663	44.0368	136.165	-1.62858	TRUE	0.00150201
CTRG_03201	175.349	545.08	-1.63624	TRUE	4.65014e-07
CTRG_01385	86.2539	270.515	-1.64905	TRUE	1.32519e-05
CTRG_03112	146.458	460.366	-1.6523	TRUE	1.91149e-07
CTRG_05099	39.2798	124.538	-1.66473	TRUE	0.00200194
CTRG_01490	42.4799	134.899	-1.66703	TRUE	0.00372483
CTRG_05038	90.2367	288.479	-1.67668	TRUE	0.000149302
CTRG_02256	47.5972	152.202	-1.67704	TRUE	0.00460752
CTRG_04903	61.6441	198.436	-1.68664	TRUE	0.00128668
CTRG_04100	247.197	796.334	-1.68771	TRUE	3.29054e-07
CTRG_06155	95.4872	308.916	-1.69383	TRUE	8.70307e-06
CTRG_01681	57.2843	185.988	-1.699	TRUE	0.00109927
CTRG_03776	45.3501	147.282	-1.69941	TRUE	0.00194427
CTRG_00396	72.448	237.206	-1.71112	TRUE	0.000409089
CTRG_00708	31.2828	103.314	-1.72359	TRUE	0.00208038
CTRG_04718	324.142	1086.85	-1.74545	TRUE	0.000750936
CTRG_03169	68.0511	228.672	-1.74859	TRUE	0.000460938
CTRG_04020	91.7094	309.08	-1.75284	TRUE	0.00231681
CTRG_01858	75.7098	256.336	-1.75948	TRUE	0.00266926
CTRG_03987	65.0685	221.092	-1.76462	TRUE	0.00688543
CTRG_03231	35.8198	121.856	-1.76635	TRUE	0.00268225
CTRG_04736	34.4458	117.449	-1.76964	TRUE	0.000543466
CTRG_02485	91.3094	311.619	-1.77095	TRUE	0.00229855
CTRG_01425	58.0764	198.804	-1.77532	TRUE	0.00180671
CTRG_05936	184.495	632.11	-1.77659	TRUE	0.000696041
CTRG_03233	20.241	69.3517	-1.77665	TRUE	0.00647901
CTRG_01803	149.842	513.657	-1.77736	TRUE	0.000231418
CTRG_01220	44.5539	152.896	-1.77893	TRUE	9.23512e-05
CTRG_01094	27.2038	93.5292	-1.78161	TRUE	0.000509525
CTRG_04804	23.7794	82.1231	-1.78807	TRUE	0.00951113
CTRG_01455	68.2315	236.166	-1.79129	TRUE	0.000377313
CTRG_05116	61.6603	213.954	-1.79489	TRUE	0.000265062
CTRG_02937	1411.07	4939.68	-1.80763	TRUE	0.0012179
CTRG_04191	50.9583	178.685	-1.81003	TRUE	2.68656e-05
CTRG_00388	53.7062	188.809	-1.81377	TRUE	0.00357412
CTRG_04719	36.9323	130.347	-1.8194	TRUE	0.000367638
CTRG_00595	24.0586	85.4643	-1.82877	TRUE	0.00100119
CTRG_02152	24.7545	88.0297	-1.8303	TRUE	0.00137313
CTRG_04809	190.712	680.816	-1.83587	TRUE	2.13702e-08
CTRG_02248	150.186	536.373	-1.83648	TRUE	0.00513681
CTRG_04493	153.861	549.684	-1.83698	TRUE	2.28285e-07
CTRG_04461	891.964	3187.75	-1.83748	TRUE	0.000312643
CTRG_05352	38.0078	136.553	-1.84509	TRUE	0.00410409
CTRG_02289	757.213	2723.61	-1.84675	TRUE	2.62302e-08
CTRG_02827	53.3251	192.192	-1.84966	TRUE	2.05344e-05
CTRG_04812	39.9578	144.304	-1.85256	TRUE	0.000348169
CTRG_05827	29.7494	107.659	-1.85553	TRUE	0.0058616
CTRG_02426	545.255	1976.17	-1.85771	TRUE	0.000436004
CTRG_05921	86.716	314.527	-1.85881	TRUE	2.85914e-05
CTRG_00211	1294.24	4705.31	-1.86218	TRUE	5.82385e-05
CTRG_00846	122.585	447.044	-1.86663	TRUE	0.000125078
CTRG_01997	52.4917	191.997	-1.87092	TRUE	0.00107363
CTRG_03546	36.4372	133.814	-1.87675	TRUE	0.000635805
CTRG_01391	19.9205	73.5843	-1.88514	TRUE	0.00177699
CTRG_04729	299.186	1106.89	-1.8874	TRUE	3.62717e-05
CTRG_02260	43.9584	162.806	-1.88894	TRUE	0.00118843
CTRG_05605	208.334	773.672	-1.89282	TRUE	1.0747e-05
CTRG_01337	15.8416	58.9223	-1.8951	TRUE	0.00447429
CTRG_04404	33.1916	123.667	-1.89757	TRUE	0.000107897
CTRG_04652	861.407	3211.07	-1.89829	TRUE	1.91517e-07
CTRG_00378	38.4244	143.59	-1.90186	TRUE	0.0013022
CTRG_02524	27.3042	102.546	-1.90908	TRUE	0.00190765
CTRG_04654	120.252	451.822	-1.90969	TRUE	1.85389e-05
CTRG_05458	25.3128	95.3447	-1.91328	TRUE	0.00568614
CTRG_04243	363.313	1370.74	-1.91567	TRUE	5.53718e-08
CTRG_02044	25.0159	95.2072	-1.92823	TRUE	0.00120723
CTRG_04983	122.999	469.067	-1.93115	TRUE	0.00161303
CTRG_00197	519.888	1983.64	-1.93188	TRUE	0.00307505
CTRG_03411	162.795	624.413	-1.93945	TRUE	0.00347347
CTRG_04090	153.07	587.579	-1.94059	TRUE	0.00116876
CTRG_03624	31.562	121.202	-1.94115	TRUE	0.000160043
CTRG_01658	31.1631	119.979	-1.94487	TRUE	0.000469291
CTRG_01602	22.0301	85.2084	-1.95152	TRUE	0.00728455
CTRG_01372	35.8198	139.369	-1.96008	TRUE	0.00894518
CTRG_00044	206.787	807.546	-1.9654	TRUE	8.09343e-05
CTRG_01347	28.3164	110.895	-1.96948	TRUE	0.00027326
CTRG_01572	21.4127	84.0893	-1.97346	TRUE	0.000445741
CTRG_05510	401.393	1581.14	-1.97788	TRUE	8.6541e-07
CTRG_02486	294.855	1164.72	-1.9819	TRUE	0.00603934
CTRG_00149	43.4607	171.677	-1.98191	TRUE	0.00603946
CTRG_02556	133.883	529.349	-1.98325	TRUE	2.28242e-08
CTRG_02788	24.7958	98.1333	-1.98465	TRUE	0.000359971
CTRG_01394	39.5589	156.63	-1.98528	TRUE	0.000273348
CTRG_05608	549.464	2175.87	-1.9855	TRUE	1.50661e-05
CTRG_01898	527.963	2094.45	-1.98806	TRUE	0.00125841
CTRG_02542	21.454	85.1578	-1.98889	TRUE	0.000643473
CTRG_02534	372.291	1480.05	-1.99114	TRUE	0.00282943
CTRG_03126	17.7504	70.575	-1.99131	TRUE	0.00406149
CTRG_06104	20.2588	80.8896	-1.9974	TRUE	0.0088387
CTRG_04024	77.4	309.103	-1.99768	TRUE	1.01e-05
CTRG_01463	381.362	1533.01	-2.00714	TRUE	8.94568e-05
CTRG_04103	12.9577	52.1395	-2.00856	TRUE	0.0047507
CTRG_05419	120.616	488.772	-2.01874	TRUE	7.27211e-05
CTRG_01288	481.568	1952.24	-2.01932	TRUE	0.000352401
CTRG_00381	41.9863	172.567	-2.03916	TRUE	2.6243e-05
CTRG_03083	148.075	612.922	-2.04937	TRUE	5.09789e-05
CTRG_06015	24.1961	100.266	-2.05099	TRUE	0.00609261
CTRG_01565	20.4198	85.0012	-2.05751	TRUE	0.00171786
CTRG_02678	1661.89	6920.68	-2.05809	TRUE	8.87836e-12
CTRG_04498	38.8411	161.864	-2.05912	TRUE	0.00449043
CTRG_00515	43.6986	182.396	-2.06142	TRUE	0.00282222
CTRG_05122	19.105	80.2077	-2.06979	TRUE	0.00382118
CTRG_01362	13.4748	56.754	-2.07446	TRUE	0.00226876
CTRG_03824	15.187	63.9671	-2.07449	TRUE	0.00886935
CTRG_03283	23.7617	100.434	-2.07955	TRUE	0.000505051
CTRG_02906	370.169	1567.54	-2.08224	TRUE	9.96927e-12
CTRG_00796	592.553	2531.74	-2.09511	TRUE	1.88348e-07
CTRG_01402	71.3725	307.349	-2.10644	TRUE	0.000667335
CTRG_02731	17.5125	76.8129	-2.13297	TRUE	0.0065901
CTRG_02988	19.5039	85.9214	-2.13926	TRUE	0.00382118
CTRG_03521	49.2916	219.129	-2.15237	TRUE	0.000981636
CTRG_01252	458.4	2043.41	-2.1563	TRUE	7.73913e-05
CTRG_05407	57.964	259.452	-2.16224	TRUE	0.00460126
CTRG_00317	9.85381	44.1455	-2.16351	TRUE	0.00497443
CTRG_01546	717.296	3223.16	-2.16784	TRUE	0.00014708
CTRG_02667	108.283	486.603	-2.16794	TRUE	1.57393e-09
CTRG_06197	15.2461	68.6325	-2.17045	TRUE	0.00447979
CTRG_05956	14.212	64.0061	-2.1711	TRUE	0.00170859
CTRG_02156	20.241	91.313	-2.17354	TRUE	0.000352695
CTRG_02129	14.5502	65.8815	-2.17883	TRUE	0.0071061
CTRG_04154	23.2624	105.467	-2.18072	TRUE	0.000696041
CTRG_05549	26.8243	121.95	-2.18468	TRUE	0.000750936
CTRG_04647	34.5462	157.221	-2.18619	TRUE	2.98426e-05
CTRG_04338	237.491	1081.62	-2.18725	TRUE	8.42484e-06
CTRG_06046	116.476	530.611	-2.18762	TRUE	9.92572e-10
CTRG_01392	26.6868	121.78	-2.19008	TRUE	2.85362e-05
CTRG_01970	21.6918	99.1773	-2.19286	TRUE	0.000298638
CTRG_05731	283.004	1301.67	-2.20147	TRUE	6.40015e-08
CTRG_06024	58.7012	270.734	-2.20541	TRUE	0.00723531
CTRG_00374	751.172	3467.05	-2.20649	TRUE	9.62553e-08
CTRG_01605	26.1697	121.164	-2.21099	TRUE	0.000339666
CTRG_04089	90.3506	418.944	-2.21315	TRUE	2.47557e-10
CTRG_02312	10.8879	50.7031	-2.21934	TRUE	0.00907451
CTRG_03742	626.361	2917.52	-2.21968	TRUE	3.62827e-08
CTRG_01229	16.5787	77.2542	-2.22028	TRUE	0.000304887
CTRG_03686	965.757	4517.67	-2.22585	TRUE	1.30409e-05
CTRG_01460	1012.55	4737.9	-2.22625	TRUE	7.32687e-05
CTRG_03281	34.4871	161.915	-2.2311	TRUE	3.08537e-05
CTRG_00886	84.8193	398.33	-2.2315	TRUE	8.80757e-05
CTRG_04336	271.85	1285.07	-2.24096	TRUE	9.36435e-05
CTRG_03084	23.1662	109.577	-2.24185	TRUE	0.00156099
CTRG_05067	11.9827	56.7891	-2.24466	TRUE	0.00817323
CTRG_01185	23.862	113.16	-2.24557	TRUE	0.00599536
CTRG_03925	115.782	549.981	-2.24798	TRUE	2.06105e-10
CTRG_04242	302.109	1466.14	-2.27888	TRUE	3.66154e-06
CTRG_02392	491.67	2386.66	-2.27923	TRUE	8.02422e-07
CTRG_02122	16.5787	80.5806	-2.2811	TRUE	0.000319395
CTRG_03386	63.5351	308.857	-2.28131	TRUE	0.00286197
CTRG_04525	12.0831	58.8591	-2.28428	TRUE	0.00616231
CTRG_04231	432.215	2106.63	-2.28512	TRUE	5.21904e-09
CTRG_01972	17.0545	83.5785	-2.29298	TRUE	0.00447429
CTRG_05972	37.6695	185.504	-2.29998	TRUE	0.000179673
CTRG_00520	520.268	2581.22	-2.31073	TRUE	5.94512e-10
CTRG_03559	20.7168	103.186	-2.31638	TRUE	5.09547e-05
CTRG_00026	839.608	4183.05	-2.31677	TRUE	3.82661e-05
CTRG_01783	101.756	507.911	-2.31946	TRUE	9.4829e-07
CTRG_02165	309.321	1544.08	-2.31957	TRUE	0.00138236
CTRG_03301	20.0209	100.387	-2.32599	TRUE	0.00210803
CTRG_04793	66.1026	332.284	-2.32964	TRUE	3.15933e-06
CTRG_02360	9.91289	50.366	-2.34507	TRUE	0.00802717
CTRG_02047	38.7434	197.256	-2.34805	TRUE	0.000806597
CTRG_01195	60.8285	309.956	-2.34924	TRUE	1.77367e-05
CTRG_04449	42.4841	217.281	-2.35457	TRUE	7.29575e-06
CTRG_03562	74.5162	381.694	-2.35679	TRUE	1.15941e-08
CTRG_05115	314.977	1615.71	-2.35885	TRUE	2.90135e-08
CTRG_02104	10.3709	53.5732	-2.36897	TRUE	0.00317749
CTRG_01867	1345.64	7047.86	-2.3889	TRUE	1.2298e-08
CTRG_00055	15.1457	79.7624	-2.3968	TRUE	0.000624531
CTRG_05210	12.2619	64.5987	-2.39732	TRUE	0.000581824
CTRG_03103	333.371	1757.62	-2.39842	TRUE	9.73341e-07
CTRG_03799	22.7453	119.998	-2.39937	TRUE	0.00903037
CTRG_01090	150.263	794.642	-2.40281	TRUE	9.72857e-08
CTRG_04885	352.668	1869.54	-2.4063	TRUE	2.10575e-14
CTRG_00081	15.4249	82.0382	-2.41104	TRUE	0.000191706
CTRG_04593	43.6557	233.631	-2.41999	TRUE	0.000175177
CTRG_01608	422.152	2261.57	-2.42149	TRUE	5.35717e-06
CTRG_05035	630.668	3386.9	-2.42501	TRUE	7.45441e-08
CTRG_03582	32.02	173.006	-2.43378	TRUE	0.00242634
CTRG_04791	201.517	1096.46	-2.44388	TRUE	1.01703e-08
CTRG_01345	27.0251	148.311	-2.45625	TRUE	4.02018e-06
CTRG_00407	28.0785	154.617	-2.46116	TRUE	6.52363e-07
CTRG_00524	95.4266	525.503	-2.46123	TRUE	4.24189e-08
CTRG_04292	482.828	2674.9	-2.4699	TRUE	3.1506e-06
CTRG_03155	12.321	68.3965	-2.47281	TRUE	0.00156099
CTRG_04946	8.93785	49.6615	-2.47413	TRUE	0.00344723
CTRG_00495	8.24199	45.9567	-2.47921	TRUE	0.00651815
CTRG_04856	811.772	4534.02	-2.48165	TRUE	4.18142e-05
CTRG_02890	25.1534	140.584	-2.48261	TRUE	0.00088489
CTRG_02162	12.0418	67.4848	-2.48651	TRUE	0.00508073
CTRG_03262	25.1534	141.43	-2.49127	TRUE	0.000201099
CTRG_01815	10.7875	60.8145	-2.49505	TRUE	0.00282429
CTRG_04346	95.6012	539.885	-2.49755	TRUE	1.71622e-12
CTRG_03108	21.1748	120.39	-2.50729	TRUE	2.36293e-05
CTRG_00853	54.8998	314.134	-2.51651	TRUE	2.71826e-07
CTRG_00993	23.8427	136.845	-2.52092	TRUE	0.00568614
CTRG_06078	21.5737	123.886	-2.52167	TRUE	0.00211043
CTRG_06094	238.794	1375.09	-2.52569	TRUE	4.37957e-06
CTRG_03522	186.234	1072.97	-2.52643	TRUE	3.02662e-19
CTRG_04889	248.342	1448.7	-2.54436	TRUE	0.000815127
CTRG_02128	13.1172	76.8771	-2.55109	TRUE	0.00344723
CTRG_03704	83.667	492.072	-2.55614	TRUE	2.58261e-09
CTRG_01698	50.62	298.279	-2.55888	TRUE	0.000647605
CTRG_04739	113.476	670.65	-2.56318	TRUE	4.69946e-06
CTRG_01606	37.6502	223.633	-2.57041	TRUE	0.000373126
CTRG_03109	93.9774	561.898	-2.57992	TRUE	1.7302e-09
CTRG_00206	48.7881	292.843	-2.58552	TRUE	1.2425e-09
CTRG_00419	10.8879	65.8189	-2.59577	TRUE	0.00325232
CTRG_00194	75.6523	460.332	-2.60522	TRUE	3.05708e-07
CTRG_04101	7.02907	43.1668	-2.61852	TRUE	0.00508073
CTRG_04176	9.63371	59.4843	-2.62635	TRUE	0.00181337
CTRG_00421	10.133	63.1263	-2.63918	TRUE	0.0020671
CTRG_00214	18.291	114.134	-2.64152	TRUE	0.00139787
CTRG_02927	9.91289	61.8829	-2.64216	TRUE	0.00196392
CTRG_01485	8.93785	56.5902	-2.66255	TRUE	0.00453911
CTRG_05561	261.509	1664.22	-2.66991	TRUE	2.83258e-09
CTRG_04527	33.8875	216.461	-2.67529	TRUE	2.39353e-08
CTRG_00380	9.49622	60.9327	-2.68179	TRUE	0.00354497
CTRG_04344	606.433	3906.57	-2.68748	TRUE	1.43602e-06
CTRG_06140	31.9003	208.084	-2.70553	TRUE	4.03975e-06
CTRG_03684	26.4489	173.339	-2.71232	TRUE	1.36519e-05
CTRG_02689	13.8544	90.9359	-2.71451	TRUE	0.00265846
CTRG_03989	10.6501	70.3393	-2.72347	TRUE	0.00670417
CTRG_04985	9.49622	63.0073	-2.73009	TRUE	0.00511941
CTRG_05281	10.6088	71.0734	-2.74406	TRUE	0.00372521
CTRG_01624	10.9292	73.5753	-2.75103	TRUE	0.00224506
CTRG_00278	10.1921	69.0097	-2.75935	TRUE	0.00111658
CTRG_05135	13.0168	88.8443	-2.7709	TRUE	0.000342986
CTRG_04803	8.97916	61.3169	-2.77163	TRUE	0.00372855
CTRG_00627	22.6256	154.697	-2.77341	TRUE	4.82763e-07
CTRG_03425	20.996	143.627	-2.77414	TRUE	8.3627e-06
CTRG_01590	15.6037	106.977	-2.77735	TRUE	0.000715743
CTRG_00401	20.0209	137.412	-2.77893	TRUE	1.70153e-06
CTRG_02396	52.1341	368.455	-2.82119	TRUE	4.7383e-05
CTRG_05062	52.0928	368.266	-2.82159	TRUE	3.95581e-09
CTRG_02231	10.3709	73.3522	-2.8223	TRUE	0.000924312
CTRG_03008	69.4073	493.502	-2.8299	TRUE	8.71954e-07
CTRG_03490	41.5461	297.453	-2.83988	TRUE	3.83452e-09
CTRG_00676	51.7326	373.491	-2.85193	TRUE	2.84901e-08
CTRG_03798	18.5288	134.577	-2.86059	TRUE	0.000123734
CTRG_04337	446.523	3270.46	-2.87268	TRUE	1.20887e-09
CTRG_00260	57.1468	419.106	-2.87457	TRUE	3.65194e-11
CTRG_05657	163.037	1198.48	-2.87794	TRUE	2.27155e-06
CTRG_02516	303.647	2234.86	-2.87972	TRUE	5.21904e-09
CTRG_03895	5.31685	39.1852	-2.88166	TRUE	0.00738759
CTRG_04479	13.8131	102.677	-2.894	TRUE	0.00058635
CTRG_04713	6.98776	52.0166	-2.89607	TRUE	0.00297135
CTRG_02297	20.996	157.145	-2.90391	TRUE	4.09556e-07
CTRG_02230	9.21703	69.3345	-2.9112	TRUE	0.000325762
CTRG_01168	12.838	96.5988	-2.91158	TRUE	0.000124515
CTRG_01448	7.72493	58.3895	-2.91811	TRUE	0.00468928
CTRG_05866	67.6554	513.29	-2.9235	TRUE	8.22995e-05
CTRG_04597	7.54613	58.0031	-2.94232	TRUE	0.00237353
CTRG_00054	4.10393	31.5761	-2.94375	TRUE	0.00726723
CTRG_03414	9.63371	74.4198	-2.94952	TRUE	0.00175632
CTRG_02817	8.24199	64.8812	-2.97674	TRUE	0.000498762
CTRG_04480	28.3577	227.253	-3.00249	TRUE	0.00340426
CTRG_02920	383.155	3070.81	-3.00262	TRUE	5.3574e-11
CTRG_00282	6.85027	55.8018	-3.02608	TRUE	0.00568614
CTRG_03151	17.5716	143.711	-3.03186	TRUE	2.43023e-05
CTRG_05971	7.68362	63.1429	-3.03876	TRUE	0.00157798
CTRG_04290	64.6889	534.558	-3.04676	TRUE	4.0379e-06
CTRG_01877	18.1122	150.213	-3.05198	TRUE	3.6474e-06
CTRG_05992	12.0831	100.521	-3.05643	TRUE	0.000365344
CTRG_01738	10.1921	84.8171	-3.05691	TRUE	0.00250138
CTRG_02401	13.4335	112.289	-3.06331	TRUE	5.25164e-05
CTRG_00843	15.484	132.874	-3.10121	TRUE	3.59187e-06
CTRG_03780	81.5026	710.608	-3.12414	TRUE	3.43645e-11
CTRG_03311	4.90018	43.6742	-3.15587	TRUE	0.00768308
CTRG_02795	16.6378	149.319	-3.16586	TRUE	1.7205e-07
CTRG_02507	5.31685	48.5043	-3.18947	TRUE	0.00841057
CTRG_02522	9.15796	84.0828	-3.19871	TRUE	8.40641e-05
CTRG_00100	5.87523	54.4413	-3.21199	TRUE	0.00413911
CTRG_05630	29.5513	279.085	-3.23941	TRUE	1.98633e-07
CTRG_01360	13.754	133.758	-3.2817	TRUE	0.00245385
CTRG_05282	7.02907	68.585	-3.28649	TRUE	0.000513657
CTRG_00414	271.982	2713.11	-3.31836	TRUE	1.57201e-13
CTRG_02059	97.9146	981.364	-3.32519	TRUE	5.44741e-12
CTRG_01761	3.64595	36.8466	-3.33717	TRUE	0.00554543
CTRG_04082	8.65866	88.3368	-3.3508	TRUE	2.87072e-05
CTRG_05856	6.57108	67.276	-3.35589	TRUE	0.00160589
CTRG_00356	11.2868	116.318	-3.36537	TRUE	3.61973e-05
CTRG_04841	15.942	164.548	-3.36761	TRUE	1.00417e-07
CTRG_03354	12.0831	126.486	-3.38791	TRUE	0.000353925
CTRG_02120	10.6088	111.514	-3.3939	TRUE	8.20594e-05
CTRG_03864	13.754	145.101	-3.39914	TRUE	0.000273214
CTRG_04393	4.10393	43.3885	-3.40223	TRUE	0.00435518
CTRG_02197	8.42079	89.7038	-3.41314	TRUE	5.30977e-05
CTRG_00166	7.02907	76.9778	-3.45304	TRUE	0.000800992
CTRG_05456	236.711	2639.15	-3.47887	TRUE	7.22267e-07
CTRG_02982	5.07898	56.8057	-3.48342	TRUE	0.00114502
CTRG_01532	2.6709	30.3957	-3.50847	TRUE	0.0099679
CTRG_01678	3.92514	46.3183	-3.56077	TRUE	0.0088387
CTRG_03450	4.62099	54.8687	-3.56971	TRUE	0.00279484
CTRG_01897	5.59604	67.4815	-3.59201	TRUE	0.00134199
CTRG_04786	12.4214	149.902	-3.59312	TRUE	7.39589e-06
CTRG_04616	19.4035	234.264	-3.59374	TRUE	8.21105e-08
CTRG_03589	8.18291	99.473	-3.60362	TRUE	1.57127e-05
CTRG_02705	56.6314	692.208	-3.61153	TRUE	2.33403e-11
CTRG_03289	31.8412	397.537	-3.64212	TRUE	4.38091e-10
CTRG_04412	6.05402	77.8583	-3.68488	TRUE	0.000719345
CTRG_01000	5.59604	72.6453	-3.69839	TRUE	0.000119002
CTRG_03515	3.92514	51.9617	-3.72663	TRUE	0.00296066
CTRG_03856	3.92514	52.0992	-3.73045	TRUE	0.00380883
CTRG_05483	24.6954	331.77	-3.74787	TRUE	0.000289558
CTRG_03965	3.64595	49.0934	-3.75116	TRUE	0.00181979
CTRG_01466	2.95009	39.8495	-3.75573	TRUE	0.00691075
CTRG_05764	3.92514	53.1055	-3.75805	TRUE	0.00477773
CTRG_04972	2.6709	36.1649	-3.75919	TRUE	0.00323354
CTRG_06113	621.418	8416.82	-3.75964	TRUE	1.06791e-16
CTRG_01327	11.5247	156.604	-3.76432	TRUE	1.62743e-05
CTRG_01784	6.05402	82.4992	-3.76841	TRUE	0.000201647
CTRG_03121	18.1299	252.124	-3.79769	TRUE	0.000159373
CTRG_05337	3.64595	51.3056	-3.81475	TRUE	0.00218337
CTRG_02659	14.212	200.824	-3.82075	TRUE	1.30594e-08
CTRG_03177	5.87523	86.2763	-3.87625	TRUE	0.000110486
CTRG_02547	2.95009	44.3105	-3.90882	TRUE	0.00611989
CTRG_05283	62.3384	939.998	-3.91447	TRUE	1.50367e-06
CTRG_02386	1.97505	30.9535	-3.97014	TRUE	0.005845
CTRG_03826	641.317	10166	-3.98656	TRUE	1.34652e-23
CTRG_04721	4.90018	81.1514	-4.04971	TRUE	0.00022217
CTRG_05284	9.85381	166.233	-4.07638	TRUE	5.76333e-08
CTRG_03561	1.97505	33.5247	-4.08527	TRUE	0.00410409
CTRG_03583	4.62099	79.7495	-4.1092	TRUE	0.000283369
CTRG_01216	4.10393	75.1549	-4.19479	TRUE	0.000137868
CTRG_05438	6.85027	126.593	-4.20789	TRUE	0.000266561
CTRG_05404	3.64595	68.3934	-4.22949	TRUE	0.000259844
CTRG_00053	3.64595	69.2011	-4.24643	TRUE	0.000197578
CTRG_00569	26.3663	505.518	-4.26099	TRUE	1.06885e-10
CTRG_02014	1.97505	38.3772	-4.28029	TRUE	0.00336369
CTRG_02204	1.97505	41.2895	-4.38582	TRUE	0.00161454
CTRG_00648	3.92514	82.9755	-4.40187	TRUE	0.000109942
CTRG_02676	1	21.269	-4.41068	TRUE	0.00495132
CTRG_04866	1	21.3708	-4.41757	TRUE	0.00554543
CTRG_04438	1	21.4595	-4.42355	TRUE	0.00595525
CTRG_01982	2.6709	59.1785	-4.46967	TRUE	0.000473754
CTRG_03566	1.97505	44.7294	-4.50126	TRUE	0.00176048
CTRG_04422	1	23.0415	-4.52616	TRUE	0.0027509
CTRG_05872	4.90018	117.127	-4.57909	TRUE	6.61222e-05
CTRG_00268	1	23.952	-4.58208	TRUE	0.00821207
CTRG_05879	7.02907	170.372	-4.59921	TRUE	1.84325e-06
CTRG_01366	6.01271	147.472	-4.61628	TRUE	2.58224e-05
CTRG_02364	1	25.1018	-4.64972	TRUE	0.00242634
CTRG_02611	34.1076	867.289	-4.66835	TRUE	7.55531e-15
CTRG_03797	1	27.5053	-4.78164	TRUE	0.00143068
CTRG_05167	1	27.6887	-4.79122	TRUE	0.00512815
CTRG_05260	2.95009	82.5708	-4.8068	TRUE	0.000184884
CTRG_05801	1	28.2318	-4.81925	TRUE	0.0020936
CTRG_03579	1	28.5198	-4.83389	TRUE	0.00307495
CTRG_00763	1	30.1403	-4.91362	TRUE	0.00127989
CTRG_02484	1	32.7998	-5.03561	TRUE	0.00189876
CTRG_02662	1	33.4436	-5.06366	TRUE	0.00150791
CTRG_03623	1	33.5592	-5.06864	TRUE	0.000531711
CTRG_01302	1	34.2569	-5.09832	TRUE	0.000548081
CTRG_04757	1	34.3485	-5.10217	TRUE	0.000571242
CTRG_05253	1	34.6738	-5.11577	TRUE	0.000481476
CTRG_05694	13.8131	514.391	-5.21876	TRUE	1.53296e-10
CTRG_03178	6.2919	288.346	-5.51816	TRUE	1.71095e-10
CTRG_05735	1	47.244	-5.56206	TRUE	0.00151356
CTRG_05331	5.31685	253.321	-5.57425	TRUE	2.58261e-09
CTRG_00265	1	47.9663	-5.58395	TRUE	0.000806597
CTRG_04882	1.97505	95.3229	-5.59286	TRUE	4.02026e-05
CTRG_02797	1	55.4708	-5.79366	TRUE	3.09608e-05
CTRG_00460	2.95009	203.129	-6.10549	TRUE	1.46483e-06
CTRG_04839	4.10393	285.704	-6.12137	TRUE	2.06633e-08
CTRG_05478	1	76.1563	-6.25089	TRUE	0.000228602
CTRG_03355	1	87.3695	-6.44906	TRUE	6.34879e-06
CTRG_01164	66.181	6331.66	-6.58002	TRUE	8.19036e-37
CTRG_03687	1	102.325	-6.67701	TRUE	1.18697e-06
CTRG_04908	1	107.757	-6.75163	TRUE	2.98426e-05
CTRG_03590	3.92514	434.247	-6.78963	TRUE	1.0029e-08
CTRG_05673	1	138.47	-7.11343	TRUE	0.00863659

## Sheet: C.tropicalis DEGs 240mpi
id	mean_A_mrn	mean_B_mrn	log2_fc_mrn	DESeq2	DESeq2_adj_pval
CTRG_04135	2792.74	1.20584	11.1774	TRUE	1.087e-38
CTRG_02903	1646.27	1.70456	9.91558	TRUE	1.57102e-65
CTRG_01660	1299.87	1.49318	9.76577	TRUE	1.07797e-55
CTRG_05676	443.337	1.04108	8.73418	TRUE	3.43085e-18
CTRG_01967	1020.89	2.49173	8.67847	TRUE	3.39021e-74
CTRG_02904	599.412	1.6688	8.48859	TRUE	5.33723e-45
CTRG_03584	355.82	1.16432	8.25552	TRUE	6.69507e-28
CTRG_04969	296.891	1	8.21379	TRUE	2.52323e-21
CTRG_00680	559.763	2.41467	7.85685	TRUE	5.69449e-35
CTRG_03859	220.261	1.24648	7.46521	TRUE	2.0704e-22
CTRG_02265	230.918	1.36994	7.39712	TRUE	1.05289e-29
CTRG_06081	1655.69	9.94205	7.37967	TRUE	1.70577e-25
CTRG_05162	312.415	1.91528	7.34976	TRUE	4.4106e-21
CTRG_01818	216.458	1.50736	7.16592	TRUE	6.42726e-28
CTRG_00813	141.455	1	7.1442	TRUE	1.15631e-16
CTRG_04744	316.413	2.37403	7.05832	TRUE	5.38054e-45
CTRG_00221	610.533	5.1122	6.89998	TRUE	3.21874e-12
CTRG_03431	163.008	1.37039	6.89422	TRUE	3.95942e-24
CTRG_00284	248.694	2.09711	6.88983	TRUE	2.25119e-27
CTRG_01443	158.699	1.34016	6.88774	TRUE	3.76152e-19
CTRG_05130	117.453	1	6.87593	TRUE	1.16559e-15
CTRG_03676	353.232	3.14414	6.81181	TRUE	2.45628e-23
CTRG_05160	280.666	2.50503	6.80788	TRUE	4.09547e-35
CTRG_06058	581.625	5.48184	6.72929	TRUE	6.22685e-28
CTRG_02725	166.025	1.58997	6.70626	TRUE	3.11141e-23
CTRG_03648	2616.62	25.8054	6.66389	TRUE	6.35044e-34
CTRG_03620	127.77	1.45299	6.45838	TRUE	1.34035e-20
CTRG_03420	145.338	1.66105	6.45118	TRUE	1.49154e-27
CTRG_02719	226.626	2.67622	6.40398	TRUE	9.03637e-27
CTRG_03131	341.599	4.05388	6.39686	TRUE	1.13222e-23
CTRG_06079	463.405	5.55159	6.38323	TRUE	1.05611e-21
CTRG_01831	155.756	1.94861	6.3207	TRUE	2.17333e-22
CTRG_01691	335.606	4.35385	6.26833	TRUE	4.09547e-35
CTRG_01733	101.276	1.32953	6.25124	TRUE	0.000185325
CTRG_03027	184.296	2.47999	6.21555	TRUE	4.75691e-14
CTRG_06168	973.179	13.586	6.16251	TRUE	1.21888e-09
CTRG_04546	251.559	3.59867	6.12729	TRUE	1.18295e-19
CTRG_03115	117.564	1.7401	6.07813	TRUE	6.44503e-21
CTRG_00692	110.854	1.66326	6.05851	TRUE	5.31919e-20
CTRG_05996	65.4312	1	6.03191	TRUE	3.12884e-14
CTRG_00158	163.179	2.63447	5.9528	TRUE	1.1127e-22
CTRG_03085	152.007	2.49705	5.92777	TRUE	7.72321e-31
CTRG_01183	102.015	1.75185	5.86376	TRUE	1.278e-15
CTRG_05543	386.764	6.74224	5.84208	TRUE	1.68239e-16
CTRG_00940	487.907	8.65365	5.81715	TRUE	2.84175e-24
CTRG_04834	89.3241	1.59263	5.80957	TRUE	2.42193e-14
CTRG_01758	64.3968	1.25224	5.6844	TRUE	8.70296e-14
CTRG_05128	50.5671	1	5.66013	TRUE	1.71234e-11
CTRG_01692	65.4569	1.33196	5.61892	TRUE	1.88032e-15
CTRG_04986	238.184	4.85567	5.61626	TRUE	2.09683e-28
CTRG_00614	129.182	2.7504	5.55362	TRUE	2.09016e-19
CTRG_00162	81.2614	1.74055	5.54496	TRUE	1.39048e-14
CTRG_05963	258.564	5.58971	5.5316	TRUE	9.34864e-16
CTRG_01827	127.113	2.78948	5.50997	TRUE	5.78341e-12
CTRG_05272	47.2083	1.04108	5.50289	TRUE	1.15585e-09
CTRG_01825	141.661	3.19563	5.4702	TRUE	3.51444e-19
CTRG_05402	46.8413	1.08238	5.4355	TRUE	1.86896e-10
CTRG_00142	85.6111	2.00409	5.41678	TRUE	4.44199e-17
CTRG_00343	229.721	5.42051	5.40531	TRUE	6.4187e-26
CTRG_01140	42.2698	1	5.40156	TRUE	2.16762e-11
CTRG_00471	64.4784	1.5429	5.3851	TRUE	3.25824e-13
CTRG_02627	582.272	13.9439	5.38399	TRUE	1.66256e-15
CTRG_05163	39.2272	1	5.29378	TRUE	8.83726e-09
CTRG_00992	40.5902	1.04108	5.28498	TRUE	1.96635e-08
CTRG_01571	613.5	15.8672	5.27295	TRUE	7.79241e-22
CTRG_04182	62.3838	1.61908	5.26793	TRUE	3.88479e-07
CTRG_05042	113.43	2.99489	5.24316	TRUE	3.27597e-13
CTRG_02101	43.8828	1.16476	5.23555	TRUE	4.11801e-10
CTRG_03950	403.604	11.0608	5.18941	TRUE	1.48637e-32
CTRG_05129	46.4797	1.29332	5.16745	TRUE	9.17581e-09
CTRG_05144	267.16	7.51425	5.15193	TRUE	9.09186e-14
CTRG_02217	100.154	2.81838	5.15122	TRUE	5.75713e-19
CTRG_05850	34.9027	1	5.12527	TRUE	6.72023e-10
CTRG_00037	74.9569	2.15201	5.1223	TRUE	6.14596e-12
CTRG_01595	56.2188	1.61997	5.11702	TRUE	2.19533e-11
CTRG_01990	57.2156	1.65728	5.10952	TRUE	7.05253e-08
CTRG_01406	47.6387	1.38124	5.10809	TRUE	1.74123e-08
CTRG_02395	475.98	13.8534	5.10259	TRUE	4.05638e-26
CTRG_06100	69.6661	2.02789	5.10241	TRUE	1.44195e-06
CTRG_00615	53.1128	1.58443	5.06703	TRUE	1.67509e-12
CTRG_01061	42.8202	1.28756	5.05558	TRUE	8.91451e-08
CTRG_04122	1075.63	32.8316	5.03396	TRUE	8.84686e-25
CTRG_02280	181.343	5.71938	4.98672	TRUE	1.02817e-14
CTRG_01503	66.7028	2.12489	4.97229	TRUE	1.15631e-16
CTRG_05131	114.557	3.69125	4.95581	TRUE	1.67e-17
CTRG_06056	31.014	1	4.95485	TRUE	1.62687e-08
CTRG_01541	149.456	4.85545	4.94397	TRUE	1.481e-19
CTRG_03800	57.3886	1.86933	4.94017	TRUE	3.91796e-15
CTRG_04602	224.002	7.30059	4.93935	TRUE	1.52606e-12
CTRG_05958	174.262	5.73439	4.92547	TRUE	4.57093e-09
CTRG_03401	65.1714	2.1509	4.92123	TRUE	1.11957e-07
CTRG_03309	69.6587	2.37669	4.87328	TRUE	5.55223e-16
CTRG_02200	41.4926	1.417	4.87194	TRUE	3.58042e-11
CTRG_03594	97.5296	3.36948	4.85524	TRUE	6.55054e-17
CTRG_04040	122.294	4.25751	4.8442	TRUE	2.40892e-13
CTRG_03310	28.4555	1	4.83064	TRUE	1.62687e-08
CTRG_04919	272.399	9.69798	4.81189	TRUE	1.81696e-17
CTRG_01206	108.712	3.88934	4.80485	TRUE	7.68695e-08
CTRG_02496	44.39	1.61731	4.77857	TRUE	5.12722e-10
CTRG_00294	38.6816	1.41147	4.77638	TRUE	1.07049e-09
CTRG_00394	181.587	6.72422	4.75515	TRUE	8.52002e-23
CTRG_00604	63.9866	2.38799	4.7439	TRUE	1.33166e-07
CTRG_05388	142.339	5.32949	4.73919	TRUE	2.44573e-13
CTRG_01821	2592.63	98.5381	4.71759	TRUE	3.75893e-14
CTRG_01884	166.292	6.42017	4.69496	TRUE	2.32859e-10
CTRG_03477	253.19	9.99361	4.66307	TRUE	1.64068e-28
CTRG_04483	110.477	4.52881	4.60848	TRUE	1.37593e-13
CTRG_01881	167.888	6.9067	4.60336	TRUE	1.34157e-20
CTRG_02456	1491.71	61.5915	4.5981	TRUE	4.49867e-11
CTRG_01504	78.8738	3.26073	4.59628	TRUE	1.23196e-05
CTRG_02576	671.116	27.8806	4.58923	TRUE	3.47185e-17
CTRG_01093	50.8115	2.12711	4.57819	TRUE	9.48563e-13
CTRG_00156	58.3086	2.44578	4.57534	TRUE	6.15088e-12
CTRG_00295	23.8328	1	4.57488	TRUE	3.88594e-08
CTRG_01916	58.9888	2.53813	4.5386	TRUE	5.33931e-10
CTRG_03295	34.4643	1.49429	4.52757	TRUE	1.73694e-05
CTRG_05978	45.027	1.95437	4.52602	TRUE	6.05706e-12
CTRG_03441	200.55	8.71031	4.52509	TRUE	3.34716e-10
CTRG_01829	37.2344	1.61908	4.52339	TRUE	2.24203e-05
CTRG_02529	47.407	2.0714	4.51642	TRUE	1.00198e-07
CTRG_00302	25.5988	1.1672	4.45495	TRUE	0.000155849
CTRG_02361	64.223	2.98691	4.42636	TRUE	1.4605e-08
CTRG_02550	28.4171	1.32864	4.41874	TRUE	1.64498e-06
CTRG_00064	95.4676	4.47554	4.41488	TRUE	1.8975e-08
CTRG_01237	81.1388	3.85513	4.39554	TRUE	4.14e-12
CTRG_01342	44.5301	2.11913	4.39324	TRUE	6.27355e-08
CTRG_02543	35.5398	1.72141	4.36778	TRUE	2.04377e-05
CTRG_06203	1261.09	61.1027	4.3673	TRUE	3.91045e-07
CTRG_04599	77.3955	3.76721	4.36068	TRUE	7.3736e-11
CTRG_04501	55.7603	2.74109	4.34642	TRUE	3.93743e-09
CTRG_03801	80.5219	3.98214	4.33777	TRUE	7.18444e-07
CTRG_03270	41.9742	2.09112	4.32715	TRUE	8.18812e-08
CTRG_01050	136.674	6.95718	4.29609	TRUE	1.66256e-15
CTRG_05906	95.7614	4.94138	4.27646	TRUE	3.32718e-06
CTRG_05948	26.7887	1.46052	4.19707	TRUE	1.513e-05
CTRG_03727	115.956	6.43644	4.17118	TRUE	8.98528e-08
CTRG_02032	4932.67	275.172	4.16396	TRUE	3.91181e-13
CTRG_01656	63.4432	3.57023	4.15138	TRUE	5.02039e-07
CTRG_02102	23.5244	1.32953	4.14517	TRUE	1.88393e-05
CTRG_04391	83.6366	4.72866	4.14463	TRUE	7.10371e-09
CTRG_03341	71.9901	4.07825	4.14178	TRUE	2.2312e-06
CTRG_03478	204.721	11.7159	4.12712	TRUE	1.38918e-16
CTRG_05359	112.519	6.51283	4.11074	TRUE	6.797e-08
CTRG_03273	58.4769	3.44987	4.08325	TRUE	2.0814e-10
CTRG_02440	218.685	12.9202	4.08116	TRUE	4.35959e-10
CTRG_05940	43.3043	2.58984	4.06357	TRUE	2.68862e-06
CTRG_05928	45.5415	2.73201	4.05915	TRUE	2.33667e-06
CTRG_00110	80.7213	4.8804	4.04788	TRUE	0.000178361
CTRG_03991	18.5171	1.12324	4.04312	TRUE	2.07258e-05
CTRG_01522	60.6227	3.74961	4.01504	TRUE	4.87954e-09
CTRG_05746	20.7799	1.28756	4.01248	TRUE	3.50069e-05
CTRG_01374	38.8345	2.40714	4.01195	TRUE	9.54123e-06
CTRG_02878	40.644	2.5637	3.98674	TRUE	4.51879e-05
CTRG_03861	26.5341	1.69969	3.9645	TRUE	4.98693e-05
CTRG_01245	50.1569	3.2325	3.95572	TRUE	7.54242e-07
CTRG_01628	24.5541	1.61952	3.92232	TRUE	2.52855e-05
CTRG_02110	61.8046	4.09563	3.91556	TRUE	0.000229557
CTRG_02700	73.9272	4.91359	3.91126	TRUE	1.46932e-12
CTRG_03294	17.5715	1.17008	3.90856	TRUE	0.000105799
CTRG_00633	25.0814	1.67744	3.90228	TRUE	0.000173721
CTRG_04184	129.445	8.79985	3.87872	TRUE	3.75433e-09
CTRG_05482	3134.91	214.543	3.86908	TRUE	3.91986e-10
CTRG_04878	50.371	3.45076	3.86761	TRUE	3.88497e-05
CTRG_02844	97.5142	6.76693	3.84904	TRUE	1.57572e-06
CTRG_02996	126.966	8.87269	3.83892	TRUE	0.000230847
CTRG_01989	14.2358	1	3.83145	TRUE	1.43185e-05
CTRG_03430	14.8015	1.04108	3.82959	TRUE	4.14855e-05
CTRG_02306	46.2474	3.27557	3.81955	TRUE	1.02817e-05
CTRG_00560	14.6284	1.04108	3.81262	TRUE	0.000253306
CTRG_04669	387.095	27.8024	3.79941	TRUE	5.2421e-13
CTRG_01767	33.2641	2.42287	3.77918	TRUE	7.79844e-06
CTRG_01005	179.959	13.1975	3.76934	TRUE	2.49637e-13
CTRG_00286	264.499	19.6288	3.75222	TRUE	3.45456e-10
CTRG_04458	24.9643	1.86866	3.73979	TRUE	5.68912e-05
CTRG_01711	111.339	8.4599	3.71817	TRUE	3.90569e-09
CTRG_02463	36.414	2.77752	3.71262	TRUE	0.000267177
CTRG_02466	13.1044	1	3.71197	TRUE	2.63772e-05
CTRG_05222	35.7129	2.72735	3.71087	TRUE	9.35401e-05
CTRG_04827	34.7344	2.68109	3.69547	TRUE	2.09634e-05
CTRG_04460	470.402	36.509	3.68757	TRUE	7.47654e-24
CTRG_05048	27.2985	2.12666	3.68216	TRUE	5.13328e-06
CTRG_04776	604.453	47.3498	3.6742	TRUE	2.16479e-24
CTRG_00219	21.7255	1.70235	3.67379	TRUE	0.000558204
CTRG_01760	90.0172	7.07022	3.67037	TRUE	5.72638e-08
CTRG_05540	30.7897	2.42375	3.66713	TRUE	1.70382e-05
CTRG_00652	21.0829	1.66149	3.66552	TRUE	0.00131814
CTRG_02917	41.7345	3.31311	3.65498	TRUE	5.77896e-05
CTRG_05075	14.6284	1.16454	3.65094	TRUE	0.000669863
CTRG_01210	84.7168	6.8035	3.6383	TRUE	5.07298e-08
CTRG_04552	41.156	3.35951	3.61478	TRUE	4.14855e-05
CTRG_03939	12.1972	1	3.60848	TRUE	0.000246627
CTRG_00902	35.7842	2.95092	3.60009	TRUE	0.000648931
CTRG_03043	58.4743	4.87592	3.58406	TRUE	9.42694e-06
CTRG_05500	264.03	22.0491	3.58191	TRUE	4.62047e-09
CTRG_01142	18.5043	1.54578	3.58145	TRUE	1.02817e-05
CTRG_01917	14.8857	1.24648	3.57799	TRUE	0.000703564
CTRG_04658	15.1429	1.288	3.55543	TRUE	0.00104431
CTRG_04145	56.5529	4.81282	3.55465	TRUE	2.23333e-09
CTRG_04425	41.4388	3.58263	3.53189	TRUE	5.26288e-05
CTRG_02621	1090.23	94.6153	3.52641	TRUE	2.21165e-24
CTRG_01043	169.603	14.8815	3.51057	TRUE	2.04353e-07
CTRG_03324	60.3526	5.30361	3.50837	TRUE	0.000166682
CTRG_03753	35.2771	3.11879	3.49967	TRUE	7.81504e-05
CTRG_05986	17.9971	1.61642	3.47689	TRUE	0.00181885
CTRG_05889	430.988	38.7325	3.47603	TRUE	9.82776e-16
CTRG_03292	15.6629	1.41435	3.46914	TRUE	2.96741e-05
CTRG_02427	129.302	11.732	3.46222	TRUE	1.82058e-11
CTRG_02737	33.1086	3.01691	3.45606	TRUE	0.000650812
CTRG_06150	92.163	8.43451	3.44981	TRUE	6.25567e-06
CTRG_01841	24.2712	2.24791	3.43259	TRUE	0.000105799
CTRG_03325	23.6213	2.19819	3.4257	TRUE	6.78633e-05
CTRG_04722	35.6543	3.32065	3.42454	TRUE	6.8529e-07
CTRG_02841	53.9358	5.04045	3.41962	TRUE	0.00338071
CTRG_05716	91.9284	8.59498	3.41895	TRUE	8.52079e-12
CTRG_06167	20.2142	1.90465	3.40778	TRUE	0.000727561
CTRG_04447	44.2956	4.17792	3.40631	TRUE	4.48726e-06
CTRG_03052	35.7385	3.38441	3.4005	TRUE	0.00227094
CTRG_02435	271.93	26.2292	3.37399	TRUE	3.93302e-19
CTRG_01920	197.856	19.1919	3.36588	TRUE	1.14378e-10
CTRG_04168	10.2886	1	3.36297	TRUE	0.000229557
CTRG_06099	320.575	31.2169	3.36026	TRUE	1.79294e-12
CTRG_02210	13.6701	1.3344	3.35676	TRUE	0.000564346
CTRG_04712	160.867	15.7146	3.3557	TRUE	1.49687e-10
CTRG_05143	92.2288	9.01928	3.35413	TRUE	8.47661e-05
CTRG_00488	133.55	13.1557	3.34362	TRUE	3.74364e-05
CTRG_02877	27.4716	2.73201	3.32991	TRUE	0.00173734
CTRG_00457	327.644	32.6346	3.32765	TRUE	2.08234e-08
CTRG_00328	37.9885	3.82601	3.31165	TRUE	1.93097e-05
CTRG_05231	66.4785	6.70596	3.30937	TRUE	1.32932e-08
CTRG_00113	29.1102	2.96067	3.29753	TRUE	8.02429e-05
CTRG_05935	15.3087	1.578	3.27818	TRUE	0.00769792
CTRG_01514	58.0616	5.99218	3.27643	TRUE	0.00020188
CTRG_00714	81.59	8.46021	3.26963	TRUE	6.85286e-09
CTRG_01141	38.0445	3.98812	3.25391	TRUE	0.000370899
CTRG_03843	114.779	12.044	3.25247	TRUE	3.01611e-07
CTRG_00254	324.873	34.1537	3.24976	TRUE	2.56929e-06
CTRG_03258	12.6356	1.3344	3.24323	TRUE	0.00192654
CTRG_03094	39.3417	4.20216	3.22686	TRUE	0.00460247
CTRG_02980	177.421	19.1311	3.21319	TRUE	2.5555e-07
CTRG_02326	18.7286	2.02833	3.20688	TRUE	0.00847862
CTRG_03308	55.08	5.98277	3.20264	TRUE	9.57586e-05
CTRG_04659	11.4786	1.25246	3.1961	TRUE	0.00110551
CTRG_06064	30.8153	3.37236	3.19182	TRUE	0.00559807
CTRG_00718	25.9987	2.87054	3.17905	TRUE	0.000100394
CTRG_04203	993.131	110.296	3.17061	TRUE	9.49155e-19
CTRG_01885	1130.29	125.836	3.16708	TRUE	2.69019e-07
CTRG_01173	25.6727	2.86566	3.16329	TRUE	0.000114112
CTRG_05951	373.628	42.3675	3.14057	TRUE	0.000416702
CTRG_02649	42.3459	4.80905	3.1384	TRUE	0.00402404
CTRG_01471	41.0085	4.68471	3.12989	TRUE	0.0031651
CTRG_06242	209.922	24.0341	3.1267	TRUE	7.59141e-06
CTRG_05539	77.054	8.83791	3.12409	TRUE	1.44027e-08
CTRG_02972	720.923	82.9056	3.1203	TRUE	4.10662e-10
CTRG_00303	22.4185	2.58453	3.11672	TRUE	0.00357612
CTRG_05514	127.401	14.7289	3.11266	TRUE	2.23333e-09
CTRG_04209	30.8153	3.57599	3.10723	TRUE	0.00817804
CTRG_01832	13.2013	1.53493	3.10444	TRUE	0.00409337
CTRG_04144	29.6583	3.46582	3.09717	TRUE	0.000369281
CTRG_00109	15.3087	1.79204	3.09467	TRUE	0.00866284
CTRG_06142	56.0713	6.57549	3.09209	TRUE	5.27834e-05
CTRG_00395	38.8345	4.63002	3.06825	TRUE	0.00288691
CTRG_00280	30.7513	3.73544	3.0413	TRUE	0.000198654
CTRG_05530	26.3913	3.21336	3.03791	TRUE	0.00123644
CTRG_05529	44.716	5.44653	3.03738	TRUE	0.00109658
CTRG_03145	196.981	24.0979	3.03108	TRUE	1.84451e-09
CTRG_03067	970.096	118.839	3.02912	TRUE	7.55475e-13
CTRG_03629	67.9514	8.34725	3.02513	TRUE	5.79696e-05
CTRG_02868	20.9073	2.57101	3.0236	TRUE	0.00332442
CTRG_05834	51.8669	6.40133	3.01837	TRUE	0.000613696
CTRG_06226	57.9624	7.1831	3.01244	TRUE	0.000167517
CTRG_01123	152.418	18.9114	3.0107	TRUE	1.27076e-05
CTRG_04801	23.9602	2.98558	3.00455	TRUE	0.0080286
CTRG_03679	105.192	13.1506	2.99982	TRUE	0.00177662
CTRG_02305	22.8873	2.86721	2.99683	TRUE	0.00103645
CTRG_02442	12.9185	1.62506	2.99087	TRUE	0.00349663
CTRG_00301	95.7358	12.0478	2.99029	TRUE	0.00627259
CTRG_01510	20.3416	2.57411	2.98228	TRUE	0.00282506
CTRG_00298	8.86148	1.12324	2.97988	TRUE	0.00684956
CTRG_04129	25.4154	3.2376	2.97271	TRUE	0.00659143
CTRG_02666	45.858	5.85644	2.96908	TRUE	0.00559998
CTRG_06031	432.047	55.6312	2.95722	TRUE	4.30305e-10
CTRG_01160	181.055	23.4018	2.95174	TRUE	7.93832e-09
CTRG_02647	69.3913	8.97586	2.95063	TRUE	1.73694e-05
CTRG_05177	55.7453	7.21465	2.94985	TRUE	0.000107883
CTRG_01139	8.0129	1.04108	2.94424	TRUE	0.00368178
CTRG_03622	108.339	14.086	2.94322	TRUE	9.79928e-06
CTRG_03257	69.1999	9.10987	2.92527	TRUE	9.66961e-06
CTRG_02636	88.2209	11.6835	2.91665	TRUE	1.9731e-05
CTRG_02540	17.4058	2.33074	2.90071	TRUE	0.00720042
CTRG_05965	177.276	23.7897	2.89759	TRUE	0.00187146
CTRG_02802	54.7156	7.34366	2.89738	TRUE	4.14855e-05
CTRG_01508	114.774	15.467	2.89153	TRUE	5.17778e-08
CTRG_03045	111.525	15.0379	2.89069	TRUE	0.000273954
CTRG_02229	122.317	16.5007	2.89002	TRUE	6.11915e-05
CTRG_00534	13.4842	1.82492	2.88536	TRUE	0.0097266
CTRG_03432	225.659	30.5496	2.88492	TRUE	5.39021e-07
CTRG_05506	1329.5	180.735	2.87893	TRUE	4.04445e-09
CTRG_02132	63.2013	8.60881	2.87607	TRUE	0.000195799
CTRG_04116	9.99291	1.37548	2.86097	TRUE	0.00747733
CTRG_04849	7.50574	1.04108	2.84991	TRUE	0.00667123
CTRG_04900	25.7744	3.58508	2.84586	TRUE	0.00477365
CTRG_05345	136.753	19.0487	2.84381	TRUE	0.000178361
CTRG_03893	19.4498	2.71131	2.84269	TRUE	0.0060382
CTRG_02660	34.0743	4.75326	2.84169	TRUE	0.000394812
CTRG_01270	7.16433	1	2.84083	TRUE	0.0047301
CTRG_03611	7.73004	1.08504	2.83273	TRUE	0.00559531
CTRG_04617	91.3601	12.8313	2.8319	TRUE	0.00350438
CTRG_03437	34.3699	4.86963	2.81926	TRUE	1.95158e-05
CTRG_01388	56.5273	8.03324	2.81489	TRUE	6.38241e-05
CTRG_02767	116.203	16.6775	2.80068	TRUE	1.09281e-05
CTRG_05894	38.7529	5.56356	2.80023	TRUE	2.69664e-05
CTRG_01371	21.84	3.1363	2.79984	TRUE	0.00268373
CTRG_05139	179.253	26.1577	2.77669	TRUE	4.15123e-08
CTRG_03993	34.4387	5.0573	2.76759	TRUE	0.00129004
CTRG_02509	29.5741	4.38465	2.7538	TRUE	0.000338163
CTRG_05949	397.862	59.3122	2.74587	TRUE	1.27667e-08
CTRG_02618	149.64	22.3562	2.74275	TRUE	4.45047e-07
CTRG_01322	24.1157	3.61086	2.73956	TRUE	0.00296251
CTRG_05762	55.8957	8.37251	2.739	TRUE	0.00375838
CTRG_03461	28.1727	4.26793	2.72269	TRUE	0.00955101
CTRG_06061	166.459	25.3722	2.71385	TRUE	5.80942e-06
CTRG_05962	66.8558	10.2358	2.70742	TRUE	0.00285225
CTRG_00996	99.6808	15.3042	2.70339	TRUE	0.000432598
CTRG_05820	123.961	19.0737	2.70023	TRUE	0.00119763
CTRG_01286	29.2913	4.5102	2.69921	TRUE	0.00808894
CTRG_00011	23.453	3.64929	2.68409	TRUE	0.00405367
CTRG_04031	867.78	135.46	2.67946	TRUE	3.14449e-05
CTRG_00809	165.383	25.8919	2.67524	TRUE	5.61301e-05
CTRG_02601	65.0588	10.292	2.66022	TRUE	0.000294844
CTRG_01131	26.5772	4.2202	2.65481	TRUE	0.00547632
CTRG_02887	133.927	21.4052	2.64541	TRUE	1.06001e-05
CTRG_01961	51.8259	8.28672	2.6448	TRUE	0.00163348
CTRG_04136	92.8688	14.9868	2.6315	TRUE	0.00041676
CTRG_04796	209.642	34.0486	2.62226	TRUE	3.87234e-07
CTRG_05997	6.10425	1	2.60981	TRUE	0.00476948
CTRG_02374	284.177	46.5966	2.60849	TRUE	0.00382455
CTRG_03291	80.0509	13.1363	2.60736	TRUE	3.82542e-05
CTRG_02441	48.1641	7.93933	2.60087	TRUE	0.00383172
CTRG_00603	74.8296	12.4492	2.58755	TRUE	7.8982e-05
CTRG_06196	161.997	27.1445	2.57723	TRUE	4.71021e-08
CTRG_02718	64.9881	10.8897	2.57721	TRUE	0.00585228
CTRG_00099	22.1229	3.70898	2.57645	TRUE	0.00449142
CTRG_01991	60.5231	10.1489	2.57616	TRUE	0.00547632
CTRG_04672	13.7414	2.33007	2.56009	TRUE	0.00443829
CTRG_03948	91.7681	15.628	2.55386	TRUE	5.1722e-05
CTRG_01793	127.528	21.8021	2.54828	TRUE	3.20275e-06
CTRG_02106	39.7241	6.82397	2.54133	TRUE	0.00526954
CTRG_04193	148.32	25.5555	2.537	TRUE	2.68392e-07
CTRG_05774	63.3927	10.97	2.53075	TRUE	3.0272e-05
CTRG_03120	39.9228	6.91964	2.52844	TRUE	0.00806207
CTRG_04354	290.898	51.0539	2.51042	TRUE	0.000363729
CTRG_00464	219.845	38.6251	2.50888	TRUE	0.000175198
CTRG_01187	281.209	49.4286	2.50822	TRUE	9.6365e-08
CTRG_00491	66.5755	11.9151	2.48221	TRUE	7.83807e-05
CTRG_03297	68.9858	12.3801	2.47828	TRUE	0.000277257
CTRG_02307	173	31.4488	2.4597	TRUE	4.21163e-08
CTRG_02697	60.9487	11.0812	2.45948	TRUE	5.13271e-05
CTRG_04333	148.868	27.1402	2.45553	TRUE	0.000215599
CTRG_04688	28.9115	5.28819	2.4508	TRUE	0.00105639
CTRG_01427	95.4757	17.5478	2.44384	TRUE	3.4334e-06
CTRG_04174	264.461	48.6407	2.44282	TRUE	2.09482e-06
CTRG_01021	468.707	86.3251	2.44084	TRUE	2.03704e-06
CTRG_00318	37.1656	6.84768	2.44028	TRUE	0.00163441
CTRG_01356	62.2203	11.4641	2.44026	TRUE	0.00314183
CTRG_01211	22.4771	4.16862	2.43081	TRUE	0.00242138
CTRG_01948	39.757	7.4497	2.41596	TRUE	0.00238392
CTRG_02981	23.8072	4.49814	2.404	TRUE	0.00349572
CTRG_05828	46.2042	8.73785	2.40267	TRUE	0.000387116
CTRG_00319	68.8512	13.0973	2.39421	TRUE	0.000272119
CTRG_02449	86.8754	16.6353	2.3847	TRUE	0.000825753
CTRG_01124	58.9383	11.2867	2.38459	TRUE	0.00140523
CTRG_02765	83.5726	16.0817	2.37761	TRUE	0.00192654
CTRG_05258	148.093	28.5211	2.3764	TRUE	0.000200687
CTRG_02294	36.1487	6.98989	2.3706	TRUE	0.0060343
CTRG_05953	163.653	31.6853	2.36876	TRUE	0.00553061
CTRG_01482	65.5	12.7231	2.36405	TRUE	0.000333274
CTRG_04446	288.484	56.1409	2.36137	TRUE	2.07014e-09
CTRG_03910	46.3085	9.02949	2.35856	TRUE	0.00397345
CTRG_02592	60.7957	11.8664	2.35708	TRUE	4.51622e-05
CTRG_00229	24.4571	4.79169	2.35165	TRUE	0.00290982
CTRG_00062	108.495	21.2649	2.35109	TRUE	5.45404e-05
CTRG_03393	161.023	31.8017	2.34009	TRUE	1.30959e-07
CTRG_04589	130.678	25.9838	2.33033	TRUE	0.000227794
CTRG_02053	35.7385	7.18053	2.31532	TRUE	0.00187146
CTRG_05447	211.696	42.7263	2.3088	TRUE	7.18444e-07
CTRG_00193	38.4525	7.77625	2.30593	TRUE	0.00574718
CTRG_05622	251.9	51.088	2.3018	TRUE	8.14431e-07
CTRG_03915	37.0126	7.52734	2.29781	TRUE	0.00129627
CTRG_04228	78.8145	16.0627	2.29475	TRUE	0.000618305
CTRG_05796	145.44	29.7125	2.29128	TRUE	0.00559807
CTRG_03017	78.7588	16.1169	2.28887	TRUE	0.00446324
CTRG_05146	404.803	83.004	2.28597	TRUE	2.75966e-05
CTRG_05145	164.002	33.6575	2.28472	TRUE	5.1722e-05
CTRG_03601	65.8111	13.5392	2.28119	TRUE	0.00118798
CTRG_04608	45.5086	9.36831	2.28028	TRUE	0.00135393
CTRG_03334	133.693	27.5308	2.2798	TRUE	0.000104384
CTRG_03683	580.4	120.32	2.27017	TRUE	0.00490597
CTRG_05623	89.607	18.7399	2.2575	TRUE	0.00122297
CTRG_00196	144.09	30.4947	2.24033	TRUE	1.37504e-05
CTRG_06030	640.572	135.809	2.23778	TRUE	2.38741e-08
CTRG_05078	66.9729	14.2621	2.23139	TRUE	3.88531e-05
CTRG_03459	26.2256	5.59414	2.22899	TRUE	0.00454831
CTRG_05207	155.626	33.3463	2.22248	TRUE	2.90636e-07
CTRG_00900	77.3903	16.6233	2.21894	TRUE	0.00323197
CTRG_00030	43.0214	9.26541	2.21513	TRUE	0.00583163
CTRG_03333	52.4655	11.3371	2.21032	TRUE	0.000662438
CTRG_05014	101.001	21.9496	2.2021	TRUE	0.00128761
CTRG_01973	115.643	25.3144	2.19164	TRUE	6.94302e-05
CTRG_04265	165.725	36.6111	2.17844	TRUE	5.78651e-05
CTRG_04555	85.6214	18.9386	2.17664	TRUE	0.000553071
CTRG_01079	342.513	75.9856	2.17236	TRUE	4.76783e-06
CTRG_03866	104.39	23.2686	2.16553	TRUE	0.00436493
CTRG_05019	83.1013	18.5379	2.1644	TRUE	0.000211061
CTRG_05417	82.9531	18.5176	2.1634	TRUE	0.00885307
CTRG_00458	105.284	23.6081	2.15694	TRUE	0.000941789
CTRG_00909	321.737	72.8908	2.14207	TRUE	0.00106888
CTRG_03682	362.3	82.638	2.13231	TRUE	2.46676e-05
CTRG_04702	187.52	42.9035	2.12788	TRUE	0.00865787
CTRG_03961	141.21	32.6716	2.11173	TRUE	0.000234287
CTRG_01247	107.292	24.8683	2.10916	TRUE	0.000816607
CTRG_00850	298.117	69.1914	2.10721	TRUE	3.50932e-05
CTRG_04246	87.1326	20.2399	2.10601	TRUE	5.8281e-05
CTRG_03111	153.86	35.8099	2.10319	TRUE	0.00375838
CTRG_00584	186.72	44.0603	2.08332	TRUE	0.000316825
CTRG_03942	1058.19	250.14	2.08079	TRUE	1.46648e-05
CTRG_00008	87.2856	20.6631	2.07869	TRUE	0.000552074
CTRG_02332	102	24.2234	2.07409	TRUE	0.0062126
CTRG_01673	4564.5	1084.2	2.07383	TRUE	0.00171292
CTRG_01751	136.564	32.7749	2.05892	TRUE	2.78406e-05
CTRG_04342	78.3358	18.8275	2.05683	TRUE	0.00458458
CTRG_02094	116.033	27.9403	2.05412	TRUE	1.37504e-05
CTRG_03263	45.58	10.986	2.05273	TRUE	0.003087
CTRG_02573	129.366	31.298	2.04731	TRUE	4.51622e-05
CTRG_03032	171.035	41.3879	2.04701	TRUE	0.0097266
CTRG_05032	178.408	43.1947	2.04625	TRUE	6.01731e-05
CTRG_05829	1691.44	410.783	2.04181	TRUE	1.15585e-09
CTRG_04329	62.9569	15.2915	2.04163	TRUE	0.000703564
CTRG_00788	93.1542	22.7126	2.03613	TRUE	0.00548904
CTRG_04611	209.982	51.4242	2.02974	TRUE	0.00174142
CTRG_03046	75.4945	18.6933	2.01385	TRUE	0.00712137
CTRG_02100	217.394	54.7713	1.98882	TRUE	4.80443e-05
CTRG_02620	231.573	59.1177	1.9698	TRUE	0.000187879
CTRG_04941	55.5514	14.1991	1.96802	TRUE	0.00540036
CTRG_01365	181.397	46.6831	1.95818	TRUE	4.23233e-06
CTRG_06032	110.35	28.5543	1.95031	TRUE	0.00255179
CTRG_06149	385.646	100.932	1.93389	TRUE	8.14431e-07
CTRG_04382	322.848	85.2014	1.92191	TRUE	0.00033756
CTRG_04987	73.5829	19.446	1.9199	TRUE	0.00215073
CTRG_04364	34.9613	9.27707	1.91402	TRUE	0.0066557
CTRG_02055	138.29	36.8599	1.90757	TRUE	5.61301e-05
CTRG_00179	187.571	50.6781	1.888	TRUE	0.000151884
CTRG_01952	299.093	81.0251	1.88415	TRUE	0.000582271
CTRG_06059	134.485	36.4816	1.8822	TRUE	0.00350438
CTRG_00834	274.539	74.8007	1.87589	TRUE	0.000284053
CTRG_04026	406.567	111.004	1.87288	TRUE	4.28103e-06
CTRG_01214	88.1085	24.7949	1.82924	TRUE	0.00198619
CTRG_06103	290.741	83.6479	1.79733	TRUE	3.18668e-05
CTRG_04081	103.954	29.9699	1.79436	TRUE	0.00533827
CTRG_04892	912.32	264.606	1.7857	TRUE	0.001337
CTRG_01724	453.885	132.021	1.78156	TRUE	0.000559244
CTRG_03300	86.6511	25.4286	1.76876	TRUE	0.00249128
CTRG_05208	504.156	148.129	1.76702	TRUE	0.000531692
CTRG_02474	126.293	37.6394	1.74645	TRUE	0.00336769
CTRG_00352	1519.49	457.489	1.73178	TRUE	1.58522e-05
CTRG_01100	182.775	55.487	1.71985	TRUE	0.00101434
CTRG_02952	131.651	40.3721	1.70529	TRUE	0.00681697
CTRG_04276	115.854	35.6999	1.69832	TRUE	0.000336406
CTRG_02008	235.969	73.0913	1.69082	TRUE	0.000567896
CTRG_03706	126.323	39.2119	1.68775	TRUE	0.00549632
CTRG_02519	233.252	72.8146	1.67959	TRUE	0.000373485
CTRG_01960	71.8096	22.4308	1.6787	TRUE	0.00655899
CTRG_02347	266.932	84.1973	1.66463	TRUE	0.0066557
CTRG_00519	262.651	83.292	1.6569	TRUE	0.00573886
CTRG_05586	218.304	69.4875	1.65151	TRUE	0.00338985
CTRG_01310	63.6115	20.2842	1.64893	TRUE	0.00684956
CTRG_05111	286.761	92.4361	1.63332	TRUE	4.41473e-05
CTRG_01119	66.1115	21.3173	1.63287	TRUE	0.00622408
CTRG_03936	236.687	76.3689	1.63192	TRUE	0.000843426
CTRG_04485	80.1197	26.1067	1.61774	TRUE	0.00452051
CTRG_02067	134.464	44.0532	1.60991	TRUE	0.00163348
CTRG_00461	56.3414	18.5901	1.59966	TRUE	0.00971032
CTRG_05096	205.616	68.4655	1.5865	TRUE	0.000333274
CTRG_06082	215.141	73.8949	1.54174	TRUE	0.00107375
CTRG_04254	171.331	59.1271	1.53489	TRUE	0.000627761
CTRG_01775	106	37.3886	1.50339	TRUE	0.00283652
CTRG_00125	1622.02	4593.49	-1.50179	TRUE	0.00124302
CTRG_01726	101.543	293.288	-1.53022	TRUE	0.00144883
CTRG_03698	129.452	375.439	-1.53616	TRUE	0.0067113
CTRG_01253	151.569	441.57	-1.54267	TRUE	0.00082484
CTRG_00043	72.5027	211.474	-1.54437	TRUE	0.00996756
CTRG_04296	176.726	515.474	-1.54439	TRUE	0.00172882
CTRG_05173	99.0712	290.32	-1.55111	TRUE	0.00830426
CTRG_00338	129.681	384.33	-1.56737	TRUE	0.000611299
CTRG_04312	57.2741	169.963	-1.56927	TRUE	0.00848363
CTRG_00923	88.2081	267.53	-1.60072	TRUE	0.00805176
CTRG_05116	75.2574	230.402	-1.61425	TRUE	0.00132554
CTRG_01636	248.89	775.675	-1.63994	TRUE	0.00242138
CTRG_02501	1107.47	3452.37	-1.64032	TRUE	0.000981966
CTRG_04014	99.6216	314.936	-1.66053	TRUE	0.000938561
CTRG_04020	104.695	332.483	-1.66708	TRUE	0.0040736
CTRG_02944	88.5927	282.052	-1.6707	TRUE	0.00228026
CTRG_03343	362.646	1156.08	-1.67261	TRUE	0.00469553
CTRG_04273	409.039	1308.25	-1.67733	TRUE	4.72527e-06
CTRG_05293	72.8697	235.554	-1.69266	TRUE	0.00295547
CTRG_05099	41.1688	133.851	-1.70101	TRUE	0.00680064
CTRG_04024	101.253	332.221	-1.71418	TRUE	0.00242138
CTRG_05234	208.321	688.467	-1.72458	TRUE	0.0021514
CTRG_05159	131.483	437.83	-1.7355	TRUE	0.00235242
CTRG_04285	105.477	352.733	-1.74164	TRUE	0.00249888
CTRG_04718	348.507	1169.54	-1.74668	TRUE	1.83458e-05
CTRG_04004	351.7	1185.36	-1.75291	TRUE	2.42841e-06
CTRG_02495	61.3487	206.838	-1.7534	TRUE	0.00547632
CTRG_00937	79.7117	270.322	-1.76181	TRUE	0.00121925
CTRG_00129	91.913	314.466	-1.77456	TRUE	0.000782028
CTRG_03987	69.2054	237.875	-1.78125	TRUE	0.00153085
CTRG_03624	37.7031	130.522	-1.79154	TRUE	0.00707365
CTRG_00601	278.672	965.401	-1.79256	TRUE	0.00152567
CTRG_05248	98.5695	345.149	-1.80801	TRUE	0.000784891
CTRG_01094	28.5141	100.687	-1.82013	TRUE	0.00769792
CTRG_02085	150.21	531.064	-1.8219	TRUE	0.00103645
CTRG_02975	128.881	458.237	-1.83005	TRUE	0.00543893
CTRG_04728	875.768	3124.09	-1.83481	TRUE	5.26366e-05
CTRG_00556	562.431	2015.47	-1.84137	TRUE	5.65061e-05
CTRG_05975	207.134	744.197	-1.84512	TRUE	0.00109658
CTRG_01001	298.514	1072.91	-1.84567	TRUE	0.00169153
CTRG_02630	87.2903	313.762	-1.84578	TRUE	0.00336769
CTRG_05817	64.2742	233.992	-1.86415	TRUE	0.00234662
CTRG_02949	373.338	1363.81	-1.86908	TRUE	0.00294145
CTRG_04790	81.3986	302.395	-1.89336	TRUE	0.00341713
CTRG_05241	846.519	3147.97	-1.89481	TRUE	0.000427982
CTRG_04802	34.3674	127.859	-1.89545	TRUE	0.00399871
CTRG_01651	82.821	311.183	-1.9097	TRUE	0.00082484
CTRG_03002	144.66	545.227	-1.91419	TRUE	0.000688559
CTRG_02919	24.3016	93.115	-1.93796	TRUE	0.00863455
CTRG_05941	64.6716	248.013	-1.93921	TRUE	0.00163441
CTRG_00167	94.8485	367.191	-1.95283	TRUE	0.00460502
CTRG_02934	45.9342	179.959	-1.97003	TRUE	0.00233228
CTRG_00396	65.1586	255.519	-1.9714	TRUE	0.000138281
CTRG_01177	34.2986	134.537	-1.97178	TRUE	0.00271454
CTRG_04512	145.521	571.076	-1.97245	TRUE	5.79041e-05
CTRG_02260	44.6882	175.455	-1.97313	TRUE	0.00437972
CTRG_04809	186.146	733.525	-1.97841	TRUE	0.000820884
CTRG_05181	13.6115	53.9068	-1.98564	TRUE	0.00762078
CTRG_01385	73.6341	291.696	-1.98602	TRUE	0.000310957
CTRG_00667	20.6244	82.234	-1.99538	TRUE	0.00264093
CTRG_02524	27.3545	110.374	-2.01255	TRUE	0.00176065
CTRG_01632	36.6888	148.463	-2.01669	TRUE	0.00561235
CTRG_00993	36.3499	147.451	-2.02021	TRUE	0.00636669
CTRG_02650	85.7561	348.32	-2.0221	TRUE	0.00412422
CTRG_03559	27.2985	111.054	-2.02437	TRUE	0.00126513
CTRG_01536	86.1541	350.746	-2.02544	TRUE	0.000590462
CTRG_01195	82.0054	334.901	-2.02995	TRUE	0.00768022
CTRG_05210	17.0058	69.5372	-2.03176	TRUE	0.00769792
CTRG_05738	168.265	688.16	-2.03201	TRUE	0.00128751
CTRG_00663	35.7816	146.437	-2.03299	TRUE	0.00212566
CTRG_05757	222.763	912.497	-2.03431	TRUE	1.75787e-06
CTRG_02384	25.53	104.853	-2.03811	TRUE	0.000529088
CTRG_05419	127.026	524.451	-2.04568	TRUE	0.000734476
CTRG_01811	16.2414	67.5067	-2.05535	TRUE	0.00447683
CTRG_04034	109.216	458.269	-2.06902	TRUE	0.00133779
CTRG_03689	179.119	752.73	-2.07122	TRUE	0.00484441
CTRG_03546	33.8554	144.151	-2.09013	TRUE	0.00768022
CTRG_01315	1826.28	7793.78	-2.09341	TRUE	5.68008e-11
CTRG_01658	30.1984	129.211	-2.09718	TRUE	0.00465777
CTRG_04674	15.6757	67.2064	-2.10007	TRUE	0.00232274
CTRG_00596	56.8741	244.249	-2.10251	TRUE	9.45801e-05
CTRG_01799	140.69	605.83	-2.1064	TRUE	0.000522349
CTRG_00886	99.2626	429.604	-2.11369	TRUE	5.68602e-05
CTRG_00783	120.013	521.965	-2.12076	TRUE	1.56093e-05
CTRG_04493	135.958	592.55	-2.12378	TRUE	3.91777e-05
CTRG_01792	136.63	596.925	-2.12727	TRUE	0.000107999
CTRG_04071	83.8353	367.594	-2.13248	TRUE	8.52788e-05
CTRG_05808	15.477	68.1866	-2.13936	TRUE	0.00890759
CTRG_04280	62.5745	276.356	-2.14288	TRUE	3.46929e-05
CTRG_05204	76.353	337.877	-2.14574	TRUE	0.00224115
CTRG_04719	31.6127	140.429	-2.15126	TRUE	0.0047301
CTRG_01230	35.3001	157.295	-2.15573	TRUE	0.00038196
CTRG_05268	1223.87	5475.95	-2.16166	TRUE	1.91049e-06
CTRG_01937	226.547	1014.55	-2.16296	TRUE	0.000784891
CTRG_05607	32.0485	143.728	-2.16501	TRUE	0.000111804
CTRG_03112	110.383	495.675	-2.16688	TRUE	4.89893e-06
CTRG_01723	14.1772	63.7365	-2.16854	TRUE	0.00296251
CTRG_03957	12.1972	55.0205	-2.17342	TRUE	0.00250008
CTRG_05666	2997.38	13531.8	-2.17458	TRUE	2.69019e-07
CTRG_02256	36.2072	163.679	-2.17652	TRUE	0.000386054
CTRG_06068	33.4042	151.032	-2.17675	TRUE	0.000134465
CTRG_05630	66.331	300.861	-2.18134	TRUE	0.000449044
CTRG_01941	171.567	779.089	-2.18301	TRUE	9.68939e-06
CTRG_06018	62.3528	283.531	-2.18498	TRUE	0.000524038
CTRG_04854	23.453	106.682	-2.18547	TRUE	0.00205577
CTRG_00381	40.7714	185.763	-2.18783	TRUE	2.50414e-05
CTRG_04436	260.447	1189.11	-2.19082	TRUE	5.88243e-07
CTRG_04310	26.7072	122.12	-2.19301	TRUE	0.00978593
CTRG_02104	12.5514	57.7382	-2.20167	TRUE	0.004827
CTRG_00846	104.672	482.538	-2.20476	TRUE	0.00205465
CTRG_01833	638.775	2945.14	-2.20496	TRUE	1.17863e-07
CTRG_00358	6.88147	31.9637	-2.21565	TRUE	0.00847483
CTRG_02044	22.0387	102.49	-2.21737	TRUE	0.00100877
CTRG_04622	13.0458	60.7735	-2.21986	TRUE	0.00163443
CTRG_04574	19.2687	90.4246	-2.23046	TRUE	0.00585228
CTRG_03518	17.3728	81.8221	-2.23566	TRUE	0.000738697
CTRG_01641	21.7127	103.007	-2.24614	TRUE	0.00375692
CTRG_01455	53.3829	254.259	-2.25185	TRUE	2.73206e-06
CTRG_00420	19.7758	94.558	-2.25746	TRUE	0.00405367
CTRG_01932	92.0327	445.532	-2.27531	TRUE	8.68086e-05
CTRG_02367	59.8246	290.056	-2.27752	TRUE	0.0074633
CTRG_02886	9.2285	45.1658	-2.29106	TRUE	0.00885307
CTRG_01179	17.8544	87.4858	-2.29277	TRUE	0.00546856
CTRG_03668	105.877	521.091	-2.29914	TRUE	0.000165087
CTRG_04913	44.8331	221.926	-2.30744	TRUE	0.000940968
CTRG_01902	17.5715	87.582	-2.31739	TRUE	0.00234662
CTRG_04960	22.0387	109.895	-2.31801	TRUE	0.00220529
CTRG_01059	8.0129	40.1238	-2.32406	TRUE	0.00774023
CTRG_00485	63.9657	321.008	-2.32724	TRUE	0.0028071
CTRG_04654	96.617	487.557	-2.33522	TRUE	0.000807455
CTRG_02556	112.671	570.614	-2.34039	TRUE	7.57763e-08
CTRG_04449	45.9598	233.964	-2.34784	TRUE	3.94298e-05
CTRG_01445	17.2887	88.8486	-2.36152	TRUE	0.00230439
CTRG_00378	30.1143	154.765	-2.36156	TRUE	0.00371674
CTRG_03972	44.8459	231.223	-2.36624	TRUE	0.000396143
CTRG_02156	18.9858	98.3466	-2.37295	TRUE	0.0019289
CTRG_01605	25.2087	130.641	-2.37362	TRUE	0.00806207
CTRG_05062	75.7697	397.34	-2.39068	TRUE	0.000169463
CTRG_03180	465.807	2456.18	-2.39861	TRUE	4.10662e-10
CTRG_03201	111.176	586.794	-2.40001	TRUE	9.5181e-07
CTRG_00449	21.6157	114.367	-2.40352	TRUE	0.000928089
CTRG_03867	6.88147	36.8559	-2.42111	TRUE	0.00919845
CTRG_06046	106.82	572.343	-2.42169	TRUE	2.20627e-05
CTRG_01345	29.76	159.848	-2.42525	TRUE	0.000180311
CTRG_03231	24.4443	131.431	-2.42674	TRUE	0.00232671
CTRG_02396	73.1372	398.003	-2.4441	TRUE	0.000363729
CTRG_02648	11.42	62.51	-2.45252	TRUE	0.000650812
CTRG_06135	9.99291	54.8794	-2.45729	TRUE	0.00970833
CTRG_01606	43.9158	241.833	-2.4612	TRUE	0.00419545
CTRG_00948	22.3801	123.254	-2.46134	TRUE	0.00637077
CTRG_05581	34.4845	190.418	-2.46515	TRUE	0.00234848
CTRG_04649	69.2229	384.993	-2.47551	TRUE	2.47823e-06
CTRG_02297	30.0685	169.241	-2.49276	TRUE	1.03925e-05
CTRG_05404	13.0458	73.719	-2.49845	TRUE	0.000521095
CTRG_03390	103.959	595.598	-2.51833	TRUE	3.9444e-08
CTRG_02984	16.723	96.5404	-2.5293	TRUE	0.000466622
CTRG_06229	4.68996	27.2115	-2.53657	TRUE	0.00666477
CTRG_00180	52.677	305.765	-2.53718	TRUE	1.33166e-07
CTRG_00388	34.6502	203.359	-2.5531	TRUE	3.88109e-05
CTRG_00793	69.6613	409.85	-2.55667	TRUE	4.43583e-07
CTRG_01684	7.53135	44.3951	-2.55942	TRUE	0.00378926
CTRG_03135	106.288	631.365	-2.5705	TRUE	0.000297138
CTRG_01477	8.29576	49.6179	-2.58042	TRUE	0.0047652
CTRG_05489	12.3527	73.9601	-2.58192	TRUE	0.00168402
CTRG_00194	82.6728	496.673	-2.58681	TRUE	2.4627e-05
CTRG_04104	25.7744	155.191	-2.59003	TRUE	0.00353892
CTRG_05616	58.9072	357.272	-2.60051	TRUE	0.00179328
CTRG_02047	34.5101	212.402	-2.62171	TRUE	3.01649e-06
CTRG_04106	12.2558	76.049	-2.63347	TRUE	0.00533699
CTRG_05338	13.1044	81.7478	-2.64113	TRUE	0.00729988
CTRG_05104	80.9811	514.267	-2.66686	TRUE	1.30289e-08
CTRG_00380	10.2758	65.4729	-2.67165	TRUE	0.00257542
CTRG_04554	28.4757	181.475	-2.67197	TRUE	0.00259269
CTRG_00211	796.355	5082.34	-2.67401	TRUE	3.35395e-08
CTRG_06170	33.1287	213.036	-2.68494	TRUE	0.00432522
CTRG_04803	10.2758	66.1696	-2.68692	TRUE	0.00623727
CTRG_00927	10.5586	68.1018	-2.68927	TRUE	0.00224196
CTRG_02204	6.88147	44.4342	-2.69088	TRUE	0.00100877
CTRG_03091	76.2688	493.027	-2.6925	TRUE	4.07789e-05
CTRG_03195	22.6044	146.373	-2.69498	TRUE	2.9352e-05
CTRG_05407	42.9197	280.151	-2.70649	TRUE	4.91836e-05
CTRG_05458	15.5915	102.875	-2.72206	TRUE	0.000564346
CTRG_02248	87.2699	577.704	-2.72677	TRUE	1.2173e-05
CTRG_04873	10.2758	68.2079	-2.73069	TRUE	0.00226675
CTRG_06155	49.9374	332.232	-2.734	TRUE	9.21422e-06
CTRG_03386	50.1313	333.889	-2.73558	TRUE	5.26e-05
CTRG_05605	124.763	833.735	-2.7404	TRUE	1.95821e-09
CTRG_00804	7.44718	50.0768	-2.74938	TRUE	0.00490597
CTRG_04733	58.0945	391.298	-2.75179	TRUE	1.89881e-06
CTRG_00853	50.1716	339.09	-2.75672	TRUE	0.00664919
CTRG_02890	22.2528	151.322	-2.76556	TRUE	0.00278924
CTRG_02523	20.1758	137.311	-2.76675	TRUE	0.00633049
CTRG_05038	45.0728	310.367	-2.78365	TRUE	7.83378e-07
CTRG_00081	12.8215	88.3817	-2.78518	TRUE	0.00265954
CTRG_04741	174.74	1208.59	-2.79004	TRUE	1.58597e-10
CTRG_03582	26.623	186.623	-2.80938	TRUE	0.00509545
CTRG_05352	20.9658	147.112	-2.81081	TRUE	0.00141807
CTRG_04729	169.781	1191.33	-2.81083	TRUE	5.90972e-11
CTRG_03746	15.0258	105.906	-2.81727	TRUE	1.99471e-05
CTRG_02122	12.2558	86.707	-2.82269	TRUE	0.00210103
CTRG_06159	6.03289	42.7076	-2.82357	TRUE	0.000516266
CTRG_01362	8.57862	61.0917	-2.83216	TRUE	0.000567896
CTRG_03394	65.38	465.699	-2.83247	TRUE	1.50448e-06
CTRG_00446	140.004	999.933	-2.83636	TRUE	3.72694e-11
CTRG_02678	1041.66	7447.04	-2.83778	TRUE	9.50439e-08
CTRG_01185	17.09	122.345	-2.83974	TRUE	0.000725845
CTRG_05921	47.2131	338.889	-2.84355	TRUE	0.00110344
CTRG_03163	1688.21	12120.6	-2.84389	TRUE	2.44935e-09
CTRG_05158	84.0333	603.74	-2.8449	TRUE	0.000763327
CTRG_00206	43.8243	315.626	-2.84842	TRUE	7.16244e-08
CTRG_03414	11.1371	80.3258	-2.85048	TRUE	0.000554723
CTRG_00053	10.2758	74.4585	-2.85719	TRUE	0.000790411
CTRG_01803	76.3376	553.425	-2.85792	TRUE	0.000206447
CTRG_02659	29.76	216.615	-2.86369	TRUE	9.02877e-06
CTRG_04191	26.3401	192.456	-2.8692	TRUE	0.000572234
CTRG_06024	39.8284	291.805	-2.87313	TRUE	3.89618e-05
CTRG_04230	15.6501	116.591	-2.89722	TRUE	0.00211197
CTRG_04527	31.2073	233.157	-2.90135	TRUE	0.00553061
CTRG_00364	13.6701	103.112	-2.91511	TRUE	0.00524741
CTRG_01175	461.597	3482.99	-2.91562	TRUE	4.54189e-08
CTRG_00044	115.271	871.443	-2.91838	TRUE	8.99208e-09
CTRG_01877	21.2487	161.982	-2.93039	TRUE	0.000175279
CTRG_04514	14.0243	107.381	-2.93674	TRUE	0.00718615
CTRG_03276	16.57	127.49	-2.94373	TRUE	0.00573288
CTRG_04786	20.9786	161.565	-2.94512	TRUE	2.99383e-06
CTRG_05068	20.7543	160.594	-2.95193	TRUE	0.000301121
CTRG_01103	12.6356	98.3536	-2.96048	TRUE	5.71337e-05
CTRG_02311	23.0044	179.371	-2.96297	TRUE	0.00392594
CTRG_00753	18.4787	144.403	-2.96617	TRUE	0.00782225
CTRG_02827	26.3401	207.2	-2.97569	TRUE	0.000310075
CTRG_02485	42.5271	335.552	-2.98008	TRUE	1.21167e-08
CTRG_04047	24.0773	190.233	-2.98203	TRUE	0.000267852
CTRG_04985	8.57862	67.9598	-2.98586	TRUE	0.000586756
CTRG_04792	22.7215	180.653	-2.99109	TRUE	0.00238392
CTRG_02221	8.08426	64.4541	-2.99508	TRUE	0.00264093
CTRG_01220	20.53	164.746	-3.00443	TRUE	0.00425463
CTRG_04100	106.476	856.923	-3.00864	TRUE	2.47076e-05
CTRG_00995	179.681	1457.47	-3.01996	TRUE	2.66799e-05
CTRG_03059	21.6615	176.011	-3.02247	TRUE	0.00418065
CTRG_06189	23.2287	191.54	-3.04366	TRUE	0.00053341
CTRG_04243	177.745	1476.09	-3.0539	TRUE	6.37786e-12
CTRG_06015	12.8215	108.169	-3.07666	TRUE	0.000982391
CTRG_03411	79.5844	671.602	-3.07705	TRUE	2.74432e-11
CTRG_01392	15.4642	131.117	-3.08386	TRUE	3.83206e-06
CTRG_04346	68.5427	581.359	-3.08435	TRUE	1.22202e-11
CTRG_00871	8.57862	73.0438	-3.08994	TRUE	0.000118986
CTRG_03522	135.588	1156.13	-3.09199	TRUE	4.86007e-16
CTRG_04882	12.0443	102.873	-3.09445	TRUE	0.00409337
CTRG_01309	48.7957	422.606	-3.11449	TRUE	5.26366e-05
CTRG_03777	18.4915	160.353	-3.11632	TRUE	8.79299e-05
CTRG_04082	10.8415	95.1089	-3.13302	TRUE	0.00011936
CTRG_03151	17.6301	154.955	-3.13574	TRUE	0.00138093
CTRG_01402	37.507	331.359	-3.14317	TRUE	3.12355e-08
CTRG_06094	168.11	1487.26	-3.14518	TRUE	5.53786e-08
CTRG_05192	85.1984	756.623	-3.15068	TRUE	4.32788e-12
CTRG_05441	6.31575	56.1304	-3.15176	TRUE	0.00020582
CTRG_03108	14.59	129.865	-3.15396	TRUE	0.00244396
CTRG_05866	61.7669	553.517	-3.16372	TRUE	2.32859e-10
CTRG_03684	20.683	186.798	-3.17497	TRUE	1.14997e-05
CTRG_01698	35.1471	322.831	-3.1993	TRUE	0.00012818
CTRG_02937	576.265	5337.18	-3.21127	TRUE	1.31878e-11
CTRG_04231	243.995	2272	-3.21904	TRUE	1.05149e-08
CTRG_04404	14.2358	133.293	-3.22701	TRUE	0.000267852
CTRG_02289	312.845	2932.73	-3.22873	TRUE	2.54349e-11
CTRG_05166	14.8857	139.869	-3.23208	TRUE	0.000197912
CTRG_01783	58.0385	547.447	-3.23764	TRUE	9.38425e-11
CTRG_03521	24.9258	236.301	-3.24491	TRUE	3.80588e-05
CTRG_04739	76.0701	723.26	-3.24911	TRUE	2.47652e-08
CTRG_02988	9.71005	92.6226	-3.25381	TRUE	0.000505318
CTRG_00575	15.7086	149.884	-3.25422	TRUE	0.00894
CTRG_05606	22.2144	212.227	-3.25604	TRUE	0.00740926
CTRG_00155	324.127	3099.8	-3.25755	TRUE	3.94926e-17
CTRG_01856	91.4718	878.831	-3.26419	TRUE	3.71523e-05
CTRG_04089	46.7773	451.463	-3.27073	TRUE	0.000393651
CTRG_00648	9.14433	89.4634	-3.29035	TRUE	6.17376e-05
CTRG_03490	32.5173	319.759	-3.29771	TRUE	8.1492e-08
CTRG_03562	41.4414	411.835	-3.31292	TRUE	1.21851e-06
CTRG_05936	68.4889	682.246	-3.31635	TRUE	4.76783e-06
CTRG_02059	105.911	1059.4	-3.32232	TRUE	1.63231e-10
CTRG_02852	39.4358	395.519	-3.32617	TRUE	3.33478e-05
CTRG_04652	343.416	3456.78	-3.3314	TRUE	3.85716e-11
CTRG_04793	35.4502	358.294	-3.33728	TRUE	0.000954015
CTRG_02317	13.7286	139.682	-3.34689	TRUE	0.00936931
CTRG_01681	19.6101	200.545	-3.35426	TRUE	0.000458681
CTRG_03780	74.1614	764.38	-3.36555	TRUE	1.05864e-08
CTRG_03702	25.833	267.643	-3.37303	TRUE	0.000410812
CTRG_03262	14.5772	152.587	-3.38785	TRUE	0.00705042
CTRG_05608	224.075	2349.9	-3.39054	TRUE	3.17597e-12
CTRG_05549	12.5386	131.579	-3.39148	TRUE	0.000112011
CTRG_05331	25.9683	272.892	-3.39351	TRUE	1.73962e-08
CTRG_01843	7.73004	81.4864	-3.39801	TRUE	5.22406e-05
CTRG_06212	26.0829	276.274	-3.40493	TRUE	1.41228e-08
CTRG_05035	343.593	3646.59	-3.40778	TRUE	6.30282e-15
CTRG_06140	20.9658	223.654	-3.41515	TRUE	3.32718e-06
CTRG_04889	146.309	1563.12	-3.41733	TRUE	2.65207e-08
CTRG_04841	16.4401	177.307	-3.43096	TRUE	2.68532e-07
CTRG_06049	83.2689	905.726	-3.44323	TRUE	2.03507e-07
CTRG_03776	14.2943	158.372	-3.4698	TRUE	0.00446324
CTRG_06154	17.8544	202.252	-3.5018	TRUE	5.53786e-08
CTRG_01463	143.74	1649.68	-3.52065	TRUE	9.25867e-15
CTRG_00260	39.3644	451.932	-3.52114	TRUE	3.64938e-06
CTRG_00055	7.22288	85.6542	-3.56788	TRUE	0.00769792
CTRG_01391	6.65717	79.1262	-3.57118	TRUE	0.0070144
CTRG_02197	8.07146	96.7571	-3.58347	TRUE	0.00614747
CTRG_00214	10.2758	123.343	-3.58536	TRUE	0.000147273
CTRG_05745	7.16433	86.2346	-3.58936	TRUE	2.25238e-06
CTRG_04983	42.0631	506.786	-3.59075	TRUE	1.13437e-05
CTRG_01575	6.88147	83.2818	-3.59721	TRUE	3.32718e-06
CTRG_02426	174.353	2127.36	-3.60898	TRUE	2.20022e-16
CTRG_03925	47.9599	592.639	-3.62725	TRUE	4.91944e-09
CTRG_00796	219.361	2724.69	-3.63471	TRUE	1.84547e-12
CTRG_03686	387.53	4859.62	-3.64846	TRUE	9.9521e-15
CTRG_05657	103.008	1294.55	-3.65162	TRUE	4.07571e-06
CTRG_05972	15.9329	200.247	-3.6517	TRUE	5.61301e-05
CTRG_02392	204.046	2569.22	-3.65437	TRUE	1.83121e-17
CTRG_02689	7.7886	98.1311	-3.65527	TRUE	0.00546321
CTRG_00191	19.3858	244.433	-3.65637	TRUE	0.0014465
CTRG_01288	164.896	2101.95	-3.6721	TRUE	2.06767e-14
CTRG_05260	6.94002	89.1353	-3.68298	TRUE	0.00655346
CTRG_03799	9.99291	128.367	-3.68323	TRUE	0.000274415
CTRG_05731	108.439	1403.59	-3.69417	TRUE	3.45456e-10
CTRG_05510	130.321	1703.4	-3.70828	TRUE	3.82933e-13
CTRG_01090	64.3072	856.624	-3.73561	TRUE	2.11518e-09
CTRG_01867	568.411	7583.87	-3.73793	TRUE	4.63933e-19
CTRG_03623	2.69715	36.1378	-3.744	TRUE	0.00866284
CTRG_01790	3.82858	51.6206	-3.75307	TRUE	0.0060838
CTRG_02516	178.135	2408.36	-3.75701	TRUE	7.38826e-15
CTRG_00407	12.2558	166.532	-3.76427	TRUE	1.36282e-06
CTRG_04090	46.4816	633.785	-3.76926	TRUE	0.000212129
CTRG_00406	2.13143	29.1685	-3.77452	TRUE	0.00845251
CTRG_04461	250.228	3428.93	-3.77645	TRUE	1.87877e-10
CTRG_02522	6.59861	90.6686	-3.78037	TRUE	2.10598e-06
CTRG_05115	125.354	1745.86	-3.79986	TRUE	1.56262e-13
CTRG_02165	119.457	1665.28	-3.8012	TRUE	3.75433e-09
CTRG_00197	152.557	2136.63	-3.80792	TRUE	5.7836e-11
CTRG_01057	7.22288	101.238	-3.80903	TRUE	0.00259269
CTRG_01930	2.69715	37.8223	-3.80973	TRUE	0.00547833
CTRG_00401	10.5586	148.148	-3.81054	TRUE	7.18444e-07
CTRG_03109	43.08	604.834	-3.81145	TRUE	1.72828e-12
CTRG_04856	340.568	4879.7	-3.84078	TRUE	1.41206e-26
CTRG_00800	5.52573	79.6945	-3.85024	TRUE	0.00265954
CTRG_00520	191.826	2778.43	-3.8564	TRUE	1.18782e-11
CTRG_02970	3.82858	55.5542	-3.85901	TRUE	0.00351402
CTRG_06078	9.20289	133.597	-3.85966	TRUE	0.00163348
CTRG_01608	167.093	2436.7	-3.86621	TRUE	1.87877e-10
CTRG_04885	136.719	2012.83	-3.87994	TRUE	2.58659e-08
CTRG_03742	213.117	3140.68	-3.88136	TRUE	3.12488e-14
CTRG_04344	285.679	4210.44	-3.8815	TRUE	2.01273e-10
CTRG_05561	121.129	1794.43	-3.88891	TRUE	2.38741e-08
CTRG_04356	1.84857	27.4542	-3.89254	TRUE	0.00684956
CTRG_02982	4.11144	61.2681	-3.89742	TRUE	0.00508283
CTRG_01898	151.255	2256.62	-3.89911	TRUE	1.18782e-11
CTRG_02906	112.865	1686.17	-3.90108	TRUE	9.90601e-10
CTRG_01588	2.69715	40.3289	-3.90231	TRUE	0.00360925
CTRG_02625	16.1572	248.546	-3.94326	TRUE	1.54073e-08
CTRG_00374	241.49	3729.58	-3.94898	TRUE	3.36254e-18
CTRG_00026	290.743	4504.63	-3.95359	TRUE	1.06004e-16
CTRG_04593	16.2743	252.311	-3.95453	TRUE	0.000697881
CTRG_01360	9.20289	144.865	-3.97648	TRUE	0.00912206
CTRG_04791	74.9002	1180.28	-3.97802	TRUE	9.11182e-09
CTRG_00510	3.54572	55.9037	-3.97879	TRUE	0.00223106
CTRG_04422	1.56572	24.7131	-3.98038	TRUE	0.00472975
CTRG_06085	2.98001	47.211	-3.98574	TRUE	0.0067113
CTRG_02534	100.126	1594.24	-3.99298	TRUE	4.2545e-11
CTRG_00784	1.28286	20.7432	-4.01521	TRUE	0.00622408
CTRG_04338	71.4756	1163.62	-4.02502	TRUE	1.40892e-10
CTRG_01460	314.147	5125.59	-4.02821	TRUE	5.06675e-09
CTRG_04292	174.283	2882.01	-4.04757	TRUE	1.96262e-09
CTRG_00595	5.52573	92.001	-4.05741	TRUE	0.000997294
CTRG_05892	2.69715	45.4042	-4.07332	TRUE	0.00160078
CTRG_00414	173.479	2924.57	-4.07539	TRUE	3.89217e-18
CTRG_02486	73.6415	1254.22	-4.09012	TRUE	2.96461e-10
CTRG_03864	9.21569	157.024	-4.09075	TRUE	0.000296356
CTRG_01728	8.63717	147.47	-4.09372	TRUE	0.000790411
CTRG_04337	205.893	3522.06	-4.09645	TRUE	1.36949e-14
CTRG_01252	128.167	2198.97	-4.10073	TRUE	1.79094e-11
CTRG_01347	6.94002	119.539	-4.1064	TRUE	0.000697881
CTRG_01327	9.76861	169.35	-4.11571	TRUE	0.00138476
CTRG_05004	2.13143	37.18	-4.12463	TRUE	0.00283323
CTRG_01546	197.621	3470.61	-4.13438	TRUE	7.12905e-11
CTRG_02611	53.0312	937.472	-4.14386	TRUE	1.02116e-11
CTRG_04624	1.56572	27.6809	-4.14399	TRUE	0.00239821
CTRG_05992	6.09145	108.602	-4.15612	TRUE	0.00164819
CTRG_02676	1.28286	22.889	-4.15722	TRUE	0.00424066
CTRG_05872	6.94002	125.515	-4.17677	TRUE	0.00126258
CTRG_03008	29.2273	531.397	-4.1844	TRUE	3.97675e-06
CTRG_01012	1.84857	33.632	-4.18535	TRUE	0.00145953
CTRG_05827	6.37431	116.277	-4.18915	TRUE	0.00121031
CTRG_03977	1	18.3174	-4.19515	TRUE	0.00561521
CTRG_02667	28.6158	524.176	-4.19517	TRUE	1.63912e-11
CTRG_00676	21.9571	402.256	-4.19535	TRUE	9.81338e-08
CTRG_04336	74.6174	1385.04	-4.21427	TRUE	6.48099e-10
CTRG_02920	178.16	3308.99	-4.21515	TRUE	2.44475e-18
CTRG_04464	1.84857	34.336	-4.21524	TRUE	0.00533613
CTRG_02445	1.56572	29.5106	-4.23634	TRUE	0.00198628
CTRG_03103	100.016	1892.5	-4.24199	TRUE	7.30142e-09
CTRG_03387	2.69715	52.2734	-4.27657	TRUE	0.000754657
CTRG_05879	9.48575	184.129	-4.27881	TRUE	0.00050738
CTRG_02410	4.3943	85.8121	-4.28748	TRUE	0.003674
CTRG_02566	1	19.6129	-4.29373	TRUE	0.00430837
CTRG_00292	1	19.6646	-4.29753	TRUE	0.00521251
CTRG_03860	1	19.7567	-4.30427	TRUE	0.00415977
CTRG_03687	5.52573	110.319	-4.31938	TRUE	0.000397477
CTRG_03798	7.16433	144.207	-4.33116	TRUE	6.74729e-07
CTRG_05283	50.3831	1017.99	-4.33664	TRUE	0.000157499
CTRG_01394	8.35431	168.965	-4.33806	TRUE	0.000186993
CTRG_04154	5.52573	113.806	-4.36427	TRUE	0.000386054
CTRG_03583	4.11144	85.9678	-4.38608	TRUE	0.000816607
CTRG_01435	1	20.9928	-4.39182	TRUE	0.00419252
CTRG_05292	1.56572	33.3489	-4.41274	TRUE	0.00197841
CTRG_03238	2.98001	64.3635	-4.43285	TRUE	0.000426731
CTRG_04579	7.50574	165.087	-4.45909	TRUE	0.00124368
CTRG_00974	1	22.3583	-4.48274	TRUE	0.00509738
CTRG_01372	6.65717	150.647	-4.50012	TRUE	0.000397477
CTRG_03083	28.8859	660.655	-4.51546	TRUE	1.14441e-09
CTRG_02598	3.26287	75.5666	-4.53354	TRUE	0.000112649
CTRG_05456	122.493	2840.06	-4.53515	TRUE	6.69507e-28
CTRG_04341	1	23.3364	-4.54451	TRUE	0.00132498
CTRG_00166	3.54572	83.1753	-4.552	TRUE	0.000756337
CTRG_03289	18.1958	428.952	-4.55914	TRUE	5.79622e-08
CTRG_04732	26.4499	623.634	-4.55937	TRUE	4.30668e-18
CTRG_04716	1	24.4015	-4.6089	TRUE	0.00134866
CTRG_04242	63.5603	1579.43	-4.63514	TRUE	5.68634e-09
CTRG_04308	1	25.445	-4.66931	TRUE	0.00173796
CTRG_00268	1	25.5886	-4.67743	TRUE	0.00338071
CTRG_03826	416.15	10982.1	-4.72191	TRUE	7.0213e-17
CTRG_02364	1	26.9023	-4.74966	TRUE	0.000735872
CTRG_05764	2.13143	57.3509	-4.74992	TRUE	0.00044715
CTRG_05127	1	27.8787	-4.80109	TRUE	0.00858347
CTRG_02662	1.28286	36.0972	-4.81446	TRUE	0.000801792
CTRG_00356	4.3943	125.528	-4.83624	TRUE	5.22241e-05
CTRG_05483	12.2558	359.539	-4.87462	TRUE	4.14855e-05
CTRG_02705	24.3601	746.161	-4.93689	TRUE	7.16074e-13
CTRG_03330	1.28286	39.626	-4.94901	TRUE	0.000121442
CTRG_00100	1.84857	58.6237	-4.987	TRUE	4.11967e-05
CTRG_05438	4.11144	136.789	-5.05616	TRUE	0.000106117
CTRG_00149	5.52573	184.988	-5.06512	TRUE	4.34024e-06
CTRG_03704	15.3087	528.632	-5.10984	TRUE	2.27439e-15
CTRG_00569	15.6757	546.177	-5.12277	TRUE	3.71636e-13
CTRG_03355	2.69715	94.3383	-5.12834	TRUE	2.51913e-05
CTRG_00752	2.13143	76.6326	-5.16806	TRUE	0.00279529
CTRG_03561	1	36.0661	-5.17257	TRUE	8.74238e-05
CTRG_02624	7.22288	260.814	-5.1743	TRUE	1.72405e-06
CTRG_01907	1	36.8956	-5.20538	TRUE	0.00441325
CTRG_04450	1.28286	48.5625	-5.24241	TRUE	2.62271e-05
CTRG_01602	2.41429	91.7971	-5.24878	TRUE	1.43651e-06
CTRG_00675	15.9915	629.857	-5.29965	TRUE	2.77128e-07
CTRG_01761	1	39.6272	-5.30842	TRUE	4.23988e-05
CTRG_01869	1	40.7047	-5.34712	TRUE	0.0008269
CTRG_04290	14.0115	575.385	-5.35985	TRUE	1.32453e-07
CTRG_00213	1	42.0332	-5.39346	TRUE	0.000166497
CTRG_05694	13.1629	556.305	-5.40133	TRUE	1.28614e-06
CTRG_05285	1.56572	66.6578	-5.41188	TRUE	3.20275e-06
CTRG_05478	1.84857	81.6185	-5.46441	TRUE	0.000363729
CTRG_04393	1	46.8781	-5.55084	TRUE	9.67803e-05
CTRG_02401	2.41429	121.159	-5.64916	TRUE	2.91336e-07
CTRG_00265	1	51.4465	-5.685	TRUE	0.000151422
CTRG_01366	2.98001	159.397	-5.74116	TRUE	2.47576e-06
CTRG_04713	1	56.0733	-5.80924	TRUE	5.14447e-06
CTRG_03450	1	59.1337	-5.88591	TRUE	8.7818e-06
CTRG_02797	1	59.665	-5.89881	TRUE	1.88487e-06
CTRG_04839	4.67716	307.42	-6.03844	TRUE	2.23333e-09
CTRG_04434	1	65.7506	-6.03893	TRUE	1.46513e-06
CTRG_04616	3.82858	252.825	-6.04518	TRUE	6.93201e-09
CTRG_05416	1	74.8286	-6.22552	TRUE	3.4334e-06
CTRG_06113	118.601	9086.85	-6.25959	TRUE	1.41206e-26
CTRG_03589	1.28286	107.072	-6.38307	TRUE	1.41228e-08
CTRG_05284	2.13143	179.051	-6.3924	TRUE	1.7362e-10
CTRG_03590	4.67716	469.402	-6.64905	TRUE	9.92234e-09
CTRG_00198	7.16433	724.929	-6.66086	TRUE	1.31413e-12
CTRG_04908	1	116.681	-6.86643	TRUE	1.88303e-06
CTRG_00460	1	219.489	-7.778	TRUE	4.10711e-10
CTRG_01164	28.0043	6825.59	-7.92916	TRUE	9.59475e-54
