# Supplementary material for: From environmental adaptation to host survival: Attributes that mediate pathogenicity of Candida auris
Source: Virulence. 2022 Feb 10;13(1):191–214. doi: 10.1080/21505594.2022.2026037 (PMC8837256; doi:10.1080/21505594.2022.2026037)
Supplement: Supplemental Material [file KVIR_A_2026037_SM8193.zip › supplementary/Table S4 E_Cparapsilosis_fungal DEGs.xlsx]

## Sheet: C.parapsilosis DEGs 15mpi
id	mean_A_mrn	mean_B_mrn	log2_fc_mrn	DESeq2	DESeq2_adj_pval
CPAR2_700020	6519.34	5.2235	10.2855	TRUE	4.73449e-25		Table S4: Differentially expressed fungal genes during Candida – whole blood infection.
CPAR2_703800	8720.86	7.99062	10.0919	TRUE	1.19345e-209		Following data are given for (A) C. parapsilosis infections in different sheets:
CPAR2_201810	23914.9	46.6827	9.00081	TRUE	3.22413e-126		For each gene (ID according to CGD) the mean MRN value for 0 min and the compared time point,
CPAR2_301610	8624.88	23.0453	8.54789	TRUE	1.34871e-35		the log2FC vs. 0 min (abs(log2FC) ≥ 1.5), and the p-value calculated by DESeq2 (adjusted p-value ≤ 0.01)
CPAR2_206560	11284.4	53.3762	7.72392	TRUE	7.0837e-139
CPAR2_301880	2064.4	10.0218	7.68644	TRUE	1.22081e-139
CPAR2_108340	20825.7	101.69	7.67804	TRUE	3.20414e-179
CPAR2_304270	2295.45	11.3542	7.65941	TRUE	1.11437e-23
CPAR2_700850	687.329	3.64677	7.55824	TRUE	3.71364e-61
CPAR2_406210	5749.44	33.7398	7.41283	TRUE	2.61407e-109
CPAR2_503530	3635.33	22.3492	7.34572	TRUE	1.90444e-13
CPAR2_700440	345.782	2.54419	7.08652	TRUE	5.97023e-16
CPAR2_804960	244.366	1.80312	7.08241	TRUE	3.99364e-24
CPAR2_808410	1412.26	10.6669	7.04872	TRUE	1.82014e-65
CPAR2_803850	1853.17	15.2677	6.92336	TRUE	2.53955e-59
CPAR2_701420	9920.29	85.5216	6.85795	TRUE	1.62406e-183
CPAR2_200650	2324.82	20.4918	6.82593	TRUE	3.39564e-92
CPAR2_807700	1018.83	9.88018	6.68816	TRUE	2.52786e-11
CPAR2_404240	2576.91	27.0544	6.57363	TRUE	1.42442e-133
CPAR2_802310	767.821	8.21742	6.54594	TRUE	5.48102e-69
CPAR2_206570	11732.5	126.03	6.54061	TRUE	3.48398e-106
CPAR2_206990	215.734	2.38012	6.50208	TRUE	4.88327e-30
CPAR2_700380	11624.7	135.274	6.42517	TRUE	2.61764e-92
CPAR2_201160	89.6502	1.15276	6.28114	TRUE	1.12702e-11
CPAR2_804750	3109.37	40.5847	6.25954	TRUE	3.05076e-182
CPAR2_603360	324.451	4.30318	6.23645	TRUE	1.10915e-48
CPAR2_807040	4090.99	56.0337	6.19001	TRUE	8.46981e-53
CPAR2_402000	1215.58	17.7595	6.0969	TRUE	1.99824e-74
CPAR2_201370	17893.7	264.363	6.08078	TRUE	3.52554e-114
CPAR2_209100	17225.3	258.675	6.05724	TRUE	1.05961e-118
CPAR2_808400	62.6402	1	5.96902	TRUE	2.22716e-12
CPAR2_700290	118.232	1.99518	5.88896	TRUE	4.2088e-18
CPAR2_500680.1	605.995	10.6486	5.83058	TRUE	3.68955e-73
CPAR2_403210	1328.5	24.667	5.75107	TRUE	3.36877e-68
CPAR2_700340	2364.79	44.6065	5.72832	TRUE	1.12522e-72
CPAR2_700010	261.178	4.96415	5.71734	TRUE	5.64189e-44
CPAR2_702930	757.959	15.1951	5.64044	TRUE	7.95952e-75
CPAR2_105760	6639.97	135.15	5.61855	TRUE	2.31247e-69
CPAR2_500780	237.218	4.90279	5.59646	TRUE	4.03486e-07
CPAR2_700300	227.231	4.98759	5.50968	TRUE	5.14563e-31
CPAR2_405780	3413.26	75.3653	5.50111	TRUE	2.53172e-92
CPAR2_807080	461.003	10.5345	5.45158	TRUE	1.85872e-74
CPAR2_102200	129.734	3.00248	5.43326	TRUE	2.30696e-27
CPAR2_401490	234.572	5.6032	5.38764	TRUE	1.73364e-37
CPAR2_100830	82.0438	1.96718	5.38219	TRUE	2.40506e-13
CPAR2_200890	75.6201	1.87647	5.33268	TRUE	5.63285e-15
CPAR2_404920	50.8908	1.27147	5.32283	TRUE	1.69178e-09
CPAR2_601270	588.374	14.7262	5.32028	TRUE	2.24285e-47
CPAR2_214150	687.533	17.2431	5.31734	TRUE	2.13875e-96
CPAR2_204340	130.962	3.32993	5.29751	TRUE	1.42552e-19
CPAR2_800330	127.2	3.36399	5.24078	TRUE	1.65431e-26
CPAR2_101170	235.788	6.28305	5.22988	TRUE	4.22558e-44
CPAR2_801720	4256.75	113.996	5.22269	TRUE	1.2704e-110
CPAR2_201290	8148.17	219.865	5.21179	TRUE	7.49905e-114
CPAR2_701230	1606.82	44.1258	5.18644	TRUE	2.2463e-86
CPAR2_807600	1987.02	56.3261	5.14066	TRUE	6.87692e-88
CPAR2_204090	228.893	6.71335	5.09149	TRUE	2.20941e-33
CPAR2_806910	715.271	21.443	5.05991	TRUE	1.32234e-76
CPAR2_400130	4528.55	137.683	5.03963	TRUE	1.95167e-100
CPAR2_806240	1475.98	45.1376	5.0312	TRUE	2.34599e-47
CPAR2_211270	692.523	21.2024	5.02956	TRUE	1.1923e-44
CPAR2_206630	112.182	3.50007	5.00232	TRUE	2.42749e-05
CPAR2_806940	31.701	1	4.98646	TRUE	2.51211e-09
CPAR2_804600	1766.95	55.9768	4.98029	TRUE	8.33175e-90
CPAR2_100770	75.6002	2.44822	4.94858	TRUE	1.29083e-15
CPAR2_400790	2119.18	69.9486	4.92107	TRUE	2.73558e-50
CPAR2_808330	103.251	3.494	4.88513	TRUE	9.65057e-24
CPAR2_701390	472.897	16.3691	4.85248	TRUE	4.2021e-33
CPAR2_702730	173.528	6.09554	4.83127	TRUE	8.81549e-27
CPAR2_204220	173.46	6.37294	4.7665	TRUE	6.07641e-28
CPAR2_501210	196.548	7.32358	4.74619	TRUE	3.82583e-28
CPAR2_402640	290.924	10.8468	4.7453	TRUE	1.06435e-51
CPAR2_107030	1517.34	56.6786	4.7426	TRUE	4.36029e-79
CPAR2_204330	9915.75	379.524	4.70746	TRUE	6.44782e-55
CPAR2_600450	4062.32	156.819	4.69513	TRUE	2.07969e-69
CPAR2_808370	329.341	12.8256	4.68249	TRUE	1.54344e-09
CPAR2_203550	1738.16	68.4124	4.66716	TRUE	3.47372e-82
CPAR2_211260	295.853	11.7172	4.65818	TRUE	1.86419e-46
CPAR2_704260	951.651	37.7296	4.65666	TRUE	1.88849e-40
CPAR2_211560	3611.3	150.689	4.58287	TRUE	3.35395e-50
CPAR2_105530	43.9972	1.84847	4.573	TRUE	5.38358e-11
CPAR2_212150	1790.24	75.931	4.55932	TRUE	3.13975e-57
CPAR2_503040	7410.61	315.555	4.55363	TRUE	3.13927e-59
CPAR2_600160	227.941	9.87881	4.52818	TRUE	7.38141e-42
CPAR2_107570	33.4439	1.45829	4.51939	TRUE	6.97259e-08
CPAR2_800950	22.7825	1	4.50985	TRUE	1.53097e-07
CPAR2_808920	3729.28	165.13	4.49722	TRUE	2.47311e-101
CPAR2_107460	951.543	42.285	4.49205	TRUE	3.285e-90
CPAR2_407870	334.103	15.1165	4.4661	TRUE	7.27396e-51
CPAR2_701900	491.185	23.2308	4.40216	TRUE	1.83503e-55
CPAR2_201200	3816.86	180.669	4.40096	TRUE	1.00197e-45
CPAR2_406100	509.871	24.6528	4.37031	TRUE	1.00273e-48
CPAR2_802980	453.712	22.5456	4.33086	TRUE	2.63049e-45
CPAR2_500330	987.238	49.0932	4.3298	TRUE	5.09118e-08
CPAR2_503800	5647.52	280.896	4.32951	TRUE	1.85872e-74
CPAR2_503950	831.229	41.6691	4.3182	TRUE	1.70687e-52
CPAR2_803090	525.139	26.3314	4.31784	TRUE	2.2072e-57
CPAR2_500770	56.9557	2.88901	4.30119	TRUE	2.78376e-14
CPAR2_407260	62.2071	3.27395	4.24798	TRUE	8.3931e-15
CPAR2_808390	56.4772	2.97904	4.24475	TRUE	7.18803e-15
CPAR2_103080	168.765	8.90569	4.24414	TRUE	1.4687e-24
CPAR2_807520	93.7317	5.02702	4.22076	TRUE	3.69991e-17
CPAR2_500580	134.118	7.21618	4.21612	TRUE	1.42277e-23
CPAR2_701510	3435.82	186.991	4.19962	TRUE	3.55153e-41
CPAR2_500350	553.595	30.618	4.17638	TRUE	2.30696e-27
CPAR2_403880	35.3003	2.00124	4.14072	TRUE	2.20571e-09
CPAR2_100480	31.0424	1.76906	4.13318	TRUE	2.53147e-06
CPAR2_400230	197.052	11.2651	4.12864	TRUE	1.31457e-37
CPAR2_402080	1058.84	60.6098	4.12679	TRUE	1.72819e-92
CPAR2_213530	3013.79	174.96	4.10648	TRUE	3.93385e-52
CPAR2_203580	838.078	49.2691	4.08833	TRUE	2.34021e-27
CPAR2_205350	1039.14	61.3541	4.08209	TRUE	1.42667e-61
CPAR2_204210	94.5114	5.58127	4.08182	TRUE	1.37045e-22
CPAR2_801840	312.525	18.4915	4.07904	TRUE	8.31616e-51
CPAR2_400770	4478.68	265.42	4.07672	TRUE	1.33259e-42
CPAR2_108520	859.588	51.7667	4.05355	TRUE	3.60898e-56
CPAR2_203450	70.1812	4.24045	4.0488	TRUE	1.99278e-17
CPAR2_802250	82.3388	5.01558	4.03708	TRUE	2.74563e-19
CPAR2_209810	243.499	14.8912	4.03138	TRUE	1.48043e-39
CPAR2_806140	326.986	20.0442	4.02797	TRUE	4.84566e-38
CPAR2_101230	5676.44	349.228	4.02275	TRUE	1.06217e-52
CPAR2_804430	211.766	13.1752	4.00657	TRUE	1.05267e-31
CPAR2_106080	3271.75	205.565	3.9924	TRUE	8.12102e-50
CPAR2_213380	265.37	16.707	3.98948	TRUE	6.81358e-36
CPAR2_109380	221.111	14.0481	3.97632	TRUE	3.76553e-33
CPAR2_205500	880.532	55.9657	3.97576	TRUE	8.49176e-48
CPAR2_100080	367.117	23.3866	3.97249	TRUE	1.29314e-24
CPAR2_806920	1193.85	78.077	3.93458	TRUE	4.13697e-48
CPAR2_105420	680.176	44.5812	3.9314	TRUE	6.05642e-37
CPAR2_800020	2654.89	177.083	3.90615	TRUE	1.32437e-76
CPAR2_403470	267.252	17.9833	3.89347	TRUE	1.92397e-35
CPAR2_501220	255.637	17.2203	3.89192	TRUE	1.83601e-29
CPAR2_800410	170.641	11.7853	3.8559	TRUE	4.86635e-16
CPAR2_100850	46.3825	3.22253	3.84732	TRUE	8.7125e-11
CPAR2_503690	5135.95	361.669	3.82789	TRUE	1.02677e-52
CPAR2_301150	4759.86	335.724	3.82557	TRUE	3.12626e-62
CPAR2_303130	1199.1	84.6617	3.8241	TRUE	1.03261e-65
CPAR2_702980	1169.75	82.6311	3.82337	TRUE	2.42718e-57
CPAR2_110090	418.66	29.7421	3.8152	TRUE	2.49686e-26
CPAR2_703940	2645.23	188.652	3.80959	TRUE	8.26343e-45
CPAR2_106560	8280.8	592.314	3.80533	TRUE	1.71423e-48
CPAR2_100460	109.176	8.06561	3.75873	TRUE	7.41287e-13
CPAR2_405150	677.818	50.425	3.74869	TRUE	3.94994e-41
CPAR2_701220	967.91	72.0508	3.74779	TRUE	1.24788e-72
CPAR2_102560	172.581	12.8737	3.74478	TRUE	1.3016e-15
CPAR2_104150	52.1452	3.91824	3.73426	TRUE	9.12108e-14
CPAR2_802220	556.948	41.8666	3.73367	TRUE	9.07457e-65
CPAR2_403920	325.389	24.4839	3.73226	TRUE	3.5576e-33
CPAR2_102420	35.9199	2.76506	3.6994	TRUE	1.35126e-07
CPAR2_106500	3113.94	241.428	3.68908	TRUE	6.51614e-82
CPAR2_109910	251.782	19.9352	3.65878	TRUE	4.98119e-36
CPAR2_301000	126.914	10.1565	3.64338	TRUE	2.2603e-25
CPAR2_209850	554.527	44.6308	3.63514	TRUE	1.17386e-40
CPAR2_102140	77.8592	6.29367	3.62889	TRUE	1.41339e-14
CPAR2_302140	7401.4	599.822	3.62519	TRUE	1.19172e-48
CPAR2_402870	78.4185	6.35557	3.6251	TRUE	1.58598e-14
CPAR2_201410	795.284	64.9546	3.61397	TRUE	4.58414e-54
CPAR2_100740	276.324	22.7408	3.60301	TRUE	7.50065e-29
CPAR2_201170	847.196	69.9128	3.59907	TRUE	2.16513e-43
CPAR2_804220	165.997	13.9171	3.57623	TRUE	6.72985e-32
CPAR2_209830	253.718	21.5771	3.55565	TRUE	9.9862e-23
CPAR2_109920	2197.79	188.017	3.54712	TRUE	3.17008e-23
CPAR2_206000	569.601	48.769	3.54591	TRUE	1.33827e-36
CPAR2_405810	11796.5	1015.34	3.53832	TRUE	1.90014e-53
CPAR2_205440	539.846	46.4972	3.53733	TRUE	1.49684e-36
CPAR2_201800	336.07	28.9843	3.53542	TRUE	1.28105e-41
CPAR2_407750	2682.21	232.709	3.52683	TRUE	9.02702e-58
CPAR2_804310	307.348	26.6822	3.52592	TRUE	2.73255e-18
CPAR2_105480	981.523	85.6374	3.51871	TRUE	8.1281e-53
CPAR2_800610	311.917	27.229	3.51795	TRUE	3.2686e-27
CPAR2_207130	55.4573	4.89687	3.50145	TRUE	2.25414e-13
CPAR2_109870	1048.93	93.6552	3.48542	TRUE	7.33511e-34
CPAR2_701500	151.538	13.6019	3.4778	TRUE	1.23856e-16
CPAR2_109930	809.411	73.6832	3.45746	TRUE	2.86666e-38
CPAR2_404210	541.388	49.4545	3.45249	TRUE	6.20758e-46
CPAR2_702640	46.8253	4.3025	3.44404	TRUE	5.52354e-06
CPAR2_104630	159.675	14.8678	3.42488	TRUE	1.882e-19
CPAR2_406040	319.323	29.7806	3.42257	TRUE	8.84343e-35
CPAR2_603150	1675.79	157.248	3.41373	TRUE	3.5655e-51
CPAR2_102570	106.975	10.226	3.38696	TRUE	2.38922e-12
CPAR2_601180	564.13	54.391	3.37459	TRUE	1.13684e-38
CPAR2_203710	101.954	9.85619	3.37075	TRUE	6.78854e-20
CPAR2_502870	1516.01	147.585	3.36066	TRUE	4.27701e-36
CPAR2_600940	99.3186	9.69212	3.35718	TRUE	6.83039e-15
CPAR2_801770	321.575	31.7588	3.33993	TRUE	6.91088e-31
CPAR2_807230	612.314	61.6099	3.31304	TRUE	6.34982e-33
CPAR2_207300	671.645	67.7449	3.30951	TRUE	2.77451e-38
CPAR2_806190	22.3417	2.25534	3.30832	TRUE	6.08288e-06
CPAR2_406820	535.77	54.3882	3.30025	TRUE	1.5612e-27
CPAR2_106700	1074.75	109.104	3.30022	TRUE	8.71889e-28
CPAR2_404200	499.521	50.7418	3.2993	TRUE	8.85098e-33
CPAR2_801830	45.7112	4.66551	3.29244	TRUE	1.36216e-09
CPAR2_200880	15.9811	1.65035	3.27552	TRUE	5.41316e-05
CPAR2_502310	825.339	85.3716	3.27316	TRUE	5.42873e-56
CPAR2_801710	761.505	79.694	3.25631	TRUE	2.14537e-48
CPAR2_808880	473.54	49.5983	3.25512	TRUE	1.50535e-25
CPAR2_101670	22847.1	2408.6	3.24575	TRUE	2.36754e-31
CPAR2_102550	2543.68	268.31	3.24494	TRUE	1.83822e-40
CPAR2_406690	492.865	52.0571	3.24302	TRUE	1.93201e-28
CPAR2_702970	10.9058	1.15276	3.24193	TRUE	0.000600167
CPAR2_400420	11.5821	1.22611	3.23973	TRUE	0.000235909
CPAR2_104560	148.263	15.7026	3.23908	TRUE	1.07423e-19
CPAR2_807710	2396.48	254.443	3.2355	TRUE	1.0048e-52
CPAR2_202450	1306.15	139.234	3.22973	TRUE	1.95683e-33
CPAR2_703580	1110.34	118.661	3.22609	TRUE	4.07315e-49
CPAR2_110060	143.601	15.5302	3.20892	TRUE	9.67188e-23
CPAR2_302130	40.1449	4.36522	3.20109	TRUE	8.06733e-09
CPAR2_804320	108.243	11.8012	3.19727	TRUE	8.85013e-16
CPAR2_104540	11.2421	1.22611	3.19674	TRUE	0.000319658
CPAR2_404830	349.073	38.1277	3.19462	TRUE	1.40535e-36
CPAR2_302890	271.776	29.7404	3.19192	TRUE	2.27094e-28
CPAR2_502850	117.069	12.8206	3.19083	TRUE	8.75431e-19
CPAR2_808250	887.904	97.4198	3.18812	TRUE	3.97077e-27
CPAR2_204620	78.9737	8.71956	3.17905	TRUE	2.5074e-16
CPAR2_704370	292.175	32.3056	3.17697	TRUE	1.07792e-31
CPAR2_213690	49.1846	5.48449	3.16478	TRUE	1.7756e-09
CPAR2_501010	128.739	14.4827	3.15205	TRUE	9.33018e-14
CPAR2_301340	280.04	31.5395	3.1504	TRUE	1.61448e-28
CPAR2_403160	284.31	32.0536	3.14891	TRUE	4.08588e-20
CPAR2_500590	249.52	28.2341	3.14365	TRUE	2.0669e-18
CPAR2_202920	150.733	17.0795	3.14165	TRUE	2.00164e-21
CPAR2_109690	1388.04	157.412	3.14043	TRUE	8.67514e-68
CPAR2_805040	1025.06	116.527	3.13697	TRUE	7.96569e-24
CPAR2_600870	3898.1	443.598	3.13545	TRUE	9.46569e-60
CPAR2_804280	405.994	46.3191	3.13178	TRUE	4.84941e-40
CPAR2_401460	34.415	3.95229	3.12227	TRUE	8.02091e-09
CPAR2_807200	372.03	42.8384	3.11844	TRUE	5.42183e-21
CPAR2_107600	245.211	28.3588	3.11215	TRUE	1.99858e-20
CPAR2_201500	963.895	111.488	3.11199	TRUE	8.88407e-55
CPAR2_301440	1135.24	131.897	3.10551	TRUE	2.03345e-29
CPAR2_214080	654.064	76.0496	3.10442	TRUE	7.40225e-31
CPAR2_807240	936.788	109.788	3.093	TRUE	3.33969e-35
CPAR2_704270	217.083	25.5003	3.08966	TRUE	9.67349e-25
CPAR2_210670	950.108	111.734	3.08803	TRUE	3.34508e-31
CPAR2_106930	108.138	12.7222	3.08746	TRUE	3.27696e-14
CPAR2_105990	170.198	20.0486	3.08564	TRUE	1.08202e-21
CPAR2_804070	159.822	18.847	3.08406	TRUE	1.52207e-22
CPAR2_601520	25.169	2.96842	3.08388	TRUE	1.30107e-06
CPAR2_100820	4916.28	582.128	3.07816	TRUE	9.89037e-57
CPAR2_212850	5701.32	675.511	3.07725	TRUE	5.1739e-56
CPAR2_702090	838.167	99.3751	3.07628	TRUE	1.04565e-43
CPAR2_104530	76.1998	9.16117	3.05618	TRUE	2.36615e-14
CPAR2_406510	221.039	26.9651	3.03514	TRUE	4.27769e-28
CPAR2_406905	11.2648	1.37888	3.03025	TRUE	0.000570254
CPAR2_800240	83.6087	10.2767	3.02428	TRUE	7.64654e-08
CPAR2_213510	188.782	23.3392	3.0159	TRUE	9.4275e-20
CPAR2_110400	2132.09	264.371	3.01163	TRUE	3.58256e-35
CPAR2_204100	302.305	37.5462	3.00927	TRUE	6.51493e-32
CPAR2_107580	10.4689	1.30553	3.0034	TRUE	0.00103301
CPAR2_502460	2877.26	360.898	2.99504	TRUE	6.74074e-30
CPAR2_209770	512.041	64.6663	2.98517	TRUE	4.16772e-42
CPAR2_802600	681.66	86.1431	2.98425	TRUE	2.03229e-49
CPAR2_805760	141.035	17.9895	2.97082	TRUE	2.37096e-19
CPAR2_201190	35.0723	4.49456	2.96408	TRUE	9.25099e-07
CPAR2_105270	804.017	103.457	2.9582	TRUE	3.08169e-23
CPAR2_400880	199.176	25.7217	2.95299	TRUE	2.12674e-19
CPAR2_100870	671.017	87.2493	2.94313	TRUE	1.08103e-24
CPAR2_304370	1812.85	235.869	2.9422	TRUE	6.75058e-18
CPAR2_208910	15.1145	1.98387	2.92955	TRUE	0.000100948
CPAR2_207180	287.913	37.8858	2.92591	TRUE	7.65713e-27
CPAR2_804590	3507.98	462.066	2.92447	TRUE	3.83146e-62
CPAR2_203780	30.1018	3.9811	2.91861	TRUE	1.98674e-06
CPAR2_108610	372.45	49.2808	2.91795	TRUE	3.13219e-31
CPAR2_407230	14.374	1.90446	2.91601	TRUE	0.00143839
CPAR2_800970	1188.72	157.567	2.91537	TRUE	6.06492e-47
CPAR2_301310	123.373	16.3771	2.91328	TRUE	1.42679e-20
CPAR2_500320	33.4805	4.45594	2.90952	TRUE	8.70347e-07
CPAR2_103610	144.499	19.2782	2.90602	TRUE	1.41888e-17
CPAR2_201150	37.1905	4.96415	2.90531	TRUE	2.72284e-08
CPAR2_100300	1007.88	134.742	2.90306	TRUE	5.93829e-18
CPAR2_301760	43.7731	5.85274	2.90286	TRUE	7.10863e-10
CPAR2_212210	13714.1	1840.18	2.89774	TRUE	2.87054e-32
CPAR2_502810	309.057	41.4792	2.89741	TRUE	1.26171e-18
CPAR2_401450	1936.64	261.201	2.89033	TRUE	2.66234e-19
CPAR2_600950	346.282	46.7413	2.88918	TRUE	4.97942e-15
CPAR2_601790	840.464	113.602	2.8872	TRUE	3.83126e-38
CPAR2_100930	70.4557	9.5741	2.87951	TRUE	3.63078e-14
CPAR2_600590	70.5335	9.61946	2.87428	TRUE	2.41626e-09
CPAR2_703530	263.824	36.0376	2.872	TRUE	3.07505e-26
CPAR2_700450	5222.99	720.404	2.858	TRUE	1.76505e-36
CPAR2_602940	512.453	70.9299	2.85295	TRUE	9.38034e-31
CPAR2_700100	93.0105	12.8825	2.85198	TRUE	7.8955e-14
CPAR2_601530	581.204	80.5104	2.8518	TRUE	1.38466e-17
CPAR2_101510	780.37	108.764	2.84296	TRUE	5.82132e-21
CPAR2_801850	7507.41	1047.21	2.84176	TRUE	4.13697e-48
CPAR2_700950	178.936	24.9716	2.84108	TRUE	6.3213e-21
CPAR2_808660	403.555	56.3984	2.83904	TRUE	4.47082e-31
CPAR2_500340	212.603	29.8231	2.83366	TRUE	2.0098e-19
CPAR2_404550	162.168	22.7904	2.83099	TRUE	1.00479e-16
CPAR2_807870	767.33	107.894	2.83024	TRUE	4.8333e-49
CPAR2_403960	590.095	83.1888	2.82649	TRUE	1.98282e-33
CPAR2_102150	35.3406	5.00413	2.82013	TRUE	1.52881e-06
CPAR2_202640	201.465	28.579	2.8175	TRUE	4.96445e-17
CPAR2_804770	3003.06	426.96	2.81426	TRUE	1.40136e-52
CPAR2_405180	446.099	63.4305	2.81411	TRUE	1.49523e-27
CPAR2_300190	848.606	122.103	2.79699	TRUE	2.52804e-50
CPAR2_105540	252.83	36.6357	2.78685	TRUE	3.68388e-23
CPAR2_200120	2211.56	321.997	2.77995	TRUE	5.42326e-19
CPAR2_808750	4272.37	624.53	2.77419	TRUE	8.8611e-38
CPAR2_103670	503.207	73.6987	2.77144	TRUE	4.33297e-36
CPAR2_109500	461.799	67.7352	2.76929	TRUE	2.4112e-32
CPAR2_201990	621.513	91.3176	2.76682	TRUE	1.57898e-32
CPAR2_803110	631.458	93.0277	2.76295	TRUE	1.43522e-29
CPAR2_208670	1720.03	254.893	2.75447	TRUE	2.07414e-40
CPAR2_405000	1277.6	189.334	2.75443	TRUE	1.62539e-32
CPAR2_103690	1894.3	282.243	2.74665	TRUE	3.33641e-46
CPAR2_103330	13.7431	2.05722	2.73994	TRUE	0.00063946
CPAR2_809010	10.3039	1.54295	2.73943	TRUE	0.00204789
CPAR2_801040	46.419	6.97269	2.73493	TRUE	1.9368e-09
CPAR2_503570	95.4694	14.3587	2.73311	TRUE	5.33699e-12
CPAR2_805430	182.414	27.5497	2.72711	TRUE	1.95792e-17
CPAR2_603320	879.845	133.014	2.72568	TRUE	4.60744e-46
CPAR2_207790	55.8362	8.44202	2.72554	TRUE	5.03674e-11
CPAR2_209460	159.345	24.1263	2.72347	TRUE	1.24086e-18
CPAR2_803890	818.557	124.387	2.71825	TRUE	3.45859e-41
CPAR2_207090	469.961	71.4918	2.71669	TRUE	6.12743e-21
CPAR2_801620	109.866	16.7751	2.71136	TRUE	8.06045e-12
CPAR2_407390	783.119	119.736	2.70937	TRUE	3.54797e-37
CPAR2_102610	2341.99	358.621	2.7072	TRUE	1.28915e-29
CPAR2_804560	713.967	109.573	2.70397	TRUE	2.07387e-32
CPAR2_101520	1598.07	245.567	2.70214	TRUE	6.0692e-37
CPAR2_209680	20.478	3.16048	2.69586	TRUE	3.80603e-05
CPAR2_801780	32.089	4.95877	2.69402	TRUE	1.29818e-06
CPAR2_106260	1016.47	157.097	2.69384	TRUE	3.33422e-41
CPAR2_102930	353.989	54.8262	2.69077	TRUE	4.02868e-24
CPAR2_206620	123.754	19.1727	2.69035	TRUE	1.10402e-11
CPAR2_103840	149.175	23.1212	2.68972	TRUE	5.76655e-14
CPAR2_800160	201.183	31.2628	2.68599	TRUE	2.6517e-23
CPAR2_300670	16.5477	2.57824	2.68217	TRUE	0.000173999
CPAR2_107070	1491.23	233.376	2.67577	TRUE	1.53194e-45
CPAR2_203440	29.3159	4.59134	2.6747	TRUE	1.5677e-06
CPAR2_203940	43.1281	6.75706	2.67416	TRUE	7.65213e-06
CPAR2_201240	1151.88	180.838	2.67122	TRUE	4.25266e-43
CPAR2_703160	187.451	29.5265	2.66643	TRUE	7.35327e-23
CPAR2_101350	8510.89	1350.37	2.65596	TRUE	2.02164e-30
CPAR2_109640	197.992	31.4519	2.65422	TRUE	2.53006e-16
CPAR2_208200	136.954	21.8461	2.64824	TRUE	2.19639e-13
CPAR2_212140	293.034	46.9102	2.64309	TRUE	4.58736e-15
CPAR2_807430	361.387	58.1504	2.63568	TRUE	1.81551e-32
CPAR2_502340	3278.84	533.661	2.61919	TRUE	3.24466e-35
CPAR2_500390	4527.14	740.31	2.6124	TRUE	2.8118e-24
CPAR2_600030	207.039	33.8876	2.61107	TRUE	4.6536e-24
CPAR2_108690	993.767	163.022	2.60784	TRUE	1.76279e-26
CPAR2_201540	932.906	153.418	2.60426	TRUE	4.67742e-29
CPAR2_405650	7.39608	1.22611	2.59267	TRUE	0.00696293
CPAR2_804230	130.241	21.6699	2.58742	TRUE	6.03093e-15
CPAR2_105130	1673.77	279.295	2.58324	TRUE	2.10933e-28
CPAR2_601390	63.1705	10.5693	2.57938	TRUE	1.18359e-11
CPAR2_100530	1428.5	242.106	2.5608	TRUE	1.28686e-38
CPAR2_107990	38.5102	6.55452	2.55468	TRUE	1.28157e-06
CPAR2_108915	157.179	26.7602	2.55425	TRUE	1.78538e-20
CPAR2_801070	152.787	26.1656	2.54578	TRUE	1.68758e-14
CPAR2_402270	227.278	38.9404	2.54512	TRUE	1.53654e-14
CPAR2_301210	109.021	18.8023	2.53563	TRUE	6.74371e-13
CPAR2_407240	20.5397	3.54542	2.53439	TRUE	0.00014335
CPAR2_403420	219.744	38.1861	2.52471	TRUE	3.05229e-22
CPAR2_101910	158.332	27.5974	2.52035	TRUE	8.80616e-20
CPAR2_600710	17.0879	2.97987	2.51966	TRUE	0.000930885
CPAR2_805210	16.2076	2.84365	2.51086	TRUE	0.00032095
CPAR2_702540	12.009	2.11995	2.50202	TRUE	0.00142938
CPAR2_207400	369.477	65.3092	2.50013	TRUE	1.61648e-18
CPAR2_806420	718.24	127.614	2.49268	TRUE	2.24329e-20
CPAR2_406250	206.483	36.6878	2.49265	TRUE	5.50056e-18
CPAR2_701670	1752.75	312.172	2.48921	TRUE	3.99518e-38
CPAR2_703770	484.128	86.4023	2.48625	TRUE	1.09768e-25
CPAR2_102250	789.82	141.377	2.48198	TRUE	1.18757e-20
CPAR2_402710	1396.85	250.105	2.48157	TRUE	4.47929e-31
CPAR2_500810	1897.61	340.314	2.47925	TRUE	1.49882e-16
CPAR2_407910	383.132	68.7931	2.47751	TRUE	6.02085e-16
CPAR2_107450	29.9986	5.38907	2.47679	TRUE	1.24863e-05
CPAR2_702750	196.358	35.2986	2.47581	TRUE	8.94247e-21
CPAR2_108240	26.7697	4.82876	2.47088	TRUE	8.0574e-06
CPAR2_210100	213.044	38.4651	2.46953	TRUE	1.63946e-15
CPAR2_200010	153.922	27.8749	2.46516	TRUE	1.3733e-11
CPAR2_400560	7.60265	1.37888	2.46301	TRUE	0.00646193
CPAR2_210650	336.261	61.0077	2.46252	TRUE	5.21031e-25
CPAR2_500360	1338.12	243.116	2.46049	TRUE	2.10345e-15
CPAR2_502580	12633.6	2303.1	2.45562	TRUE	9.414e-15
CPAR2_210420	2347.43	427.967	2.45551	TRUE	2.28778e-30
CPAR2_401300	1141.8	208.839	2.45085	TRUE	2.11039e-12
CPAR2_403820	2377.42	435.079	2.45004	TRUE	9.91131e-17
CPAR2_703710	1771.4	324.507	2.44857	TRUE	4.33211e-36
CPAR2_402630	678.391	124.395	2.44719	TRUE	6.05708e-20
CPAR2_702100	25.4889	4.67599	2.44652	TRUE	7.20071e-06
CPAR2_805410	21.4262	3.94705	2.44053	TRUE	0.000175615
CPAR2_400240	481.97	88.8366	2.43972	TRUE	6.1492e-20
CPAR2_202530	184.008	33.9192	2.43959	TRUE	8.69082e-15
CPAR2_603790	26.7987	4.94223	2.43893	TRUE	1.43445e-05
CPAR2_209060	2093.79	386.521	2.4375	TRUE	1.59904e-24
CPAR2_801460	632.096	116.939	2.43438	TRUE	5.75885e-28
CPAR2_805920	314.726	58.3714	2.43076	TRUE	6.00127e-16
CPAR2_213150	457.584	85.1142	2.42656	TRUE	1.6067e-25
CPAR2_203730	967.907	180.433	2.42341	TRUE	2.44501e-35
CPAR2_500880	831.832	156.434	2.41074	TRUE	2.25534e-11
CPAR2_501380	3587.91	675.551	2.40901	TRUE	9.88378e-15
CPAR2_208100	175.555	33.1676	2.40407	TRUE	3.73794e-13
CPAR2_503420	617.578	116.687	2.40397	TRUE	1.3079e-26
CPAR2_205280	776.73	146.762	2.40393	TRUE	2.36948e-27
CPAR2_207780	7087.01	1340.38	2.40253	TRUE	1.41834e-47
CPAR2_213230	15.0301	2.84365	2.40204	TRUE	0.000661466
CPAR2_211790	469.445	88.8451	2.40159	TRUE	1.20166e-23
CPAR2_803490	161.135	30.7939	2.38756	TRUE	8.01363e-18
CPAR2_210390	256.084	48.9907	2.38604	TRUE	3.03201e-15
CPAR2_200860	171.561	32.8395	2.38521	TRUE	1.19441e-15
CPAR2_206660	596.392	114.993	2.37472	TRUE	4.42097e-28
CPAR2_213600	74.9758	14.4663	2.37373	TRUE	1.16559e-07
CPAR2_407450	1531.68	295.818	2.37233	TRUE	1.81433e-39
CPAR2_504090	496.236	95.8522	2.37214	TRUE	9.1538e-14
CPAR2_104180	115.92	22.4169	2.37047	TRUE	2.44115e-08
CPAR2_205020	2045.59	397.062	2.36508	TRUE	1.52047e-23
CPAR2_102770	148.237	28.8693	2.36029	TRUE	1.95416e-15
CPAR2_500680	677.603	133.286	2.34592	TRUE	1.02428e-17
CPAR2_503840	38.9978	7.67447	2.34525	TRUE	5.9423e-06
CPAR2_406550	252.837	50.3434	2.32833	TRUE	2.31308e-15
CPAR2_301400	989.71	197.534	2.3249	TRUE	2.52822e-14
CPAR2_211860	2799.24	559.112	2.32383	TRUE	7.03697e-24
CPAR2_206730	144.007	28.7899	2.32251	TRUE	8.6457e-16
CPAR2_603420	3062.59	612.835	2.32118	TRUE	1.40972e-31
CPAR2_800350	97.7566	19.6002	2.31833	TRUE	5.82811e-13
CPAR2_808510	307.124	62.0096	2.30826	TRUE	4.50044e-18
CPAR2_401990	283.347	57.2791	2.30649	TRUE	1.71054e-17
CPAR2_300770	9.63769	1.94982	2.30535	TRUE	0.00614678
CPAR2_202120	235.812	47.7093	2.30529	TRUE	5.0893e-18
CPAR2_601230	148.429	30.0371	2.30496	TRUE	1.64805e-10
CPAR2_109270	109.308	22.1253	2.30464	TRUE	8.55948e-12
CPAR2_400050	85.5363	17.3731	2.29968	TRUE	9.02321e-12
CPAR2_202760	507.314	103.246	2.29679	TRUE	2.30312e-28
CPAR2_401110	106.519	21.6965	2.29558	TRUE	1.151e-08
CPAR2_404250	784.109	160.306	2.29023	TRUE	4.4582e-26
CPAR2_210080	878.8	179.76	2.28947	TRUE	3.19123e-27
CPAR2_600610	2533.35	518.238	2.28936	TRUE	7.15291e-31
CPAR2_405800	525.323	107.698	2.28621	TRUE	1.61465e-26
CPAR2_100090	973.94	199.701	2.28599	TRUE	5.19489e-17
CPAR2_400740	556.027	114.255	2.2829	TRUE	5.82946e-19
CPAR2_204260	1492.4	306.859	2.28199	TRUE	1.71876e-16
CPAR2_101890	25.4927	5.24251	2.28175	TRUE	0.000361387
CPAR2_300730	88.348	18.1816	2.28072	TRUE	3.55635e-08
CPAR2_302700	257.889	53.1344	2.27904	TRUE	4.12235e-17
CPAR2_701800	44.9707	9.27313	2.27786	TRUE	3.9018e-07
CPAR2_303530	4952.22	1021.67	2.27714	TRUE	1.15135e-13
CPAR2_209790	454.458	93.8231	2.27613	TRUE	8.13686e-23
CPAR2_211280	192.815	39.917	2.27215	TRUE	1.33346e-15
CPAR2_602660	247.718	51.4503	2.26745	TRUE	1.00047e-20
CPAR2_209970	119.901	24.9073	2.2672	TRUE	3.7585e-10
CPAR2_207520	205.204	42.6601	2.2661	TRUE	1.36847e-16
CPAR2_203880	631.004	131.268	2.26513	TRUE	6.98468e-20
CPAR2_802350	516.586	107.505	2.2646	TRUE	9.06342e-22
CPAR2_502590	448.123	93.2703	2.26441	TRUE	7.41126e-16
CPAR2_207380	171.182	35.7428	2.25981	TRUE	4.82903e-15
CPAR2_202280	220.316	46.0282	2.25898	TRUE	1.84093e-19
CPAR2_405520	408.352	85.3394	2.25853	TRUE	1.50254e-20
CPAR2_805990	212.928	44.5398	2.2572	TRUE	1.48661e-14
CPAR2_301450	13.7357	2.88377	2.2519	TRUE	0.00642795
CPAR2_204270	402.704	84.5609	2.25166	TRUE	8.11188e-14
CPAR2_303980	2103.21	441.665	2.25157	TRUE	2.27511e-30
CPAR2_101360	235.439	49.4606	2.251	TRUE	9.68782e-17
CPAR2_501170	590.428	124.168	2.24947	TRUE	5.05786e-22
CPAR2_101030	209.299	44.0188	2.24938	TRUE	1.09918e-14
CPAR2_700390	137.638	29.0295	2.24529	TRUE	3.84384e-14
CPAR2_501780	22.4087	4.72755	2.24489	TRUE	0.0027693
CPAR2_202520	99.9276	21.0874	2.2445	TRUE	1.22839e-08
CPAR2_802710	141.973	29.9914	2.24299	TRUE	4.23111e-14
CPAR2_102120	42.2265	8.94567	2.23889	TRUE	1.76653e-05
CPAR2_209820	138.527	29.4766	2.23253	TRUE	6.77315e-15
CPAR2_208900	10.5759	2.25534	2.22936	TRUE	0.00463587
CPAR2_105680	19.9314	4.25782	2.22686	TRUE	0.000234725
CPAR2_701630	490.322	105.446	2.21722	TRUE	7.0794e-15
CPAR2_800050	223.351	48.1099	2.21491	TRUE	3.01312e-12
CPAR2_208530	29.9633	6.46973	2.21142	TRUE	0.000230912
CPAR2_800860	1035.14	223.552	2.21114	TRUE	1.87712e-22
CPAR2_401840	17.0879	3.69213	2.21045	TRUE	0.000606567
CPAR2_200900	28.9407	6.27698	2.20496	TRUE	1.93969e-05
CPAR2_101740	623.418	135.23	2.20478	TRUE	7.82739e-30
CPAR2_210460	154.044	33.6304	2.19551	TRUE	1.00145e-06
CPAR2_808070	32.9265	7.19356	2.19447	TRUE	3.59281e-05
CPAR2_107330	2778.22	607.929	2.19219	TRUE	1.263e-25
CPAR2_212960	162.788	35.8162	2.18431	TRUE	1.16132e-12
CPAR2_403540	525.073	115.722	2.18185	TRUE	9.09582e-21
CPAR2_404310	541.154	119.283	2.18165	TRUE	1.18527e-21
CPAR2_102430	145.659	32.1588	2.17931	TRUE	2.16184e-10
CPAR2_200160	132.685	29.3099	2.17855	TRUE	3.13954e-11
CPAR2_302440	2480.98	549.106	2.17575	TRUE	1.62539e-32
CPAR2_108360	24.1338	5.34372	2.17514	TRUE	0.000136256
CPAR2_401830	720.139	160.199	2.16841	TRUE	2.70853e-24
CPAR2_208680	1668.26	371.451	2.1671	TRUE	4.17967e-25
CPAR2_403600	1808.11	403.393	2.16422	TRUE	1.02821e-24
CPAR2_109390	63.834	14.278	2.16054	TRUE	1.3058e-06
CPAR2_103620	197.386	44.2102	2.15857	TRUE	7.1997e-16
CPAR2_208590	1457.7	326.842	2.15703	TRUE	5.37292e-22
CPAR2_504210	15.6284	3.51069	2.15435	TRUE	0.001633
CPAR2_109460	21.4125	4.81139	2.15393	TRUE	0.000505528
CPAR2_301160	277.439	62.37	2.15325	TRUE	1.44798e-17
CPAR2_302730	179.646	40.5646	2.14687	TRUE	4.47946e-11
CPAR2_700310	489.991	110.786	2.14497	TRUE	1.79866e-18
CPAR2_602420	1392.9	316.144	2.13944	TRUE	4.28339e-19
CPAR2_803510	476.087	108.144	2.13827	TRUE	5.38784e-23
CPAR2_402700	6098.46	1393.41	2.12983	TRUE	5.34718e-32
CPAR2_110420	203.294	46.501	2.12823	TRUE	7.55743e-15
CPAR2_300520	386.073	88.3654	2.12732	TRUE	1.49565e-20
CPAR2_800380	158.054	36.2712	2.12353	TRUE	8.05738e-14
CPAR2_601780	721.221	166.026	2.11903	TRUE	2.94419e-27
CPAR2_700910	1184.97	273.517	2.11515	TRUE	6.53649e-35
CPAR2_602680	79.1957	18.3055	2.11314	TRUE	1.98179e-09
CPAR2_106800	232.74	53.8305	2.11223	TRUE	3.929e-11
CPAR2_501140	1808.57	418.652	2.11102	TRUE	4.56484e-16
CPAR2_106900	507.045	117.737	2.10655	TRUE	3.11992e-23
CPAR2_102920	135.185	31.616	2.09621	TRUE	4.1477e-11
CPAR2_704280	99.5386	23.3774	2.09014	TRUE	8.48299e-10
CPAR2_104590	108.719	25.5363	2.08998	TRUE	5.07086e-08
CPAR2_207750	77.5998	18.2307	2.08969	TRUE	3.43252e-08
CPAR2_106210	235.852	55.7678	2.08038	TRUE	4.9593e-17
CPAR2_206580	336.174	79.6875	2.07678	TRUE	9.12901e-20
CPAR2_204460	346.52	82.1691	2.07627	TRUE	1.05979e-20
CPAR2_213810	180.82	42.8992	2.07553	TRUE	3.18051e-10
CPAR2_207480	420.003	99.7259	2.07436	TRUE	6.06807e-17
CPAR2_802300	115.42	27.4854	2.07015	TRUE	4.73536e-12
CPAR2_503250	325.25	77.6132	2.06718	TRUE	2.52646e-15
CPAR2_402520	109.693	26.2673	2.06213	TRUE	1.34417e-08
CPAR2_205680	18.7956	4.51192	2.05858	TRUE	0.000738288
CPAR2_302910	81.8854	19.6863	2.05641	TRUE	9.30872e-10
CPAR2_103700	435.966	104.855	2.05582	TRUE	1.86674e-13
CPAR2_602960	605.941	145.741	2.05577	TRUE	1.19036e-15
CPAR2_104080	177.769	42.8427	2.05288	TRUE	1.2724e-12
CPAR2_200640	5225.85	1259.52	2.05279	TRUE	9.79805e-12
CPAR2_801500	165.766	40.0737	2.04842	TRUE	2.72325e-14
CPAR2_303970	159.263	38.5178	2.04781	TRUE	9.41061e-10
CPAR2_102450	482.082	117.159	2.04081	TRUE	2.33514e-16
CPAR2_303440	189.139	45.9812	2.04033	TRUE	1.15032e-14
CPAR2_406950	168.464	40.9848	2.03928	TRUE	4.21232e-15
CPAR2_501430	1036.03	252.924	2.03429	TRUE	5.25655e-17
CPAR2_211180	65.3242	15.9575	2.03338	TRUE	3.78228e-06
CPAR2_302200	20.7237	5.07156	2.03078	TRUE	0.00116712
CPAR2_602310	440.907	107.989	2.02959	TRUE	3.11784e-09
CPAR2_600600	89.7633	21.9975	2.02879	TRUE	5.9423e-06
CPAR2_108200	158.776	38.9543	2.02714	TRUE	6.29721e-14
CPAR2_107720	625.529	153.492	2.02691	TRUE	4.74499e-22
CPAR2_500520	178.376	43.8848	2.02313	TRUE	2.72366e-07
CPAR2_200580	1633.9	403.361	2.01818	TRUE	4.4958e-10
CPAR2_803980	333.404	82.3272	2.01783	TRUE	8.20365e-21
CPAR2_302770	15.1762	3.75499	2.01493	TRUE	0.00997883
CPAR2_700430	296.708	73.5268	2.0127	TRUE	1.73878e-18
CPAR2_303800	59.186	14.6809	2.01131	TRUE	1.57344e-06
CPAR2_109280	1800.43	446.708	2.01094	TRUE	1.26561e-21
CPAR2_803280	238.999	59.4611	2.00698	TRUE	5.81954e-15
CPAR2_102370	197.049	49.0285	2.00686	TRUE	8.40931e-11
CPAR2_101330	1311.82	326.415	2.00679	TRUE	9.75413e-16
CPAR2_302240	153.843	38.3161	2.00544	TRUE	2.38188e-11
CPAR2_105370	114.632	28.5811	2.00387	TRUE	4.15095e-10
CPAR2_204430	87.1319	21.7289	2.00358	TRUE	1.33196e-08
CPAR2_600400	2090.34	524.043	1.99598	TRUE	3.28058e-33
CPAR2_701190	110.853	27.8793	1.99138	TRUE	1.39014e-08
CPAR2_403620	105.269	26.485	1.99083	TRUE	2.42863e-09
CPAR2_502800	86.9808	21.9043	1.98948	TRUE	2.80086e-05
CPAR2_214160	747.587	188.562	1.9872	TRUE	1.23402e-19
CPAR2_101810	603.558	152.256	1.98699	TRUE	8.05379e-27
CPAR2_500020	1849.43	469.314	1.97846	TRUE	1.90413e-15
CPAR2_402690	337.591	85.8608	1.9752	TRUE	3.40335e-20
CPAR2_503590	327.205	83.2269	1.97507	TRUE	1.77763e-14
CPAR2_208070	356.111	90.768	1.97207	TRUE	2.37149e-20
CPAR2_407290	79.3833	20.2461	1.97119	TRUE	1.90974e-08
CPAR2_806130	326.602	83.3441	1.97038	TRUE	2.46288e-19
CPAR2_403550	353.955	90.3811	1.96947	TRUE	6.91461e-19
CPAR2_109450	543.214	139.045	1.96597	TRUE	2.89629e-25
CPAR2_101480	1768.18	452.793	1.96534	TRUE	4.16101e-13
CPAR2_702920	72.2677	18.5331	1.96324	TRUE	4.05547e-07
CPAR2_211700	204.157	52.4136	1.96167	TRUE	2.44184e-09
CPAR2_204290	50.4121	12.9612	1.95957	TRUE	1.96792e-06
CPAR2_206830	655.743	168.677	1.95887	TRUE	9.04683e-20
CPAR2_500500	2979.07	770.241	1.95148	TRUE	4.20385e-16
CPAR2_103400	1988.41	514.11	1.95147	TRUE	3.8288e-21
CPAR2_100370	228.32	59.0973	1.9499	TRUE	1.87297e-15
CPAR2_702760	471.911	122.179	1.94951	TRUE	8.53771e-09
CPAR2_401330	39.5392	10.3024	1.94031	TRUE	1.83809e-05
CPAR2_806840	279.326	72.9896	1.93619	TRUE	3.69001e-14
CPAR2_406770	321.867	84.3407	1.93216	TRUE	3.92383e-11
CPAR2_803240	466.359	123.255	1.91979	TRUE	4.01361e-14
CPAR2_804120	308.125	81.445	1.91962	TRUE	3.10442e-15
CPAR2_800930	18.9605	5.01558	1.91851	TRUE	0.002096
CPAR2_406220	295.176	78.1168	1.91787	TRUE	9.44419e-12
CPAR2_200220	19.5688	5.19109	1.91445	TRUE	0.00286852
CPAR2_803750	1737.57	461.525	1.91259	TRUE	3.17048e-17
CPAR2_200830	3151.63	837.263	1.91234	TRUE	9.92155e-23
CPAR2_107510	922.746	245.744	1.90878	TRUE	4.43756e-23
CPAR2_101770	241.001	64.2234	1.90787	TRUE	1.05327e-13
CPAR2_808270	103.309	27.5392	1.9074	TRUE	2.36952e-07
CPAR2_403430	224.086	59.9374	1.90253	TRUE	6.33948e-16
CPAR2_805810	47.3888	12.7026	1.89942	TRUE	0.000139487
CPAR2_207000	69.3474	18.6505	1.89463	TRUE	2.08347e-06
CPAR2_802720	6789.98	1826.96	1.89396	TRUE	2.74381e-18
CPAR2_804410	132.09	35.6232	1.89064	TRUE	1.75538e-10
CPAR2_703680	491.408	132.705	1.8887	TRUE	3.75915e-13
CPAR2_107980	192.787	52.1429	1.88646	TRUE	1.91476e-12
CPAR2_204550	41.3502	11.1864	1.88615	TRUE	6.06534e-05
CPAR2_205960	198.438	53.7682	1.88386	TRUE	7.19223e-10
CPAR2_702060	188.471	51.1553	1.88139	TRUE	1.12702e-11
CPAR2_401930	330.781	89.8989	1.8795	TRUE	4.13512e-17
CPAR2_702480	68.3058	18.5831	1.87802	TRUE	3.5909e-06
CPAR2_600960	255.1	69.4675	1.87665	TRUE	4.79361e-14
CPAR2_704070	171.055	46.7996	1.86989	TRUE	2.06524e-12
CPAR2_108910	386.043	105.876	1.86639	TRUE	2.42564e-18
CPAR2_102970	618.066	169.749	1.86436	TRUE	1.859e-15
CPAR2_103410	410.855	113.064	1.86149	TRUE	6.51053e-15
CPAR2_100290	410.212	112.934	1.86089	TRUE	1.61565e-10
CPAR2_103360	409.785	113.044	1.85799	TRUE	4.19325e-14
CPAR2_407100	727.128	200.91	1.85566	TRUE	3.31201e-17
CPAR2_600190	1364.76	377.312	1.85482	TRUE	2.89806e-19
CPAR2_202940	156.195	43.1884	1.85463	TRUE	1.15448e-08
CPAR2_105500	5864.96	1624.03	1.85254	TRUE	8.31128e-27
CPAR2_204400	261.167	72.3656	1.85159	TRUE	5.56875e-09
CPAR2_804840	128.408	35.6816	1.84748	TRUE	2.70239e-09
CPAR2_806880	21.4805	5.97145	1.84687	TRUE	0.0012433
CPAR2_600300	229.971	63.9311	1.84686	TRUE	5.13419e-09
CPAR2_603000	1447.95	403.334	1.84396	TRUE	1.23659e-17
CPAR2_703310	210.367	58.6387	1.84298	TRUE	5.25497e-10
CPAR2_801250	838.837	234.053	1.84155	TRUE	1.68078e-18
CPAR2_211830	280.892	78.4915	1.83941	TRUE	4.78978e-17
CPAR2_407220	22.9653	6.41844	1.83916	TRUE	0.00216985
CPAR2_204110	119.291	33.3681	1.83795	TRUE	2.85974e-09
CPAR2_204180	669.572	187.453	1.83671	TRUE	6.35556e-12
CPAR2_805340	24.2573	6.79732	1.83538	TRUE	0.00785577
CPAR2_203090	31.8549	8.93519	1.83394	TRUE	0.000572543
CPAR2_103650	185.584	52.1289	1.83192	TRUE	9.95081e-10
CPAR2_300030	73.1154	20.5793	1.82898	TRUE	3.20736e-07
CPAR2_808380	254.836	71.7694	1.82813	TRUE	5.96995e-14
CPAR2_104350	76.747	21.6867	1.8233	TRUE	5.19504e-05
CPAR2_405510	5113.14	1445.31	1.82283	TRUE	1.68462e-31
CPAR2_301530	178.502	50.4675	1.82251	TRUE	9.77255e-10
CPAR2_211420	1123.18	317.816	1.82132	TRUE	3.685e-23
CPAR2_602190	270.456	76.6318	1.81938	TRUE	3.23157e-13
CPAR2_702550	514.563	146.108	1.81632	TRUE	6.80481e-14
CPAR2_803570	1665.66	473.406	1.81494	TRUE	1.11932e-18
CPAR2_600510	311.116	88.6022	1.81204	TRUE	1.52975e-12
CPAR2_202720	36.1011	10.3099	1.80801	TRUE	0.000804563
CPAR2_601800	1845.06	527.378	1.80676	TRUE	9.46251e-22
CPAR2_501030	623.546	178.68	1.80311	TRUE	6.02838e-12
CPAR2_401650	483.532	138.563	1.80307	TRUE	2.69134e-14
CPAR2_801450	131.856	37.9306	1.79752	TRUE	6.06784e-10
CPAR2_108510	56.296	16.2079	1.79633	TRUE	4.94999e-05
CPAR2_108370	14650.1	4219.77	1.79567	TRUE	5.56603e-19
CPAR2_102580	27.0164	7.78643	1.7948	TRUE	0.000532487
CPAR2_603030	820.054	236.847	1.79176	TRUE	3.61425e-18
CPAR2_701120	627.396	181.407	1.79015	TRUE	9.0578e-18
CPAR2_300200	27.0681	7.84392	1.78695	TRUE	0.00110594
CPAR2_602410	55.306	16.0776	1.78238	TRUE	1.58653e-06
CPAR2_300020	54.9535	15.993	1.78077	TRUE	3.2816e-06
CPAR2_504080	6208.41	1809.98	1.77825	TRUE	9.27776e-11
CPAR2_800250	117.73	34.3392	1.77755	TRUE	8.6987e-05
CPAR2_808870	1144.5	334.547	1.77444	TRUE	4.12341e-21
CPAR2_204250	60.5345	17.7022	1.77383	TRUE	0.000131154
CPAR2_213970	492.652	144.127	1.77323	TRUE	5.21872e-17
CPAR2_406680	980.67	286.972	1.77286	TRUE	1.04069e-12
CPAR2_704250	139.041	40.7517	1.77058	TRUE	6.06114e-10
CPAR2_702820	42.1006	12.3494	1.7694	TRUE	0.000619339
CPAR2_104620	351.788	103.315	1.76765	TRUE	3.52914e-09
CPAR2_403320	653.815	192.035	1.76751	TRUE	3.51191e-15
CPAR2_800060	199.333	58.6434	1.76514	TRUE	1.64634e-08
CPAR2_603110	342.289	101.107	1.75934	TRUE	1.86852e-09
CPAR2_702250	609.697	180.215	1.75838	TRUE	6.61169e-15
CPAR2_405040	119.41	35.3394	1.75657	TRUE	1.51302e-08
CPAR2_704100	153.17	45.4043	1.75423	TRUE	2.41626e-09
CPAR2_801480	292.979	86.966	1.75228	TRUE	4.1086e-09
CPAR2_701660	87.5979	26.0109	1.75178	TRUE	1.93179e-06
CPAR2_405440	31.603	9.39348	1.75033	TRUE	0.0007146
CPAR2_104360	22.7713	6.76933	1.75013	TRUE	0.00304186
CPAR2_300750	45.9442	13.6684	1.74904	TRUE	3.1296e-05
CPAR2_700470	434.092	129.198	1.74842	TRUE	1.52529e-15
CPAR2_212730	635.769	189.244	1.74826	TRUE	1.38411e-17
CPAR2_211470	112.411	33.4934	1.74684	TRUE	1.62816e-07
CPAR2_808180	352.43	105.205	1.74413	TRUE	1.53358e-12
CPAR2_210900	644.543	192.547	1.74306	TRUE	1.13042e-14
CPAR2_203610	295.816	88.5442	1.74023	TRUE	5.77254e-12
CPAR2_203230	289.149	86.575	1.73979	TRUE	1.90176e-10
CPAR2_300040	728.349	218.108	1.73959	TRUE	3.32201e-13
CPAR2_802700	71.4693	21.4234	1.73814	TRUE	5.01421e-06
CPAR2_807740	58.1801	17.4751	1.73523	TRUE	0.000161693
CPAR2_801310	125.739	37.7679	1.7352	TRUE	6.45668e-09
CPAR2_107250	307.325	92.3482	1.73461	TRUE	1.54736e-10
CPAR2_806540	64.8318	19.4889	1.73405	TRUE	3.3126e-05
CPAR2_807750	34.2146	10.2917	1.73313	TRUE	0.000479064
CPAR2_800340	24.6224	7.40755	1.7329	TRUE	0.00155145
CPAR2_800870	519.764	156.744	1.72944	TRUE	1.28933e-14
CPAR2_106420	229.19	69.1825	1.72806	TRUE	2.23931e-11
CPAR2_212330	89.0851	26.8962	1.72778	TRUE	5.56377e-08
CPAR2_404710	972.303	293.643	1.72735	TRUE	5.406e-16
CPAR2_804850	107.366	32.5287	1.72275	TRUE	2.09686e-06
CPAR2_808550	92.8944	28.1496	1.72248	TRUE	4.06801e-06
CPAR2_602450	526.27	159.638	1.72099	TRUE	5.98925e-07
CPAR2_801490	231.662	70.3037	1.72035	TRUE	4.01186e-10
CPAR2_804250	917.735	278.522	1.72029	TRUE	2.77734e-19
CPAR2_100070	113.353	34.4297	1.7191	TRUE	1.24317e-08
CPAR2_805020	218.442	66.4076	1.71783	TRUE	2.73676e-11
CPAR2_704120	285.466	86.8434	1.71683	TRUE	2.256e-12
CPAR2_400890	125.918	38.394	1.71353	TRUE	1.29921e-09
CPAR2_806570	3183.25	971.487	1.71223	TRUE	2.45501e-23
CPAR2_808560	114.807	35.0917	1.71001	TRUE	1.03451e-08
CPAR2_703780	34.634	10.6035	1.70765	TRUE	0.00784252
CPAR2_100030	1114.12	341.352	1.70658	TRUE	1.22931e-20
CPAR2_804340	249.814	76.7857	1.70194	TRUE	1.17068e-10
CPAR2_407270	31.4696	9.68219	1.70056	TRUE	0.00383678
CPAR2_403610	69.8702	21.5249	1.69867	TRUE	9.68464e-07
CPAR2_703790	382.821	117.952	1.69847	TRUE	6.95669e-15
CPAR2_209190	369.061	113.796	1.6974	TRUE	1.67472e-08
CPAR2_602440	344.455	106.376	1.69515	TRUE	1.4065e-09
CPAR2_803600	345.552	106.726	1.69499	TRUE	2.13298e-08
CPAR2_105040	204.085	63.137	1.69261	TRUE	1.14016e-08
CPAR2_702860	54.0505	16.7507	1.69009	TRUE	6.2049e-06
CPAR2_206920	115.452	35.8084	1.68892	TRUE	7.34747e-06
CPAR2_401500	72.4906	22.4867	1.68872	TRUE	1.25045e-05
CPAR2_700540	1137.66	353.447	1.68651	TRUE	7.66343e-10
CPAR2_808640	602.037	187.191	1.68534	TRUE	2.61735e-13
CPAR2_207600	27.058	8.41568	1.6849	TRUE	0.00519989
CPAR2_404880	636.523	199.164	1.67625	TRUE	2.4991e-19
CPAR2_504100	868.089	272.129	1.67355	TRUE	1.58222e-13
CPAR2_300510	395.82	124.213	1.67203	TRUE	9.42074e-11
CPAR2_807900	97.4745	30.635	1.66984	TRUE	1.31716e-07
CPAR2_303480	139.858	44.0309	1.66738	TRUE	3.86501e-08
CPAR2_102060	204.889	64.5453	1.66646	TRUE	1.72762e-08
CPAR2_103740	412.51	130.057	1.66529	TRUE	2.03302e-12
CPAR2_105380	124.219	39.1668	1.66518	TRUE	1.36546e-08
CPAR2_201010	298.475	94.2494	1.66306	TRUE	1.33196e-08
CPAR2_700600	135.752	42.8672	1.66303	TRUE	2.54153e-09
CPAR2_110100	668.618	211.366	1.66144	TRUE	3.07618e-18
CPAR2_203890	96.9392	30.6586	1.66079	TRUE	1.23498e-06
CPAR2_806430	105.64	33.4589	1.65869	TRUE	2.90139e-07
CPAR2_500530	1062.83	336.867	1.65766	TRUE	4.92651e-11
CPAR2_207630	139.03	44.0904	1.65686	TRUE	6.26199e-08
CPAR2_101200	280.003	89.0685	1.65246	TRUE	1.53688e-09
CPAR2_500700	56.068	17.8442	1.65172	TRUE	0.00161439
CPAR2_703590	52.3781	16.6956	1.6495	TRUE	6.47188e-05
CPAR2_403860	121.14	38.6713	1.64734	TRUE	7.55062e-08
CPAR2_103730	59.6544	19.0904	1.64378	TRUE	1.2278e-05
CPAR2_208520	647.457	207.391	1.64243	TRUE	1.39684e-18
CPAR2_102180	123.647	39.6389	1.64124	TRUE	3.52473e-08
CPAR2_101160	202.361	64.8859	1.64096	TRUE	3.02765e-08
CPAR2_211820	162.741	52.2095	1.64019	TRUE	4.95396e-10
CPAR2_800040	49.5471	15.9188	1.63807	TRUE	4.48985e-05
CPAR2_201180	713.05	229.737	1.63402	TRUE	1.41888e-17
CPAR2_107430	458.684	148.611	1.62596	TRUE	6.39218e-16
CPAR2_403670	23.8845	7.74189	1.62532	TRUE	0.0068539
CPAR2_208080	45.0855	14.6303	1.6237	TRUE	0.000467575
CPAR2_105230	149.213	48.4399	1.62311	TRUE	2.20066e-08
CPAR2_805890	1216.31	394.992	1.62261	TRUE	2.91782e-06
CPAR2_702200	453.643	147.786	1.61805	TRUE	5.89043e-09
CPAR2_602060	230.68	75.306	1.61506	TRUE	7.92871e-06
CPAR2_602750	224.577	73.3141	1.61505	TRUE	7.55776e-09
CPAR2_805070	135.927	44.4529	1.61248	TRUE	1.0125e-08
CPAR2_406430	58.001	18.9839	1.6113	TRUE	6.41392e-06
CPAR2_402210	253.936	83.4444	1.60558	TRUE	2.15442e-08
CPAR2_100780	197.049	64.8206	1.60403	TRUE	4.3005e-08
CPAR2_603010	53.4734	17.6605	1.59829	TRUE	0.00148052
CPAR2_110110	1530.11	505.48	1.59791	TRUE	9.24386e-14
CPAR2_212610	144.16	47.6258	1.59786	TRUE	2.03881e-06
CPAR2_703950	579.249	191.367	1.59784	TRUE	2.06284e-13
CPAR2_211130	1559.38	515.408	1.59718	TRUE	1.23081e-12
CPAR2_500760	220.299	72.9627	1.59423	TRUE	1.83915e-08
CPAR2_106920	25.7346	8.54487	1.59058	TRUE	0.00245702
CPAR2_204480	175.689	58.3528	1.59015	TRUE	3.8097e-08
CPAR2_701100	543.023	180.379	1.58998	TRUE	1.53688e-09
CPAR2_600930	1022.56	339.815	1.58937	TRUE	1.12016e-09
CPAR2_703190	99.9292	33.253	1.58742	TRUE	3.22702e-07
CPAR2_602220	58.0475	19.34	1.58565	TRUE	7.34587e-05
CPAR2_406440	66.9913	22.3445	1.58405	TRUE	3.63437e-06
CPAR2_204420	445.847	148.886	1.58234	TRUE	5.95584e-11
CPAR2_103150	38.6363	12.9166	1.58073	TRUE	0.000256167
CPAR2_204050	191.723	64.1271	1.58002	TRUE	7.00492e-11
CPAR2_104840	109.257	36.5865	1.57834	TRUE	6.26272e-07
CPAR2_203300	990.063	331.594	1.5781	TRUE	3.97867e-11
CPAR2_108800	203.925	68.3094	1.57789	TRUE	6.65073e-10
CPAR2_100810	556.929	186.68	1.57693	TRUE	4.76611e-13
CPAR2_109230	264.681	88.7323	1.57672	TRUE	3.73713e-11
CPAR2_211650	168.064	56.3665	1.5761	TRUE	0.00190691
CPAR2_204320	789.741	265.21	1.57425	TRUE	6.57508e-09
CPAR2_809000	1367.13	459.357	1.57346	TRUE	8.24634e-17
CPAR2_407530	854.192	287.01	1.57346	TRUE	8.37402e-15
CPAR2_808800	345.9	116.504	1.56998	TRUE	7.36955e-13
CPAR2_502220	1125.88	379.967	1.56711	TRUE	8.31223e-10
CPAR2_804800	74.5206	25.3059	1.55816	TRUE	5.75574e-05
CPAR2_603410	440.33	149.931	1.55429	TRUE	5.01031e-07
CPAR2_807760	175.131	59.635	1.5542	TRUE	8.86561e-10
CPAR2_207810	255.013	86.9237	1.55275	TRUE	2.15706e-07
CPAR2_700200	371.66	126.761	1.55188	TRUE	5.08261e-13
CPAR2_809050	128.375	43.8289	1.55041	TRUE	8.60693e-09
CPAR2_203720	30.3185	10.3597	1.54922	TRUE	0.00251721
CPAR2_403410	65.9172	22.5844	1.54533	TRUE	0.000340477
CPAR2_503860	1554.86	533.025	1.54451	TRUE	6.08202e-07
CPAR2_406980	214.228	73.4596	1.54413	TRUE	1.56866e-10
CPAR2_211230	32.6619	11.2318	1.54003	TRUE	0.00276069
CPAR2_805420	206.843	71.137	1.53986	TRUE	8.87167e-09
CPAR2_406530	479.921	165.303	1.53769	TRUE	4.06383e-09
CPAR2_701240	127.467	43.9258	1.53698	TRUE	2.48204e-08
CPAR2_110300	1417.31	489.084	1.535	TRUE	2.90405e-18
CPAR2_204920	262.763	90.7811	1.5333	TRUE	2.31279e-11
CPAR2_201020	301.229	104.16	1.53207	TRUE	2.92728e-08
CPAR2_106530	117.97	40.8186	1.53112	TRUE	1.41772e-05
CPAR2_806550	207.973	72.0437	1.52945	TRUE	3.34129e-08
CPAR2_807830	54.772	18.9738	1.52943	TRUE	0.000813109
CPAR2_106620	94.5729	32.7914	1.52811	TRUE	5.02174e-05
CPAR2_205570	202.168	70.1152	1.52776	TRUE	3.32515e-08
CPAR2_100890	305.967	106.216	1.52638	TRUE	6.56674e-09
CPAR2_603130	247.548	85.9512	1.52612	TRUE	4.50792e-08
CPAR2_503080	1058.59	367.694	1.52557	TRUE	9.66565e-12
CPAR2_300660	54.7432	19.058	1.52228	TRUE	4.06445e-05
CPAR2_806890	471.598	164.207	1.52204	TRUE	9.75766e-13
CPAR2_106820	788.839	274.774	1.52148	TRUE	1.1622e-13
CPAR2_405480	252.713	88.0643	1.52087	TRUE	2.785e-09
CPAR2_703280	49.6579	17.3346	1.51837	TRUE	0.000209297
CPAR2_804680	956.816	334.132	1.51782	TRUE	2.85729e-11
CPAR2_209910	1131.33	395.564	1.51603	TRUE	1.33106e-14
CPAR2_804170	130.31	45.6553	1.5131	TRUE	1.69124e-08
CPAR2_703150	11954.3	4194.29	1.51103	TRUE	1.17583e-12
CPAR2_603310	161.545	56.7536	1.50916	TRUE	2.54428e-08
CPAR2_406190	295.439	103.8	1.50906	TRUE	6.99717e-08
CPAR2_103210	273.739	96.2041	1.50863	TRUE	4.18598e-10
CPAR2_102900	332.647	117.284	1.50398	TRUE	1.58963e-09
CPAR2_204780	92.2735	262.063	-1.50592	TRUE	3.67203e-09
CPAR2_601570	354.094	1008.85	-1.5105	TRUE	2.6924e-11
CPAR2_403720	53.0861	151.308	-1.51108	TRUE	7.82496e-05
CPAR2_204010	120.794	344.505	-1.51198	TRUE	3.84338e-10
CPAR2_801020	56.4809	161.33	-1.51418	TRUE	3.73912e-07
CPAR2_503890	58.578	167.426	-1.5151	TRUE	1.84252e-05
CPAR2_804550	163.873	468.381	-1.51511	TRUE	4.06651e-11
CPAR2_100590	21.3155	60.9928	-1.51674	TRUE	0.000312481
CPAR2_303250	37.5331	107.468	-1.51767	TRUE	9.53895e-07
CPAR2_301900	72.943	208.943	-1.51827	TRUE	4.9261e-10
CPAR2_600320	162.141	464.662	-1.51893	TRUE	5.4309e-14
CPAR2_807060	82.6902	236.996	-1.51908	TRUE	5.89876e-10
CPAR2_301970	20.8333	59.7402	-1.51981	TRUE	0.000185402
CPAR2_601980	86.9214	249.81	-1.52304	TRUE	4.99098e-10
CPAR2_500940	46.8559	134.737	-1.52384	TRUE	5.64357e-07
CPAR2_205260	59.2501	170.484	-1.52474	TRUE	5.40703e-08
CPAR2_501020	467.999	1347.14	-1.52532	TRUE	0.000188017
CPAR2_201790	47.5674	137.189	-1.52812	TRUE	9.53895e-07
CPAR2_301560	43.0415	124.612	-1.53365	TRUE	1.06199e-06
CPAR2_801360	170.239	494.132	-1.53733	TRUE	2.99175e-09
CPAR2_701910	61.7892	179.385	-1.53763	TRUE	2.8945e-06
CPAR2_401550	22.9162	66.5651	-1.5384	TRUE	0.000353016
CPAR2_106030	39.5681	115.027	-1.53956	TRUE	1.26354e-06
CPAR2_102040	119.553	347.679	-1.5401	TRUE	8.03609e-13
CPAR2_101680	138.084	401.677	-1.54049	TRUE	2.59302e-06
CPAR2_402540	37.1237	108.111	-1.5421	TRUE	0.000581908
CPAR2_703400	24.9008	72.5377	-1.54254	TRUE	0.000693587
CPAR2_201590	67.3791	196.359	-1.54312	TRUE	1.07323e-08
CPAR2_108170	30.6295	89.377	-1.54498	TRUE	8.62374e-06
CPAR2_701270	126.434	369.501	-1.54719	TRUE	3.53975e-11
CPAR2_500170	77.4551	226.712	-1.54943	TRUE	9.68757e-08
CPAR2_100550	63.3907	185.699	-1.55062	TRUE	3.27299e-07
CPAR2_101860	140.914	412.929	-1.55108	TRUE	1.68934e-09
CPAR2_213780	1052.05	3091.3	-1.55501	TRUE	4.54865e-07
CPAR2_201720	37.6881	110.842	-1.55632	TRUE	6.0098e-06
CPAR2_110210	156.62	461.456	-1.55892	TRUE	3.20591e-14
CPAR2_105880	170.253	504.208	-1.56634	TRUE	1.28831e-10
CPAR2_603340	6608.94	19629.2	-1.57051	TRUE	5.6215e-16
CPAR2_104010	63.4451	188.65	-1.57213	TRUE	5.56718e-10
CPAR2_402220	2318.36	6896.44	-1.57275	TRUE	1.24086e-18
CPAR2_105410	61.9894	184.578	-1.57414	TRUE	5.60205e-09
CPAR2_805050	43.1169	128.585	-1.57639	TRUE	1.15813e-05
CPAR2_806530	45.6269	136.108	-1.5768	TRUE	5.13775e-07
CPAR2_104390	52.1226	155.494	-1.57688	TRUE	3.29795e-08
CPAR2_805670	47.7715	142.591	-1.57766	TRUE	2.83035e-08
CPAR2_207010	20.7764	62.0409	-1.57827	TRUE	0.00123839
CPAR2_804730	20.439	61.0805	-1.57939	TRUE	0.000280029
CPAR2_500250	115.314	344.637	-1.5795	TRUE	1.21979e-08
CPAR2_304100	77.2286	230.952	-1.58039	TRUE	3.71382e-10
CPAR2_804810	52.5543	157.304	-1.58167	TRUE	9.27568e-07
CPAR2_704130	61.2399	183.523	-1.58342	TRUE	1.59851e-08
CPAR2_401380	36.8078	110.373	-1.5843	TRUE	1.17492e-06
CPAR2_603530	119.558	359.195	-1.58705	TRUE	1.8542e-11
CPAR2_808440	24.9613	75.3721	-1.59434	TRUE	2.07149e-05
CPAR2_703290	52.6992	159.252	-1.59546	TRUE	4.11648e-08
CPAR2_804300	320.404	969.718	-1.59768	TRUE	1.09075e-16
CPAR2_201100	48.3898	146.537	-1.59849	TRUE	9.96151e-09
CPAR2_502780	34.9768	106.069	-1.60054	TRUE	7.52569e-07
CPAR2_801420	40.0002	121.353	-1.60113	TRUE	1.45822e-05
CPAR2_800680	97.1909	295.22	-1.6029	TRUE	6.06212e-08
CPAR2_600830	33.4215	102.83	-1.62141	TRUE	2.64929e-05
CPAR2_405050	57.2177	176.15	-1.62227	TRUE	1.05551e-09
CPAR2_808810	207.313	639.16	-1.62436	TRUE	5.18467e-13
CPAR2_501770	22.552	69.5653	-1.62511	TRUE	0.000189752
CPAR2_106240	16.8676	52.0462	-1.62554	TRUE	7.52418e-05
CPAR2_300290	41.8878	129.797	-1.63166	TRUE	7.80768e-06
CPAR2_804140	23.2663	72.1291	-1.63234	TRUE	8.31801e-06
CPAR2_803660	29.199	90.5443	-1.63271	TRUE	2.56675e-05
CPAR2_801800	165.355	513.682	-1.63531	TRUE	1.92381e-16
CPAR2_304260	202.36	628.723	-1.6355	TRUE	1.78788e-12
CPAR2_406600	86.1267	267.672	-1.63593	TRUE	3.99947e-10
CPAR2_208130	37.8668	117.919	-1.6388	TRUE	7.74308e-07
CPAR2_407500	276.457	861.052	-1.63905	TRUE	3.93667e-09
CPAR2_702880	14.228	44.4982	-1.64501	TRUE	0.000547367
CPAR2_503160	106.579	334.128	-1.64848	TRUE	1.35376e-07
CPAR2_201380	61.875	195.22	-1.65767	TRUE	3.82276e-07
CPAR2_203490	59.327	187.269	-1.65835	TRUE	1.86679e-09
CPAR2_106950	37.4804	118.489	-1.66055	TRUE	3.09443e-06
CPAR2_503190	271.745	859.575	-1.66137	TRUE	1.21979e-08
CPAR2_407040	55.326	175.626	-1.66648	TRUE	3.83793e-07
CPAR2_208650	125.655	400.858	-1.67363	TRUE	7.00265e-15
CPAR2_201340	131.969	422.587	-1.67905	TRUE	2.5861e-14
CPAR2_108580	146.05	469.245	-1.68388	TRUE	4.77395e-12
CPAR2_209120	97.7143	313.998	-1.68412	TRUE	2.11839e-08
CPAR2_213390	108.526	349.283	-1.68636	TRUE	2.17068e-09
CPAR2_403680	23.7157	76.3834	-1.68741	TRUE	6.01674e-05
CPAR2_808950	33.7676	108.967	-1.69018	TRUE	8.64467e-06
CPAR2_107620	7.45035	24.0462	-1.69043	TRUE	0.00884116
CPAR2_207970	19.5915	63.2403	-1.69061	TRUE	8.0872e-05
CPAR2_702890	139.312	450.711	-1.69388	TRUE	5.07066e-16
CPAR2_211480	287.097	928.986	-1.69412	TRUE	2.9853e-15
CPAR2_808110	9.78635	31.687	-1.69505	TRUE	0.00148544
CPAR2_502200	30.4028	98.5543	-1.69672	TRUE	1.71409e-06
CPAR2_801280	10.3102	33.4597	-1.69835	TRUE	0.00154076
CPAR2_400010	33.5927	109.237	-1.70124	TRUE	1.16646e-06
CPAR2_501880	42.9862	140.068	-1.70418	TRUE	3.00729e-07
CPAR2_801380	29.5036	96.3521	-1.70743	TRUE	0.00017086
CPAR2_104970	19.7021	64.4096	-1.70892	TRUE	0.000720059
CPAR2_200190	48.1152	157.651	-1.71217	TRUE	6.84356e-09
CPAR2_803830	30.0429	98.6335	-1.71505	TRUE	7.67383e-05
CPAR2_601240	255.2	838.165	-1.7156	TRUE	1.0825e-19
CPAR2_503110	126.164	414.394	-1.71571	TRUE	1.60909e-09
CPAR2_106910	15.6384	51.477	-1.71883	TRUE	7.84097e-05
CPAR2_502000	632.717	2084.48	-1.72005	TRUE	3.0101e-14
CPAR2_405950	67.0921	221.586	-1.72365	TRUE	4.38162e-10
CPAR2_807180	15.9041	52.6141	-1.72605	TRUE	0.00029973
CPAR2_107970	178.439	590.909	-1.72751	TRUE	9.25099e-07
CPAR2_105240	35.3142	117.069	-1.72904	TRUE	6.70649e-07
CPAR2_807540	90.9236	302.189	-1.73273	TRUE	3.4851e-13
CPAR2_704150	55.6623	185.367	-1.73561	TRUE	4.31459e-09
CPAR2_703830	44.1812	147.547	-1.73967	TRUE	2.83744e-08
CPAR2_301110	318.616	1065.05	-1.74103	TRUE	2.29415e-15
CPAR2_211500	37.8847	126.847	-1.74341	TRUE	4.62755e-06
CPAR2_207060	761.747	2553.69	-1.7452	TRUE	1.31985e-13
CPAR2_403300	38.7081	129.845	-1.74609	TRUE	0.000136256
CPAR2_806400	88.2878	297.016	-1.75025	TRUE	5.25497e-10
CPAR2_210500	153.31	516.43	-1.75212	TRUE	1.40432e-12
CPAR2_202260	201.114	679.49	-1.75644	TRUE	1.8984e-15
CPAR2_109530	112.487	380.365	-1.75762	TRUE	6.2017e-13
CPAR2_805940	156.904	530.806	-1.75831	TRUE	7.97458e-14
CPAR2_501040	40.9784	138.75	-1.75956	TRUE	4.16031e-05
CPAR2_500950	81.0192	274.782	-1.76195	TRUE	7.47344e-09
CPAR2_100490	25.9675	88.2876	-1.7655	TRUE	0.000133732
CPAR2_304140	41.3338	140.697	-1.7672	TRUE	2.39059e-08
CPAR2_210070	493.46	1680.64	-1.768	TRUE	3.38848e-23
CPAR2_800100	63.9969	218.191	-1.76952	TRUE	1.70834e-09
CPAR2_108030	38.0218	129.641	-1.76962	TRUE	2.32868e-07
CPAR2_101180	80.8554	276.047	-1.7715	TRUE	4.66183e-10
CPAR2_205920	73.3761	250.566	-1.77181	TRUE	1.48444e-11
CPAR2_803640	331.739	1134.46	-1.77389	TRUE	7.61624e-14
CPAR2_403740	49.8267	170.503	-1.77481	TRUE	4.18247e-07
CPAR2_300810	79.7675	273.145	-1.77579	TRUE	4.43e-11
CPAR2_101420	30.4946	104.44	-1.77605	TRUE	1.00745e-05
CPAR2_206080	57.719	197.686	-1.77609	TRUE	7.32529e-12
CPAR2_803160	44.6069	153.147	-1.77958	TRUE	4.61871e-09
CPAR2_401240	14.3893	49.4209	-1.78013	TRUE	0.000264845
CPAR2_802400	259.321	890.932	-1.78058	TRUE	2.10901e-18
CPAR2_302990	999.778	3438.82	-1.78224	TRUE	2.19331e-07
CPAR2_704020	39.4121	135.792	-1.78469	TRUE	1.5456e-09
CPAR2_801170	23.9752	82.6648	-1.78573	TRUE	4.043e-06
CPAR2_703020	236.993	817.349	-1.78611	TRUE	1.7138e-18
CPAR2_702780	52.3808	180.689	-1.7864	TRUE	3.72151e-09
CPAR2_301580	17.2428	59.6185	-1.78977	TRUE	1.83602e-05
CPAR2_204830	113.127	391.612	-1.79148	TRUE	3.61606e-12
CPAR2_212870	155.776	539.678	-1.79262	TRUE	2.19726e-13
CPAR2_801230	36.2449	125.931	-1.79678	TRUE	2.00484e-08
CPAR2_805110	137.07	477.232	-1.79977	TRUE	3.57499e-12
CPAR2_206890	101.787	354.802	-1.80146	TRUE	3.00029e-08
CPAR2_401000	12.8955	44.975	-1.80225	TRUE	0.00133924
CPAR2_101570	59.7893	208.788	-1.80408	TRUE	1.68107e-11
CPAR2_503940	29.6207	103.468	-1.80451	TRUE	2.34028e-07
CPAR2_501180	741.415	2590.3	-1.80477	TRUE	6.06809e-13
CPAR2_105550	38.1302	133.549	-1.80837	TRUE	1.83815e-07
CPAR2_301600	67.9585	238.22	-1.80957	TRUE	1.23419e-13
CPAR2_806380	67.6185	237.052	-1.80971	TRUE	5.11887e-11
CPAR2_109090	28.9507	101.685	-1.81244	TRUE	1.07253e-07
CPAR2_109800	45.4682	159.763	-1.813	TRUE	9.32438e-08
CPAR2_106220	87.8307	308.917	-1.81442	TRUE	1.21362e-15
CPAR2_107820	365.635	1286.77	-1.81528	TRUE	2.45795e-23
CPAR2_701430	164.924	582.006	-1.81924	TRUE	5.61543e-12
CPAR2_209610	32.0209	113.04	-1.81975	TRUE	2.74229e-07
CPAR2_203100	15.6674	55.3131	-1.81986	TRUE	2.71017e-05
CPAR2_703810	280.665	992.304	-1.82193	TRUE	4.62008e-11
CPAR2_300970	57.0602	201.774	-1.82219	TRUE	3.84231e-11
CPAR2_602040	20.0221	70.8028	-1.82222	TRUE	1.42118e-05
CPAR2_213040	42.8449	151.616	-1.82323	TRUE	3.13081e-08
CPAR2_100020	34.8734	123.416	-1.82334	TRUE	8.22676e-09
CPAR2_806220	38.1225	135.054	-1.82482	TRUE	1.69824e-05
CPAR2_405430	27.8249	98.6381	-1.82577	TRUE	5.09118e-08
CPAR2_303490	108.484	385.487	-1.8292	TRUE	4.08575e-12
CPAR2_402770	113.848	407.57	-1.83994	TRUE	3.31707e-10
CPAR2_103560	43.165	154.568	-1.84031	TRUE	1.06319e-08
CPAR2_103010	100.134	358.978	-1.84196	TRUE	4.32875e-12
CPAR2_704240	222.154	796.886	-1.84281	TRUE	1.00249e-21
CPAR2_301360	112.778	405.053	-1.84462	TRUE	9.87967e-17
CPAR2_700550	95.9197	345.803	-1.85005	TRUE	5.89857e-13
CPAR2_701000	32.3725	116.886	-1.85226	TRUE	9.94782e-07
CPAR2_107810	78.4904	283.726	-1.85391	TRUE	1.71324e-11
CPAR2_210710	25.4725	92.3012	-1.85741	TRUE	1.72068e-07
CPAR2_105340	1728.51	6265.2	-1.85783	TRUE	1.24158e-22
CPAR2_803610	18.618	67.5514	-1.85929	TRUE	7.13319e-06
CPAR2_701650	138.943	504.237	-1.85961	TRUE	2.87768e-19
CPAR2_302500	31.8786	115.997	-1.86342	TRUE	5.48312e-08
CPAR2_502420	14.8615	54.0916	-1.86383	TRUE	8.82281e-05
CPAR2_302180	25.2496	91.9773	-1.86502	TRUE	5.94307e-08
CPAR2_103280	85.0843	310.655	-1.86835	TRUE	4.80641e-10
CPAR2_210160	8.17185	29.8879	-1.87083	TRUE	0.00189118
CPAR2_210780	34.6606	126.839	-1.87163	TRUE	7.53268e-09
CPAR2_206290	16.5766	60.7831	-1.87452	TRUE	1.29178e-05
CPAR2_301650	12.2219	44.8545	-1.87578	TRUE	6.02839e-05
CPAR2_303710	44.1385	162.51	-1.88042	TRUE	7.17914e-09
CPAR2_108220	8.5698	31.675	-1.88601	TRUE	0.00598751
CPAR2_700650	93.8478	347.076	-1.88686	TRUE	9.01368e-13
CPAR2_108300	26.3201	97.4545	-1.88856	TRUE	8.74267e-08
CPAR2_407830	9.40476	34.8292	-1.88883	TRUE	0.000986308
CPAR2_702720	42.7743	158.712	-1.89159	TRUE	2.57693e-08
CPAR2_807160	21.4099	79.4586	-1.89193	TRUE	2.81942e-06
CPAR2_406050	147.279	547.715	-1.89488	TRUE	6.78609e-16
CPAR2_200870	14.2759	53.1186	-1.89563	TRUE	3.92853e-05
CPAR2_210490	95.1386	355.073	-1.90001	TRUE	1.67019e-16
CPAR2_403380	9.14912	34.1482	-1.9001	TRUE	0.00133409
CPAR2_502070	14.7481	55.092	-1.90131	TRUE	0.000277381
CPAR2_105080	56.7681	212.827	-1.90653	TRUE	4.45802e-12
CPAR2_504110	27.5782	103.471	-1.90763	TRUE	5.87968e-07
CPAR2_700730	70.5236	264.6	-1.90763	TRUE	6.30753e-13
CPAR2_501820	34.5208	129.715	-1.90981	TRUE	1.5873e-08
CPAR2_808530	109.908	416.432	-1.92178	TRUE	2.02928e-16
CPAR2_803950	36.3646	137.806	-1.92203	TRUE	7.6778e-10
CPAR2_211730	23.8229	90.2999	-1.92238	TRUE	1.68432e-06
CPAR2_808770	32.8485	124.878	-1.92662	TRUE	3.17408e-09
CPAR2_204630	42.9319	163.381	-1.92812	TRUE	2.50007e-09
CPAR2_501420	14.7519	56.1959	-1.92956	TRUE	2.41579e-05
CPAR2_106860	26.8931	102.514	-1.93052	TRUE	9.97496e-09
CPAR2_406020	25.9396	98.9451	-1.93147	TRUE	6.90505e-06
CPAR2_203200	20.5323	78.404	-1.93303	TRUE	1.84631e-06
CPAR2_801080	15.4382	59.0677	-1.93586	TRUE	8.45222e-05
CPAR2_602990	210.488	807.411	-1.93957	TRUE	1.77944e-11
CPAR2_202250	243.274	933.355	-1.93984	TRUE	1.90388e-14
CPAR2_405590	52.2106	201.005	-1.94482	TRUE	7.26121e-13
CPAR2_210290	234.893	904.743	-1.94551	TRUE	1.73093e-23
CPAR2_601290	21.5711	83.6522	-1.9553	TRUE	2.45445e-07
CPAR2_110150	11.4134	44.309	-1.95686	TRUE	0.000235187
CPAR2_104690	249.638	969.978	-1.95812	TRUE	5.87325e-16
CPAR2_209540	34.5071	134.186	-1.95927	TRUE	2.12401e-08
CPAR2_405220	14.5226	56.5472	-1.96115	TRUE	7.29354e-06
CPAR2_302620	594.212	2327.79	-1.96991	TRUE	1.10711e-19
CPAR2_603670	105.042	411.643	-1.97043	TRUE	8.78123e-13
CPAR2_402600	7.36972	28.8958	-1.97118	TRUE	0.00261909
CPAR2_401880	23.3895	91.971	-1.97532	TRUE	1.3494e-05
CPAR2_501050	143.612	565.367	-1.97702	TRUE	1.81462e-09
CPAR2_401220	20.4	80.6972	-1.98395	TRUE	4.4086e-07
CPAR2_800580	37.5131	148.604	-1.98601	TRUE	2.41195e-10
CPAR2_110330	175.925	697.724	-1.9877	TRUE	3.84586e-20
CPAR2_501590	61.1533	243.375	-1.99268	TRUE	4.15095e-10
CPAR2_402980	51.5444	205.436	-1.9948	TRUE	2.34114e-11
CPAR2_106660	230.271	920.297	-1.99877	TRUE	1.71643e-18
CPAR2_702700	135.71	543.262	-2.00112	TRUE	2.09453e-10
CPAR2_400110	27.0127	108.146	-2.00127	TRUE	1.1427e-07
CPAR2_404090	35.0674	140.53	-2.00268	TRUE	1.87116e-10
CPAR2_200140	39.0505	157.596	-2.01282	TRUE	2.08602e-07
CPAR2_212540	19.0286	76.8262	-2.01343	TRUE	9.7811e-08
CPAR2_104680	86.7059	350.18	-2.0139	TRUE	5.6401e-16
CPAR2_208040	74.4014	301.351	-2.01804	TRUE	3.52237e-13
CPAR2_213670	37.5784	152.205	-2.01804	TRUE	4.78508e-11
CPAR2_212890	36.931	149.794	-2.02008	TRUE	2.93388e-08
CPAR2_204540	102.127	414.392	-2.02063	TRUE	9.87683e-16
CPAR2_208020	19.8851	80.7472	-2.02173	TRUE	4.59011e-05
CPAR2_803630	343.2	1393.92	-2.02202	TRUE	1.30201e-25
CPAR2_402880	12.5972	51.2011	-2.02308	TRUE	0.000137001
CPAR2_212680	80.1917	326.326	-2.02479	TRUE	7.43613e-13
CPAR2_702680	25.3277	103.427	-2.02983	TRUE	4.28057e-09
CPAR2_213950	56.8551	232.261	-2.03039	TRUE	9.50744e-15
CPAR2_105070	26.3239	107.596	-2.03119	TRUE	1.39325e-08
CPAR2_502440	11.1351	45.6623	-2.03589	TRUE	0.000141261
CPAR2_110140	13.752	56.402	-2.0361	TRUE	2.01949e-05
CPAR2_801760	84.8197	348.264	-2.03771	TRUE	2.24875e-17
CPAR2_205310	17.5186	71.9504	-2.03812	TRUE	1.58894e-05
CPAR2_200470	144.25	593.531	-2.04075	TRUE	2.89908e-16
CPAR2_802950	19.9567	82.2632	-2.04337	TRUE	1.0167e-07
CPAR2_801190	17.7088	73.1224	-2.04585	TRUE	1.12126e-06
CPAR2_100610	92.8958	387.318	-2.05983	TRUE	2.47151e-19
CPAR2_800830	240.571	1003.89	-2.06107	TRUE	1.35865e-26
CPAR2_601990	48.4552	203.702	-2.07174	TRUE	3.62136e-10
CPAR2_401530	23.3343	98.1074	-2.07191	TRUE	1.9309e-07
CPAR2_701950	68.1434	286.547	-2.07213	TRUE	6.51866e-12
CPAR2_100240	15.9457	67.2928	-2.07728	TRUE	8.11556e-06
CPAR2_302090	46.526	196.472	-2.07821	TRUE	2.05861e-14
CPAR2_802420	31.3827	132.771	-2.0809	TRUE	3.00287e-11
CPAR2_103950	153.942	651.385	-2.08112	TRUE	1.25509e-18
CPAR2_407430	21.5132	91.0329	-2.08117	TRUE	5.233e-08
CPAR2_103160	40.3088	170.817	-2.08329	TRUE	1.01612e-06
CPAR2_406760	106.114	450.787	-2.08683	TRUE	7.48723e-16
CPAR2_304020	113.158	482.257	-2.09146	TRUE	6.73555e-21
CPAR2_212300	32.4052	138.213	-2.09259	TRUE	9.74423e-09
CPAR2_200440	35.323	150.804	-2.094	TRUE	1.9628e-10
CPAR2_405380	131.957	563.448	-2.09421	TRUE	6.45018e-19
CPAR2_502140	1440.33	6172.28	-2.0994	TRUE	1.97383e-12
CPAR2_204960	237.272	1017.57	-2.10052	TRUE	2.99889e-12
CPAR2_704310	65.6739	281.854	-2.10155	TRUE	3.42351e-10
CPAR2_600240	21.7561	93.4317	-2.10249	TRUE	1.30152e-07
CPAR2_200060	27.184	116.769	-2.10282	TRUE	2.13015e-06
CPAR2_211750	82.554	355.631	-2.10697	TRUE	3.33578e-17
CPAR2_808620	14.5643	62.8563	-2.10962	TRUE	1.84252e-05
CPAR2_803880	156.19	674.52	-2.11056	TRUE	2.28594e-14
CPAR2_401610	28.859	124.959	-2.11436	TRUE	5.29898e-09
CPAR2_504180	20.0184	86.7359	-2.1153	TRUE	1.14904e-07
CPAR2_603540	40.7292	176.492	-2.11546	TRUE	1.85154e-10
CPAR2_500180	22.551	97.7589	-2.11604	TRUE	1.5371e-07
CPAR2_210470	37.5736	162.995	-2.11704	TRUE	5.82558e-09
CPAR2_209310	118.33	515.075	-2.12196	TRUE	2.38607e-16
CPAR2_504160	22.9489	100.122	-2.12526	TRUE	5.89667e-09
CPAR2_210690	7.716	33.6706	-2.12557	TRUE	0.000152275
CPAR2_602920	57.865	252.853	-2.12753	TRUE	7.76896e-16
CPAR2_807770	32.5285	142.183	-2.12797	TRUE	9.81505e-09
CPAR2_600220	65.5445	287.078	-2.13089	TRUE	1.90104e-14
CPAR2_401420	27.4812	120.795	-2.13604	TRUE	1.75172e-08
CPAR2_200310	39.5707	174.339	-2.13939	TRUE	4.9083e-13
CPAR2_501830	32.1822	141.824	-2.13977	TRUE	3.10985e-11
CPAR2_501370	17.5074	77.2658	-2.14186	TRUE	1.24532e-06
CPAR2_800210	100.169	442.127	-2.14202	TRUE	1.38151e-14
CPAR2_600630	37.562	165.886	-2.14284	TRUE	1.16663e-13
CPAR2_702710	6.2212	27.5362	-2.14606	TRUE	0.000356516
CPAR2_701690	37.8541	167.771	-2.14797	TRUE	6.57508e-09
CPAR2_407920	104.535	464.868	-2.15283	TRUE	1.36194e-08
CPAR2_203030	10.1553	45.177	-2.15335	TRUE	0.00068726
CPAR2_304320	14.7419	65.9448	-2.16134	TRUE	3.78228e-06
CPAR2_105110	41.4245	185.35	-2.1617	TRUE	1.30635e-14
CPAR2_303450	573.683	2572.7	-2.16496	TRUE	1.6228e-22
CPAR2_104880	7.31805	32.8356	-2.16573	TRUE	0.000132338
CPAR2_801600	97.6939	439.577	-2.16978	TRUE	4.03045e-23
CPAR2_401260	251.061	1131.28	-2.17184	TRUE	3.51918e-30
CPAR2_101690	49.2851	222.157	-2.17235	TRUE	8.06587e-12
CPAR2_202130	15.5087	70.0548	-2.1754	TRUE	2.75749e-07
CPAR2_205700	963.007	4350.61	-2.1756	TRUE	3.34425e-32
CPAR2_107890	23.1729	105.205	-2.1827	TRUE	3.34094e-09
CPAR2_503030	32.4467	147.6	-2.18556	TRUE	1.17548e-06
CPAR2_803770	58.6319	266.816	-2.18609	TRUE	2.01198e-14
CPAR2_808240	18.288	83.5487	-2.19172	TRUE	3.80761e-07
CPAR2_107220	24.4437	111.732	-2.19251	TRUE	1.56566e-10
CPAR2_201770	39.3051	180.555	-2.19965	TRUE	1.50529e-13
CPAR2_807100	35.6794	163.972	-2.20028	TRUE	2.85871e-13
CPAR2_103040	7.51202	34.5985	-2.20344	TRUE	9.77089e-05
CPAR2_302230	93.7103	434.556	-2.21326	TRUE	4.01854e-18
CPAR2_208320	21.5006	100.03	-2.21798	TRUE	3.49248e-07
CPAR2_203820	17.3952	81.1319	-2.22158	TRUE	2.76109e-07
CPAR2_407160	13.7104	64.0173	-2.2232	TRUE	3.45462e-06
CPAR2_103030	41.0756	192.23	-2.22648	TRUE	9.66471e-08
CPAR2_109420	362.533	1699.15	-2.22863	TRUE	2.8764e-25
CPAR2_212570	30.9694	145.28	-2.22993	TRUE	9.79194e-12
CPAR2_602820	9.87698	46.5398	-2.23632	TRUE	2.48683e-05
CPAR2_807140	88.4416	416.867	-2.23679	TRUE	7.32384e-24
CPAR2_802740	14.7355	69.5919	-2.23962	TRUE	0.000110236
CPAR2_209020	33.91	160.345	-2.24139	TRUE	1.15807e-10
CPAR2_300620	198.798	941.501	-2.24366	TRUE	4.2126e-13
CPAR2_404000	8.45021	40.3456	-2.25535	TRUE	2.52357e-05
CPAR2_703970	96.5669	461.08	-2.25542	TRUE	8.00971e-17
CPAR2_700410	7.40868	35.5362	-2.262	TRUE	8.9632e-05
CPAR2_200330	6.84207	33.0662	-2.27285	TRUE	0.000129646
CPAR2_108650	42.9988	207.812	-2.27291	TRUE	1.69519e-10
CPAR2_302710	26.6953	129.079	-2.2736	TRUE	2.08207e-07
CPAR2_104950	22.5901	109.292	-2.27442	TRUE	1.09585e-08
CPAR2_407690	594.125	2874.51	-2.27448	TRUE	3.46117e-19
CPAR2_301470	48.3245	233.969	-2.27549	TRUE	1.79267e-14
CPAR2_201870	2.97337	14.4216	-2.27806	TRUE	0.00662344
CPAR2_214060	47.9528	232.587	-2.27809	TRUE	5.00984e-15
CPAR2_403360	3.22901	15.6753	-2.27933	TRUE	0.00705487
CPAR2_805740	49.9147	243.385	-2.2857	TRUE	1.14606e-08
CPAR2_802920	44.307	216.072	-2.28591	TRUE	1.68451e-12
CPAR2_804460	17.8058	87.002	-2.2887	TRUE	2.58565e-08
CPAR2_806970	27.6852	135.598	-2.29215	TRUE	8.37631e-13
CPAR2_205320	53.3779	261.988	-2.29518	TRUE	1.06973e-15
CPAR2_209530	82.9194	407.183	-2.29589	TRUE	6.10291e-24
CPAR2_207980	79.7168	391.555	-2.29626	TRUE	2.1219e-17
CPAR2_404270	129.817	637.734	-2.29648	TRUE	2.51207e-23
CPAR2_200950	19.4718	95.72	-2.29743	TRUE	2.62156e-10
CPAR2_700230	78.2612	384.842	-2.2979	TRUE	8.24704e-23
CPAR2_300440	18.2264	89.8481	-2.30146	TRUE	1.10587e-07
CPAR2_302370	42.0228	208.046	-2.30766	TRUE	2.27716e-13
CPAR2_807550	96.3123	478.596	-2.31302	TRUE	1.4583e-22
CPAR2_105640	6.85843	34.1818	-2.31728	TRUE	3.93425e-05
CPAR2_702460	45.3549	226.12	-2.31776	TRUE	7.6395e-17
CPAR2_207930	30.8941	154.671	-2.3238	TRUE	9.31246e-12
CPAR2_204820	25.2017	126.205	-2.32417	TRUE	3.81824e-11
CPAR2_801990	19.4201	97.2541	-2.3242	TRUE	7.67525e-10
CPAR2_100910	18.5727	93.1725	-2.32672	TRUE	2.78359e-08
CPAR2_214030	34.0386	171.206	-2.33049	TRUE	4.38436e-15
CPAR2_301480	5.98191	30.1111	-2.33162	TRUE	0.00015247
CPAR2_304170	9.59874	48.4102	-2.33439	TRUE	0.000115806
CPAR2_602340	11.2131	56.7628	-2.33976	TRUE	3.47317e-06
CPAR2_106410	107.295	543.597	-2.34096	TRUE	4.01871e-26
CPAR2_401120	23.0623	117.323	-2.34688	TRUE	5.89901e-11
CPAR2_703200	12.475	63.5137	-2.34803	TRUE	1.0255e-06
CPAR2_102810	34.9414	177.992	-2.3488	TRUE	3.36514e-14
CPAR2_210480	39.227	199.872	-2.34915	TRUE	2.92028e-14
CPAR2_200270	45.3448	231.059	-2.34926	TRUE	2.65843e-10
CPAR2_801410	40.2155	205.158	-2.35091	TRUE	2.07573e-13
CPAR2_702410	31.9229	162.934	-2.35163	TRUE	2.78351e-12
CPAR2_212660	6.85843	35.0112	-2.35186	TRUE	4.39821e-05
CPAR2_213410	49.2498	251.456	-2.35211	TRUE	2.48928e-15
CPAR2_808680	6.16953	31.6099	-2.35715	TRUE	0.000104093
CPAR2_304080	23.8544	122.342	-2.35859	TRUE	8.77777e-09
CPAR2_802330	51.6955	266.384	-2.36539	TRUE	5.26143e-20
CPAR2_806170	87.779	452.327	-2.36542	TRUE	9.65849e-26
CPAR2_603350	243.827	1258.25	-2.36749	TRUE	3.22547e-28
CPAR2_209040	9.59238	49.5997	-2.37037	TRUE	3.87462e-06
CPAR2_701860	49.8355	257.913	-2.37164	TRUE	8.94841e-21
CPAR2_202950	304.952	1578.88	-2.37225	TRUE	6.36749e-20
CPAR2_302210	7.33441	38.1148	-2.3776	TRUE	6.04429e-05
CPAR2_204310	44.6496	232.418	-2.38	TRUE	5.97087e-19
CPAR2_104470	197.497	1030.71	-2.38374	TRUE	1.70489e-32
CPAR2_301550	6.93646	36.2316	-2.38498	TRUE	0.000130286
CPAR2_102440	26.9284	140.748	-2.38592	TRUE	6.10595e-13
CPAR2_300980	8.43126	44.2239	-2.39101	TRUE	4.28244e-05
CPAR2_806770	20.0511	105.387	-2.39394	TRUE	2.27795e-09
CPAR2_403110	25.6476	134.873	-2.39471	TRUE	5.49009e-10
CPAR2_602530	793.498	4181.57	-2.39775	TRUE	9.85146e-29
CPAR2_202400	5.8043	30.5988	-2.39828	TRUE	0.000344563
CPAR2_206400	76.2172	403.765	-2.40533	TRUE	3.1162e-25
CPAR2_401630	41.0076	217.564	-2.40748	TRUE	1.97916e-16
CPAR2_303840	17.1206	90.8395	-2.40758	TRUE	3.99079e-08
CPAR2_300910	17.1295	90.9421	-2.40847	TRUE	5.48814e-09
CPAR2_301410	28.5391	152.053	-2.41356	TRUE	2.20458e-13
CPAR2_104030	28.8766	153.914	-2.41415	TRUE	1.24037e-07
CPAR2_300180	29.112	155.506	-2.41729	TRUE	3.66103e-13
CPAR2_203410	11.9763	64.2037	-2.42247	TRUE	2.81942e-06
CPAR2_106460	119.88	643.423	-2.42418	TRUE	1.62589e-15
CPAR2_200360	106.985	574.236	-2.42423	TRUE	6.12437e-29
CPAR2_808940	51.761	278.706	-2.42881	TRUE	6.31225e-20
CPAR2_102100	8.39854	45.3173	-2.43185	TRUE	1.84087e-06
CPAR2_802080	16.4281	88.905	-2.4361	TRUE	1.99939e-06
CPAR2_600200	31.9519	172.943	-2.43632	TRUE	3.17937e-15
CPAR2_800430	8.60887	46.6083	-2.43669	TRUE	4.68167e-06
CPAR2_700830	63.4263	344.498	-2.44134	TRUE	7.11259e-12
CPAR2_407410	370.777	2016.25	-2.44305	TRUE	1.7096e-16
CPAR2_214050	20.4617	112.031	-2.4529	TRUE	5.97386e-12
CPAR2_107060	75.9858	416.721	-2.45528	TRUE	4.43115e-19
CPAR2_802760	200.942	1106.57	-2.46124	TRUE	1.07876e-30
CPAR2_602720	98.6108	543.63	-2.46281	TRUE	1.112e-19
CPAR2_303660	35.8759	198.102	-2.46515	TRUE	1.33091e-14
CPAR2_102850	19.2842	107.1	-2.47347	TRUE	2.39961e-10
CPAR2_701640	24.7383	137.788	-2.47763	TRUE	2.89836e-14
CPAR2_701080	6.06254	33.8596	-2.48157	TRUE	2.62523e-05
CPAR2_212840	18.8146	105.434	-2.48642	TRUE	6.83568e-10
CPAR2_803130	76.4175	428.711	-2.48803	TRUE	5.94942e-28
CPAR2_400320	16.6219	93.3743	-2.48994	TRUE	4.97772e-10
CPAR2_403660	27.1751	153.346	-2.49644	TRUE	1.58674e-12
CPAR2_801670	17.8864	102.209	-2.51459	TRUE	1.03298e-11
CPAR2_208480	3.16098	18.1245	-2.5195	TRUE	0.00526558
CPAR2_803200	13.9497	80.1483	-2.52244	TRUE	5.10155e-10
CPAR2_406720	9.44372	54.3888	-2.52588	TRUE	6.67604e-06
CPAR2_807310	55.9939	322.733	-2.527	TRUE	4.96442e-15
CPAR2_106960	417.553	2406.68	-2.52701	TRUE	0.000606954
CPAR2_100680	141.964	819.301	-2.52887	TRUE	1.21026e-28
CPAR2_304090	10.2296	59.1783	-2.53232	TRUE	5.56597e-07
CPAR2_700560	25.6829	148.765	-2.53416	TRUE	7.23203e-15
CPAR2_404480	58.7804	340.831	-2.53565	TRUE	7.06909e-22
CPAR2_203400	10.6276	61.8242	-2.54036	TRUE	2.97444e-08
CPAR2_211610	243.795	1422.45	-2.54464	TRUE	3.05496e-27
CPAR2_406990	17.1358	101.101	-2.56071	TRUE	7.37962e-10
CPAR2_503550	69.0995	411.001	-2.57239	TRUE	2.67184e-21
CPAR2_201480	111.935	668.443	-2.57815	TRUE	3.06777e-17
CPAR2_110480	12.3126	73.5744	-2.57907	TRUE	2.8662e-09
CPAR2_802460	463.046	2772.52	-2.58197	TRUE	4.59173e-20
CPAR2_206020	214.063	1282.69	-2.58307	TRUE	1.7791e-24
CPAR2_203590	12.4939	75.0566	-2.58675	TRUE	3.06779e-09
CPAR2_202550	179.55	1080.8	-2.58964	TRUE	5.14852e-26
CPAR2_206420	43.8209	263.961	-2.59063	TRUE	5.08221e-12
CPAR2_103420	17.0879	102.948	-2.59087	TRUE	1.82818e-11
CPAR2_202730	22.0788	133.1	-2.59178	TRUE	3.88851e-10
CPAR2_806250	11.7434	71.012	-2.59622	TRUE	8.53771e-09
CPAR2_802620	74.2238	449.321	-2.59779	TRUE	5.08015e-28
CPAR2_403590	90.7	550.096	-2.60051	TRUE	1.30685e-13
CPAR2_806700	21.8305	133.05	-2.60755	TRUE	1.86619e-13
CPAR2_500300	12.2056	74.9838	-2.61904	TRUE	3.32369e-08
CPAR2_700510	182.043	1119.69	-2.62075	TRUE	9.22042e-18
CPAR2_210680	30.7581	190.017	-2.62709	TRUE	1.38072e-11
CPAR2_800660	26.2004	161.863	-2.62711	TRUE	2.33387e-15
CPAR2_206940	19.3295	119.423	-2.62721	TRUE	3.7708e-10
CPAR2_106350	23.8492	147.685	-2.63051	TRUE	2.16116e-15
CPAR2_204130.1	16.3437	101.868	-2.6399	TRUE	3.37139e-10
CPAR2_105440	3.22901	20.1266	-2.63993	TRUE	0.00097577
CPAR2_101390	421.205	2628.6	-2.6417	TRUE	4.3446e-18
CPAR2_404580	27.4144	171.134	-2.64212	TRUE	1.265e-15
CPAR2_704010	145.979	912.389	-2.64388	TRUE	1.0262e-19
CPAR2_208640	23.9198	149.528	-2.64413	TRUE	8.06811e-16
CPAR2_807290	12.2647	76.9091	-2.64865	TRUE	9.64574e-09
CPAR2_401960	440.681	2764.47	-2.64919	TRUE	3.58194e-24
CPAR2_206220	213.149	1338.93	-2.65115	TRUE	3.05876e-19
CPAR2_204170	16.2493	102.334	-2.65483	TRUE	1.57527e-10
CPAR2_803310	65.6513	416.309	-2.66476	TRUE	9.82745e-22
CPAR2_404470	9.5533	60.6316	-2.666	TRUE	2.93063e-06
CPAR2_503790	7.87466	50.0772	-2.66886	TRUE	3.96646e-06
CPAR2_401560	74.453	476.309	-2.6775	TRUE	3.21248e-28
CPAR2_105600	29.8399	190.9	-2.6775	TRUE	8.40676e-11
CPAR2_404960	46.7906	301.169	-2.68628	TRUE	5.40597e-22
CPAR2_704230	25.0103	161.057	-2.68697	TRUE	1.23617e-14
CPAR2_302150	20.5976	133.088	-2.69183	TRUE	2.86295e-09
CPAR2_303870	33.7867	218.566	-2.69354	TRUE	1.09634e-20
CPAR2_400310	36.3429	236.583	-2.7026	TRUE	1.14482e-13
CPAR2_600480	166.25	1084.69	-2.70585	TRUE	4.85535e-22
CPAR2_800800	12.096	79.1855	-2.71071	TRUE	4.08874e-10
CPAR2_208990	60.3358	395.156	-2.71134	TRUE	1.87598e-27
CPAR2_206970	21.7915	143.47	-2.71891	TRUE	3.22696e-14
CPAR2_301370	8.09122	53.6094	-2.72806	TRUE	7.04857e-06
CPAR2_406630	14.8589	99.6507	-2.74555	TRUE	6.97211e-11
CPAR2_502950	1113.75	7477.98	-2.74723	TRUE	8.31162e-25
CPAR2_801820	49.6443	333.468	-2.74785	TRUE	2.86033e-22
CPAR2_104870	10.6755	71.8538	-2.75077	TRUE	1.08354e-08
CPAR2_802480	4.88506	32.9867	-2.75544	TRUE	1.79488e-05
CPAR2_101270	47.526	321.818	-2.75946	TRUE	6.23982e-19
CPAR2_503650	160.992	1091.78	-2.76162	TRUE	2.49451e-19
CPAR2_807400	902.993	6131.84	-2.76353	TRUE	0.000106139
CPAR2_202750	58.9834	400.994	-2.7652	TRUE	1.88771e-25
CPAR2_405140	175.888	1196.77	-2.76642	TRUE	1.58935e-32
CPAR2_202230	7.99424	54.6456	-2.77307	TRUE	2.59268e-06
CPAR2_803720	44.637	305.891	-2.7767	TRUE	1.15594e-23
CPAR2_209640	35.8191	245.925	-2.77942	TRUE	1.09663e-18
CPAR2_212270	89.7235	617.4	-2.78265	TRUE	7.47805e-25
CPAR2_303760	24.2977	167.884	-2.78857	TRUE	4.82687e-14
CPAR2_406360	11.2648	77.9528	-2.79078	TRUE	1.87484e-10
CPAR2_407650	22.0535	153.061	-2.79503	TRUE	1.69546e-15
CPAR2_303120	30.1435	210.168	-2.80163	TRUE	2.3076e-15
CPAR2_501250	53.8313	376.399	-2.80575	TRUE	2.17313e-24
CPAR2_208120	14.2443	100.387	-2.81712	TRUE	8.45113e-10
CPAR2_108040	21.7461	153.592	-2.82028	TRUE	2.19741e-14
CPAR2_805260	36.0192	255.372	-2.82576	TRUE	3.39447e-15
CPAR2_805240	10.5142	74.6213	-2.82725	TRUE	2.71621e-08
CPAR2_100260	30.3059	215.581	-2.83056	TRUE	1.70873e-16
CPAR2_802020	21.0826	150.716	-2.83771	TRUE	9.53614e-16
CPAR2_602480	39.5781	284.953	-2.84795	TRUE	1.05341e-14
CPAR2_503540	59.7966	431.48	-2.85116	TRUE	1.92938e-26
CPAR2_105170	18.1937	131.635	-2.85503	TRUE	1.96483e-13
CPAR2_502890	62.1417	450.117	-2.85667	TRUE	3.02743e-20
CPAR2_109250	1012.72	7359.88	-2.86145	TRUE	3.76241e-20
CPAR2_500070	20.1418	146.436	-2.86201	TRUE	1.74149e-15
CPAR2_102710	133.687	977.36	-2.87003	TRUE	2.58064e-36
CPAR2_106610	53.4018	390.709	-2.87113	TRUE	1.98647e-19
CPAR2_704180	33.4378	245.859	-2.87828	TRUE	2.21568e-16
CPAR2_104430	11.2321	82.8224	-2.8824	TRUE	1.90306e-11
CPAR2_206710	93.552	692.287	-2.88753	TRUE	1.48992e-33
CPAR2_106120	16.6321	123.133	-2.88818	TRUE	9.66112e-11
CPAR2_803940	5.82325	43.4454	-2.89931	TRUE	5.0826e-07
CPAR2_302390	171.225	1278.39	-2.90037	TRUE	2.18696e-44
CPAR2_206700	34.2615	255.901	-2.90093	TRUE	1.2024e-19
CPAR2_204950	10.8441	81.0053	-2.9011	TRUE	2.23166e-10
CPAR2_211630	1353.26	10176.3	-2.9107	TRUE	7.65402e-20
CPAR2_601560	22.3343	168.349	-2.91412	TRUE	2.87009e-15
CPAR2_212290	50.8845	386.028	-2.92341	TRUE	6.18615e-29
CPAR2_501230	68.2468	518.925	-2.92669	TRUE	3.77412e-27
CPAR2_703870	43.4368	331.239	-2.93088	TRUE	1.32904e-28
CPAR2_502240	23.9714	183.128	-2.93347	TRUE	5.95961e-15
CPAR2_213920	25.2459	192.938	-2.93402	TRUE	5.80901e-17
CPAR2_208920	10.0835	77.3128	-2.9387	TRUE	4.8516e-09
CPAR2_407070	14.7972	113.771	-2.94274	TRUE	2.87051e-14
CPAR2_300630	109.599	843.262	-2.94374	TRUE	6.35598e-17
CPAR2_301490	19.1483	148.047	-2.95077	TRUE	5.86245e-14
CPAR2_108920	11.2384	87.0333	-2.95313	TRUE	2.88441e-10
CPAR2_211600	4.53243	35.3852	-2.96479	TRUE	9.73744e-06
CPAR2_403140	46.2414	361.3	-2.96594	TRUE	4.034e-29
CPAR2_403480	16.6283	130.063	-2.9675	TRUE	5.90153e-13
CPAR2_407600	40.5127	317.304	-2.96942	TRUE	1.12321e-25
CPAR2_109350	25.5142	200.438	-2.97379	TRUE	9.58841e-17
CPAR2_301680	1	7.85896	-2.97434	TRUE	0.00514386
CPAR2_207530	8.43385	66.8443	-2.98654	TRUE	3.81095e-09
CPAR2_109290	74.8383	593.379	-2.98711	TRUE	2.13563e-40
CPAR2_807650	24.5533	195.785	-2.99528	TRUE	7.19144e-18
CPAR2_401360	8.75377	69.9191	-2.99771	TRUE	8.11213e-08
CPAR2_302860	13.6551	109.091	-2.99803	TRUE	3.43344e-14
CPAR2_207700	4.8208	38.818	-3.00938	TRUE	1.1244e-05
CPAR2_808520	32.9844	266.849	-3.01616	TRUE	3.99047e-27
CPAR2_103580	23.7674	192.702	-3.01931	TRUE	8.34407e-16
CPAR2_402390	29.3376	238.986	-3.0261	TRUE	1.06248e-17
CPAR2_106710	2.73408	22.2808	-3.02668	TRUE	0.00035683
CPAR2_210740	34.4213	280.795	-3.02814	TRUE	2.41012e-21
CPAR2_300090	21.9918	179.553	-3.02937	TRUE	1.37702e-19
CPAR2_207950	1.39795	11.4275	-3.03114	TRUE	0.00497345
CPAR2_201490	10.0899	82.7666	-3.03614	TRUE	6.37126e-08
CPAR2_214010	18.7629	154.277	-3.03957	TRUE	9.7672e-18
CPAR2_213350	6.98437	57.4897	-3.0411	TRUE	1.05812e-07
CPAR2_207870	8.91243	73.4229	-3.04234	TRUE	1.8086e-09
CPAR2_210020	38.9045	320.9	-3.04411	TRUE	8.11523e-21
CPAR2_203690	80.505	664.757	-3.04568	TRUE	3.83678e-23
CPAR2_601380	19.9995	165.25	-3.04661	TRUE	1.9696e-17
CPAR2_400600	31.1571	262.035	-3.07212	TRUE	1.02775e-16
CPAR2_807420	367.793	3111.94	-3.08085	TRUE	7.52828e-44
CPAR2_803680	28.1838	239.039	-3.08431	TRUE	8.50932e-20
CPAR2_202330	33.4868	284.034	-3.0844	TRUE	4.85486e-22
CPAR2_804690	37.198	316.48	-3.08882	TRUE	1.96922e-16
CPAR2_603170	20.9956	178.853	-3.09062	TRUE	3.02705e-18
CPAR2_100570	23.2763	198.543	-3.09252	TRUE	3.90658e-20
CPAR2_210110	8.50553	72.5671	-3.09284	TRUE	2.09718e-06
CPAR2_400700	19.7602	168.894	-3.09545	TRUE	1.60888e-18
CPAR2_300270	819.628	7010.8	-3.09654	TRUE	1.42043e-21
CPAR2_702900	16.9746	145.982	-3.10435	TRUE	2.69915e-15
CPAR2_503680	50.7446	438.231	-3.11036	TRUE	1.45508e-22
CPAR2_203530	39.3568	340.006	-3.11088	TRUE	1.5226e-29
CPAR2_201310	30.2896	263.471	-3.12075	TRUE	1.95719e-22
CPAR2_406420	3.91156	34.122	-3.12489	TRUE	6.01079e-06
CPAR2_602250	26.5404	232.723	-3.13235	TRUE	4.78944e-23
CPAR2_303740	27.9346	245.184	-3.13374	TRUE	2.38652e-22
CPAR2_202700	5.98191	52.6074	-3.13659	TRUE	1.72296e-08
CPAR2_102110	12.9662	114.555	-3.14322	TRUE	1.68399e-15
CPAR2_208240	9.57602	84.8733	-3.14781	TRUE	3.62847e-12
CPAR2_400380	37.6564	336.425	-3.15932	TRUE	6.66538e-28
CPAR2_202560	19.0122	169.961	-3.16021	TRUE	4.05091e-17
CPAR2_406520	46.7036	418.452	-3.16346	TRUE	5.9063e-20
CPAR2_400810	76.4437	688.223	-3.17041	TRUE	6.03692e-42
CPAR2_301810	51.9486	468.622	-3.17327	TRUE	1.57624e-37
CPAR2_105660	118.015	1069.59	-3.18002	TRUE	7.41911e-41
CPAR2_302420	14.1336	128.135	-3.18046	TRUE	5.02803e-15
CPAR2_802580	17.3172	157.059	-3.18103	TRUE	1.08095e-17
CPAR2_303730	18.8472	171.011	-3.18167	TRUE	7.31858e-17
CPAR2_602050	32.5538	295.696	-3.18322	TRUE	5.48695e-23
CPAR2_106760	53.9599	490.146	-3.18325	TRUE	4.71434e-40
CPAR2_303030	13.6714	124.648	-3.18863	TRUE	7.74211e-13
CPAR2_105010	12.203	111.493	-3.19164	TRUE	1.28334e-14
CPAR2_204120	6.5058	59.728	-3.19861	TRUE	6.96843e-09
CPAR2_407000	2.62074	24.0944	-3.20066	TRUE	0.000228516
CPAR2_208400	132.475	1222.08	-3.20555	TRUE	1.98554e-52
CPAR2_205400	25.5632	235.842	-3.20568	TRUE	2.5645e-24
CPAR2_400120	3.91156	36.2978	-3.21407	TRUE	2.30512e-06
CPAR2_502250	12.8239	119.897	-3.22489	TRUE	3.02796e-12
CPAR2_209130	8.20457	76.9335	-3.22911	TRUE	5.5752e-11
CPAR2_404540	6.12421	57.9779	-3.24291	TRUE	2.26372e-09
CPAR2_703320	2.03518	19.3574	-3.24966	TRUE	0.000670373
CPAR2_213710	27.7343	264.304	-3.25246	TRUE	6.4005e-25
CPAR2_405290	57.3774	550.292	-3.26164	TRUE	9.76595e-32
CPAR2_210320	10.8832	104.761	-3.26693	TRUE	2.30485e-11
CPAR2_600780	11.3718	109.553	-3.2681	TRUE	2.90564e-12
CPAR2_301050	5.32832	51.6525	-3.27709	TRUE	7.7967e-08
CPAR2_100340	1	9.70717	-3.27905	TRUE	0.00299076
CPAR2_405670	13.8427	135.414	-3.29018	TRUE	5.58115e-18
CPAR2_701400	54.616	539.023	-3.30295	TRUE	2.51591e-36
CPAR2_204650	9.49539	94.4241	-3.31386	TRUE	1.55963e-12
CPAR2_200730	20.2841	203.064	-3.32352	TRUE	2.44096e-23
CPAR2_207900	17.5754	176.042	-3.32429	TRUE	1.30025e-16
CPAR2_703820	82.1988	824.595	-3.3265	TRUE	4.49033e-40
CPAR2_107390	98.3422	990.092	-3.33168	TRUE	3.27652e-51
CPAR2_108050	15.0365	151.691	-3.3346	TRUE	9.18106e-19
CPAR2_107280	25.7735	260.474	-3.33718	TRUE	3.44988e-28
CPAR2_105450	5.72627	57.9073	-3.33808	TRUE	9.21206e-09
CPAR2_203570	134.947	1370.16	-3.34387	TRUE	8.45924e-52
CPAR2_203130	8.60251	87.7768	-3.35101	TRUE	4.37253e-11
CPAR2_405970	133.39	1371.3	-3.36182	TRUE	1.6628e-44
CPAR2_206460	21.1053	218.996	-3.37523	TRUE	2.3021e-21
CPAR2_302480	101.862	1063.24	-3.38377	TRUE	1.92817e-47
CPAR2_500160	26.602	277.913	-3.38503	TRUE	1.19271e-18
CPAR2_200040	13.2898	139.397	-3.3908	TRUE	2.56647e-13
CPAR2_701060	33.1658	348.35	-3.39277	TRUE	1.10288e-31
CPAR2_100050	79.1878	835.343	-3.39902	TRUE	4.60694e-46
CPAR2_102160	91.3521	974.044	-3.41448	TRUE	1.18359e-46
CPAR2_804910	21.4905	229.707	-3.41802	TRUE	1.9431e-23
CPAR2_210170	16.9999	182.959	-3.42792	TRUE	6.88984e-20
CPAR2_208460	5.68095	61.2572	-3.43068	TRUE	1.86647e-09
CPAR2_110260	43.0489	465.087	-3.43345	TRUE	1.10374e-38
CPAR2_801900	29.4067	318.708	-3.43802	TRUE	1.92945e-33
CPAR2_106180	18.511	200.864	-3.43976	TRUE	1.00877e-21
CPAR2_204070	109.228	1186.73	-3.44158	TRUE	1.34887e-46
CPAR2_109370	19.3522	212.159	-3.45458	TRUE	2.84399e-22
CPAR2_210920	34.289	376.113	-3.45535	TRUE	6.1722e-29
CPAR2_105650	3.91156	43.088	-3.46147	TRUE	1.36821e-06
CPAR2_400330	2.83107	31.1876	-3.46156	TRUE	1.77981e-05
CPAR2_208260	54.0327	596.11	-3.46367	TRUE	1.05207e-36
CPAR2_601500	8.31051	92.1327	-3.47071	TRUE	0.000970787
CPAR2_601460	39.8391	442.144	-3.47226	TRUE	1.1187e-35
CPAR2_805980	43.1422	479.729	-3.47505	TRUE	3.31415e-39
CPAR2_407770	54.9218	611.402	-3.47667	TRUE	1.39496e-27
CPAR2_104900	52.3202	584.106	-3.48079	TRUE	2.37547e-41
CPAR2_800110	9.48539	106.032	-3.48265	TRUE	1.23945e-11
CPAR2_404340	165.069	1847.26	-3.48425	TRUE	1.67296e-50
CPAR2_700530	63.3365	710.111	-3.48694	TRUE	2.3168e-30
CPAR2_808040	86.5552	971.641	-3.48873	TRUE	3.35327e-47
CPAR2_204190	12.7885	144.579	-3.49893	TRUE	1.87149e-15
CPAR2_301710	19.8017	224.715	-3.5044	TRUE	3.1659e-24
CPAR2_403400	10.042	114.947	-3.51686	TRUE	7.18392e-13
CPAR2_302960	11.912	136.756	-3.52111	TRUE	2.55607e-16
CPAR2_201920	12.1677	140.85	-3.53303	TRUE	8.26262e-18
CPAR2_807630	8.12654	94.4666	-3.53909	TRUE	9.41058e-11
CPAR2_500980	12.4032	144.446	-3.54175	TRUE	2.35489e-15
CPAR2_803860	11.6011	135.687	-3.54795	TRUE	1.60947e-17
CPAR2_302970	5.8169	68.537	-3.55856	TRUE	3.69852e-09
CPAR2_300820	14.3186	169.898	-3.5687	TRUE	4.86524e-20
CPAR2_210520	7.47671	89.7951	-3.58616	TRUE	1.50005e-12
CPAR2_804350	39.9687	481.178	-3.58963	TRUE	1.76866e-35
CPAR2_603590	2.9117	35.8446	-3.62182	TRUE	5.34023e-06
CPAR2_405080	20.5487	253.124	-3.62273	TRUE	8.81581e-22
CPAR2_210970	15.1499	188.503	-3.63721	TRUE	3.91377e-24
CPAR2_805560	24.3605	303.838	-3.64068	TRUE	4.4582e-26
CPAR2_100180	29.5679	371.314	-3.65053	TRUE	4.47653e-31
CPAR2_202200	38.8392	488.755	-3.65353	TRUE	1.57728e-28
CPAR2_213320	23.6515	299.036	-3.66032	TRUE	7.34688e-28
CPAR2_200090	13.0731	165.864	-3.66532	TRUE	4.76015e-21
CPAR2_106400	184.996	2350.65	-3.66749	TRUE	8.7868e-71
CPAR2_101450	6.82312	86.6986	-3.66751	TRUE	1.14845e-12
CPAR2_406640	17.88	227.446	-3.6691	TRUE	9.74918e-23
CPAR2_502300	107.872	1377.44	-3.6746	TRUE	4.62054e-25
CPAR2_402480	19.2451	247.026	-3.6821	TRUE	2.93805e-23
CPAR2_302850	25.9348	333.117	-3.68307	TRUE	8.55194e-25
CPAR2_806740	19.5814	252.427	-3.68831	TRUE	1.23951e-23
CPAR2_400340	17.1785	222.45	-3.6948	TRUE	2.44929e-22
CPAR2_803990	27.3716	354.594	-3.69541	TRUE	2.34097e-33
CPAR2_601420	46.3511	601.673	-3.6983	TRUE	7.09855e-40
CPAR2_106440	431.235	5635.26	-3.70794	TRUE	5.20466e-37
CPAR2_209740	3.52997	46.3939	-3.71621	TRUE	1.98985e-07
CPAR2_601100	7.60265	100.571	-3.72557	TRUE	9.82908e-14
CPAR2_401430	118.587	1571.19	-3.72784	TRUE	5.14267e-32
CPAR2_101720	95.6525	1270.19	-3.7311	TRUE	2.45267e-71
CPAR2_702160	162.353	2159.38	-3.73341	TRUE	2.64916e-35
CPAR2_501730	7.04981	95.2519	-3.75609	TRUE	2.9632e-11
CPAR2_206690	172.126	2334.65	-3.76167	TRUE	1.04551e-61
CPAR2_401520	19.2916	262.194	-3.76459	TRUE	1.78296e-21
CPAR2_808690	66.8468	909.032	-3.7654	TRUE	4.42614e-38
CPAR2_202180	15.6737	213.193	-3.76574	TRUE	2.57552e-26
CPAR2_208310	3.70759	50.5126	-3.76809	TRUE	2.80932e-08
CPAR2_601900	25.4109	346.319	-3.76858	TRUE	3.91556e-35
CPAR2_203600	7.79662	106.712	-3.77473	TRUE	2.50493e-12
CPAR2_701360	26.6438	366.098	-3.78036	TRUE	1.00401e-33
CPAR2_300230	13.6071	187.736	-3.78627	TRUE	1.24012e-15
CPAR2_107750	8.17185	112.996	-3.78947	TRUE	5.41644e-15
CPAR2_503290	9.00046	124.732	-3.79269	TRUE	3.3409e-17
CPAR2_802430	12.8049	177.561	-3.79355	TRUE	4.69908e-22
CPAR2_200550	11.6753	162.514	-3.79903	TRUE	1.35683e-18
CPAR2_803230	11.0117	153.516	-3.80128	TRUE	5.83891e-18
CPAR2_602430	31.3246	438.788	-3.80815	TRUE	1.42794e-40
CPAR2_201830	9.21339	129.2	-3.80973	TRUE	2.87753e-17
CPAR2_404870	14.8527	209.133	-3.81563	TRUE	0.000912004
CPAR2_401050	30.9077	435.268	-3.81586	TRUE	3.0705e-36
CPAR2_105920	15.9785	225.248	-3.81731	TRUE	9.83427e-22
CPAR2_804060	381.775	5383.5	-3.81775	TRUE	5.9088e-28
CPAR2_802800	137.681	1943.92	-3.81956	TRUE	1.75706e-84
CPAR2_503450	49.7158	703.421	-3.82261	TRUE	5.82481e-37
CPAR2_704090	51.1036	727.518	-3.83149	TRUE	1.18554e-52
CPAR2_808080	5.21874	74.3288	-3.83215	TRUE	1.24361e-09
CPAR2_403070	5.45803	78.0662	-3.83825	TRUE	2.32473e-10
CPAR2_400750	84.4949	1213.17	-3.84377	TRUE	1.11561e-56
CPAR2_210770	3.6106	52.0818	-3.85047	TRUE	3.37201e-08
CPAR2_407940	64.6136	934.399	-3.85413	TRUE	4.68647e-63
CPAR2_109900	14.0656	204.952	-3.86504	TRUE	9.21301e-23
CPAR2_303640	12.1124	178.78	-3.88363	TRUE	1.19207e-19
CPAR2_502050	8.5698	127.091	-3.89046	TRUE	4.67042e-16
CPAR2_803270	18.6886	277.197	-3.89068	TRUE	1.35865e-26
CPAR2_205820	14.8162	219.901	-3.89161	TRUE	4.62776e-16
CPAR2_806110	10.4589	155.695	-3.89592	TRUE	7.9574e-20
CPAR2_407520	47.6266	709.467	-3.8969	TRUE	1.73332e-54
CPAR2_209360	69.7493	1053.49	-3.91685	TRUE	1.2489e-37
CPAR2_303360	12.3869	191.303	-3.94897	TRUE	0.000151727
CPAR2_108100	56.0176	866.229	-3.9508	TRUE	3.81946e-53
CPAR2_208270	19.6747	307.093	-3.96426	TRUE	6.77174e-23
CPAR2_101190	13.0568	204.253	-3.96749	TRUE	7.41938e-22
CPAR2_500090	309.266	4861.09	-3.97436	TRUE	1.43919e-40
CPAR2_211190	10.9928	172.904	-3.97534	TRUE	2.51382e-23
CPAR2_401310	7.83558	123.251	-3.97541	TRUE	2.05981e-15
CPAR2_500800	13.0468	207.076	-3.98839	TRUE	2.30891e-21
CPAR2_212160	41.6952	665.307	-3.99607	TRUE	3.87834e-30
CPAR2_201820	6.57383	105.286	-4.00144	TRUE	5.58167e-14
CPAR2_602170	8.39854	134.695	-4.00342	TRUE	3.47041e-16
CPAR2_205810	10.3556	166.606	-4.00797	TRUE	3.23595e-20
CPAR2_100790	8.82544	142.612	-4.01428	TRUE	1.45449e-18
CPAR2_600390	1.39795	22.8081	-4.02816	TRUE	9.28335e-05
CPAR2_109130	15.758	257.291	-4.02924	TRUE	1.07169e-21
CPAR2_109150	131.478	2181.24	-4.05225	TRUE	1.00786e-28
CPAR2_204710	93.3444	1548.84	-4.05248	TRUE	1.55506e-58
CPAR2_211460	18.696	311.146	-4.05679	TRUE	4.68648e-26
CPAR2_806470	7.43399	123.771	-4.05739	TRUE	4.00206e-15
CPAR2_800600	74.1494	1235.65	-4.05869	TRUE	2.36324e-64
CPAR2_212520	25.8515	432.928	-4.0658	TRUE	7.5722e-41
CPAR2_405370	5.2477	87.8984	-4.06608	TRUE	2.0385e-12
CPAR2_108260	25.6929	430.634	-4.06702	TRUE	2.0082e-34
CPAR2_300300	30.8146	519.808	-4.07629	TRUE	1.60203e-30
CPAR2_207190	3.86625	65.5395	-4.08336	TRUE	1.96663e-09
CPAR2_303080	14.8942	252.821	-4.08529	TRUE	1.54704e-30
CPAR2_300990	20.2577	346.367	-4.09576	TRUE	6.4759e-34
CPAR2_703370	18.6206	324.621	-4.12379	TRUE	1.25054e-30
CPAR2_210180	24.2107	424.128	-4.13078	TRUE	5.11869e-37
CPAR2_108950	20.7399	364.226	-4.13435	TRUE	2.36741e-27
CPAR2_801860	19.9805	351.949	-4.1387	TRUE	1.32697e-32
CPAR2_403460	17.3689	306.09	-4.13938	TRUE	8.81216e-29
CPAR2_603060	1.79589	31.6681	-4.14026	TRUE	3.02841e-05
CPAR2_405390	18.5374	327.934	-4.1449	TRUE	2.66995e-34
CPAR2_808930	206.52	3673.08	-4.15263	TRUE	2.12175e-30
CPAR2_802490	6.07254	108.161	-4.15473	TRUE	9.09847e-15
CPAR2_701010	4.80444	86.4613	-4.16962	TRUE	1.23909e-12
CPAR2_301700	3.07035	55.2974	-4.17073	TRUE	1.50261e-08
CPAR2_404940	59.5916	1078.03	-4.17714	TRUE	1.24514e-69
CPAR2_302650	285.239	5233.62	-4.19757	TRUE	1.10404e-06
CPAR2_105350	16.5892	307.481	-4.21218	TRUE	7.64882e-32
CPAR2_804630	7.39868	138.124	-4.22255	TRUE	1.87136e-17
CPAR2_701440	10.0873	188.566	-4.22446	TRUE	9.57694e-23
CPAR2_109790	6.41517	120.265	-4.22858	TRUE	3.66663e-16
CPAR2_807800	21.9754	412.551	-4.23061	TRUE	1.48668e-42
CPAR2_405890	12.9145	244.946	-4.2454	TRUE	3.32285e-26
CPAR2_207940	15.4055	298.971	-4.27849	TRUE	6.69535e-33
CPAR2_801030	4.18616	81.6412	-4.2856	TRUE	0.00302745
CPAR2_701180	3.86625	75.4329	-4.28619	TRUE	8.94795e-11
CPAR2_202100	37.4073	732.689	-4.29181	TRUE	1.17068e-34
CPAR2_701730	10.4525	205.352	-4.29617	TRUE	4.56452e-21
CPAR2_404670	17.4505	344.246	-4.3021	TRUE	1.29097e-36
CPAR2_702140	18.8183	373.791	-4.31202	TRUE	1.30377e-07
CPAR2_405500	11.0898	220.46	-4.31321	TRUE	3.58658e-27
CPAR2_301060	29.6597	591.546	-4.31791	TRUE	1.04363e-42
CPAR2_210610	9.2687	185.571	-4.32346	TRUE	9.34975e-23
CPAR2_207080	56.4269	1132.15	-4.32654	TRUE	1.03748e-29
CPAR2_802680	10.4953	212.64	-4.34061	TRUE	7.64294e-21
CPAR2_400160	4.0249	81.6342	-4.34215	TRUE	6.27349e-12
CPAR2_702560	287.27	5833.14	-4.34379	TRUE	1.1988e-33
CPAR2_105980	102.404	2093.86	-4.35382	TRUE	1.93363e-27
CPAR2_109430	6.09526	124.968	-4.35773	TRUE	2.10345e-15
CPAR2_809030	10.8858	223.522	-4.3599	TRUE	1.38319e-24
CPAR2_401890	24.3731	503.389	-4.36831	TRUE	1.58253e-40
CPAR2_803700	2.87638	59.454	-4.36945	TRUE	5.4047e-09
CPAR2_502390	10.1163	211.259	-4.38426	TRUE	2.40289e-24
CPAR2_302470	3.94687	82.5244	-4.38604	TRUE	3.32397e-10
CPAR2_211970	26.0871	547.415	-4.39123	TRUE	4.90515e-34
CPAR2_806950	10.0356	211.016	-4.39415	TRUE	4.69587e-25
CPAR2_406730	41.3364	874.216	-4.40251	TRUE	9.24815e-55
CPAR2_401750	11.2031	238.51	-4.41208	TRUE	1.4761e-29
CPAR2_201880	12.3289	263.101	-4.4155	TRUE	2.94376e-31
CPAR2_109890	7.17575	153.59	-4.41981	TRUE	8.2633e-20
CPAR2_209080	19.0739	410.668	-4.4283	TRUE	3.62719e-39
CPAR2_700660	290.299	6261.59	-4.43092	TRUE	8.93371e-43
CPAR2_406150	417.92	9017.38	-4.43141	TRUE	4.06892e-48
CPAR2_107470	234.98	5098.67	-4.43951	TRUE	2.03928e-41
CPAR2_213640	30.4872	663.871	-4.44463	TRUE	7.33999e-62
CPAR2_211150	3.86625	85.2861	-4.4633	TRUE	3.67973e-12
CPAR2_803580	36.5985	807.671	-4.46391	TRUE	2.0835e-48
CPAR2_207770	15.3211	340.756	-4.47515	TRUE	1.60207e-37
CPAR2_702290	91.6264	2064.7	-4.49402	TRUE	1.09822e-42
CPAR2_201360	94.153	2128.55	-4.49872	TRUE	1.5756e-60
CPAR2_404990	10.9802	249.451	-4.50578	TRUE	1.90582e-27
CPAR2_801440	10.3719	236.365	-4.51026	TRUE	3.98596e-29
CPAR2_304310	119.975	2780.54	-4.53456	TRUE	2.08141e-69
CPAR2_110040	7.36972	171.109	-4.53716	TRUE	1.16973e-18
CPAR2_109950	11.9246	280.934	-4.55822	TRUE	6.58129e-27
CPAR2_201660	16.1044	379.713	-4.55938	TRUE	6.93411e-32
CPAR2_208440	15.0945	360.125	-4.5764	TRUE	6.84519e-05
CPAR2_304180	3.07035	73.3269	-4.57787	TRUE	9.98713e-10
CPAR2_404860	3.22901	78.3822	-4.60136	TRUE	2.43086e-10
CPAR2_303940	354.343	8678.35	-4.6142	TRUE	4.29566e-129
CPAR2_101000	9.68301	238.531	-4.62258	TRUE	1.2544e-27
CPAR2_700480	5.91388	146.003	-4.62575	TRUE	2.15428e-18
CPAR2_500370	9.87062	244.319	-4.62948	TRUE	5.55123e-07
CPAR2_104600	4.94674	122.991	-4.63594	TRUE	1.47101e-16
CPAR2_503170	11.4071	288.628	-4.66121	TRUE	3.67842e-32
CPAR2_101940	17.6698	451.32	-4.67479	TRUE	2.14505e-40
CPAR2_805880	36.5067	943.464	-4.69173	TRUE	7.9862e-52
CPAR2_801180	8.87711	231.241	-4.70316	TRUE	4.24572e-26
CPAR2_504060	18.7767	491.929	-4.71144	TRUE	3.65573e-39
CPAR2_206780	211.99	5554.93	-4.7117	TRUE	1.07084e-75
CPAR2_101880	5.68095	150.295	-4.72552	TRUE	7.11172e-19
CPAR2_100170	4.69109	124.545	-4.7306	TRUE	5.08519e-16
CPAR2_701770	5.39	143.561	-4.73523	TRUE	9.20211e-18
CPAR2_212590	42.9609	1165.43	-4.7617	TRUE	2.52487e-72
CPAR2_801870	23.1503	628.308	-4.76237	TRUE	1.61684e-49
CPAR2_207720	168.921	4639.87	-4.77966	TRUE	1.45277e-13
CPAR2_805960	218.367	6072.86	-4.79755	TRUE	2.21869e-67
CPAR2_701140	30.7165	856.457	-4.8013	TRUE	1.67463e-64
CPAR2_703690	18.1874	510.292	-4.81032	TRUE	1.11632e-45
CPAR2_808540	4.0249	112.929	-4.81032	TRUE	7.99039e-15
CPAR2_601540	20.0474	568.517	-4.82572	TRUE	7.48978e-47
CPAR2_602130	7.48931	212.677	-4.82769	TRUE	1.94652e-23
CPAR2_213570	94.6085	2693.73	-4.83149	TRUE	1.2308e-12
CPAR2_401800	101.681	2906.06	-4.83694	TRUE	1.41075e-51
CPAR2_206380	29.1509	838.665	-4.84648	TRUE	8.72732e-51
CPAR2_108760	23.7648	688.158	-4.85584	TRUE	4.52926e-60
CPAR2_300430	213.679	6256.47	-4.87183	TRUE	1.58058e-51
CPAR2_400040	28.6499	843.529	-4.87984	TRUE	1.00806e-57
CPAR2_211690	32.3598	964.23	-4.8971	TRUE	2.863e-74
CPAR2_700350	14.2243	427.781	-4.91045	TRUE	1.27339e-41
CPAR2_200430	5.44167	164.876	-4.92119	TRUE	7.25831e-19
CPAR2_205230	13.8754	422.924	-4.9298	TRUE	1.40829e-39
CPAR2_806790	18.4957	569.128	-4.94349	TRUE	4.61415e-44
CPAR2_405010	26.66	820.39	-4.94356	TRUE	7.61712e-50
CPAR2_806820	36.8607	1141.01	-4.95208	TRUE	1.64663e-62
CPAR2_300390	7.81298	244.761	-4.96936	TRUE	3.82583e-28
CPAR2_806100	13.2571	419.197	-4.98279	TRUE	1.66069e-40
CPAR2_206510	6.61915	209.634	-4.98508	TRUE	1.9975e-24
CPAR2_406400	1.79589	57.0943	-4.99058	TRUE	1.03515e-06
CPAR2_601440	4.32586	137.697	-4.99236	TRUE	3.51956e-17
CPAR2_204570	8.2726	265.571	-5.00461	TRUE	4.02802e-30
CPAR2_807790	29.0403	936.861	-5.01171	TRUE	2.26336e-67
CPAR2_803710	4.39013	142.166	-5.01717	TRUE	7.24121e-16
CPAR2_401810	86.7027	2845.22	-5.03632	TRUE	6.31557e-79
CPAR2_601450	2.19384	72.0951	-5.03837	TRUE	2.63322e-09
CPAR2_701170	6.80676	223.92	-5.03987	TRUE	4.58088e-25
CPAR2_703340	5.61669	187.205	-5.05876	TRUE	9.9004e-08
CPAR2_110320	47.8067	1597.22	-5.06221	TRUE	3.4067e-80
CPAR2_701760	8.2852	278.233	-5.06962	TRUE	1.12417e-27
CPAR2_107130	10.8605	365.008	-5.07077	TRUE	2.00046e-37
CPAR2_206860	6.21484	209.01	-5.07171	TRUE	1.15525e-23
CPAR2_201600	3.38767	114.125	-5.07417	TRUE	4.9083e-13
CPAR2_108600	9.21079	316.568	-5.10305	TRUE	6.5996e-34
CPAR2_213730	7.73236	266.049	-5.10464	TRUE	2.69195e-28
CPAR2_601470	8.24624	284.058	-5.10631	TRUE	1.20348e-29
CPAR2_101280	11.815	407.876	-5.10944	TRUE	8.24296e-41
CPAR2_211380	7.83194	271.296	-5.11435	TRUE	6.13169e-28
CPAR2_503980	5.48698	190.491	-5.11757	TRUE	3.20698e-20
CPAR2_204680	13.2571	460.974	-5.11985	TRUE	2.08533e-39
CPAR2_700870	17.9317	623.691	-5.12025	TRUE	2.49255e-54
CPAR2_107830	5.74263	199.845	-5.12103	TRUE	2.84399e-22
CPAR2_208470	2.43312	85.3202	-5.13201	TRUE	7.21161e-10
CPAR2_600560	5.61928	199.396	-5.1491	TRUE	8.35253e-22
CPAR2_504170	93.2977	3351.62	-5.16687	TRUE	3.7002e-13
CPAR2_205670	228.168	8217.24	-5.17048	TRUE	2.76952e-70
CPAR2_213610	4.42285	159.292	-5.17056	TRUE	7.12791e-18
CPAR2_401010	40.189	1454.44	-5.17752	TRUE	7.12448e-100
CPAR2_807880	39.663	1441.39	-5.18352	TRUE	5.10346e-12
CPAR2_404890	144.309	5248.39	-5.18464	TRUE	1.244e-54
CPAR2_602850	49.3647	1816.47	-5.20152	TRUE	1.02465e-58
CPAR2_602110	20.8307	770.762	-5.20951	TRUE	4.74248e-62
CPAR2_602550	20.1707	753.457	-5.22319	TRUE	6.15503e-54
CPAR2_803420	30.4154	1139.37	-5.22729	TRUE	2.07524e-60
CPAR2_209500	4.40649	165.153	-5.22803	TRUE	1.15055e-18
CPAR2_601330	124.349	4684.64	-5.23547	TRUE	2.47874e-55
CPAR2_207990	24.5998	934.024	-5.24674	TRUE	3.60814e-67
CPAR2_101430	12.5493	478.408	-5.25257	TRUE	3.73603e-46
CPAR2_104370	92.6517	3555.67	-5.26216	TRUE	1.85488e-82
CPAR2_110470	49.5309	1905.28	-5.26553	TRUE	3.8968e-82
CPAR2_803560	31.4569	1216.23	-5.2729	TRUE	3.37343e-70
CPAR2_601250	5.21874	206.069	-5.30328	TRUE	6.2635e-22
CPAR2_204030	4.93038	195.093	-5.30632	TRUE	8.61436e-19
CPAR2_401210	7.25638	287.346	-5.3074	TRUE	4.8227e-30
CPAR2_207320	97.9419	3891.31	-5.31218	TRUE	6.35966e-62
CPAR2_405570	48.9921	1953.77	-5.31757	TRUE	2.92773e-42
CPAR2_209730	135.289	5619.46	-5.37631	TRUE	1.56507e-46
CPAR2_202240	163.267	6798.58	-5.37993	TRUE	2.18644e-51
CPAR2_703960	5.77794	240.885	-5.38165	TRUE	1.31573e-22
CPAR2_405330	99.7865	4190.74	-5.39222	TRUE	7.4453e-52
CPAR2_105020	4.98205	209.92	-5.39696	TRUE	9.97826e-22
CPAR2_110290	161.943	6825.33	-5.39734	TRUE	4.12052e-59
CPAR2_600040	8.06227	341.176	-5.40319	TRUE	3.91007e-34
CPAR2_105700	1.39795	59.2607	-5.40569	TRUE	1.72221e-07
CPAR2_109480	16.4886	713.451	-5.43528	TRUE	1.74233e-51
CPAR2_104750	4.3095	186.912	-5.43869	TRUE	2.06164e-20
CPAR2_105190	7.00073	306.087	-5.45029	TRUE	3.08464e-29
CPAR2_500930	32.433	1454.52	-5.48694	TRUE	1.28395e-46
CPAR2_108420	20.7563	947.943	-5.51318	TRUE	5.92768e-61
CPAR2_805540	27.1286	1247.93	-5.52358	TRUE	3.84252e-85
CPAR2_213940	7.65432	358.209	-5.54838	TRUE	5.40844e-30
CPAR2_101020	30.3185	1425.58	-5.5552	TRUE	1.63113e-94
CPAR2_107210	4.61046	227.431	-5.62438	TRUE	1.38356e-23
CPAR2_407120	6.41517	319.175	-5.63672	TRUE	1.85904e-28
CPAR2_703750	4.94674	246.505	-5.639	TRUE	3.34737e-24
CPAR2_102840	85.805	4283.42	-5.64156	TRUE	4.81415e-48
CPAR2_202500	4.35482	217.879	-5.64477	TRUE	2.84723e-22
CPAR2_207640	5.5323	278.669	-5.65453	TRUE	3.59327e-25
CPAR2_202170	9.86698	497.822	-5.65688	TRUE	4.67333e-44
CPAR2_204080	105.033	5323.57	-5.66348	TRUE	2.12306e-67
CPAR2_700820	9.81531	504.686	-5.68421	TRUE	3.93432e-43
CPAR2_109810	2.08049	107.989	-5.69782	TRUE	1.34693e-09
CPAR2_109180	1.79589	93.4402	-5.70127	TRUE	4.99262e-09
CPAR2_801100	4.3095	225.009	-5.70632	TRUE	9.07013e-23
CPAR2_808120	7.48931	402.155	-5.74677	TRUE	8.73839e-29
CPAR2_110080	4.66214	252.47	-5.75898	TRUE	1.34662e-24
CPAR2_503340	2.27446	124.142	-5.77032	TRUE	4.77602e-10
CPAR2_110310	64.6795	3572.44	-5.78746	TRUE	7.07816e-99
CPAR2_203160	25.1779	1396.34	-5.79334	TRUE	9.07575e-90
CPAR2_701340	16.4243	913.189	-5.79701	TRUE	1.0485e-68
CPAR2_406500	7.75131	432.582	-5.80239	TRUE	6.06519e-34
CPAR2_212750	11.6753	669.319	-5.84116	TRUE	5.60874e-54
CPAR2_207960	2.71772	157.796	-5.85952	TRUE	2.10823e-13
CPAR2_104580	28.3161	1660.18	-5.87358	TRUE	1.66641e-83
CPAR2_100620	10.7635	639.028	-5.89166	TRUE	1.66901e-50
CPAR2_110250	1.39795	84.1642	-5.91183	TRUE	1.55737e-08
CPAR2_600110	7.23366	436.97	-5.91667	TRUE	1.35497e-11
CPAR2_401620	16.3663	992.992	-5.92298	TRUE	4.36285e-73
CPAR2_103970	77.1769	4828.74	-5.96734	TRUE	2.88038e-112
CPAR2_209450	38.4675	2408.44	-5.96832	TRUE	3.61933e-95
CPAR2_109170	32.4857	2063.75	-5.98932	TRUE	8.49698e-82
CPAR2_700790	3.22901	205.256	-5.99019	TRUE	1.63617e-18
CPAR2_602160	34.6568	2209.65	-5.99453	TRUE	2.26909e-124
CPAR2_212860	53.5793	3416.58	-5.99473	TRUE	3.36284e-114
CPAR2_807280	74.9658	4891.16	-6.0278	TRUE	1.45807e-87
CPAR2_802590	67.8441	4437.7	-6.03145	TRUE	3.40562e-113
CPAR2_602350	1.93819	128.248	-6.04809	TRUE	1.7233e-10
CPAR2_806580	3.38767	226.262	-6.06156	TRUE	2.55242e-21
CPAR2_210540	44.2896	2983.78	-6.07403	TRUE	6.55938e-104
CPAR2_207910	31.0274	2095.37	-6.07752	TRUE	1.87268e-95
CPAR2_301670	3.35495	227.223	-6.08167	TRUE	7.57089e-18
CPAR2_402550	1.93819	131.405	-6.08316	TRUE	2.08177e-10
CPAR2_601830	55.5452	3770.34	-6.08489	TRUE	1.37662e-69
CPAR2_401740	3.01868	207.394	-6.10231	TRUE	1.38803e-17
CPAR2_702440	25.1879	1755.51	-6.12301	TRUE	3.06974e-77
CPAR2_103780	2.19384	153.437	-6.12805	TRUE	2.25608e-13
CPAR2_703470	3.22901	227.036	-6.13568	TRUE	2.16993e-19
CPAR2_206590	5.2477	372.473	-6.14931	TRUE	1.11536e-31
CPAR2_603730	4.18616	299.736	-6.16192	TRUE	6.77245e-06
CPAR2_103960	5.29301	382.012	-6.17339	TRUE	6.2197e-30
CPAR2_200800	15.6221	1135.63	-6.18377	TRUE	5.10972e-68
CPAR2_407550	37.8166	2808.88	-6.21483	TRUE	3.69646e-97
CPAR2_603600	16.7279	1242.76	-6.21515	TRUE	3.19972e-69
CPAR2_211210	52.8076	3934.55	-6.21931	TRUE	8.2339e-103
CPAR2_205180	6.12421	476.86	-6.2829	TRUE	7.7133e-37
CPAR2_807570	31.1396	2456.79	-6.30188	TRUE	2.49952e-76
CPAR2_109630	48.7476	3856.3	-6.30574	TRUE	8.20663e-132
CPAR2_105960	29.1146	2324.28	-6.3189	TRUE	3.79134e-89
CPAR2_504190	8.96774	716.847	-6.32078	TRUE	3.09337e-43
CPAR2_503730	57.9671	4636.59	-6.32169	TRUE	1.20211e-107
CPAR2_205620	65.1226	5328.23	-6.35436	TRUE	2.01578e-84
CPAR2_100640	29.9885	2462.5	-6.35957	TRUE	1.55738e-95
CPAR2_209350	9.70832	806.408	-6.37615	TRUE	2.61225e-56
CPAR2_204980	2.27446	190.546	-6.38847	TRUE	2.93229e-12
CPAR2_106320	31.322	2639.98	-6.3972	TRUE	1.06237e-91
CPAR2_211390	28.0025	2429.14	-6.43875	TRUE	3.07274e-92
CPAR2_501680	43.4837	3876.1	-6.47799	TRUE	1.47572e-88
CPAR2_100320	57.3247	5125.42	-6.48237	TRUE	3.69833e-158
CPAR2_206430	3.70759	332.795	-6.48801	TRUE	2.65861e-23
CPAR2_801880	26.1008	2406.52	-6.52671	TRUE	2.12047e-94
CPAR2_200380	2.57542	238.537	-6.53326	TRUE	8.5952e-16
CPAR2_208430	2.83107	263.037	-6.53778	TRUE	1.55608e-18
CPAR2_501710	149.164	13940.8	-6.54627	TRUE	3.74476e-82
CPAR2_803400	33.9679	3214.07	-6.56408	TRUE	5.2454e-122
CPAR2_805950	1.39795	133.644	-6.57895	TRUE	5.49855e-10
CPAR2_205890	3.70759	358.078	-6.59365	TRUE	1.41891e-24
CPAR2_208930	32.4051	3146.09	-6.60119	TRUE	1.15947e-96
CPAR2_701820	20.1644	1982.01	-6.61901	TRUE	8.9301e-73
CPAR2_106430	1	100.531	-6.65149	TRUE	3.61042e-11
CPAR2_108740	17.3372	1774.41	-6.67732	TRUE	3.46797e-98
CPAR2_211200	39.0394	4003.35	-6.68013	TRUE	1.34779e-119
CPAR2_209380	85.2464	9012.67	-6.72417	TRUE	1.04737e-159
CPAR2_109660	16.0364	1769.53	-6.78587	TRUE	1.55738e-95
CPAR2_303100	6.35714	711.355	-6.80605	TRUE	9.72438e-18
CPAR2_400150	1	112.196	-6.80988	TRUE	1.18585e-11
CPAR2_209410	21.6064	2499.92	-6.85428	TRUE	1.83468e-82
CPAR2_603490	9.35309	1118.91	-6.90243	TRUE	3.33643e-56
CPAR2_205880	12.4876	1503.61	-6.9118	TRUE	8.79184e-61
CPAR2_801050	1.63723	200.181	-6.9339	TRUE	1.03035e-11
CPAR2_407890	27.6425	3409.18	-6.94639	TRUE	3.27285e-86
CPAR2_602580	28.8753	3593.96	-6.95959	TRUE	6.13736e-88
CPAR2_302160	47.2992	5916.36	-6.96675	TRUE	5.55838e-142
CPAR2_109610	8.52448	1085.24	-6.99218	TRUE	3.28354e-59
CPAR2_102240	4.09917	523.37	-6.99635	TRUE	2.13546e-29
CPAR2_405940	3.6106	462.197	-7.00012	TRUE	1.218e-26
CPAR2_405310	27.5755	3629.49	-7.04023	TRUE	9.69659e-85
CPAR2_803410	21.3809	2868.35	-7.06775	TRUE	1.46297e-86
CPAR2_405680	36.1668	4942.6	-7.09446	TRUE	4.28793e-140
CPAR2_300240	26.4397	3662.49	-7.11397	TRUE	1.37775e-101
CPAR2_406410	2.43312	342.834	-7.13856	TRUE	1.11887e-18
CPAR2_302060	12.5618	1788.02	-7.15317	TRUE	4.08096e-71
CPAR2_807560	23.1629	3495.55	-7.23756	TRUE	5.34762e-137
CPAR2_105970	26.0671	3938.06	-7.23911	TRUE	4.4876e-109
CPAR2_700720	23.9009	3697.74	-7.27344	TRUE	3.17379e-115
CPAR2_400980	23.2309	3611.22	-7.2803	TRUE	2.24065e-132
CPAR2_700570	7.20471	1352.26	-7.55222	TRUE	5.27007e-62
CPAR2_603240	1	208.885	-7.70656	TRUE	1.53967e-14
CPAR2_802670	3.01868	691.692	-7.84007	TRUE	1.25005e-27

## Sheet: C.parapsilosis DEGs 30mpi
id	mean_A_mrn	mean_B_mrn	log2_fc_mrn	DESeq2	DESeq2_adj_pval
CPAR2_703800	9756.07	6.91409	10.4625	TRUE	1.87201e-247
CPAR2_700020	5074.36	4.57274	10.116	TRUE	8.23795e-38
CPAR2_201810	20598.2	39.5945	9.023	TRUE	1.70387e-192
CPAR2_100830	803.481	1.81478	8.79033	TRUE	2.33262e-38
CPAR2_301610	7003.62	19.6225	8.47944	TRUE	1.89987e-203
CPAR2_200650	5366.92	17.4712	8.26297	TRUE	8.44482e-161
CPAR2_700440	591.133	2.30214	8.00436	TRUE	1.12557e-44
CPAR2_206560	10286.7	45.2774	7.82777	TRUE	4.53021e-243
CPAR2_304270	1776.48	9.75296	7.50896	TRUE	8.07493e-122
CPAR2_803850	2267.06	13.069	7.43853	TRUE	5.65385e-146
CPAR2_206570	17241.8	106.738	7.3357	TRUE	1.27352e-210
CPAR2_108340	13776.1	86.1706	7.32076	TRUE	1.15111e-168
CPAR2_301880	1236.83	8.62188	7.16443	TRUE	1.42617e-110
CPAR2_206630	417.255	3.11072	7.06754	TRUE	9.33311e-46
CPAR2_700290	236.812	1.84039	7.00758	TRUE	1.9797e-26
CPAR2_402000	1896.77	15.1639	6.96677	TRUE	3.65461e-115
CPAR2_700380	14260.6	114.47	6.96093	TRUE	7.02776e-233
CPAR2_406210	3273.7	28.6566	6.83591	TRUE	3.75375e-140
CPAR2_804960	173.647	1.67912	6.69231	TRUE	1.3368e-23
CPAR2_403880	187.343	1.84526	6.66571	TRUE	1.09377e-21
CPAR2_700850	327.491	3.23531	6.66141	TRUE	2.71119e-39
CPAR2_403210	1850.24	21.0288	6.45921	TRUE	4.55009e-86
CPAR2_800950	81.9462	1	6.3566	TRUE	1.20436e-13
CPAR2_807040	3741	47.4714	6.30022	TRUE	2.64455e-22
CPAR2_100770	175.41	2.22744	6.2992	TRUE	2.91824e-31
CPAR2_206990	169.168	2.16648	6.28696	TRUE	1.13487e-29
CPAR2_603360	286.365	3.78983	6.23958	TRUE	3.39156e-49
CPAR2_802310	506.256	7.09751	6.15641	TRUE	3.76277e-58
CPAR2_807700	591.855	8.48674	6.12389	TRUE	1.05599e-09
CPAR2_701420	4753.25	72.4791	6.0352	TRUE	1.00742e-157
CPAR2_404240	1402.27	23.0454	5.92715	TRUE	4.85427e-109
CPAR2_105530	103.014	1.7158	5.90781	TRUE	1.776e-17
CPAR2_500780	256.146	4.28959	5.89998	TRUE	5.3735e-08
CPAR2_701390	792.73	14.0066	5.82265	TRUE	4.41783e-54
CPAR2_404920	68.1858	1.22844	5.79457	TRUE	5.60489e-11
CPAR2_400790	3288.84	59.3012	5.79337	TRUE	7.2487e-76
CPAR2_700340	2008.11	37.8738	5.72849	TRUE	4.78642e-145
CPAR2_201370	11569	223.693	5.6926	TRUE	7.98267e-163
CPAR2_700300	222.323	4.36997	5.66889	TRUE	6.25898e-41
CPAR2_400420	59.5122	1.19176	5.64202	TRUE	2.39617e-09
CPAR2_503530	867.48	19.0442	5.50941	TRUE	2.0383e-08
CPAR2_800330	133.625	3.00067	5.47676	TRUE	3.22075e-29
CPAR2_201160	48.8491	1.12946	5.43463	TRUE	1.57702e-09
CPAR2_214150	634.82	14.7374	5.42879	TRUE	1.30135e-72
CPAR2_806240	1627.12	38.3447	5.40715	TRUE	2.5659e-89
CPAR2_102200	113.792	2.69052	5.40237	TRUE	1.6826e-20
CPAR2_209100	9163.57	218.782	5.38835	TRUE	1.14783e-87
CPAR2_102590	51.2108	1.25892	5.34619	TRUE	1.83493e-09
CPAR2_407260	116.759	2.91896	5.32194	TRUE	1.46154e-23
CPAR2_600590	323.652	8.28473	5.28784	TRUE	1.2658e-10
CPAR2_203780	136.822	3.52338	5.2792	TRUE	4.70401e-27
CPAR2_105760	4373.6	114.521	5.25514	TRUE	7.66355e-52
CPAR2_401490	184.702	4.89749	5.23701	TRUE	9.34916e-41
CPAR2_402640	332.263	9.32175	5.15558	TRUE	1.46627e-53
CPAR2_704260	1112.28	32.0134	5.1187	TRUE	4.96885e-54
CPAR2_601270	435.069	12.5954	5.11027	TRUE	1.83765e-67
CPAR2_808410	313.955	9.1702	5.09746	TRUE	7.75064e-38
CPAR2_702930	438.19	12.9983	5.07516	TRUE	5.61014e-57
CPAR2_101170	183.75	5.46795	5.0706	TRUE	3.18103e-37
CPAR2_500680.1	306.607	9.14373	5.06746	TRUE	6.41428e-47
CPAR2_204340	97.2111	2.97019	5.03249	TRUE	2.54599e-23
CPAR2_211270	580.705	18.058	5.0071	TRUE	8.48742e-47
CPAR2_804750	1091.92	34.4615	4.98574	TRUE	1.57994e-93
CPAR2_400770	6945.84	224.612	4.95064	TRUE	1.62655e-61
CPAR2_804230	551.225	18.4776	4.89879	TRUE	8.19479e-78
CPAR2_701230	1049.73	37.4968	4.8071	TRUE	1.26156e-64
CPAR2_102600	54.9562	1.97472	4.79856	TRUE	9.96009e-12
CPAR2_302130	104.097	3.84593	4.75845	TRUE	7.42936e-25
CPAR2_503800	6293.12	237.601	4.72716	TRUE	1.57994e-93
CPAR2_407870	340.011	12.9347	4.71626	TRUE	3.58122e-61
CPAR2_204220	141.803	5.53778	4.67844	TRUE	4.06029e-22
CPAR2_405780	1596.79	63.8686	4.64393	TRUE	6.00405e-65
CPAR2_500350	636.337	26.0571	4.61004	TRUE	3.65e-32
CPAR2_102140	132.644	5.4825	4.59658	TRUE	1.63392e-24
CPAR2_806920	1546.94	66.1626	4.54726	TRUE	5.94451e-101
CPAR2_211560	2967.6	127.469	4.54108	TRUE	2.91317e-70
CPAR2_801720	2229.47	96.5684	4.52901	TRUE	3.67558e-123
CPAR2_203450	86.0495	3.74208	4.52325	TRUE	5.24372e-21
CPAR2_500330	946.156	41.6469	4.5058	TRUE	1.03879e-08
CPAR2_808400	22.5995	1	4.49822	TRUE	6.26855e-08
CPAR2_204330	7250.4	321.009	4.49738	TRUE	1.25989e-107
CPAR2_104150	77.3678	3.46375	4.48133	TRUE	4.4159e-19
CPAR2_700010	96.8176	4.35404	4.47484	TRUE	1.31153e-23
CPAR2_701510	3514.42	158.358	4.47203	TRUE	1.86019e-55
CPAR2_702970	24.9389	1.12946	4.46469	TRUE	5.33531e-07
CPAR2_601530	1505.63	68.2512	4.46337	TRUE	2.00765e-42
CPAR2_400130	2554.16	116.548	4.45386	TRUE	7.01586e-94
CPAR2_502450	21.5662	1	4.4307	TRUE	1.30895e-07
CPAR2_805340	124.702	5.90756	4.39978	TRUE	1.11707e-16
CPAR2_201290	3914.56	186.057	4.39503	TRUE	2.82769e-87
CPAR2_203580	876.156	41.8485	4.38794	TRUE	2.0638e-42
CPAR2_204090	120.593	5.83072	4.37032	TRUE	7.94241e-23
CPAR2_103080	155.395	7.69567	4.33575	TRUE	1.61624e-27
CPAR2_807600	960.439	47.7488	4.33016	TRUE	1.04833e-59
CPAR2_808370	220.61	10.9726	4.32952	TRUE	2.91797e-06
CPAR2_600160	167.171	8.50344	4.29713	TRUE	3.69806e-28
CPAR2_200890	34.2131	1.74141	4.29622	TRUE	7.26111e-10
CPAR2_100080	389.824	19.919	4.2906	TRUE	6.79648e-31
CPAR2_405650	23.1888	1.19176	4.28226	TRUE	7.48156e-07
CPAR2_804600	893.971	47.4725	4.23506	TRUE	6.436e-79
CPAR2_100480	30.9646	1.64864	4.23127	TRUE	1.28049e-08
CPAR2_806140	318.674	17.1092	4.21923	TRUE	4.24478e-32
CPAR2_801840	292.351	15.7916	4.21047	TRUE	2.02237e-46
CPAR2_100930	152.286	8.24805	4.20658	TRUE	4.69065e-16
CPAR2_104630	234.013	12.7305	4.20022	TRUE	4.21034e-33
CPAR2_203550	1047.82	57.9911	4.17542	TRUE	1.98965e-54
CPAR2_110090	457.004	25.3196	4.17388	TRUE	5.08858e-53
CPAR2_401460	62.3673	3.49423	4.15774	TRUE	3.96165e-16
CPAR2_213380	254.16	14.2889	4.15277	TRUE	1.65734e-36
CPAR2_600600	323.996	18.7692	4.10954	TRUE	2.50504e-06
CPAR2_701500	198.844	11.6652	4.09135	TRUE	2.39924e-27
CPAR2_403160	462.361	27.2514	4.08462	TRUE	6.11283e-45
CPAR2_600450	2242.2	132.837	4.07719	TRUE	5.58315e-61
CPAR2_701900	334.082	19.7992	4.07669	TRUE	6.29566e-53
CPAR2_702730	88.693	5.31635	4.06031	TRUE	2.02121e-19
CPAR2_212150	1063.77	64.3739	4.04657	TRUE	3.62916e-55
CPAR2_601520	43.5495	2.66004	4.03314	TRUE	9.48859e-12
CPAR2_302140	8175.48	507.68	4.00931	TRUE	2.61171e-77
CPAR2_107460	556.02	35.9313	3.95182	TRUE	3.98665e-63
CPAR2_100460	107.93	6.98346	3.95001	TRUE	2.6121e-13
CPAR2_301340	412.892	26.8237	3.94419	TRUE	6.44241e-36
CPAR2_500320	60.3226	3.91929	3.94403	TRUE	7.74128e-15
CPAR2_808330	47.6405	3.10585	3.93913	TRUE	3.39096e-12
CPAR2_400230	147.702	9.68666	3.93055	TRUE	2.58261e-29
CPAR2_406100	318.678	21.0199	3.92227	TRUE	2.69654e-33
CPAR2_403470	232.747	15.3569	3.92181	TRUE	8.43937e-28
CPAR2_204620	113.426	7.52738	3.91347	TRUE	1.71367e-24
CPAR2_107030	711.456	48.0637	3.88776	TRUE	1.08156e-50
CPAR2_109930	923.203	62.5052	3.8846	TRUE	1.06205e-22
CPAR2_806940	14.6343	1	3.87128	TRUE	1.25761e-06
CPAR2_503040	3899.01	266.847	3.86903	TRUE	7.06568e-39
CPAR2_211260	146.345	10.0583	3.86292	TRUE	2.20503e-28
CPAR2_806190	29.7671	2.06263	3.85116	TRUE	5.14397e-09
CPAR2_104540	17.1584	1.19176	3.84775	TRUE	6.63282e-05
CPAR2_800410	145.006	10.1193	3.84094	TRUE	6.60563e-31
CPAR2_109870	1135.87	79.3178	3.84001	TRUE	5.48467e-52
CPAR2_206000	584.763	41.3741	3.82105	TRUE	1.60995e-47
CPAR2_804430	159.17	11.2967	3.81659	TRUE	1.81939e-26
CPAR2_100850	40.4936	2.87741	3.81485	TRUE	8.97454e-12
CPAR2_406830	14.0531	1	3.81282	TRUE	8.74319e-06
CPAR2_802250	61.2413	4.39558	3.80038	TRUE	2.53469e-16
CPAR2_501210	86.8589	6.34502	3.77498	TRUE	2.29344e-13
CPAR2_106560	6840.16	500.954	3.77128	TRUE	1.48995e-61
CPAR2_503950	482.447	35.38	3.76936	TRUE	1.38129e-34
CPAR2_400560	18.007	1.32122	3.76862	TRUE	1.35438e-05
CPAR2_803090	304.657	22.4251	3.764	TRUE	4.18854e-20
CPAR2_205500	629.155	47.4659	3.72845	TRUE	1.35087e-40
CPAR2_205440	519.823	39.4856	3.71862	TRUE	1.31383e-35
CPAR2_405150	553.621	42.8105	3.69286	TRUE	3.71297e-52
CPAR2_106970	19.1616	1.48736	3.68739	TRUE	3.49256e-06
CPAR2_107580	16.0707	1.25892	3.67418	TRUE	8.7422e-05
CPAR2_106080	2200.95	174.006	3.66092	TRUE	4.48079e-69
CPAR2_201200	1912.61	152.913	3.64476	TRUE	1.20984e-34
CPAR2_700100	136.469	11.0392	3.62786	TRUE	3.6534e-16
CPAR2_802980	236.461	19.2155	3.62126	TRUE	5.66435e-26
CPAR2_101890	56.1536	4.59087	3.61254	TRUE	5.64054e-11
CPAR2_702980	845.082	70.0173	3.59331	TRUE	6.111e-52
CPAR2_807200	438.455	36.3909	3.59078	TRUE	7.43649e-40
CPAR2_200120	3277.95	272.296	3.58955	TRUE	9.51956e-67
CPAR2_406040	299.882	25.3478	3.56446	TRUE	1.4744e-31
CPAR2_800020	1760.29	149.828	3.55444	TRUE	3.16596e-60
CPAR2_301440	1312.11	111.705	3.55412	TRUE	4.50792e-61
CPAR2_407280	476.843	40.7542	3.54849	TRUE	9.57034e-07
CPAR2_214080	752.293	64.461	3.5448	TRUE	6.51986e-63
CPAR2_703940	1861.81	159.635	3.54385	TRUE	3.67591e-38
CPAR2_704270	250.695	21.7203	3.52881	TRUE	3.30062e-36
CPAR2_502310	832.069	72.3404	3.52383	TRUE	3.70849e-60
CPAR2_802220	404.136	35.5664	3.50625	TRUE	7.10938e-36
CPAR2_406905	14.7935	1.32122	3.48503	TRUE	7.34494e-05
CPAR2_205350	579.296	52.0517	3.47628	TRUE	1.77044e-43
CPAR2_203440	44.7676	4.03768	3.47086	TRUE	3.14068e-09
CPAR2_603150	1474.3	133.117	3.46926	TRUE	1.05119e-53
CPAR2_800610	255.699	23.1837	3.46326	TRUE	3.97005e-30
CPAR2_807080	99.9546	9.0663	3.46269	TRUE	1.66828e-19
CPAR2_102420	27.4246	2.49256	3.45977	TRUE	1.14747e-06
CPAR2_207130	47.2153	4.29661	3.45799	TRUE	2.71067e-11
CPAR2_108610	443.883	41.8467	3.40699	TRUE	1.6384e-44
CPAR2_301150	3003.75	284.067	3.40246	TRUE	3.36855e-70
CPAR2_209770	576.196	54.849	3.39302	TRUE	9.64506e-51
CPAR2_500770	27.2193	2.59287	3.392	TRUE	1.4802e-07
CPAR2_200880	16.222	1.54966	3.38793	TRUE	2.58937e-05
CPAR2_406820	482.591	46.1491	3.38643	TRUE	1.11041e-41
CPAR2_301000	91.0466	8.74862	3.37948	TRUE	1.04623e-16
CPAR2_102610	3123.6	303.363	3.36409	TRUE	3.07648e-53
CPAR2_503690	3135.92	305.847	3.358	TRUE	1.47051e-39
CPAR2_500580	63.8274	6.25225	3.35173	TRUE	1.62131e-13
CPAR2_502850	109.562	10.995	3.31683	TRUE	1.18336e-15
CPAR2_210670	933.251	94.6316	3.30187	TRUE	4.89841e-49
CPAR2_807230	514.231	52.2761	3.29819	TRUE	5.29375e-32
CPAR2_804220	117.266	11.9233	3.29793	TRUE	3.75438e-22
CPAR2_103330	18.6075	1.89649	3.29448	TRUE	0.000132242
CPAR2_701220	581.401	61.0967	3.25037	TRUE	6.2445e-47
CPAR2_401840	30.9058	3.27199	3.23964	TRUE	9.20523e-06
CPAR2_109920	1497.28	159.185	3.23357	TRUE	1.71539e-06
CPAR2_703530	287.757	30.6271	3.23197	TRUE	8.70257e-35
CPAR2_702640	35.4282	3.79818	3.22152	TRUE	3.87328e-08
CPAR2_601230	238.306	25.5639	3.22063	TRUE	1.9011e-27
CPAR2_201800	228.165	24.6652	3.20953	TRUE	5.99348e-30
CPAR2_406510	211.775	22.9553	3.20563	TRUE	2.33e-31
CPAR2_103610	151.842	16.4751	3.20421	TRUE	1.90668e-19
CPAR2_801770	248.803	27.0189	3.20297	TRUE	3.94563e-31
CPAR2_300670	21.4769	2.33262	3.20277	TRUE	3.06239e-06
CPAR2_109380	110.068	12.0439	3.19202	TRUE	2.0005e-17
CPAR2_808250	751.964	82.5587	3.18717	TRUE	3.46612e-29
CPAR2_805040	895.498	98.7077	3.18146	TRUE	8.50048e-41
CPAR2_202450	1062.2	117.91	3.17129	TRUE	4.97727e-37
CPAR2_201010	719.168	79.8721	3.17057	TRUE	4.08563e-36
CPAR2_107990	51.0068	5.69639	3.16257	TRUE	8.34549e-11
CPAR2_803110	703.048	78.8043	3.15728	TRUE	7.8287e-35
CPAR2_404830	288.687	32.3887	3.15594	TRUE	6.77093e-36
CPAR2_107600	214.272	24.1267	3.15074	TRUE	6.51705e-17
CPAR2_702100	36.4329	4.10618	3.14937	TRUE	9.44008e-09
CPAR2_303130	632.317	71.7453	3.13969	TRUE	9.00486e-38
CPAR2_502460	2672.23	305.411	3.12922	TRUE	2.87552e-26
CPAR2_105480	633.64	72.5996	3.12563	TRUE	1.61957e-43
CPAR2_400510	92.5916	10.7016	3.11306	TRUE	2.02694e-09
CPAR2_106930	94.1488	10.9097	3.10933	TRUE	3.39619e-13
CPAR2_208200	160.589	18.623	3.10822	TRUE	1.16909e-17
CPAR2_104530	68.0409	7.89635	3.10715	TRUE	2.62737e-14
CPAR2_407750	1695.88	196.934	3.10625	TRUE	5.91012e-62
CPAR2_107500	871.786	101.276	3.10568	TRUE	7.69228e-19
CPAR2_700950	181.886	21.2723	3.09599	TRUE	1.69966e-21
CPAR2_108520	368.778	43.9486	3.06886	TRUE	4.02184e-28
CPAR2_209810	106.942	12.7465	3.06866	TRUE	1.26113e-17
CPAR2_101670	17006.9	2036.65	3.06186	TRUE	7.11499e-42
CPAR2_105130	1951.64	236.4	3.04539	TRUE	1.42857e-39
CPAR2_213530	1219.83	148.174	3.04132	TRUE	4.9977e-32
CPAR2_403960	577.371	70.4627	3.03457	TRUE	3.98494e-33
CPAR2_202920	119.067	14.5815	3.02956	TRUE	4.90413e-14
CPAR2_502870	1003.82	124.893	3.00674	TRUE	6.00977e-27
CPAR2_700450	4897.6	609.441	3.00652	TRUE	2.49966e-38
CPAR2_806910	146.421	18.2823	3.0016	TRUE	1.72541e-14
CPAR2_808880	333.931	42.1035	2.98754	TRUE	7.96628e-31
CPAR2_704060	9.89526	1.25892	2.97455	TRUE	0.00185977
CPAR2_301130	15.9083	2.03082	2.96965	TRUE	0.000164283
CPAR2_201190	30.9519	3.95945	2.96666	TRUE	9.68127e-07
CPAR2_300190	805.35	103.409	2.96126	TRUE	9.41411e-40
CPAR2_301750	15.448	2.03215	2.92634	TRUE	0.000110037
CPAR2_109910	127.974	17.0094	2.91144	TRUE	1.31548e-13
CPAR2_501150	37.7659	5.02481	2.90994	TRUE	1.27871e-06
CPAR2_204100	239.483	31.9036	2.90813	TRUE	9.99691e-29
CPAR2_101750	7.50508	1	2.90787	TRUE	0.0013714
CPAR2_602960	922.736	123.396	2.90262	TRUE	3.39473e-42
CPAR2_211280	253.157	33.9007	2.90064	TRUE	2.19395e-25
CPAR2_102570	65.2256	8.79289	2.89103	TRUE	8.93973e-08
CPAR2_808750	3905.6	528.286	2.88615	TRUE	4.41024e-49
CPAR2_105420	277.967	37.8389	2.87697	TRUE	2.5785e-19
CPAR2_806930	30.2513	4.1318	2.87216	TRUE	9.10188e-06
CPAR2_500390	4571.8	626.002	2.86852	TRUE	1.14269e-33
CPAR2_402150	25.9389	3.55519	2.86712	TRUE	1.34351e-05
CPAR2_204210	35.3581	4.87674	2.85805	TRUE	2.05147e-07
CPAR2_103840	142.284	19.6954	2.85284	TRUE	3.89284e-16
CPAR2_302080	7.19932	1	2.84786	TRUE	0.000920073
CPAR2_102150	31.4169	4.3775	2.84336	TRUE	1.82097e-06
CPAR2_804590	2794.42	390.842	2.83789	TRUE	3.28589e-48
CPAR2_600710	19.1186	2.67812	2.83568	TRUE	0.000172827
CPAR2_101510	654.918	92.1461	2.82932	TRUE	1.02259e-19
CPAR2_802710	181.218	25.5035	2.82896	TRUE	5.25508e-16
CPAR2_801780	30.6429	4.34082	2.81951	TRUE	8.14512e-07
CPAR2_602940	424.388	60.137	2.81906	TRUE	1.91624e-26
CPAR2_212510	9.53856	1.3579	2.8124	TRUE	0.00145319
CPAR2_208900	14.3047	2.06263	2.79393	TRUE	0.000424058
CPAR2_109500	394.056	57.4672	2.77759	TRUE	3.21686e-29
CPAR2_804070	110.09	16.0969	2.77383	TRUE	1.08106e-15
CPAR2_300730	106.07	15.5349	2.77142	TRUE	4.03181e-14
CPAR2_703710	1872.27	274.541	2.7697	TRUE	1.72649e-43
CPAR2_105540	212.267	31.1317	2.76943	TRUE	2.25506e-16
CPAR2_403920	142.054	20.8509	2.76826	TRUE	3.97709e-15
CPAR2_404210	285.4	41.9815	2.76516	TRUE	6.74061e-22
CPAR2_200580	2315.98	341.143	2.76317	TRUE	5.62363e-36
CPAR2_105680	25.4102	3.75315	2.75924	TRUE	7.35331e-06
CPAR2_801620	96.5008	14.3499	2.7495	TRUE	4.38149e-11
CPAR2_602740	9.90959	1.48736	2.73607	TRUE	0.00373841
CPAR2_601180	307.123	46.1157	2.73549	TRUE	1.69031e-21
CPAR2_602410	91.3938	13.7446	2.73323	TRUE	8.79884e-15
CPAR2_406800	20.4149	3.07537	2.73079	TRUE	0.00138507
CPAR2_100400	11.3699	1.7158	2.72826	TRUE	0.000912023
CPAR2_301450	17.1711	2.59154	2.7281	TRUE	0.000282074
CPAR2_303530	5717.4	863.823	2.72655	TRUE	1.60743e-38
CPAR2_209460	135.495	20.5587	2.72041	TRUE	3.29292e-16
CPAR2_301310	92.0388	13.9987	2.71695	TRUE	3.36275e-13
CPAR2_206620	107.125	16.3454	2.71234	TRUE	1.39544e-11
CPAR2_407390	664.005	101.417	2.71089	TRUE	1.57758e-35
CPAR2_704370	179.715	27.4697	2.7098	TRUE	2.7345e-15
CPAR2_201170	384.684	59.2518	2.69875	TRUE	1.55969e-21
CPAR2_101330	1778.49	276.287	2.68641	TRUE	1.12407e-38
CPAR2_402270	212.786	33.1106	2.68404	TRUE	1.56223e-14
CPAR2_802350	583.6	91.0816	2.67975	TRUE	3.72859e-32
CPAR2_702090	535.494	84.1695	2.6695	TRUE	1.65621e-26
CPAR2_102250	760.304	119.712	2.66701	TRUE	5.74938e-22
CPAR2_208100	179.066	28.2026	2.66659	TRUE	2.36527e-21
CPAR2_400880	138.173	21.8905	2.6581	TRUE	1.81499e-15
CPAR2_100070	184.036	29.2618	2.6529	TRUE	2.49473e-14
CPAR2_405180	338.241	53.8084	2.65215	TRUE	9.08935e-29
CPAR2_503840	41.5734	6.64063	2.64627	TRUE	3.55947e-07
CPAR2_203710	53.0674	8.49103	2.64381	TRUE	4.63997e-10
CPAR2_209830	114.782	18.4052	2.64071	TRUE	2.31628e-12
CPAR2_107250	486.983	78.2576	2.63757	TRUE	7.42693e-22
CPAR2_407790	13.2123	2.136	2.62891	TRUE	0.00935377
CPAR2_202520	111.055	17.9652	2.628	TRUE	5.75847e-12
CPAR2_102770	150.071	24.5724	2.61054	TRUE	8.6237e-15
CPAR2_302910	102.221	16.7934	2.60573	TRUE	1.4982e-13
CPAR2_100740	117.852	19.379	2.60441	TRUE	3.71827e-14
CPAR2_203880	672.967	111.173	2.59773	TRUE	9.8083e-34
CPAR2_702540	11.6836	1.94424	2.5872	TRUE	0.00130631
CPAR2_406690	264.619	44.1952	2.58195	TRUE	1.24697e-15
CPAR2_800350	99.5312	16.7297	2.57274	TRUE	2.90264e-14
CPAR2_805920	294.673	49.5454	2.57229	TRUE	2.58447e-18
CPAR2_808920	828.885	139.845	2.56735	TRUE	5.05938e-29
CPAR2_213600	73.3436	12.3969	2.56469	TRUE	1.44754e-06
CPAR2_804560	548.585	92.775	2.56391	TRUE	8.5885e-31
CPAR2_807870	540.315	91.4138	2.56332	TRUE	6.60563e-31
CPAR2_201240	904.029	153.101	2.56189	TRUE	2.72198e-38
CPAR2_805760	90.7154	15.3736	2.56089	TRUE	2.35766e-12
CPAR2_600940	49.0689	8.35537	2.55403	TRUE	4.44924e-07
CPAR2_102620	5.82504	1	2.54227	TRUE	0.00250462
CPAR2_402630	613.081	105.331	2.54115	TRUE	1.57295e-22
CPAR2_213510	115.855	19.9074	2.54094	TRUE	1.20472e-12
CPAR2_407220	32.4663	5.58634	2.53897	TRUE	3.09879e-06
CPAR2_405000	931.28	160.277	2.53865	TRUE	8.67032e-41
CPAR2_501220	85.1438	14.7131	2.5328	TRUE	7.48356e-09
CPAR2_102560	63.3752	11.0436	2.52071	TRUE	3.44561e-06
CPAR2_700390	139.966	24.69	2.50307	TRUE	5.72642e-14
CPAR2_205450	23.5455	4.16228	2.5	TRUE	3.18896e-05
CPAR2_101910	132.891	23.5022	2.49937	TRUE	2.13633e-15
CPAR2_208910	10.3635	1.83419	2.49829	TRUE	0.00863139
CPAR2_110060	75.0779	13.2899	2.49805	TRUE	6.88983e-10
CPAR2_201990	436.938	77.4034	2.49696	TRUE	1.56123e-23
CPAR2_704070	223.012	39.7423	2.48838	TRUE	6.61942e-18
CPAR2_302770	18.5612	3.33162	2.478	TRUE	0.000963212
CPAR2_805430	130.467	23.4427	2.47647	TRUE	5.43476e-13
CPAR2_801710	375.945	67.5714	2.47604	TRUE	1.82316e-26
CPAR2_802700	101.407	18.2603	2.47337	TRUE	9.11741e-11
CPAR2_404200	239.1	43.0878	2.47226	TRUE	6.62907e-18
CPAR2_207520	201.085	36.2464	2.4719	TRUE	2.6518e-16
CPAR2_104620	485.627	87.5473	2.47171	TRUE	2.32154e-21
CPAR2_800060	275.404	49.7536	2.46868	TRUE	6.45273e-19
CPAR2_212850	3154.28	571.506	2.46447	TRUE	2.19682e-40
CPAR2_503570	67.4853	12.2923	2.45682	TRUE	1.20543e-08
CPAR2_301760	28.025	5.10518	2.45668	TRUE	1.31013e-05
CPAR2_806420	589.554	108.032	2.44817	TRUE	1.45633e-14
CPAR2_802260	5.44125	1	2.44394	TRUE	0.00940902
CPAR2_801850	4816.03	885.894	2.44264	TRUE	1.63338e-35
CPAR2_808390	14.5181	2.67458	2.44047	TRUE	0.00141785
CPAR2_405810	4640.68	858.952	2.43369	TRUE	1.79054e-27
CPAR2_209850	204.401	37.9051	2.43094	TRUE	3.40004e-12
CPAR2_302730	184.528	34.4838	2.41985	TRUE	1.4945e-16
CPAR2_400960	107.106	20.1495	2.41022	TRUE	2.73195e-12
CPAR2_205020	1783.66	335.841	2.40899	TRUE	2.87362e-37
CPAR2_203700	26.3322	4.96465	2.40706	TRUE	5.09725e-05
CPAR2_807430	261.444	49.3189	2.40629	TRUE	1.31818e-18
CPAR2_807520	23.3115	4.41366	2.40099	TRUE	0.00204423
CPAR2_801110	17.0388	3.22911	2.39962	TRUE	0.000654887
CPAR2_304370	1050.71	199.59	2.39626	TRUE	2.40083e-20
CPAR2_213690	25.1984	4.79851	2.39267	TRUE	6.23239e-05
CPAR2_404550	101.67	19.4016	2.38964	TRUE	2.5775e-09
CPAR2_503860	2323.07	450.704	2.36578	TRUE	1.19762e-15
CPAR2_703580	513.769	100.506	2.35384	TRUE	5.44946e-24
CPAR2_201500	481.227	94.43	2.3494	TRUE	9.76342e-26
CPAR2_602060	324.085	63.8468	2.34368	TRUE	1.43645e-11
CPAR2_500900	16.0595	3.17301	2.33951	TRUE	0.000592335
CPAR2_110400	1131.58	223.664	2.33893	TRUE	6.25463e-20
CPAR2_105380	168.153	33.2825	2.33694	TRUE	3.35639e-16
CPAR2_702760	518.26	103.474	2.32441	TRUE	2.36959e-21
CPAR2_703210	41.653	8.31869	2.32399	TRUE	1.45689e-05
CPAR2_211230	48.2312	9.64783	2.32169	TRUE	5.60497e-07
CPAR2_207400	276.491	55.3864	2.31963	TRUE	2.18503e-12
CPAR2_702480	78.9795	15.8685	2.31531	TRUE	2.38963e-07
CPAR2_401330	44.04	8.86968	2.31186	TRUE	7.04991e-07
CPAR2_100090	838.447	168.94	2.31121	TRUE	3.90277e-24
CPAR2_207810	365.081	73.6664	2.30914	TRUE	5.85201e-12
CPAR2_600870	1858.85	375.359	2.30807	TRUE	1.03715e-27
CPAR2_210390	205.997	41.6117	2.30756	TRUE	1.14708e-12
CPAR2_600190	1572.72	319.297	2.30029	TRUE	7.73907e-28
CPAR2_405440	39.8329	8.10485	2.2971	TRUE	0.000372313
CPAR2_500360	1008.27	205.719	2.29314	TRUE	1.69609e-13
CPAR2_203940	28.7225	5.86033	2.29313	TRUE	0.000277954
CPAR2_503420	482.632	98.789	2.2885	TRUE	1.27651e-17
CPAR2_201410	268.827	55.0651	2.28746	TRUE	4.17228e-15
CPAR2_100710	18.9323	3.88261	2.28575	TRUE	0.000466405
CPAR2_601790	469.248	96.2673	2.28523	TRUE	1.73858e-22
CPAR2_804310	110.681	22.7329	2.28355	TRUE	1.84905e-06
CPAR2_402080	249.846	51.4145	2.28079	TRUE	4.39204e-21
CPAR2_602420	1290.58	267.596	2.26989	TRUE	1.01765e-19
CPAR2_100530	988.097	204.939	2.26946	TRUE	2.05508e-25
CPAR2_501780	19.9355	4.15961	2.26082	TRUE	0.00379171
CPAR2_405040	143.546	30.0302	2.25702	TRUE	7.92236e-14
CPAR2_104350	88.4495	18.5089	2.25663	TRUE	3.22042e-09
CPAR2_807710	1028.08	215.281	2.25566	TRUE	3.44114e-24
CPAR2_401110	88.3235	18.4958	2.2556	TRUE	7.03206e-07
CPAR2_702750	143.179	30.0031	2.25464	TRUE	4.41126e-14
CPAR2_108690	658.608	138.1	2.25371	TRUE	4.86078e-19
CPAR2_406550	203.171	42.7323	2.24929	TRUE	9.29151e-13
CPAR2_106800	216.87	45.7036	2.24645	TRUE	1.19636e-14
CPAR2_101350	5364.76	1142.23	2.23166	TRUE	2.20222e-19
CPAR2_207780	5319.06	1133.81	2.23	TRUE	1.22832e-26
CPAR2_807750	41.4603	8.85513	2.22714	TRUE	7.85984e-06
CPAR2_407270	38.9792	8.33248	2.22589	TRUE	9.81165e-05
CPAR2_106260	619.837	132.971	2.22078	TRUE	4.6143e-26
CPAR2_102490	10.7424	2.32155	2.21016	TRUE	0.00683491
CPAR2_403600	1573.65	341.285	2.20507	TRUE	2.30989e-15
CPAR2_204460	320.614	69.6468	2.20271	TRUE	4.93717e-20
CPAR2_208590	1270.77	276.6	2.19983	TRUE	2.94453e-20
CPAR2_207180	147.867	32.193	2.19949	TRUE	1.51472e-13
CPAR2_102930	213.667	46.5238	2.19932	TRUE	8.75047e-15
CPAR2_302890	116.07	25.3006	2.19775	TRUE	5.3777e-13
CPAR2_104560	61.6489	13.4414	2.19739	TRUE	1.7109e-07
CPAR2_801460	453.525	99.0873	2.19441	TRUE	7.95664e-20
CPAR2_207860	289.754	63.67	2.18614	TRUE	5.09043e-10
CPAR2_210100	148.493	32.679	2.18396	TRUE	7.60505e-11
CPAR2_107450	21.3687	4.70359	2.18366	TRUE	0.000941732
CPAR2_501170	477.142	105.143	2.18206	TRUE	2.14049e-18
CPAR2_107720	589.306	129.952	2.18104	TRUE	9.78107e-24
CPAR2_203890	118.266	26.0844	2.18077	TRUE	2.18503e-12
CPAR2_500880	600.243	132.395	2.1807	TRUE	4.41002e-09
CPAR2_106920	33.2976	7.37717	2.17428	TRUE	0.000137554
CPAR2_800930	19.8383	4.39558	2.17416	TRUE	0.000622682
CPAR2_303910	54.593	12.2092	2.16075	TRUE	2.54899e-06
CPAR2_209060	1460.93	327.102	2.15907	TRUE	1.984e-23
CPAR2_800860	840.453	189.138	2.15173	TRUE	8.64541e-24
CPAR2_500520	165.069	37.2368	2.14827	TRUE	4.67126e-09
CPAR2_211790	331.889	75.2827	2.14031	TRUE	1.92697e-14
CPAR2_202640	106.963	24.3255	2.13657	TRUE	5.68504e-08
CPAR2_202530	126.416	28.8283	2.13262	TRUE	1.87655e-10
CPAR2_100290	418.851	95.671	2.13029	TRUE	5.08823e-14
CPAR2_703160	109.982	25.1305	2.12976	TRUE	4.7928e-12
CPAR2_703790	436.548	99.8951	2.12766	TRUE	1.95728e-16
CPAR2_400240	328.247	75.2913	2.12423	TRUE	2.55206e-17
CPAR2_204430	80.7263	18.5192	2.12401	TRUE	4.34875e-08
CPAR2_213150	313.223	72.1089	2.11894	TRUE	1.77045e-20
CPAR2_101360	182.313	41.9864	2.11842	TRUE	2.00176e-15
CPAR2_211420	1163.54	268.873	2.11352	TRUE	2.40455e-26
CPAR2_109280	1630.56	377.878	2.10938	TRUE	1.41938e-29
CPAR2_106620	120.368	27.9039	2.10891	TRUE	4.63772e-09
CPAR2_101770	234.4	54.4409	2.10621	TRUE	1.03402e-14
CPAR2_600660	71.4742	16.6038	2.10591	TRUE	2.57531e-07
CPAR2_203720	38.2706	8.90422	2.10368	TRUE	2.52928e-05
CPAR2_804280	168.316	39.3094	2.09822	TRUE	5.01517e-13
CPAR2_700200	458.579	107.339	2.095	TRUE	4.18417e-14
CPAR2_211180	58.3368	13.6623	2.0942	TRUE	1.10099e-06
CPAR2_208580	253.15	59.3858	2.0918	TRUE	4.78195e-10
CPAR2_105990	72.8804	17.107	2.09094	TRUE	4.72109e-08
CPAR2_302790	33.3405	7.83272	2.08969	TRUE	0.000163679
CPAR2_203730	649.36	152.738	2.08796	TRUE	1.54291e-17
CPAR2_210080	644.063	152.151	2.08169	TRUE	9.71711e-22
CPAR2_109270	79.5573	18.8634	2.07641	TRUE	3.0077e-08
CPAR2_804800	90.9177	21.5603	2.07618	TRUE	1.28467e-07
CPAR2_602190	273.424	64.9496	2.07374	TRUE	1.88188e-16
CPAR2_402710	890.481	211.65	2.0729	TRUE	2.94141e-20
CPAR2_201150	18.2475	4.35404	2.06728	TRUE	0.0011269
CPAR2_101030	155.7	37.3719	2.05875	TRUE	1.69165e-09
CPAR2_212210	6477.99	1556.78	2.05698	TRUE	2.2779e-17
CPAR2_106900	414.3	99.7413	2.05441	TRUE	4.5581e-21
CPAR2_407910	241.994	58.3313	2.05263	TRUE	4.47264e-12
CPAR2_205960	188.544	45.6479	2.04628	TRUE	1.25398e-12
CPAR2_808510	217.273	52.6149	2.04597	TRUE	1.5425e-14
CPAR2_301210	66.1939	16.0519	2.04395	TRUE	6.66921e-07
CPAR2_406770	294.864	71.5061	2.04391	TRUE	8.68753e-12
CPAR2_207090	249.039	60.5879	2.03927	TRUE	4.285e-10
CPAR2_208530	23.0296	5.61601	2.03587	TRUE	0.00256669
CPAR2_402470	15.2267	3.71513	2.03512	TRUE	0.00657424
CPAR2_801310	130.542	32.0975	2.02398	TRUE	4.18988e-10
CPAR2_107070	800.058	197.491	2.01832	TRUE	9.89914e-23
CPAR2_301870	24.2017	5.97472	2.01816	TRUE	0.00673658
CPAR2_102580	27.3084	6.74308	2.01786	TRUE	0.000178897
CPAR2_103660	88.9432	21.9938	2.01579	TRUE	1.49485e-08
CPAR2_808070	25.2302	6.23984	2.01557	TRUE	0.00164592
CPAR2_402140	69.9694	17.3196	2.01432	TRUE	4.51017e-07
CPAR2_703380	16.4927	4.08891	2.01204	TRUE	0.00565745
CPAR2_808870	1141.3	283.055	2.01152	TRUE	7.24721e-23
CPAR2_100300	459.253	114.035	2.00982	TRUE	2.53678e-08
CPAR2_806460	458.267	113.925	2.0081	TRUE	3.81979e-17
CPAR2_108360	18.7237	4.66691	2.00433	TRUE	0.00284651
CPAR2_801070	89.3236	22.2705	2.00391	TRUE	9.65113e-09
CPAR2_103620	150.172	37.5415	2.00005	TRUE	4.26725e-12
CPAR2_809000	1553.79	388.666	1.99919	TRUE	4.68596e-28
CPAR2_407450	998.162	250.294	1.99565	TRUE	9.55569e-17
CPAR2_102430	108.519	27.3332	1.98922	TRUE	1.9727e-08
CPAR2_103410	379.549	95.7639	1.98673	TRUE	1.39227e-18
CPAR2_600030	114.159	28.8084	1.98648	TRUE	4.30155e-10
CPAR2_204290	43.9683	11.1147	1.98399	TRUE	4.5996e-05
CPAR2_807240	367.219	93.0077	1.98122	TRUE	1.66478e-17
CPAR2_207480	332.558	84.4532	1.97738	TRUE	9.50505e-17
CPAR2_407100	668.364	170.042	1.97474	TRUE	7.69228e-19
CPAR2_100870	290.249	73.9707	1.97226	TRUE	3.57464e-10
CPAR2_106290	102.42	26.1079	1.97194	TRUE	2.02141e-07
CPAR2_109690	522.718	133.288	1.97148	TRUE	2.05669e-20
CPAR2_802600	286.08	73.0119	1.97022	TRUE	2.40047e-15
CPAR2_401990	190.143	48.5789	1.96868	TRUE	9.55673e-14
CPAR2_300510	410.817	105.192	1.96547	TRUE	1.9403e-15
CPAR2_401930	296.898	76.1531	1.96299	TRUE	7.35612e-14
CPAR2_202280	150.718	39.0949	1.9468	TRUE	8.03599e-12
CPAR2_102970	552.959	143.682	1.94429	TRUE	1.13419e-14
CPAR2_108915	87.6771	22.7926	1.94363	TRUE	8.18587e-09
CPAR2_404250	521.786	135.74	1.94261	TRUE	8.52744e-17
CPAR2_703680	431.377	112.406	1.94022	TRUE	4.21539e-13
CPAR2_407480	66.7464	17.4269	1.93737	TRUE	1.79219e-06
CPAR2_101640	14.4831	3.78363	1.93652	TRUE	0.00937194
CPAR2_203280	30.6032	8.00367	1.93495	TRUE	0.000335183
CPAR2_503590	269.563	70.5231	1.93445	TRUE	1.01436e-09
CPAR2_702060	165.677	43.407	1.93237	TRUE	4.53654e-11
CPAR2_804850	105.577	27.6711	1.93185	TRUE	3.84695e-09
CPAR2_701190	90.4862	23.7334	1.93078	TRUE	5.70632e-08
CPAR2_803890	401.508	105.383	1.92979	TRUE	8.15128e-17
CPAR2_808660	182.24	47.8515	1.9292	TRUE	6.33442e-12
CPAR2_207600	27.6987	7.27553	1.92869	TRUE	0.00931841
CPAR2_103670	237.796	62.4854	1.92814	TRUE	1.08106e-13
CPAR2_209970	80.6291	21.2052	1.92688	TRUE	1.98715e-07
CPAR2_400890	123.98	32.6277	1.92593	TRUE	3.5136e-11
CPAR2_208070	289.389	76.9183	1.91161	TRUE	7.91216e-15
CPAR2_301430	285.674	75.9319	1.91159	TRUE	2.6636e-11
CPAR2_105790	453.095	120.887	1.90616	TRUE	7.41665e-15
CPAR2_700090	86.1005	22.9801	1.90564	TRUE	7.77743e-07
CPAR2_109210	266.863	71.2981	1.90417	TRUE	6.14406e-10
CPAR2_100420	295.467	79.0476	1.9022	TRUE	7.28256e-16
CPAR2_110430	16.2729	4.35404	1.90205	TRUE	0.00644958
CPAR2_401060	118.69	31.783	1.90087	TRUE	5.06795e-07
CPAR2_502810	131.383	35.2056	1.8999	TRUE	5.73253e-07
CPAR2_209790	296.508	79.4715	1.89956	TRUE	1.61812e-11
CPAR2_106210	176.595	47.3358	1.89944	TRUE	8.83781e-12
CPAR2_700310	349.885	93.8266	1.89881	TRUE	5.836e-11
CPAR2_102180	125.384	33.6877	1.89606	TRUE	1.76199e-08
CPAR2_406440	70.7911	19.0468	1.89402	TRUE	9.98507e-08
CPAR2_702920	58.7826	15.8222	1.89344	TRUE	1.38561e-06
CPAR2_403610	67.7782	18.3601	1.88425	TRUE	4.35941e-07
CPAR2_406250	114.85	31.1649	1.88176	TRUE	6.41103e-08
CPAR2_200820	21.2525	5.7697	1.88106	TRUE	0.00740225
CPAR2_406950	127.785	34.8118	1.87608	TRUE	1.23175e-10
CPAR2_502340	1656.4	451.374	1.87566	TRUE	1.15947e-17
CPAR2_104840	113.468	31.077	1.86837	TRUE	9.56694e-09
CPAR2_205560	136.155	37.32	1.86723	TRUE	2.61968e-10
CPAR2_403560	143.487	39.3483	1.86654	TRUE	5.11555e-07
CPAR2_400740	352.158	96.7916	1.86327	TRUE	2.24425e-14
CPAR2_704280	72.051	19.9119	1.85539	TRUE	0.00273168
CPAR2_400050	53.6932	14.8426	1.855	TRUE	9.50932e-06
CPAR2_701120	555.058	153.597	1.85349	TRUE	1.16891e-17
CPAR2_405640	447.447	123.906	1.85247	TRUE	2.08087e-17
CPAR2_302700	162.558	45.0816	1.85034	TRUE	7.46681e-10
CPAR2_109640	96.2842	26.7525	1.84762	TRUE	4.40011e-07
CPAR2_212960	109.525	30.4569	1.84642	TRUE	6.2408e-07
CPAR2_802300	84.1038	23.3998	1.84568	TRUE	7.88847e-07
CPAR2_403420	116.337	32.4505	1.842	TRUE	0.000250224
CPAR2_302780	16.5007	4.62889	1.83378	TRUE	0.00827252
CPAR2_104080	129.211	36.3768	1.82864	TRUE	1.14937e-08
CPAR2_403860	116.498	32.8373	1.8269	TRUE	1.73214e-07
CPAR2_703150	12570.4	3546.82	1.82543	TRUE	1.17257e-23
CPAR2_603010	53.5007	15.0988	1.82512	TRUE	5.13152e-05
CPAR2_407530	856.647	242.842	1.81868	TRUE	1.81228e-19
CPAR2_601260	2158.68	612.274	1.8179	TRUE	3.66437e-21
CPAR2_102550	799.596	227.007	1.81653	TRUE	2.41154e-13
CPAR2_803980	244.77	69.7895	1.81034	TRUE	2.00168e-12
CPAR2_804120	241.789	68.9993	1.8091	TRUE	2.91038e-07
CPAR2_108200	115.888	33.0956	1.80802	TRUE	1.06135e-09
CPAR2_101810	450.228	128.923	1.80415	TRUE	1.36793e-16
CPAR2_207000	55.6423	15.9378	1.80372	TRUE	1.80084e-05
CPAR2_407660	183.068	52.5002	1.80199	TRUE	3.13197e-09
CPAR2_403180	2227	638.964	1.80129	TRUE	1.73888e-06
CPAR2_803490	91.2602	26.191	1.80092	TRUE	5.33531e-07
CPAR2_403670	23.3735	6.70993	1.8005	TRUE	0.00778387
CPAR2_300200	23.5917	6.7895	1.7969	TRUE	0.00572027
CPAR2_300140	186.641	53.7304	1.79646	TRUE	6.61023e-10
CPAR2_702820	36.7722	10.5933	1.79546	TRUE	0.000266942
CPAR2_212330	79.3137	22.8908	1.7928	TRUE	1.20161e-07
CPAR2_808180	307.694	89.112	1.78781	TRUE	2.49919e-13
CPAR2_800970	459.562	133.436	1.78411	TRUE	3.36156e-15
CPAR2_103650	152.205	44.2505	1.78225	TRUE	7.69599e-09
CPAR2_102450	340.875	99.2389	1.78027	TRUE	5.58866e-10
CPAR2_407980	36.3167	10.5748	1.78	TRUE	0.000370635
CPAR2_406190	301.947	87.9348	1.77979	TRUE	1.55897e-11
CPAR2_504100	788.548	230.22	1.77619	TRUE	3.95423e-14
CPAR2_204860	601.147	175.77	1.77403	TRUE	5.08823e-14
CPAR2_808560	102.044	29.8414	1.7738	TRUE	1.36836e-07
CPAR2_102370	142.023	41.5806	1.77215	TRUE	1.54223e-07
CPAR2_601800	1516.42	446.188	1.76494	TRUE	2.38202e-23
CPAR2_208080	42.5734	12.5326	1.76427	TRUE	7.60418e-05
CPAR2_501140	1199.24	354.048	1.76011	TRUE	2.77876e-11
CPAR2_803240	353.037	104.432	1.75725	TRUE	1.00055e-12
CPAR2_300520	252.881	74.8774	1.75586	TRUE	1.57584e-12
CPAR2_101520	701.243	207.756	1.75502	TRUE	1.12565e-13
CPAR2_200590	1181.47	350.058	1.75491	TRUE	3.04011e-17
CPAR2_100370	169.139	50.1442	1.75406	TRUE	3.14071e-11
CPAR2_403540	330.304	97.9932	1.75304	TRUE	3.32049e-11
CPAR2_303800	42.3568	12.5706	1.75254	TRUE	0.000157473
CPAR2_801010	48.4271	14.4087	1.74888	TRUE	0.000144461
CPAR2_206580	226.705	67.5309	1.7472	TRUE	1.11157e-09
CPAR2_502990	1319.42	393.307	1.74618	TRUE	2.4527e-13
CPAR2_806550	204.758	61.0645	1.74552	TRUE	1.08218e-09
CPAR2_800160	88.8714	26.5939	1.74063	TRUE	1.47004e-07
CPAR2_110110	1422.21	427.536	1.73402	TRUE	4.23529e-16
CPAR2_106700	305.479	92.3832	1.72537	TRUE	2.7289e-08
CPAR2_200560	1479.49	447.493	1.72516	TRUE	2.20721e-13
CPAR2_211700	147.084	44.4964	1.72488	TRUE	4.39374e-07
CPAR2_206920	100.214	30.4208	1.71996	TRUE	3.05015e-05
CPAR2_807950	664.207	201.724	1.71925	TRUE	1.03159e-13
CPAR2_103740	361.298	110.108	1.71427	TRUE	9.58419e-13
CPAR2_501240	517.496	157.997	1.71165	TRUE	2.14939e-09
CPAR2_302440	1520.44	464.519	1.71068	TRUE	1.03734e-19
CPAR2_601670	748.546	228.738	1.7104	TRUE	4.03727e-15
CPAR2_602310	299.21	91.4651	1.70986	TRUE	8.21387e-10
CPAR2_108910	292.872	89.6872	1.7073	TRUE	2.01491e-13
CPAR2_808990	932.219	285.814	1.70559	TRUE	1.62273e-13
CPAR2_407290	56.2523	17.2815	1.70268	TRUE	0.000112369
CPAR2_403550	249.174	76.605	1.70165	TRUE	4.6647e-11
CPAR2_303440	126.891	39.0512	1.70015	TRUE	8.11372e-07
CPAR2_502590	256.423	78.9917	1.69875	TRUE	1.51992e-09
CPAR2_601780	455.226	140.56	1.6954	TRUE	2.25511e-10
CPAR2_602750	201.374	62.195	1.69501	TRUE	2.44469e-06
CPAR2_403190	81.7391	25.2897	1.69248	TRUE	0.000689161
CPAR2_805070	121.827	37.7408	1.69063	TRUE	1.18773e-08
CPAR2_405520	233.416	72.3289	1.69026	TRUE	1.2658e-10
CPAR2_204250	48.7758	15.1293	1.68882	TRUE	0.000203553
CPAR2_500340	81.817	25.3819	1.6886	TRUE	3.07194e-05
CPAR2_808550	77.2531	23.9662	1.68859	TRUE	2.66123e-05
CPAR2_205280	400.027	124.288	1.68642	TRUE	6.22346e-15
CPAR2_201540	416.648	129.921	1.68119	TRUE	1.37826e-11
CPAR2_213810	116.766	36.4514	1.67957	TRUE	1.0139e-06
CPAR2_200160	79.4173	24.926	1.6718	TRUE	6.60049e-06
CPAR2_302740	29.6668	9.31154	1.67176	TRUE	0.00616187
CPAR2_602220	52.4655	16.5074	1.66825	TRUE	8.83106e-05
CPAR2_105040	170.06	53.5473	1.66716	TRUE	3.92344e-07
CPAR2_501430	678.541	213.969	1.66503	TRUE	1.38752e-09
CPAR2_213970	387.045	122.07	1.66479	TRUE	3.36397e-11
CPAR2_800920	75.1257	23.698	1.66454	TRUE	0.000280097
CPAR2_803260	650.608	205.36	1.66364	TRUE	5.68914e-15
CPAR2_206660	307.683	97.3806	1.65974	TRUE	3.56184e-11
CPAR2_500020	1252.35	396.816	1.6581	TRUE	1.50918e-08
CPAR2_208770	40.3584	12.7934	1.65747	TRUE	0.00234063
CPAR2_105270	276.11	87.5589	1.65692	TRUE	2.51907e-07
CPAR2_701670	832.713	264.13	1.65657	TRUE	1.26503e-14
CPAR2_102830	871.691	276.554	1.65626	TRUE	7.6992e-11
CPAR2_202720	27.947	8.86973	1.65573	TRUE	0.00272946
CPAR2_303970	102.657	32.7161	1.64976	TRUE	4.20345e-06
CPAR2_214160	500.513	159.614	1.64882	TRUE	1.22962e-12
CPAR2_803280	157.893	50.453	1.64594	TRUE	2.69212e-09
CPAR2_202760	272.368	87.4713	1.63867	TRUE	4.81927e-12
CPAR2_603030	621.786	200.399	1.63354	TRUE	3.21955e-16
CPAR2_704030	644.287	207.761	1.63278	TRUE	2.48171e-13
CPAR2_703770	226.613	73.2187	1.62995	TRUE	7.32438e-09
CPAR2_503250	203.346	65.7491	1.62889	TRUE	3.17223e-08
CPAR2_107040	480.279	155.39	1.62798	TRUE	2.52283e-11
CPAR2_107510	642.486	207.953	1.62741	TRUE	1.29898e-13
CPAR2_210400	220.216	71.3284	1.62637	TRUE	7.00489e-09
CPAR2_208680	968.525	314.263	1.62382	TRUE	2.24184e-11
CPAR2_100890	276.037	89.9885	1.61705	TRUE	7.70032e-12
CPAR2_503880	63.6922	20.812	1.6137	TRUE	0.000780495
CPAR2_100630	43.8855	14.3406	1.61364	TRUE	0.000164464
CPAR2_109390	37.4028	12.2418	1.61133	TRUE	0.00224828
CPAR2_807760	154.579	50.5997	1.61115	TRUE	1.33626e-07
CPAR2_204420	384.554	126.063	1.60903	TRUE	3.33225e-11
CPAR2_603000	1038.55	341.207	1.60585	TRUE	5.55595e-12
CPAR2_401300	535.27	176.893	1.59739	TRUE	2.57619e-06
CPAR2_207750	46.8792	15.5778	1.58946	TRUE	0.00020641
CPAR2_602660	131.381	43.6755	1.58886	TRUE	2.66878e-07
CPAR2_300020	41.0431	13.6761	1.58548	TRUE	0.000791939
CPAR2_301400	501.395	167.197	1.5844	TRUE	5.15152e-07
CPAR2_601220	157.062	52.4294	1.58289	TRUE	1.3639e-08
CPAR2_700430	186.533	62.326	1.58153	TRUE	4.95026e-09
CPAR2_404310	300.909	101.074	1.57391	TRUE	6.83013e-10
CPAR2_603110	254.987	85.6672	1.57361	TRUE	1.11157e-09
CPAR2_102920	79.7597	26.8882	1.56869	TRUE	6.76117e-05
CPAR2_803510	271.61	91.6132	1.56791	TRUE	1.0477e-09
CPAR2_702620	249.62	84.2322	1.56729	TRUE	2.20675e-07
CPAR2_601390	26.9214	9.08844	1.56665	TRUE	0.00227319
CPAR2_211820	131.152	44.3132	1.56543	TRUE	1.77287e-08
CPAR2_110420	116.511	39.4918	1.56084	TRUE	3.85856e-05
CPAR2_403290	772.62	261.984	1.56028	TRUE	2.36219e-15
CPAR2_300750	34.4377	11.7191	1.55512	TRUE	0.00288751
CPAR2_701800	23.4754	7.99881	1.55329	TRUE	0.00658744
CPAR2_804320	29.721	10.1351	1.55211	TRUE	0.00250196
CPAR2_503510	1089.25	372.156	1.54935	TRUE	1.09744e-08
CPAR2_101480	1120.56	382.941	1.54903	TRUE	1.99628e-07
CPAR2_800380	90.1071	30.8311	1.54725	TRUE	5.32703e-06
CPAR2_403430	148.245	50.8323	1.54417	TRUE	3.67217e-08
CPAR2_106500	595.681	204.376	1.54332	TRUE	7.77368e-09
CPAR2_205340	115.764	39.7261	1.54303	TRUE	1.81719e-06
CPAR2_403620	65.5345	22.5581	1.53861	TRUE	0.000106867
CPAR2_405190	874.677	301.165	1.5382	TRUE	1.80734e-15
CPAR2_102120	22.4022	7.71914	1.53713	TRUE	0.00606337
CPAR2_700540	867.775	299.138	1.53651	TRUE	8.55266e-09
CPAR2_603420	1498.24	518.365	1.53123	TRUE	2.49048e-09
CPAR2_105360	23.2302	8.04656	1.52956	TRUE	0.00961667
CPAR2_800040	39.2803	13.6103	1.52911	TRUE	0.00525022
CPAR2_600610	1263.61	438.45	1.52707	TRUE	4.04352e-11
CPAR2_700270	159.809	55.4546	1.52697	TRUE	1.6398e-07
CPAR2_204660	70.6781	24.5557	1.52521	TRUE	6.35791e-05
CPAR2_104990	311.55	108.289	1.52458	TRUE	2.21094e-10
CPAR2_104850	576.741	200.529	1.52412	TRUE	1.55733e-11
CPAR2_403320	465.968	162.608	1.51883	TRUE	2.12605e-09
CPAR2_501840	27.7925	9.70039	1.51858	TRUE	0.00242624
CPAR2_204320	642.955	224.425	1.51849	TRUE	2.49355e-08
CPAR2_207660.1	25.5121	8.90636	1.51827	TRUE	0.00408433
CPAR2_704120	210.658	73.5957	1.51721	TRUE	1.0344e-06
CPAR2_600080	438.595	153.938	1.51054	TRUE	2.88359e-09
CPAR2_405800	259.815	91.2345	1.50983	TRUE	1.93871e-10
CPAR2_703310	141.616	49.7756	1.50847	TRUE	4.41632e-06
CPAR2_207380	86.4557	30.3946	1.50815	TRUE	3.46053e-05
CPAR2_800870	377.125	132.704	1.50683	TRUE	2.04595e-09
CPAR2_806710	44.8155	15.8168	1.50254	TRUE	0.0020664
CPAR2_802730	175.443	61.946	1.50192	TRUE	6.11712e-07
CPAR2_204110	80.2469	28.3675	1.50021	TRUE	1.14586e-05
CPAR2_210490	106.007	300.331	-1.50239	TRUE	8.94884e-07
CPAR2_504180	25.8403	73.4474	-1.50709	TRUE	0.000720692
CPAR2_700230	114.449	325.523	-1.50806	TRUE	1.13785e-08
CPAR2_501020	400.783	1140.12	-1.50829	TRUE	3.47709e-05
CPAR2_213650	38.0955	108.376	-1.50835	TRUE	1.13238e-05
CPAR2_500300	22.3241	63.5249	-1.50872	TRUE	0.000530886
CPAR2_801380	28.6524	81.6159	-1.51019	TRUE	0.00114725
CPAR2_303710	48.2933	137.567	-1.51025	TRUE	8.86419e-06
CPAR2_801150	39.5335	112.877	-1.5136	TRUE	1.12235e-05
CPAR2_808520	78.9904	225.815	-1.51539	TRUE	2.99638e-07
CPAR2_807310	95.5674	273.264	-1.51571	TRUE	5.08103e-05
CPAR2_200310	51.5928	147.615	-1.51659	TRUE	8.64405e-06
CPAR2_106400	694.937	1988.36	-1.51663	TRUE	2.48449e-08
CPAR2_300210	56.3748	161.346	-1.51704	TRUE	1.18334e-06
CPAR2_803630	411.773	1178.89	-1.51751	TRUE	7.21061e-12
CPAR2_200470	175.24	501.981	-1.51831	TRUE	1.04395e-08
CPAR2_501250	111.11	318.303	-1.51842	TRUE	1.08461e-08
CPAR2_404380	55.9066	160.324	-1.5199	TRUE	4.87452e-06
CPAR2_203490	55.2775	158.551	-1.52018	TRUE	0.00116296
CPAR2_807140	122.886	352.674	-1.52102	TRUE	1.01853e-10
CPAR2_501180	762.429	2189.87	-1.52217	TRUE	7.48356e-09
CPAR2_603670	121.233	348.266	-1.52241	TRUE	1.7929e-07
CPAR2_703130	119.11	342.35	-1.52318	TRUE	5.14677e-07
CPAR2_801410	60.3335	173.658	-1.52522	TRUE	4.52277e-05
CPAR2_303890	31.1652	89.7411	-1.52583	TRUE	3.14726e-05
CPAR2_208610	56.2888	162.102	-1.52598	TRUE	1.7602e-07
CPAR2_800430	13.7362	39.5727	-1.52652	TRUE	0.00317761
CPAR2_206060	14.3365	41.3828	-1.52934	TRUE	0.00394935
CPAR2_304260	183.7	531.745	-1.53338	TRUE	2.21199e-08
CPAR2_802400	259.792	753.662	-1.53656	TRUE	3.40037e-08
CPAR2_701620	267.637	776.868	-1.53739	TRUE	2.25181e-13
CPAR2_601240	243.625	709.053	-1.54123	TRUE	2.50402e-13
CPAR2_202420	42.3026	123.613	-1.54701	TRUE	4.58086e-06
CPAR2_800660	46.8778	137.001	-1.54721	TRUE	8.91464e-06
CPAR2_704310	81.5527	238.441	-1.54783	TRUE	2.89207e-08
CPAR2_402480	71.4296	208.97	-1.5487	TRUE	2.65032e-07
CPAR2_209530	117.624	344.494	-1.55029	TRUE	2.34934e-10
CPAR2_201820	30.4247	89.1786	-1.55145	TRUE	0.000391865
CPAR2_803200	23.1601	67.9298	-1.5524	TRUE	0.000551741
CPAR2_207940	86.2597	253.005	-1.55241	TRUE	4.51619e-06
CPAR2_101420	30.1461	88.4817	-1.55341	TRUE	0.000107615
CPAR2_106380	38.1511	112.119	-1.55523	TRUE	1.51551e-05
CPAR2_501050	162.564	478.098	-1.5563	TRUE	0.000132242
CPAR2_703870	95.2315	280.228	-1.55709	TRUE	1.34406e-09
CPAR2_404960	86.3537	254.847	-1.5613	TRUE	6.00896e-09
CPAR2_208990	113.02	334.332	-1.5647	TRUE	1.43209e-10
CPAR2_407410	575.921	1705.55	-1.5663	TRUE	9.93436e-08
CPAR2_201590	56.0022	166.158	-1.569	TRUE	1.30927e-07
CPAR2_106220	88.0768	261.404	-1.56945	TRUE	5.56469e-10
CPAR2_404730	111.813	331.999	-1.57008	TRUE	3.67254e-08
CPAR2_407920	132.43	393.397	-1.57075	TRUE	2.40647e-06
CPAR2_501350	25.028	74.3541	-1.57087	TRUE	0.000300523
CPAR2_808950	31.0188	92.2945	-1.5731	TRUE	0.000165991
CPAR2_401630	61.9069	184.204	-1.57313	TRUE	4.74532e-07
CPAR2_303640	50.803	151.364	-1.57503	TRUE	0.000109856
CPAR2_802950	23.3863	69.6907	-1.5753	TRUE	0.000233087
CPAR2_212770	45.2184	134.791	-1.57574	TRUE	1.54297e-06
CPAR2_803640	321.873	959.577	-1.57591	TRUE	5.69519e-08
CPAR2_800680	83.6609	249.77	-1.57797	TRUE	5.61286e-08
CPAR2_210770	14.7776	44.2189	-1.58125	TRUE	0.00195866
CPAR2_208310	14.3206	42.8816	-1.58226	TRUE	0.000886606
CPAR2_802430	50.1613	150.354	-1.58371	TRUE	7.21024e-07
CPAR2_200440	42.5844	127.67	-1.58402	TRUE	1.61763e-05
CPAR2_211500	35.8326	107.43	-1.58405	TRUE	0.000173367
CPAR2_601770	170.007	510.694	-1.58687	TRUE	3.79692e-07
CPAR2_807160	22.3241	67.3606	-1.5933	TRUE	0.000164944
CPAR2_807540	84.7343	255.715	-1.59352	TRUE	2.65813e-09
CPAR2_202330	79.6306	240.38	-1.59393	TRUE	6.37103e-09
CPAR2_301110	298.05	900.862	-1.59575	TRUE	4.39021e-14
CPAR2_210180	118.374	358.858	-1.60006	TRUE	9.81591e-05
CPAR2_501230	144.238	438.719	-1.60484	TRUE	1.95849e-06
CPAR2_801990	27.087	82.3919	-1.6049	TRUE	2.82424e-05
CPAR2_801760	96.8175	294.676	-1.60579	TRUE	9.39156e-10
CPAR2_806770	29.3339	89.3188	-1.60639	TRUE	0.000128526
CPAR2_107220	31.0554	94.6724	-1.6081	TRUE	7.71441e-05
CPAR2_100790	39.5907	120.777	-1.60912	TRUE	1.22229e-05
CPAR2_700560	41.274	125.99	-1.61	TRUE	2.26391e-05
CPAR2_403810	75.3247	230.013	-1.61052	TRUE	1.24334e-09
CPAR2_404540	16.0054	49.1797	-1.61951	TRUE	0.00118919
CPAR2_107060	114.716	352.59	-1.61992	TRUE	2.31993e-11
CPAR2_100260	59.3161	182.444	-1.62096	TRUE	9.46228e-08
CPAR2_702460	61.9261	191.402	-1.62799	TRUE	1.95384e-08
CPAR2_203200	21.4722	66.4744	-1.63032	TRUE	0.000173675
CPAR2_802330	72.7722	225.394	-1.63099	TRUE	4.35937e-09
CPAR2_206890	96.9052	300.221	-1.63138	TRUE	6.35196e-06
CPAR2_212630	9.33312	28.96	-1.63363	TRUE	0.00655982
CPAR2_202250	253.655	789.555	-1.63817	TRUE	3.65679e-09
CPAR2_207190	17.8128	55.6004	-1.64218	TRUE	0.000797817
CPAR2_300230	50.8778	158.872	-1.64275	TRUE	3.59971e-05
CPAR2_202950	427.587	1335.39	-1.64297	TRUE	1.83747e-08
CPAR2_207060	691.417	2159.62	-1.64315	TRUE	2.7345e-15
CPAR2_807770	38.4315	120.442	-1.64798	TRUE	0.000266085
CPAR2_201970	39.8821	124.997	-1.64808	TRUE	4.4989e-06
CPAR2_109420	457.891	1437	-1.64998	TRUE	2.04925e-12
CPAR2_701430	156.825	492.364	-1.65057	TRUE	7.48939e-08
CPAR2_100130	273.061	857.76	-1.65135	TRUE	3.33547e-12
CPAR2_300090	48.3777	152.018	-1.65183	TRUE	2.17459e-07
CPAR2_806970	36.4202	114.811	-1.65645	TRUE	7.22491e-06
CPAR2_405370	23.6012	74.4498	-1.65741	TRUE	0.00105277
CPAR2_304080	32.8373	103.603	-1.65765	TRUE	1.01105e-05
CPAR2_501370	20.7285	65.5036	-1.65996	TRUE	0.000117242
CPAR2_704230	43.0606	136.343	-1.6628	TRUE	2.37063e-06
CPAR2_400600	70.0394	221.767	-1.66281	TRUE	3.54998e-06
CPAR2_701400	143.854	456.13	-1.66484	TRUE	1.27316e-08
CPAR2_105340	1669.96	5298.22	-1.66569	TRUE	6.9493e-19
CPAR2_213950	61.8575	196.513	-1.6676	TRUE	2.50975e-08
CPAR2_404270	169.548	539.442	-1.66977	TRUE	3.32049e-11
CPAR2_102110	30.4981	97.0531	-1.67006	TRUE	7.43338e-06
CPAR2_203820	21.6044	68.808	-1.67125	TRUE	5.73919e-05
CPAR2_109530	100.988	321.745	-1.67173	TRUE	2.60905e-10
CPAR2_401550	17.6743	56.4529	-1.67539	TRUE	0.000612507
CPAR2_301700	14.6932	46.9377	-1.6756	TRUE	0.00301202
CPAR2_200950	25.38	81.1123	-1.67623	TRUE	1.01854e-05
CPAR2_300910	23.9659	77.0646	-1.68509	TRUE	4.88846e-05
CPAR2_105070	28.3148	91.1466	-1.68663	TRUE	1.31716e-05
CPAR2_105800	79.1609	255.657	-1.69135	TRUE	1.16303e-09
CPAR2_103010	93.8606	303.668	-1.69391	TRUE	5.63593e-09
CPAR2_300810	71.4137	231.158	-1.69461	TRUE	3.30486e-10
CPAR2_704010	238.388	771.912	-1.69512	TRUE	1.07262e-11
CPAR2_703700	32.4233	105.008	-1.69539	TRUE	1.9343e-06
CPAR2_202850	167.241	541.643	-1.69542	TRUE	1.43584e-07
CPAR2_704180	64.2238	208.083	-1.69598	TRUE	3.74034e-07
CPAR2_803770	69.5697	225.737	-1.69811	TRUE	1.33949e-08
CPAR2_204540	107.899	350.52	-1.69981	TRUE	4.95026e-09
CPAR2_404000	10.537	34.2564	-1.70091	TRUE	0.00247349
CPAR2_602820	12.1406	39.5002	-1.70202	TRUE	0.00218179
CPAR2_808040	251.755	821.987	-1.70709	TRUE	3.14766e-11
CPAR2_109790	31.1891	101.854	-1.70739	TRUE	3.49849e-05
CPAR2_805110	123.357	403.736	-1.71058	TRUE	1.20472e-12
CPAR2_406050	141.509	463.449	-1.71152	TRUE	2.92793e-13
CPAR2_201340	109.097	357.538	-1.71249	TRUE	4.64688e-09
CPAR2_805940	136.4	449.002	-1.71887	TRUE	6.7421e-12
CPAR2_106410	139.397	459.899	-1.72211	TRUE	9.13141e-13
CPAR2_201880	67.3768	222.634	-1.72435	TRUE	1.1655e-05
CPAR2_101680	102.773	340.143	-1.72668	TRUE	5.59861e-07
CPAR2_304360	54.4878	180.36	-1.72687	TRUE	1.91061e-08
CPAR2_200270	59.0263	195.623	-1.72865	TRUE	3.34417e-06
CPAR2_400150	28.5505	94.9864	-1.7342	TRUE	3.34103e-05
CPAR2_602040	18.0341	60.0344	-1.73506	TRUE	5.13752e-05
CPAR2_807680	96.8111	322.426	-1.73572	TRUE	2.84168e-10
CPAR2_801670	25.985	86.5766	-1.7363	TRUE	8.35965e-05
CPAR2_805860	16.6949	55.6836	-1.73785	TRUE	0.00025056
CPAR2_807550	121.291	405	-1.73944	TRUE	1.63641e-09
CPAR2_404630	14.7187	49.1944	-1.74084	TRUE	0.000532606
CPAR2_204170	25.8864	86.736	-1.74444	TRUE	1.48044e-05
CPAR2_210110	18.3511	61.5307	-1.74544	TRUE	0.00299012
CPAR2_108950	91.5132	307.907	-1.75044	TRUE	1.9334e-07
CPAR2_303810	100.232	337.706	-1.75243	TRUE	2.63973e-12
CPAR2_701730	51.5753	173.808	-1.75274	TRUE	1.28568e-06
CPAR2_208240	21.3336	71.9408	-1.75368	TRUE	1.81977e-05
CPAR2_103950	163.139	551.017	-1.756	TRUE	2.37747e-12
CPAR2_701060	87.2534	294.743	-1.75618	TRUE	3.26634e-08
CPAR2_206400	100.778	341.523	-1.7608	TRUE	1.20983e-09
CPAR2_603540	43.9906	149.436	-1.76426	TRUE	7.03206e-07
CPAR2_803540	36.8678	125.33	-1.76531	TRUE	6.83701e-06
CPAR2_212680	81.1625	276.129	-1.76646	TRUE	4.97083e-09
CPAR2_704240	197.508	673.975	-1.77078	TRUE	3.76151e-14
CPAR2_403070	19.3829	66.1725	-1.77145	TRUE	0.00111476
CPAR2_703820	204.21	697.582	-1.77231	TRUE	6.92548e-10
CPAR2_103280	76.8153	262.855	-1.7748	TRUE	4.72683e-09
CPAR2_107820	317.417	1088.42	-1.77778	TRUE	2.66812e-13
CPAR2_802580	38.6035	132.947	-1.78404	TRUE	3.57497e-08
CPAR2_102100	11.1565	38.4844	-1.78639	TRUE	0.000854987
CPAR2_103870	20.3128	70.1485	-1.78802	TRUE	0.00587667
CPAR2_703020	200.017	691.598	-1.78981	TRUE	4.64688e-09
CPAR2_204780	63.9485	221.732	-1.79383	TRUE	1.41444e-08
CPAR2_401880	22.4452	77.8998	-1.79522	TRUE	1.23839e-05
CPAR2_502700	35.4314	122.988	-1.79541	TRUE	5.66215e-07
CPAR2_300970	49.1755	170.762	-1.79597	TRUE	1.52471e-09
CPAR2_202230	13.3301	46.337	-1.79747	TRUE	0.00300464
CPAR2_301550	8.83312	30.7756	-1.80079	TRUE	0.0046571
CPAR2_206710	167.532	585.474	-1.80517	TRUE	8.89817e-14
CPAR2_500690	60.4897	211.495	-1.80586	TRUE	1.34386e-10
CPAR2_208880	10.0386	35.1488	-1.80792	TRUE	0.00903576
CPAR2_210020	77.551	271.612	-1.80833	TRUE	1.18532e-08
CPAR2_405670	32.6048	114.674	-1.81438	TRUE	9.73928e-07
CPAR2_202750	96.3638	339.287	-1.81595	TRUE	4.89008e-13
CPAR2_104430	19.8734	70.1991	-1.82062	TRUE	5.54999e-06
CPAR2_601570	241.395	853.186	-1.82146	TRUE	2.76535e-15
CPAR2_106760	117.045	414.606	-1.82468	TRUE	6.2017e-16
CPAR2_402390	57.0341	202.284	-1.82648	TRUE	2.0383e-08
CPAR2_600220	68.3515	242.916	-1.82941	TRUE	1.29695e-11
CPAR2_107830	47.5179	169.182	-1.83203	TRUE	1.06782e-08
CPAR2_210280	26.5377	94.8814	-1.83808	TRUE	3.90298e-07
CPAR2_100680	193.713	692.844	-1.83861	TRUE	6.47665e-18
CPAR2_101690	52.4862	188.008	-1.84078	TRUE	2.894e-09
CPAR2_600630	38.9999	140.452	-1.84854	TRUE	2.06758e-07
CPAR2_204190	33.9806	122.431	-1.84918	TRUE	4.24916e-06
CPAR2_101970	10.158	36.6724	-1.85207	TRUE	0.000778649
CPAR2_802480	7.7646	28.0357	-1.85228	TRUE	0.00317101
CPAR2_503470	10.7854	38.9452	-1.85236	TRUE	0.000620937
CPAR2_301480	7.07191	25.6179	-1.85698	TRUE	0.00553384
CPAR2_401530	22.9101	83.0734	-1.8584	TRUE	2.25321e-05
CPAR2_401560	110.816	402.948	-1.86242	TRUE	6.86508e-10
CPAR2_808690	210.86	769.066	-1.86682	TRUE	1.28149e-13
CPAR2_801820	77.2945	282.218	-1.86837	TRUE	1.46527e-09
CPAR2_109350	46.4222	169.697	-1.87007	TRUE	1.01174e-08
CPAR2_503790	11.6135	42.4616	-1.87036	TRUE	0.00106129
CPAR2_106140	162.906	596.148	-1.87163	TRUE	3.84037e-12
CPAR2_802080	20.5517	75.3083	-1.87355	TRUE	3.04393e-05
CPAR2_211570	83.8616	307.983	-1.87677	TRUE	6.87058e-09
CPAR2_109370	48.8808	179.623	-1.87763	TRUE	4.35779e-07
CPAR2_108920	20.0326	73.7265	-1.87983	TRUE	3.68155e-05
CPAR2_302180	21.0947	77.9526	-1.88571	TRUE	0.000236725
CPAR2_204650	21.6347	79.9909	-1.88649	TRUE	5.7558e-05
CPAR2_805260	57.9896	216.06	-1.89756	TRUE	1.01425e-10
CPAR2_208270	69.681	259.977	-1.89954	TRUE	8.06966e-06
CPAR2_401120	26.6109	99.3864	-1.90103	TRUE	1.17517e-06
CPAR2_403590	124.479	465.444	-1.9027	TRUE	1.23955e-09
CPAR2_208120	22.6649	85.061	-1.90804	TRUE	6.83226e-07
CPAR2_402040	37.9728	142.73	-1.91025	TRUE	1.1516e-07
CPAR2_100050	187.407	706.669	-1.91486	TRUE	7.99793e-16
CPAR2_602920	56.7315	214.022	-1.91554	TRUE	5.35848e-10
CPAR2_207980	87.7472	331.268	-1.91657	TRUE	1.80836e-15
CPAR2_212660	7.87767	29.747	-1.9169	TRUE	0.00683496
CPAR2_801440	52.9767	200.075	-1.91711	TRUE	7.60505e-11
CPAR2_602250	52.088	196.944	-1.91876	TRUE	3.51987e-08
CPAR2_204310	52.0196	196.688	-1.91878	TRUE	4.16541e-08
CPAR2_208040	67.3371	254.99	-1.92097	TRUE	1.7468e-10
CPAR2_700480	32.6558	123.661	-1.92098	TRUE	2.28423e-08
CPAR2_300630	187.984	712.473	-1.92223	TRUE	2.36611e-08
CPAR2_804140	16.1248	61.1365	-1.92275	TRUE	1.20389e-05
CPAR2_501830	31.5984	120.054	-1.92577	TRUE	3.28313e-08
CPAR2_501820	28.8913	109.796	-1.92611	TRUE	4.61546e-07
CPAR2_200550	36.0859	137.51	-1.93003	TRUE	1.48607e-07
CPAR2_101220	23.2	88.6442	-1.9339	TRUE	9.25912e-07
CPAR2_407770	134.725	517.138	-1.94053	TRUE	4.03286e-09
CPAR2_201660	83.6387	321.205	-1.94125	TRUE	9.80559e-10
CPAR2_105020	46.1769	177.702	-1.94422	TRUE	3.31653e-08
CPAR2_703690	112.111	431.55	-1.9446	TRUE	1.80875e-14
CPAR2_200140	34.616	133.335	-1.94554	TRUE	3.75717e-06
CPAR2_208320	21.9769	84.7411	-1.94707	TRUE	3.01706e-05
CPAR2_105170	28.9071	111.497	-1.94751	TRUE	1.9343e-06
CPAR2_502890	98.6331	380.471	-1.94764	TRUE	2.08897e-08
CPAR2_205700	952.618	3679.06	-1.94937	TRUE	4.48188e-23
CPAR2_209020	35.0762	135.841	-1.95335	TRUE	8.04718e-08
CPAR2_201380	42.5765	165.224	-1.95629	TRUE	5.37673e-10
CPAR2_203250	33.463	129.894	-1.9567	TRUE	3.88668e-06
CPAR2_200980	17.1393	66.6817	-1.95999	TRUE	1.00629e-05
CPAR2_104030	33.3532	130.324	-1.9662	TRUE	1.03793e-07
CPAR2_106950	25.6746	100.427	-1.96773	TRUE	8.16548e-07
CPAR2_802620	97.1392	380.218	-1.9687	TRUE	1.28626e-10
CPAR2_500800	44.6101	175.121	-1.97291	TRUE	1.08141e-08
CPAR2_202130	15.0563	59.3789	-1.97958	TRUE	1.41066e-05
CPAR2_303730	36.5555	144.733	-1.98524	TRUE	1.88284e-08
CPAR2_210500	110.331	437.096	-1.98612	TRUE	3.1051e-10
CPAR2_603140	379.239	1502.45	-1.98613	TRUE	3.29166e-18
CPAR2_101280	86.4748	345.137	-1.99682	TRUE	8.38192e-11
CPAR2_405380	119.403	476.614	-1.99699	TRUE	2.47482e-15
CPAR2_803660	19.1774	76.6816	-1.99947	TRUE	9.37657e-05
CPAR2_402900	6.85852	27.662	-2.01193	TRUE	0.00185142
CPAR2_205320	54.9513	221.663	-2.01214	TRUE	2.51069e-10
CPAR2_200360	120.342	485.78	-2.01316	TRUE	1.04266e-09
CPAR2_702140	78.1242	316.2	-2.017	TRUE	4.43568e-16
CPAR2_300990	72.1334	293.084	-2.02257	TRUE	4.4696e-12
CPAR2_400120	7.58625	30.8493	-2.02378	TRUE	0.00210584
CPAR2_400810	142.627	582.254	-2.0294	TRUE	2.88986e-17
CPAR2_212290	79.6926	326.577	-2.03491	TRUE	1.89145e-12
CPAR2_601500	19.0215	78.0609	-2.03697	TRUE	2.59013e-06
CPAR2_808080	15.3349	63.0019	-2.03857	TRUE	4.58768e-05
CPAR2_404580	35.2498	144.886	-2.03924	TRUE	1.08419e-08
CPAR2_104950	22.4833	92.5711	-2.04171	TRUE	8.46588e-08
CPAR2_208960	12.3699	51.1216	-2.0471	TRUE	0.000397132
CPAR2_500420	39.8695	165.308	-2.0518	TRUE	7.14977e-09
CPAR2_503650	222.404	923.064	-2.05325	TRUE	9.68843e-10
CPAR2_702720	32.3548	134.324	-2.05367	TRUE	3.87328e-08
CPAR2_106120	25.0232	104.327	-2.05978	TRUE	3.86505e-06
CPAR2_502240	37.0461	154.912	-2.06405	TRUE	9.3379e-09
CPAR2_502050	25.6236	107.589	-2.06998	TRUE	1.63412e-08
CPAR2_110260	93.6838	393.405	-2.07014	TRUE	1.57152e-15
CPAR2_803130	86.2678	362.686	-2.07183	TRUE	1.05028e-16
CPAR2_209080	82.4938	347.538	-2.07481	TRUE	6.69308e-11
CPAR2_105110	37.2228	156.913	-2.07571	TRUE	5.125e-09
CPAR2_108040	30.8197	130.005	-2.07664	TRUE	3.53346e-08
CPAR2_600460	479.897	2026.67	-2.07832	TRUE	3.61036e-23
CPAR2_601380	32.9965	139.832	-2.08331	TRUE	3.28607e-09
CPAR2_108050	30.2113	128.489	-2.08849	TRUE	3.10113e-06
CPAR2_801900	63.3816	269.706	-2.08925	TRUE	8.75641e-15
CPAR2_400160	16.257	69.182	-2.08933	TRUE	3.23121e-06
CPAR2_407430	18.0692	77.0943	-2.09309	TRUE	1.17517e-06
CPAR2_110480	14.5371	62.3736	-2.10119	TRUE	2.07973e-05
CPAR2_211380	53.4957	229.657	-2.10198	TRUE	2.0566e-11
CPAR2_701440	37.0142	159.601	-2.10832	TRUE	1.18334e-06
CPAR2_104470	201.774	871.98	-2.11155	TRUE	1.08703e-17
CPAR2_405290	107.608	465.628	-2.11339	TRUE	1.32213e-16
CPAR2_210480	38.9792	169.14	-2.11744	TRUE	1.48466e-09
CPAR2_105660	207.626	904.889	-2.12375	TRUE	3.44663e-14
CPAR2_210740	54.437	237.72	-2.12661	TRUE	1.51006e-12
CPAR2_302960	26.4994	115.836	-2.12805	TRUE	1.0743e-06
CPAR2_303080	48.8538	213.979	-2.13092	TRUE	1.22162e-13
CPAR2_104830	66.1763	290.656	-2.13493	TRUE	6.55951e-12
CPAR2_303870	42.0685	184.981	-2.13657	TRUE	1.18635e-11
CPAR2_211730	17.4147	76.5866	-2.13679	TRUE	3.25124e-06
CPAR2_206020	246.219	1084.99	-2.13967	TRUE	4.9485e-15
CPAR2_301810	89.9224	396.456	-2.14041	TRUE	1.3629e-17
CPAR2_700530	135.999	600.603	-2.14281	TRUE	2.23042e-13
CPAR2_406630	19.0644	84.372	-2.14589	TRUE	1.11992e-05
CPAR2_202560	32.4853	143.817	-2.14638	TRUE	5.27541e-08
CPAR2_303030	23.614	105.513	-2.1597	TRUE	1.71223e-07
CPAR2_503290	23.6299	105.621	-2.16021	TRUE	4.01192e-09
CPAR2_104810	60.0407	268.41	-2.16043	TRUE	1.35147e-15
CPAR2_302150	25.1793	112.635	-2.16134	TRUE	1.17586e-05
CPAR2_102160	183.765	823.898	-2.1646	TRUE	2.72495e-17
CPAR2_106960	453.295	2036.32	-2.16744	TRUE	3.51101e-23
CPAR2_601100	18.929	85.1668	-2.16969	TRUE	8.46175e-06
CPAR2_200090	31.1987	140.42	-2.17019	TRUE	1.90402e-08
CPAR2_400700	31.7688	142.986	-2.17019	TRUE	9.13951e-11
CPAR2_800830	188.555	849.048	-2.17086	TRUE	6.21073e-23
CPAR2_700650	65.1187	293.655	-2.17298	TRUE	5.69598e-10
CPAR2_103580	36.1192	163.127	-2.17515	TRUE	2.43326e-08
CPAR2_403110	25.2955	114.244	-2.17517	TRUE	2.21601e-05
CPAR2_107390	185.043	837.248	-2.1778	TRUE	1.16223e-25
CPAR2_303450	480.379	2175.43	-2.17905	TRUE	3.92852e-21
CPAR2_401310	22.9562	104.367	-2.18471	TRUE	2.97433e-07
CPAR2_304180	13.6582	62.165	-2.18634	TRUE	8.78156e-06
CPAR2_207930	28.5394	130.918	-2.19764	TRUE	3.64988e-10
CPAR2_703200	11.7186	53.8817	-2.20099	TRUE	6.76102e-06
CPAR2_405970	252.169	1159.65	-2.20123	TRUE	3.98334e-19
CPAR2_204950	14.905	68.6611	-2.20369	TRUE	4.07372e-07
CPAR2_103030	35.3135	162.726	-2.20415	TRUE	1.18018e-06
CPAR2_404340	337.896	1561.97	-2.20872	TRUE	2.84764e-21
CPAR2_211610	259.386	1203.07	-2.21355	TRUE	2.09475e-16
CPAR2_703970	84.0591	390.154	-2.21457	TRUE	1.36777e-12
CPAR2_106460	117.103	544.413	-2.21692	TRUE	2.71813e-18
CPAR2_500160	50.4941	235.115	-2.21918	TRUE	3.63138e-12
CPAR2_109290	107.568	501.962	-2.22233	TRUE	1.55476e-15
CPAR2_602050	53.6168	250.312	-2.22297	TRUE	3.07169e-12
CPAR2_807800	74.4551	349.022	-2.22888	TRUE	4.99435e-09
CPAR2_203570	246.953	1158.96	-2.23052	TRUE	8.75225e-25
CPAR2_100180	66.8116	314.074	-2.23294	TRUE	5.94266e-11
CPAR2_203410	11.5562	54.4433	-2.23609	TRUE	0.000100653
CPAR2_207770	61.1235	288.387	-2.23821	TRUE	1.26951e-14
CPAR2_601460	79.1225	374.032	-2.241	TRUE	1.35114e-13
CPAR2_406640	40.5843	192.54	-2.24617	TRUE	4.23702e-08
CPAR2_600830	18.3558	87.1177	-2.24673	TRUE	3.84723e-07
CPAR2_500980	25.6777	122.242	-2.25115	TRUE	2.32727e-08
CPAR2_302470	14.6566	69.9766	-2.25532	TRUE	0.000160487
CPAR2_701950	50.6437	242.413	-2.25901	TRUE	3.1479e-14
CPAR2_804350	84.9078	407.045	-2.26122	TRUE	5.27579e-14
CPAR2_406160	19.8193	95.0136	-2.26123	TRUE	3.86828e-07
CPAR2_202500	38.0907	184.446	-2.27569	TRUE	3.98456e-08
CPAR2_800110	18.5612	89.8794	-2.2757	TRUE	2.24545e-06
CPAR2_407650	26.716	129.53	-2.27751	TRUE	4.72655e-10
CPAR2_407000	4.22942	20.5392	-2.27985	TRUE	0.00455
CPAR2_704090	126.613	615.294	-2.28085	TRUE	3.75549e-23
CPAR2_406990	17.6201	85.6306	-2.2809	TRUE	2.91038e-07
CPAR2_808620	10.9526	53.3554	-2.28436	TRUE	0.000622682
CPAR2_205400	40.8535	199.604	-2.28861	TRUE	3.22378e-12
CPAR2_602720	94.1058	459.874	-2.28888	TRUE	1.79142e-21
CPAR2_301710	38.917	190.212	-2.28914	TRUE	1.71247e-08
CPAR2_106160	33.0077	162.056	-2.29562	TRUE	8.20098e-13
CPAR2_806470	21.2715	104.776	-2.30031	TRUE	1.03879e-08
CPAR2_802760	189.546	935.911	-2.30382	TRUE	5.83776e-18
CPAR2_601250	35.3198	174.454	-2.3043	TRUE	6.0175e-12
CPAR2_102480	11.3507	56.103	-2.3053	TRUE	6.12867e-06
CPAR2_105600	32.5984	161.546	-2.30907	TRUE	1.81553e-07
CPAR2_803230	26.1268	129.983	-2.31473	TRUE	8.98643e-10
CPAR2_201310	44.6944	222.972	-2.3187	TRUE	1.93115e-12
CPAR2_602130	36.0348	180.045	-2.3209	TRUE	4.42104e-07
CPAR2_807650	33.0586	165.661	-2.32513	TRUE	5.32245e-13
CPAR2_101190	34.3868	172.824	-2.32938	TRUE	8.60506e-11
CPAR2_209610	19.0182	95.7602	-2.33204	TRUE	2.78169e-08
CPAR2_808240	14.0261	70.7899	-2.33544	TRUE	4.65089e-07
CPAR2_405080	42.414	214.208	-2.3364	TRUE	1.36487e-10
CPAR2_210320	17.4147	88.7688	-2.34975	TRUE	3.07571e-07
CPAR2_202730	22.0805	112.644	-2.35092	TRUE	7.23256e-09
CPAR2_212270	102.297	522.251	-2.35198	TRUE	9.31994e-14
CPAR2_103710	26.1124	133.511	-2.35415	TRUE	6.92548e-10
CPAR2_213710	43.6274	223.56	-2.35735	TRUE	7.31026e-11
CPAR2_302860	18.0103	92.4182	-2.35935	TRUE	1.05374e-08
CPAR2_202550	177.881	914.078	-2.3614	TRUE	1.96066e-19
CPAR2_803700	9.78218	50.4209	-2.36579	TRUE	7.353e-06
CPAR2_302710	21.16	109.307	-2.36898	TRUE	1.07411e-05
CPAR2_401220	13.182	68.4038	-2.37551	TRUE	8.90369e-07
CPAR2_805980	78.1465	405.726	-2.37625	TRUE	5.21894e-19
CPAR2_302420	20.7795	108.516	-2.38468	TRUE	7.64477e-10
CPAR2_803720	49.4972	258.836	-2.38662	TRUE	2.31673e-15
CPAR2_205810	26.7972	140.946	-2.39499	TRUE	1.34312e-09
CPAR2_202200	78.5015	413.546	-2.39726	TRUE	1.35886e-10
CPAR2_701360	58.4927	309.683	-2.40447	TRUE	5.21095e-17
CPAR2_206690	372.346	1974.02	-2.40642	TRUE	3.10476e-27
CPAR2_210920	59.9324	318.099	-2.40807	TRUE	1.93832e-18
CPAR2_107010	124.102	659.756	-2.4104	TRUE	3.2853e-18
CPAR2_200870	8.45414	45.0899	-2.41507	TRUE	9.55404e-06
CPAR2_208260	94.2649	504.183	-2.41915	TRUE	1.62769e-23
CPAR2_804690	50.0307	267.696	-2.41971	TRUE	3.37976e-15
CPAR2_211150	13.5069	72.2806	-2.41991	TRUE	1.48037e-07
CPAR2_701080	5.34888	28.7828	-2.4279	TRUE	0.00116376
CPAR2_803710	22.262	120.411	-2.43531	TRUE	1.31036e-08
CPAR2_602530	653.397	3535.4	-2.43584	TRUE	3.43066e-20
CPAR2_407600	49.5657	268.401	-2.43697	TRUE	6.77406e-17
CPAR2_406500	67.5648	365.961	-2.43735	TRUE	2.04989e-15
CPAR2_105450	9.06241	49.1081	-2.438	TRUE	3.89435e-05
CPAR2_200730	31.6844	171.903	-2.43975	TRUE	1.09275e-13
CPAR2_805560	47.2264	257.108	-2.44471	TRUE	1.30396e-14
CPAR2_602110	119.288	651.938	-2.45028	TRUE	1.3575e-18
CPAR2_200430	25.442	139.524	-2.45523	TRUE	4.86846e-10
CPAR2_503680	67.5345	370.449	-2.45558	TRUE	7.2054e-16
CPAR2_206430	51.2186	281.605	-2.45893	TRUE	1.3209e-15
CPAR2_701010	13.3174	73.2844	-2.4602	TRUE	1.93797e-07
CPAR2_203600	16.3462	90.3619	-2.46676	TRUE	7.80991e-07
CPAR2_303360	29.2861	161.934	-2.46711	TRUE	2.21961e-07
CPAR2_601990	31.0951	172.431	-2.47126	TRUE	5.40189e-11
CPAR2_404670	52.44	291.281	-2.47367	TRUE	1.32105e-19
CPAR2_107970	89.5387	499.745	-2.48061	TRUE	2.19112e-19
CPAR2_502390	31.9503	178.714	-2.48376	TRUE	8.06148e-10
CPAR2_206220	202.183	1132.47	-2.48574	TRUE	3.21135e-24
CPAR2_403140	54.5038	305.59	-2.48717	TRUE	2.90276e-19
CPAR2_105640	5.17054	29.0612	-2.49071	TRUE	0.000410522
CPAR2_701180	11.3699	63.9303	-2.49128	TRUE	3.50165e-07
CPAR2_601540	85.3123	480.942	-2.49504	TRUE	6.85379e-13
CPAR2_801030	12.2568	69.1587	-2.49633	TRUE	7.75477e-06
CPAR2_403460	45.8361	259.061	-2.49874	TRUE	5.989e-12
CPAR2_109430	18.6695	105.78	-2.50232	TRUE	3.49382e-09
CPAR2_802020	22.4992	127.615	-2.50386	TRUE	4.68224e-10
CPAR2_302970	10.201	58.1194	-2.51031	TRUE	1.15929e-05
CPAR2_502950	1107.01	6321.09	-2.51351	TRUE	4.59282e-24
CPAR2_502140	911.553	5217.59	-2.51699	TRUE	1.50736e-16
CPAR2_303940	1279.85	7339.9	-2.51978	TRUE	4.88339e-18
CPAR2_302480	156.237	899.249	-2.52498	TRUE	5.57959e-23
CPAR2_105700	8.71366	50.264	-2.52818	TRUE	1.07292e-05
CPAR2_404470	8.91115	51.4475	-2.52942	TRUE	5.15828e-06
CPAR2_807100	24.036	138.836	-2.53012	TRUE	3.66979e-13
CPAR2_210970	27.595	159.549	-2.53152	TRUE	2.39921e-13
CPAR2_302390	185.23	1081.04	-2.54503	TRUE	2.27456e-28
CPAR2_210520	13.0307	76.0546	-2.54512	TRUE	3.24522e-08
CPAR2_802800	279.681	1644.33	-2.55565	TRUE	9.23391e-22
CPAR2_702780	25.837	152.898	-2.56506	TRUE	1.55625e-13
CPAR2_406400	8.18343	48.4302	-2.56513	TRUE	0.000149861
CPAR2_106130	49.1643	291.096	-2.56581	TRUE	3.96933e-16
CPAR2_502300	196.481	1164.45	-2.56718	TRUE	7.61768e-19
CPAR2_109480	101.581	603.294	-2.57024	TRUE	1.78951e-20
CPAR2_213730	37.836	225.047	-2.57239	TRUE	2.81387e-14
CPAR2_100170	17.7363	105.517	-2.5727	TRUE	4.86256e-10
CPAR2_301470	33.2513	197.983	-2.57389	TRUE	9.21485e-15
CPAR2_400330	4.44281	26.5126	-2.57714	TRUE	0.00172797
CPAR2_400310	33.2449	200.132	-2.58974	TRUE	3.6125e-13
CPAR2_105350	42.965	260.163	-2.59818	TRUE	3.25107e-14
CPAR2_503980	26.4166	161.095	-2.60839	TRUE	6.1953e-10
CPAR2_207900	24.3878	149.039	-2.61146	TRUE	2.21094e-10
CPAR2_500090	671.764	4109.29	-2.61286	TRUE	1.74063e-21
CPAR2_303120	29.0697	177.854	-2.6131	TRUE	7.24864e-12
CPAR2_208440	49.6372	304.691	-2.61785	TRUE	2.66331e-12
CPAR2_407940	128.489	790.192	-2.62056	TRUE	9.28511e-26
CPAR2_701770	19.703	121.542	-2.62497	TRUE	4.47599e-11
CPAR2_601560	23.0296	142.498	-2.62938	TRUE	6.6599e-14
CPAR2_206970	19.5835	121.433	-2.63244	TRUE	1.59171e-10
CPAR2_214010	21.0151	130.62	-2.63588	TRUE	3.53865e-11
CPAR2_806110	21.0661	131.799	-2.64535	TRUE	3.49073e-12
CPAR2_213320	40.4204	253.04	-2.64621	TRUE	9.52278e-18
CPAR2_101450	11.7266	73.4705	-2.64739	TRUE	4.94728e-08
CPAR2_206700	34.5603	216.584	-2.64773	TRUE	1.33076e-15
CPAR2_407520	95.6344	600.173	-2.64978	TRUE	3.45685e-26
CPAR2_203690	88.5657	562.189	-2.66624	TRUE	1.64265e-18
CPAR2_807420	413.989	2631.68	-2.66832	TRUE	3.20404e-30
CPAR2_103780	20.2953	129.908	-2.67827	TRUE	4.16755e-12
CPAR2_701650	66.5616	426.526	-2.67987	TRUE	1.12239e-27
CPAR2_108060	3.4587	22.1759	-2.68069	TRUE	0.000734812
CPAR2_401210	37.8932	243.229	-2.6823	TRUE	3.86715e-10
CPAR2_401010	191.138	1230.24	-2.68625	TRUE	8.29916e-25
CPAR2_806700	17.4147	112.689	-2.69397	TRUE	9.5933e-12
CPAR2_105920	29.4263	190.579	-2.69521	TRUE	2.82468e-14
CPAR2_202180	27.7686	180.4	-2.69967	TRUE	2.18464e-16
CPAR2_603170	23.2079	151.366	-2.70535	TRUE	1.59273e-13
CPAR2_101720	164.311	1074.22	-2.7088	TRUE	8.89261e-32
CPAR2_108650	26.8895	175.962	-2.71015	TRUE	1.37826e-11
CPAR2_213670	19.6759	128.837	-2.71105	TRUE	6.77105e-12
CPAR2_501730	12.303	80.6574	-2.71279	TRUE	4.64688e-09
CPAR2_803990	45.7216	299.986	-2.71395	TRUE	2.26539e-19
CPAR2_204960	130.4	860.604	-2.72241	TRUE	2.99802e-25
CPAR2_701140	108.379	724.452	-2.74081	TRUE	1.27525e-32
CPAR2_212840	13.2759	89.3424	-2.75053	TRUE	1.00937e-07
CPAR2_301490	18.5836	125.268	-2.75291	TRUE	0.00578504
CPAR2_400750	152.051	1025.88	-2.75424	TRUE	7.98494e-15
CPAR2_200040	17.4306	118.051	-2.75972	TRUE	5.45394e-09
CPAR2_210680	23.614	160.771	-2.76729	TRUE	3.71872e-15
CPAR2_602550	93.3097	637.216	-2.77168	TRUE	9.74839e-21
CPAR2_700870	76.6208	527.603	-2.78365	TRUE	3.89147e-19
CPAR2_601900	42.3679	292.963	-2.78968	TRUE	1.1812e-22
CPAR2_401960	337.95	2337.71	-2.79021	TRUE	8.0303e-41
CPAR2_203530	41.5622	287.657	-2.79101	TRUE	3.88218e-23
CPAR2_300820	20.7109	143.754	-2.79514	TRUE	3.6627e-10
CPAR2_401620	120.99	839.968	-2.79544	TRUE	3.93008e-17
CPAR2_403400	13.8986	97.2881	-2.80732	TRUE	1.97704e-09
CPAR2_805540	150.619	1055.57	-2.80905	TRUE	1.44878e-24
CPAR2_403660	18.4911	129.879	-2.81226	TRUE	5.63968e-13
CPAR2_503450	84.5162	594.708	-2.81488	TRUE	1.21213e-21
CPAR2_208400	146.846	1033.48	-2.81513	TRUE	7.60874e-25
CPAR2_212750	80.4012	566.209	-2.81605	TRUE	2.31068e-19
CPAR2_600480	130.191	917.467	-2.81702	TRUE	2.81404e-18
CPAR2_109900	24.5519	173.444	-2.82057	TRUE	1.10613e-14
CPAR2_303740	29.1874	207.521	-2.82984	TRUE	6.55254e-13
CPAR2_401750	28.3307	201.872	-2.833	TRUE	2.67993e-15
CPAR2_211460	36.8566	263.371	-2.8371	TRUE	8.16347e-17
CPAR2_110470	225.246	1611.54	-2.83887	TRUE	9.68969e-16
CPAR2_207990	110.219	790.018	-2.84151	TRUE	2.7928e-26
CPAR2_400340	26.0998	188.165	-2.84989	TRUE	3.97709e-15
CPAR2_401050	50.9462	368.168	-2.85332	TRUE	3.69986e-19
CPAR2_204030	22.7779	165.049	-2.85719	TRUE	1.59171e-10
CPAR2_211190	20.16	146.376	-2.86012	TRUE	5.2421e-15
CPAR2_504060	56.5978	415.983	-2.87771	TRUE	3.64273e-22
CPAR2_803580	92.4513	682.928	-2.88497	TRUE	1.68039e-29
CPAR2_108420	108.114	801.671	-2.89046	TRUE	6.00312e-18
CPAR2_400380	38.046	284.59	-2.90307	TRUE	2.13545e-17
CPAR2_300180	17.601	131.665	-2.90314	TRUE	1.0312e-12
CPAR2_300300	57.3893	439.705	-2.93768	TRUE	7.9367e-28
CPAR2_109950	30.9646	237.643	-2.9401	TRUE	7.7736e-17
CPAR2_101000	26.2606	201.83	-2.94217	TRUE	1.7925e-12
CPAR2_302650	574.644	4429.32	-2.94635	TRUE	6.65429e-28
CPAR2_212160	72.8786	562.784	-2.94901	TRUE	3.44495e-15
CPAR2_503540	47.247	365.042	-2.94977	TRUE	5.88596e-23
CPAR2_304310	302.045	2351.29	-2.96061	TRUE	1.04904e-29
CPAR2_212520	46.9637	366.126	-2.96273	TRUE	7.54659e-26
CPAR2_807400	660.598	5188.22	-2.97339	TRUE	3.60985e-41
CPAR2_104750	20.0979	158.207	-2.9767	TRUE	5.13705e-13
CPAR2_205180	50.3969	403.345	-3.00061	TRUE	4.29099e-15
CPAR2_600780	11.5832	92.8012	-3.0021	TRUE	1.24258e-09
CPAR2_109890	16.1837	130.026	-3.00619	TRUE	1.98347e-12
CPAR2_209350	84.669	682.124	-3.01013	TRUE	8.0738e-19
CPAR2_701820	207.542	1675.73	-3.01332	TRUE	6.90515e-23
CPAR2_401430	163.863	1328.58	-3.01932	TRUE	2.07461e-19
CPAR2_108760	71.385	582.04	-3.02743	TRUE	1.91681e-26
CPAR2_207870	7.62129	62.2711	-3.03045	TRUE	5.38254e-08
CPAR2_700790	21.1696	173.676	-3.03633	TRUE	1.48755e-12
CPAR2_405500	22.5296	186.608	-3.05012	TRUE	1.60485e-18
CPAR2_204070	120.303	1003.65	-3.06052	TRUE	1.81581e-42
CPAR2_105010	11.2583	94.4638	-3.06877	TRUE	1.69165e-09
CPAR2_302850	33.3803	281.736	-3.07727	TRUE	1.57044e-19
CPAR2_804060	539.536	4555.26	-3.07774	TRUE	1.58986e-40
CPAR2_701760	27.8307	235.471	-3.0808	TRUE	1.25684e-15
CPAR2_106180	19.9482	170.002	-3.09123	TRUE	5.62526e-13
CPAR2_213640	65.759	561.55	-3.09415	TRUE	4.51186e-33
CPAR2_801180	22.8162	195.654	-3.10017	TRUE	6.13443e-18
CPAR2_601470	27.8386	240.412	-3.11035	TRUE	8.65103e-18
CPAR2_107280	25.45	220.416	-3.11449	TRUE	2.32597e-19
CPAR2_212300	13.5037	116.971	-3.11473	TRUE	2.69852e-11
CPAR2_404940	105.213	911.675	-3.11521	TRUE	1.24024e-37
CPAR2_301060	57.3718	500.381	-3.12461	TRUE	3.36897e-29
CPAR2_106170	33.1589	290.412	-3.13063	TRUE	9.47206e-26
CPAR2_104600	11.8348	104.148	-3.13753	TRUE	2.44349e-12
CPAR2_600560	19.1186	168.785	-3.14214	TRUE	4.86351e-18
CPAR2_202100	70.1557	619.52	-3.14252	TRUE	5.17987e-35
CPAR2_700510	106.945	946.81	-3.1462	TRUE	4.86187e-37
CPAR2_405570	186.514	1652.81	-3.14757	TRUE	2.15266e-17
CPAR2_500930	137.404	1230.24	-3.16245	TRUE	2.11988e-17
CPAR2_804630	13.0658	116.985	-3.16246	TRUE	9.46466e-13
CPAR2_206460	20.4052	185.325	-3.18305	TRUE	2.5708e-12
CPAR2_407120	29.732	270.142	-3.18363	TRUE	9.93045e-21
CPAR2_805880	87.6707	798.035	-3.18629	TRUE	9.96471e-26
CPAR2_205230	39.2818	357.726	-3.18692	TRUE	5.68949e-25
CPAR2_803860	12.6055	114.866	-3.18782	TRUE	3.16139e-12
CPAR2_801870	58.2602	531.478	-3.18943	TRUE	2.30944e-24
CPAR2_106440	521.803	4765.28	-3.19098	TRUE	6.79464e-31
CPAR2_100570	18.3637	168.016	-3.19367	TRUE	6.3161e-16
CPAR2_404870	19.343	177.007	-3.19392	TRUE	0.00150124
CPAR2_101390	242.344	2222.52	-3.19707	TRUE	1.05529e-22
CPAR2_802740	6.42536	58.9495	-3.19763	TRUE	2.1906e-05
CPAR2_801860	32.2879	297.737	-3.20497	TRUE	1.54139e-26
CPAR2_208470	7.79964	72.2553	-3.21162	TRUE	4.37914e-09
CPAR2_602160	201.366	1868.92	-3.21431	TRUE	1.16261e-26
CPAR2_800600	112.041	1044.87	-3.22122	TRUE	2.13638e-42
CPAR2_407070	10.3013	96.3603	-3.22561	TRUE	4.92489e-12
CPAR2_103420	9.24076	87.1926	-3.23812	TRUE	9.39156e-10
CPAR2_205880	133.751	1271.54	-3.24896	TRUE	3.20099e-21
CPAR2_406520	37.148	353.946	-3.25217	TRUE	1.22772e-18
CPAR2_108100	76.8278	732.827	-3.25377	TRUE	6.88034e-30
CPAR2_209500	14.5913	139.753	-3.2597	TRUE	3.42634e-15
CPAR2_101880	13.2824	127.235	-3.25991	TRUE	0.000862186
CPAR2_211690	83.8425	815.618	-3.28214	TRUE	2.59041e-40
CPAR2_405890	21.2874	207.268	-3.28342	TRUE	6.35563e-17
CPAR2_210170	15.8812	154.855	-3.28553	TRUE	2.98281e-17
CPAR2_806820	98.8812	964.915	-3.28663	TRUE	1.77795e-23
CPAR2_100565	1	9.85332	-3.30061	TRUE	0.00325755
CPAR2_105960	198.465	1966.06	-3.30835	TRUE	4.75461e-29
CPAR2_806740	21.5343	213.554	-3.30989	TRUE	1.56968e-20
CPAR2_703370	27.4406	274.709	-3.32352	TRUE	8.40704e-21
CPAR2_206780	464.531	4697.08	-3.33792	TRUE	1.60719e-29
CPAR2_201360	177.555	1799.96	-3.34163	TRUE	4.41024e-49
CPAR2_204710	128.343	1310.19	-3.3517	TRUE	2.77684e-51
CPAR2_807560	289.475	2956.18	-3.35223	TRUE	7.27511e-24
CPAR2_209450	198.518	2036.71	-3.3589	TRUE	6.17734e-33
CPAR2_400040	69.5028	713.388	-3.35955	TRUE	8.82813e-36
CPAR2_804910	18.8208	194.306	-3.36793	TRUE	8.74243e-18
CPAR2_207530	5.48424	56.6496	-3.3687	TRUE	1.41643e-07
CPAR2_406730	71.1732	739.352	-3.37686	TRUE	5.30523e-38
CPAR2_803270	22.5455	234.552	-3.379	TRUE	9.11901e-23
CPAR2_801100	18.2698	190.429	-3.38172	TRUE	1.9634e-19
CPAR2_805960	490.066	5134.4	-3.38915	TRUE	4.39842e-35
CPAR2_212590	93.8812	985.502	-3.39195	TRUE	1.79407e-44
CPAR2_700720	297.163	3126.65	-3.39529	TRUE	1.5224e-26
CPAR2_100640	197.767	2082.47	-3.39642	TRUE	7.73495e-26
CPAR2_100320	404.578	4334.04	-3.42122	TRUE	2.1582e-29
CPAR2_801880	189.902	2034.88	-3.42161	TRUE	8.51696e-22
CPAR2_301050	4.08611	43.8157	-3.42265	TRUE	1.83763e-06
CPAR2_803420	89.65	963.566	-3.42601	TRUE	8.03359e-25
CPAR2_105970	307.043	3330.25	-3.43912	TRUE	6.38954e-33
CPAR2_207910	163.284	1771.91	-3.43986	TRUE	9.60569e-33
CPAR2_806100	32.5825	354.602	-3.44403	TRUE	3.88682e-29
CPAR2_208930	243.787	2660.18	-3.44783	TRUE	2.91188e-32
CPAR2_211630	787.365	8605.49	-3.45015	TRUE	1.03385e-64
CPAR2_808540	8.70571	95.6613	-3.4579	TRUE	2.68022e-12
CPAR2_703340	14.2585	158.396	-3.47365	TRUE	6.07663e-17
CPAR2_207320	296.177	3290.28	-3.47368	TRUE	1.31317e-33
CPAR2_104370	269.17	3007.24	-3.48185	TRUE	2.681e-50
CPAR2_602350	9.71691	108.622	-3.48267	TRUE	1.92908e-13
CPAR2_702440	132.763	1484.5	-3.48305	TRUE	1.53981e-34
CPAR2_107750	8.55446	95.7267	-3.48417	TRUE	1.88747e-12
CPAR2_206380	63.3816	709.289	-3.48424	TRUE	2.67217e-42
CPAR2_206860	15.7888	176.886	-3.48585	TRUE	1.62098e-18
CPAR2_503990	15.2267	172.202	-3.49943	TRUE	2.14671e-10
CPAR2_209730	413.639	4752.51	-3.52225	TRUE	3.66901e-23
CPAR2_103960	27.8769	323.055	-3.53464	TRUE	2.51445e-24
CPAR2_802590	323.524	3752.5	-3.53591	TRUE	1.00261e-25
CPAR2_602850	132.161	1536.26	-3.53905	TRUE	7.90112e-22
CPAR2_101940	32.7019	381.711	-3.54503	TRUE	3.14387e-32
CPAR2_401800	209.674	2457.64	-3.55105	TRUE	3.66329e-35
CPAR2_109170	146.799	1745.4	-3.57164	TRUE	2.83554e-25
CPAR2_209380	639.852	7620.39	-3.57405	TRUE	7.06568e-39
CPAR2_211390	171.477	2054.32	-3.58258	TRUE	1.56711e-43
CPAR2_109130	18.1774	217.782	-3.58266	TRUE	1.07713e-19
CPAR2_209360	74.151	890.791	-3.58655	TRUE	7.43831e-34
CPAR2_808930	257.784	3105.53	-3.5906	TRUE	2.58922e-34
CPAR2_404890	367.911	4437.23	-3.59223	TRUE	9.98354e-39
CPAR2_102240	36.3885	442.491	-3.60409	TRUE	1.3996e-26
CPAR2_601830	260.889	3187.89	-3.61109	TRUE	4.13312e-34
CPAR2_503340	8.5895	105.037	-3.61218	TRUE	3.27259e-12
CPAR2_405310	250.847	3069.17	-3.61297	TRUE	8.28654e-34
CPAR2_807790	64.579	792.538	-3.61734	TRUE	9.10569e-47
CPAR2_407690	197.992	2430.91	-3.61798	TRUE	2.41037e-50
CPAR2_802680	14.6105	179.968	-3.62267	TRUE	3.73455e-16
CPAR2_200800	77.6814	960.229	-3.62774	TRUE	1.01201e-30
CPAR2_401810	193.065	2406.72	-3.63991	TRUE	2.02092e-26
CPAR2_803400	217.945	2717.72	-3.64036	TRUE	1.3428e-37
CPAR2_405330	282.019	3543.42	-3.65128	TRUE	1.47228e-24
CPAR2_106320	177.499	2232.53	-3.6528	TRUE	1.10787e-22
CPAR2_504170	223.657	2833.58	-3.66327	TRUE	2.42059e-26
CPAR2_110320	106.55	1350.68	-3.66408	TRUE	5.41112e-42
CPAR2_110040	11.2775	144.832	-3.68286	TRUE	2.00267e-14
CPAR2_110310	234.506	3020.9	-3.68728	TRUE	2.9148e-35
CPAR2_108740	116.132	1500.67	-3.69177	TRUE	7.7564e-41
CPAR2_500370	15.9195	206.614	-3.69807	TRUE	2.70283e-16
CPAR2_209410	162.634	2113.78	-3.70012	TRUE	3.23341e-32
CPAR2_602580	233.173	3038.6	-3.70393	TRUE	3.72887e-48
CPAR2_405390	21.2874	277.423	-3.70402	TRUE	1.70769e-25
CPAR2_213610	10.2854	134.854	-3.71273	TRUE	2.62429e-15
CPAR2_206590	23.5216	315.078	-3.74365	TRUE	1.46631e-29
CPAR2_407550	177.321	2375.33	-3.74369	TRUE	4.51671e-25
CPAR2_400980	227.205	3054.06	-3.74866	TRUE	1.22915e-26
CPAR2_703470	14.2585	192.155	-3.75238	TRUE	2.32411e-19
CPAR2_603590	2.24687	30.4504	-3.76047	TRUE	4.93883e-05
CPAR2_109150	133.841	1844.69	-3.78478	TRUE	4.58849e-47
CPAR2_404990	15.2379	210.996	-3.79148	TRUE	8.26325e-21
CPAR2_702290	123.925	1746.14	-3.81662	TRUE	9.09948e-27
CPAR2_404860	4.71352	66.4341	-3.81705	TRUE	7.93329e-09
CPAR2_405680	296.556	4180.07	-3.81715	TRUE	4.38915e-27
CPAR2_210540	178.532	2523.67	-3.82126	TRUE	8.81358e-27
CPAR2_302160	348.183	5002.16	-3.84463	TRUE	1.91712e-30
CPAR2_800720	53.9671	779.722	-3.85281	TRUE	7.30801e-25
CPAR2_807570	143.526	2077.7	-3.8556	TRUE	5.55377e-41
CPAR2_105980	122.287	1770.77	-3.85604	TRUE	9.46402e-25
CPAR2_100620	37.2787	540.531	-3.85795	TRUE	2.70903e-34
CPAR2_401520	15.2697	221.832	-3.86073	TRUE	4.72673e-24
CPAR2_703750	14.3477	208.57	-3.86164	TRUE	4.17827e-22
CPAR2_211210	228.511	3326.91	-3.86385	TRUE	3.46062e-28
CPAR2_503730	266.732	3918.94	-3.877	TRUE	3.56045e-30
CPAR2_108260	24.7812	364.27	-3.87769	TRUE	1.93532e-20
CPAR2_806580	12.9113	191.505	-3.89067	TRUE	3.30564e-22
CPAR2_110290	388.918	5772.94	-3.89177	TRUE	1.56004e-08
CPAR2_601330	266.887	3962.02	-3.89194	TRUE	1.29917e-36
CPAR2_806950	11.9973	178.547	-3.89553	TRUE	1.98311e-20
CPAR2_802490	6.09575	91.6008	-3.90948	TRUE	5.55595e-12
CPAR2_807880	80.8756	1219.7	-3.91468	TRUE	1.53745e-06
CPAR2_207720	259.934	3923.75	-3.91602	TRUE	5.45671e-28
CPAR2_806790	31.6032	481.401	-3.9291	TRUE	7.7564e-41
CPAR2_205620	295.247	4505.24	-3.93161	TRUE	2.20442e-28
CPAR2_803560	67.0059	1028.52	-3.94013	TRUE	6.80465e-48
CPAR2_501680	213.302	3276.29	-3.9411	TRUE	1.47179e-29
CPAR2_300240	199.081	3097.03	-3.95945	TRUE	7.4363e-41
CPAR2_104580	90.0609	1404.04	-3.96254	TRUE	7.22664e-42
CPAR2_405010	44.2326	694.025	-3.97181	TRUE	6.52692e-23
CPAR2_701170	12.0403	189.433	-3.97575	TRUE	9.24564e-21
CPAR2_802460	148.076	2344.36	-3.98479	TRUE	1.59535e-54
CPAR2_200380	12.7058	201.827	-3.98956	TRUE	2.87217e-18
CPAR2_103970	255.978	4083.05	-3.99555	TRUE	6.74422e-43
CPAR2_109630	204.143	3261.27	-3.99778	TRUE	5.26914e-30
CPAR2_406410	18.1424	290.003	-3.99863	TRUE	1.91521e-29
CPAR2_300390	12.9033	207.078	-4.00436	TRUE	1.62933e-23
CPAR2_702560	306.957	4932.55	-4.00623	TRUE	6.45412e-38
CPAR2_110250	4.43486	71.3056	-4.00705	TRUE	1.70996e-09
CPAR2_201600	5.97629	96.611	-4.01487	TRUE	1.15061e-10
CPAR2_204680	24.0137	389.829	-4.02091	TRUE	2.88872e-29
CPAR2_700660	326.035	5294.32	-4.02135	TRUE	4.41178e-44
CPAR2_807280	254.002	4136.72	-4.02558	TRUE	6.79371e-33
CPAR2_101020	73.6509	1205.82	-4.03317	TRUE	2.75046e-36
CPAR2_108600	16.3191	267.87	-4.03691	TRUE	4.75709e-27
CPAR2_202240	348.124	5747.84	-4.04535	TRUE	8.25809e-43
CPAR2_108220	1.62741	26.9298	-4.04855	TRUE	0.000255294
CPAR2_102840	214.9	3621.84	-4.07499	TRUE	1.24024e-37
CPAR2_700350	21.4276	361.828	-4.07776	TRUE	1.91624e-26
CPAR2_206510	10.4175	177.441	-4.09026	TRUE	1.28004e-19
CPAR2_107470	252.946	4311.06	-4.09114	TRUE	4.79528e-33
CPAR2_211200	198.521	3385.11	-4.09184	TRUE	6.31442e-44
CPAR2_407890	166.505	2882.57	-4.11372	TRUE	5.27858e-40
CPAR2_211970	26.6843	462.918	-4.11669	TRUE	0.000210236
CPAR2_209740	2.25482	39.3791	-4.12635	TRUE	5.74809e-06
CPAR2_213570	129.116	2277.77	-4.14087	TRUE	5.48184e-26
CPAR2_406150	418.731	7625.1	-4.18666	TRUE	2.14079e-35
CPAR2_601440	6.29	116.568	-4.21197	TRUE	4.91724e-14
CPAR2_300270	310.012	5928.77	-4.25734	TRUE	4.12166e-62
CPAR2_210610	8.11334	157.112	-4.27535	TRUE	3.23436e-19
CPAR2_204080	229.262	4501.67	-4.29539	TRUE	3.95186e-50
CPAR2_207960	6.73906	133.544	-4.30862	TRUE	5.51062e-15
CPAR2_109810	4.58612	91.4173	-4.31712	TRUE	3.12695e-11
CPAR2_202170	20.5279	421.064	-4.35838	TRUE	4.95374e-39
CPAR2_204570	10.9287	224.72	-4.36193	TRUE	1.06763e-25
CPAR2_201830	5.30589	109.389	-4.36572	TRUE	9.58529e-14
CPAR2_401890	20.5279	425.728	-4.37427	TRUE	1.94059e-34
CPAR2_601420	24.4515	508.943	-4.37951	TRUE	1.3983e-38
CPAR2_109250	298.919	6223.04	-4.37979	TRUE	1.99639e-48
CPAR2_504190	28.5616	605.833	-4.40677	TRUE	5.78476e-29
CPAR2_106430	3.91571	85.1077	-4.44194	TRUE	4.08292e-10
CPAR2_703960	8.9032	203.768	-4.51646	TRUE	2.60852e-20
CPAR2_101430	17.3128	404.637	-4.54672	TRUE	2.55253e-07
CPAR2_700820	17.5229	426.76	-4.60611	TRUE	1.67843e-36
CPAR2_107130	12.6247	308.736	-4.61205	TRUE	5.38638e-32
CPAR2_208430	8.84107	222.494	-4.6534	TRUE	3.48473e-21
CPAR2_600040	11.3937	288.592	-4.66272	TRUE	5.39758e-28
CPAR2_702160	71.4677	1826.02	-4.67527	TRUE	7.58939e-49
CPAR2_405940	15.2809	390.924	-4.67709	TRUE	2.24233e-34
CPAR2_801050	6.54482	169.349	-4.6935	TRUE	4.24612e-18
CPAR2_303760	5.47629	142.089	-4.69745	TRUE	1.06538e-16
CPAR2_207640	9.05446	235.799	-4.70279	TRUE	4.49627e-23
CPAR2_803410	91.193	2425.06	-4.73295	TRUE	3.2835e-41
CPAR2_107210	7.22317	192.436	-4.7356	TRUE	1.56597e-21
CPAR2_109180	2.87428	79.1567	-4.78344	TRUE	8.33833e-10
CPAR2_501710	415.769	11783.5	-4.82484	TRUE	4.57691e-55
CPAR2_601450	2.07647	61.1061	-4.87911	TRUE	1.62606e-07
CPAR2_807630	2.69594	79.9813	-4.89081	TRUE	4.50397e-08
CPAR2_300430	177.722	5289.81	-4.89552	TRUE	5.45494e-82
CPAR2_205670	220.405	6948.79	-4.97853	TRUE	2.78046e-69
CPAR2_401740	5.50339	175.517	-4.99515	TRUE	1.13047e-18
CPAR2_212860	89.0149	2890.39	-5.02108	TRUE	1.08034e-74
CPAR2_204980	4.85683	161.302	-5.05361	TRUE	2.65266e-18
CPAR2_301670	5.74701	192.283	-5.06428	TRUE	2.44469e-06
CPAR2_205890	8.435	302.906	-5.16634	TRUE	1.84907e-30
CPAR2_207080	24.536	957.842	-5.28682	TRUE	5.10417e-66
CPAR2_110080	5.17054	213.616	-5.36856	TRUE	7.94741e-22
CPAR2_402550	2.52554	111.231	-5.46083	TRUE	8.76895e-10
CPAR2_701340	17.2602	772.388	-5.48381	TRUE	2.94721e-55
CPAR2_603240	3.80745	176.803	-5.53717	TRUE	8.4881e-17
CPAR2_105190	4.71352	258.891	-5.7794	TRUE	3.04139e-22
CPAR2_805950	1.94112	113.12	-5.86483	TRUE	2.38308e-10
CPAR2_809030	3.19594	189.118	-5.8869	TRUE	6.65831e-18
CPAR2_401360	1	59.249	-5.88872	TRUE	1.36785e-08
CPAR2_303100	10.1038	601.693	-5.89605	TRUE	1.47051e-39
CPAR2_603600	17.1041	1050.94	-5.9412	TRUE	7.14329e-08
CPAR2_603490	14.2935	946.109	-6.04857	TRUE	3.80565e-52
CPAR2_302060	21.6044	1511.85	-6.12885	TRUE	4.07572e-71
CPAR2_600110	4.85683	369.532	-6.24954	TRUE	5.35315e-28
CPAR2_203160	15.2697	1180.85	-6.27301	TRUE	6.14362e-73
CPAR2_808120	3.95871	340.121	-6.42488	TRUE	7.25054e-23
CPAR2_213940	3.19594	303.271	-6.56823	TRUE	1.47918e-21
CPAR2_802670	6.13875	584.861	-6.57401	TRUE	2.42578e-38
CPAR2_109660	6.72316	1496.94	-7.79866	TRUE	2.47918e-56
CPAR2_700570	3.18799	1143.71	-8.48686	TRUE	1.07531e-35
CPAR2_109610	1.62741	917.662	-9.13924	TRUE	8.61133e-21

## Sheet: C.parapsilosis DEGs 60mpi
id	mean_A_mrn	mean_B_mrn	log2_fc_mrn	DESeq2	DESeq2_adj_pval
CPAR2_703800	3404.51	5.17195	9.36252	TRUE	3.90575e-197
CPAR2_201810	11070.3	28.2123	8.61615	TRUE	1.52311e-204
CPAR2_700020	1028.41	3.52781	8.18743	TRUE	1.99346e-75
CPAR2_700440	430.077	1.91695	7.80964	TRUE	2.23385e-49
CPAR2_301880	1332.4	6.37076	7.70835	TRUE	4.35998e-114
CPAR2_100830	319.324	1.57388	7.66455	TRUE	3.73293e-28
CPAR2_206560	6057.56	32.2412	7.55369	TRUE	1.12395e-215
CPAR2_200650	2315.96	12.6061	7.52135	TRUE	2.6607e-102
CPAR2_402000	1503.3	10.9818	7.09688	TRUE	5.93748e-103
CPAR2_700850	333.403	2.57697	7.01545	TRUE	2.78751e-54
CPAR2_206570	9541.54	75.572	6.98023	TRUE	3.78778e-113
CPAR2_301610	1760.02	14.1372	6.95994	TRUE	2.92029e-114
CPAR2_800950	121.98	1	6.9305	TRUE	9.21925e-16
CPAR2_214150	1230.53	10.6926	6.84652	TRUE	6.78659e-158
CPAR2_403210	1729.28	15.1443	6.83525	TRUE	3.45366e-82
CPAR2_404920	127.377	1.16094	6.77767	TRUE	9.33694e-15
CPAR2_108340	5688.43	61.0521	6.54185	TRUE	4.57278e-108
CPAR2_807040	3026.98	33.782	6.48548	TRUE	2.7981e-84
CPAR2_102590	102.718	1.18213	6.44115	TRUE	8.38697e-15
CPAR2_500780	286.853	3.31672	6.43441	TRUE	6.75373e-09
CPAR2_206990	135.347	1.82215	6.21488	TRUE	1.69252e-26
CPAR2_700380	5593.53	81.0549	6.10872	TRUE	5.94588e-163
CPAR2_701390	609.447	10.1645	5.90589	TRUE	4.78388e-39
CPAR2_404240	979.773	16.5627	5.88643	TRUE	1.4231e-132
CPAR2_406210	1202.47	20.5113	5.87344	TRUE	4.03786e-86
CPAR2_804960	85.7533	1.47908	5.85742	TRUE	4.73574e-19
CPAR2_603360	171.362	2.96617	5.85231	TRUE	5.98925e-40
CPAR2_808370	456.247	8.03271	5.82778	TRUE	9.65343e-30
CPAR2_102600	94.6199	1.68614	5.81034	TRUE	5.69231e-22
CPAR2_503530	714.712	13.7036	5.70473	TRUE	6.90404e-09
CPAR2_100770	96.2323	1.86454	5.68963	TRUE	2.95845e-22
CPAR2_403880	79.8055	1.59508	5.64479	TRUE	1.17659e-18
CPAR2_108230	48.8525	1	5.61036	TRUE	4.86378e-12
CPAR2_701420	2412.08	51.4138	5.55198	TRUE	2.76138e-119
CPAR2_102200	97.9214	2.19015	5.48252	TRUE	2.67563e-22
CPAR2_304270	314.492	7.18203	5.45249	TRUE	8.09965e-61
CPAR2_105530	65.0346	1.50401	5.43432	TRUE	1.65726e-15
CPAR2_803850	405.87	9.52381	5.41334	TRUE	1.53691e-63
CPAR2_502450	40.2514	1	5.33097	TRUE	1.18963e-11
CPAR2_206630	98.8193	2.48709	5.31226	TRUE	1.65027e-20
CPAR2_302130	114.924	3.00737	5.25604	TRUE	3.57084e-30
CPAR2_407260	88.6175	2.35109	5.23619	TRUE	1.25524e-23
CPAR2_105760	2980.14	81.0317	5.20075	TRUE	6.8869e-50
CPAR2_401460	101.357	2.7591	5.1991	TRUE	2.88261e-25
CPAR2_700340	991.214	27.0085	5.19771	TRUE	1.66253e-102
CPAR2_701510	4094.21	112.044	5.19144	TRUE	3.14306e-101
CPAR2_401490	134.368	3.75353	5.16179	TRUE	3.50906e-31
CPAR2_209100	5524.31	154.674	5.15849	TRUE	1.18881e-98
CPAR2_201370	5373.41	158.196	5.08605	TRUE	6.40564e-157
CPAR2_600590	202.422	6.13757	5.04355	TRUE	8.06897e-26
CPAR2_203780	90.2113	2.77776	5.02132	TRUE	9.02427e-22
CPAR2_700290	51.598	1.59389	5.0167	TRUE	5.45509e-13
CPAR2_213380	333.127	10.3706	5.00551	TRUE	8.10539e-53
CPAR2_805340	139.117	4.46206	4.96245	TRUE	2.39683e-30
CPAR2_101170	125.705	4.14885	4.92119	TRUE	3.17844e-31
CPAR2_500320	92.3324	3.05724	4.91654	TRUE	3.30586e-26
CPAR2_808400	29.7623	1	4.89541	TRUE	2.38741e-10
CPAR2_104150	81.2477	2.73791	4.89118	TRUE	4.87119e-22
CPAR2_400790	1188.64	42.1001	4.81934	TRUE	9.34523e-57
CPAR2_800330	66.9517	2.4123	4.79464	TRUE	8.24549e-20
CPAR2_806900	41.6779	1.52401	4.77333	TRUE	1.14325e-12
CPAR2_806940	27.3195	1	4.77186	TRUE	2.96921e-09
CPAR2_802310	143.417	5.29661	4.759	TRUE	1.16542e-29
CPAR2_104630	249.324	9.27657	4.74829	TRUE	2.93375e-52
CPAR2_702970	29.2102	1.09107	4.74266	TRUE	2.73749e-08
CPAR2_203580	797.086	29.8066	4.74103	TRUE	2.81717e-48
CPAR2_405650	30.247	1.136	4.73475	TRUE	3.10036e-08
CPAR2_204220	110.474	4.20007	4.71715	TRUE	1.30517e-22
CPAR2_211270	330.122	13.028	4.66331	TRUE	2.77146e-34
CPAR2_301130	43.5774	1.72734	4.65695	TRUE	1.54769e-12
CPAR2_400510	197.087	7.83918	4.65199	TRUE	1.7928e-30
CPAR2_807700	156.294	6.27345	4.63886	TRUE	5.50763e-06
CPAR2_500680.1	163.501	6.74267	4.59984	TRUE	2.63887e-27
CPAR2_102620	24.1229	1	4.59233	TRUE	2.47241e-09
CPAR2_806140	294.161	12.3579	4.5731	TRUE	2.93824e-43
CPAR2_106970	31.7448	1.34307	4.56291	TRUE	5.75451e-08
CPAR2_500330	686.673	29.6262	4.53468	TRUE	2.86146e-18
CPAR2_700100	183.19	8.08136	4.5026	TRUE	1.05265e-40
CPAR2_203270	599.732	26.7632	4.486	TRUE	1.34035e-35
CPAR2_600160	138.899	6.29613	4.46343	TRUE	2.73909e-35
CPAR2_400230	153.883	7.12945	4.4319	TRUE	6.94671e-33
CPAR2_403470	239.996	11.1318	4.43025	TRUE	1.94412e-53
CPAR2_103320	31.8369	1.47908	4.42793	TRUE	8.664e-11
CPAR2_807230	787.423	37.1612	4.40527	TRUE	2.3347e-51
CPAR2_701500	178.51	8.52039	4.38894	TRUE	4.9696e-30
CPAR2_203450	60.4459	2.93631	4.36357	TRUE	1.10946e-19
CPAR2_407870	187.498	9.42005	4.315	TRUE	2.93012e-35
CPAR2_704260	454.259	22.8626	4.31245	TRUE	3.65147e-23
CPAR2_204340	45.758	2.3911	4.25828	TRUE	1.4901e-15
CPAR2_101890	67.4643	3.53003	4.25637	TRUE	8.92642e-15
CPAR2_603050	127.828	6.69264	4.25549	TRUE	3.83117e-23
CPAR2_500770	40.4711	2.12283	4.25283	TRUE	7.80436e-11
CPAR2_807080	127.67	6.69667	4.25283	TRUE	3.14199e-32
CPAR2_807890	21.2697	1.136	4.22676	TRUE	0.00666812
CPAR2_211260	136.13	7.39148	4.20298	TRUE	3.31545e-30
CPAR2_402640	126.374	6.86865	4.20152	TRUE	3.07539e-30
CPAR2_601520	39.5124	2.16896	4.18723	TRUE	3.38748e-10
CPAR2_702930	169.884	9.46753	4.16542	TRUE	3.73556e-37
CPAR2_805760	193.461	11.143	4.11783	TRUE	6.2125e-29
CPAR2_503950	438.387	25.2584	4.11737	TRUE	1.98344e-44
CPAR2_202920	181.977	10.5765	4.10483	TRUE	2.54858e-32
CPAR2_102420	35.1067	2.05041	4.09776	TRUE	2.13092e-10
CPAR2_102140	70.2522	4.16393	4.07653	TRUE	4.93564e-19
CPAR2_201010	955.333	56.6261	4.07646	TRUE	6.47688e-55
CPAR2_204090	74.1175	4.40205	4.07357	TRUE	9.32654e-15
CPAR2_401840	43.7843	2.6019	4.07277	TRUE	6.98035e-14
CPAR2_301340	321.598	19.2251	4.0642	TRUE	4.28427e-58
CPAR2_209770	649.966	38.9918	4.05912	TRUE	3.01609e-72
CPAR2_102150	56.244	3.38166	4.0559	TRUE	1.53504e-08
CPAR2_100080	237.724	14.3379	4.05138	TRUE	2.33304e-36
CPAR2_804750	403.643	24.602	4.03623	TRUE	5.2669e-54
CPAR2_704070	462.327	28.3362	4.0282	TRUE	1.55152e-58
CPAR2_801720	1113.52	68.4495	4.02394	TRUE	1.26097e-105
CPAR2_201160	17.4429	1.09107	3.99883	TRUE	2.31572e-06
CPAR2_802710	291.891	18.2829	3.99686	TRUE	1.96936e-30
CPAR2_701230	419.437	26.7478	3.97096	TRUE	4.75246e-36
CPAR2_400770	2483.38	158.641	3.96847	TRUE	2.97186e-35
CPAR2_208910	23.746	1.59015	3.90045	TRUE	1.06104e-06
CPAR2_500580	69.8347	4.70153	3.89274	TRUE	2.64043e-14
CPAR2_109380	130.184	8.79121	3.88834	TRUE	8.54721e-26
CPAR2_203440	45.7374	3.14338	3.86299	TRUE	4.34182e-12
CPAR2_107460	373.163	25.6565	3.86241	TRUE	8.76504e-52
CPAR2_806910	189.763	13.2043	3.84512	TRUE	4.37466e-26
CPAR2_100460	74.4728	5.21418	3.8362	TRUE	6.08702e-10
CPAR2_807600	483.674	33.9624	3.83202	TRUE	7.76545e-34
CPAR2_400130	1174.9	82.5348	3.83139	TRUE	1.65056e-69
CPAR2_302140	5081.05	358.626	3.82458	TRUE	4.04742e-57
CPAR2_107030	476.402	34.2087	3.79974	TRUE	1.72372e-56
CPAR2_602410	137.078	9.99274	3.77797	TRUE	1.04946e-29
CPAR2_400420	15.3633	1.136	3.75745	TRUE	5.77802e-06
CPAR2_601270	123.572	9.17925	3.75083	TRUE	3.47146e-24
CPAR2_600600	182.196	13.5499	3.74914	TRUE	3.14778e-18
CPAR2_806920	622.929	46.9625	3.72949	TRUE	2.10565e-53
CPAR2_500350	246.976	18.6541	3.7268	TRUE	3.12491e-16
CPAR2_211560	1188.4	90.203	3.7197	TRUE	2.18675e-37
CPAR2_806240	358.845	27.348	3.71385	TRUE	1.83354e-33
CPAR2_601530	633.485	48.4039	3.71012	TRUE	3.08871e-25
CPAR2_806190	22.8982	1.75109	3.70891	TRUE	5.13361e-07
CPAR2_103080	74.4163	5.73105	3.69875	TRUE	6.02744e-12
CPAR2_204620	71.5058	5.60744	3.67265	TRUE	1.60481e-13
CPAR2_805040	878.311	70.0052	3.6492	TRUE	3.20725e-36
CPAR2_102570	80.6494	6.48795	3.63583	TRUE	1.16427e-08
CPAR2_205450	39.9536	3.23325	3.62727	TRUE	4.12032e-11
CPAR2_600920	16.8078	1.36308	3.62419	TRUE	4.50255e-06
CPAR2_703940	1387.21	112.836	3.61988	TRUE	5.16123e-33
CPAR2_405780	557.057	45.3278	3.61936	TRUE	7.61173e-37
CPAR2_808410	82.2936	6.75623	3.60649	TRUE	1.67833e-09
CPAR2_102610	2605.44	214.334	3.6036	TRUE	1.2462e-68
CPAR2_804230	161.511	13.339	3.59792	TRUE	1.93757e-31
CPAR2_801840	137.874	11.4439	3.5907	TRUE	5.1514e-17
CPAR2_600940	74.4054	6.19385	3.5865	TRUE	4.86264e-18
CPAR2_110090	217.656	18.1607	3.58315	TRUE	1.97855e-26
CPAR2_106560	4175.01	353.882	3.56044	TRUE	2.57836e-52
CPAR2_301000	75.848	6.46824	3.55167	TRUE	1.02627e-15
CPAR2_201290	1541.41	131.519	3.5509	TRUE	1.29683e-39
CPAR2_600660	140.673	12.0126	3.54972	TRUE	3.62006e-30
CPAR2_402730	16.4803	1.41294	3.54397	TRUE	0.000152701
CPAR2_805920	406.606	35.2848	3.52651	TRUE	4.39218e-37
CPAR2_603150	1069.21	94.2477	3.50395	TRUE	2.21427e-67
CPAR2_704370	220.456	19.6664	3.48669	TRUE	4.34128e-26
CPAR2_402470	32.5195	2.91376	3.48035	TRUE	3.35183e-07
CPAR2_101260	44.3047	4.00927	3.46605	TRUE	4.78857e-13
CPAR2_803380	13.7616	1.252	3.45834	TRUE	4.32536e-05
CPAR2_213230	22.8586	2.09789	3.44572	TRUE	2.19409e-07
CPAR2_103330	17.5913	1.63509	3.42742	TRUE	9.93627e-06
CPAR2_100930	65.2033	6.11264	3.41508	TRUE	8.30995e-07
CPAR2_503800	1785.31	167.865	3.4108	TRUE	1.01238e-44
CPAR2_402010	45.1317	4.24994	3.40863	TRUE	4.09311e-10
CPAR2_204330	2403.28	226.809	3.40546	TRUE	1.02265e-62
CPAR2_802220	269.04	25.3957	3.40516	TRUE	1.93354e-38
CPAR2_406890	13.1739	1.2732	3.37115	TRUE	0.000366439
CPAR2_406690	320.965	31.4609	3.35078	TRUE	5.50378e-26
CPAR2_207810	527.49	52.2547	3.33551	TRUE	6.18546e-39
CPAR2_700950	153.705	15.3178	3.32688	TRUE	6.62803e-19
CPAR2_301440	792.262	79.0944	3.32433	TRUE	1.11176e-46
CPAR2_502460	2122.34	215.666	3.29878	TRUE	5.61101e-33
CPAR2_201190	30.1303	3.09232	3.28445	TRUE	1.26978e-07
CPAR2_212260	67.3633	6.92477	3.28212	TRUE	1.93703e-11
CPAR2_301150	1947.05	200.813	3.27737	TRUE	3.54467e-61
CPAR2_403960	484.627	49.9968	3.27697	TRUE	5.60994e-31
CPAR2_403160	189.243	19.5283	3.2766	TRUE	3.30131e-18
CPAR2_100290	656.468	67.8439	3.27444	TRUE	6.19402e-37
CPAR2_702100	30.721	3.19205	3.26667	TRUE	2.08863e-09
CPAR2_402150	26.903	2.8015	3.2635	TRUE	3.34556e-08
CPAR2_203940	42.4882	4.42969	3.26179	TRUE	3.16555e-10
CPAR2_200890	14.5886	1.52401	3.2589	TRUE	5.37908e-05
CPAR2_407390	687.629	71.8422	3.25873	TRUE	1.01675e-31
CPAR2_405150	291.12	30.5007	3.2547	TRUE	8.61876e-33
CPAR2_103310	11.6948	1.22707	3.25257	TRUE	0.000594188
CPAR2_302890	171.876	18.1535	3.24305	TRUE	1.40303e-16
CPAR2_104530	55.3714	5.86437	3.23909	TRUE	9.25595e-14
CPAR2_807520	31.9863	3.40911	3.22999	TRUE	3.17528e-06
CPAR2_502310	480.587	51.3293	3.22694	TRUE	2.80763e-44
CPAR2_205440	263.1	28.1386	3.22499	TRUE	8.23287e-22
CPAR2_502870	819.985	88.3608	3.21412	TRUE	3.195e-26
CPAR2_406820	303.568	32.8614	3.20755	TRUE	6.18592e-20
CPAR2_107600	159.003	17.302	3.20004	TRUE	2.43443e-15
CPAR2_105680	26.7981	2.94124	3.18764	TRUE	1.15036e-07
CPAR2_700010	30.6497	3.36926	3.18537	TRUE	2.95878e-07
CPAR2_407240	22.7883	2.51203	3.18137	TRUE	1.02803e-05
CPAR2_205090	12.8771	1.43414	3.16655	TRUE	0.000103459
CPAR2_805410	24.6355	2.75656	3.1598	TRUE	6.54919e-07
CPAR2_406510	146.814	16.4902	3.15431	TRUE	2.73381e-26
CPAR2_503570	79.6717	8.9659	3.15155	TRUE	1.47559e-15
CPAR2_701900	126.553	14.2722	3.14846	TRUE	1.70236e-21
CPAR2_802700	115.822	13.1714	3.13642	TRUE	1.19004e-16
CPAR2_213530	919.788	104.802	3.13364	TRUE	7.24831e-30
CPAR2_807200	227.067	25.9835	3.12745	TRUE	2.88475e-30
CPAR2_201200	945.68	108.266	3.12677	TRUE	1.29467e-37
CPAR2_403190	158.097	18.114	3.12563	TRUE	2.62212e-11
CPAR2_205500	292.261	33.7589	3.11392	TRUE	1.91466e-22
CPAR2_103610	103.024	11.9266	3.11073	TRUE	4.41205e-15
CPAR2_802260	8.61298	1	3.10651	TRUE	0.00036851
CPAR2_207130	28.6424	3.32551	3.1065	TRUE	1.7377e-05
CPAR2_107990	36.9627	4.30979	3.10038	TRUE	2.57798e-08
CPAR2_109910	104.73	12.2945	3.09059	TRUE	5.00756e-19
CPAR2_202520	110.408	12.9734	3.08922	TRUE	2.85212e-13
CPAR2_404200	260.099	30.7286	3.0814	TRUE	1.23372e-22
CPAR2_704270	130.878	15.6194	3.06682	TRUE	3.91389e-18
CPAR2_702540	13.9496	1.66495	3.06667	TRUE	4.43387e-05
CPAR2_404210	250.573	29.9323	3.06546	TRUE	6.15756e-32
CPAR2_702980	415.331	49.6759	3.06364	TRUE	4.53815e-32
CPAR2_213220	8.3459	1	3.06107	TRUE	6.85489e-05
CPAR2_801850	5181.64	625.582	3.05014	TRUE	1.78619e-56
CPAR2_602740	11.0953	1.34307	3.04634	TRUE	0.000232927
CPAR2_203710	51.9166	6.28866	3.04537	TRUE	1.21141e-10
CPAR2_207860	372.949	45.2021	3.04452	TRUE	1.59771e-27
CPAR2_502850	66.2205	8.05014	3.04019	TRUE	2.08986e-10
CPAR2_208530	34.888	4.25113	3.03681	TRUE	2.34826e-06
CPAR2_209460	121.298	14.7984	3.03504	TRUE	1.30502e-14
CPAR2_212150	373.986	45.7191	3.03212	TRUE	1.51965e-41
CPAR2_302770	21.5141	2.64175	3.02572	TRUE	0.000195519
CPAR2_300730	91.6277	11.2578	3.02486	TRUE	3.81036e-09
CPAR2_110060	78.3639	9.66696	3.01906	TRUE	1.37067e-13
CPAR2_109460	26.5488	3.27819	3.01767	TRUE	0.000156731
CPAR2_204210	30.2006	3.73472	3.01551	TRUE	9.30696e-07
CPAR2_404910	10.6481	1.32188	3.00994	TRUE	0.00215609
CPAR2_407910	330.527	41.4266	2.99614	TRUE	1.25523e-23
CPAR2_503040	1498.45	188.422	2.99143	TRUE	8.8476e-15
CPAR2_700450	3411.8	430.275	2.9872	TRUE	9.39086e-37
CPAR2_101510	516.941	65.2755	2.98539	TRUE	4.7141e-24
CPAR2_403560	221.972	28.0337	2.98514	TRUE	4.65823e-18
CPAR2_207520	204.812	25.8684	2.98504	TRUE	5.12984e-15
CPAR2_701220	343.415	43.4098	2.98386	TRUE	1.50412e-39
CPAR2_600450	743.01	94.0004	2.98264	TRUE	4.22243e-25
CPAR2_808250	461.175	58.5967	2.97642	TRUE	3.11454e-25
CPAR2_209810	72.6475	9.28269	2.9683	TRUE	3.30052e-12
CPAR2_202450	647.437	83.5541	2.95396	TRUE	8.11658e-33
CPAR2_808330	19.2554	2.4859	2.95342	TRUE	4.05569e-06
CPAR2_110430	25.9493	3.36926	2.94519	TRUE	3.66048e-05
CPAR2_101910	129.464	16.8846	2.93876	TRUE	1.40195e-10
CPAR2_204290	62.3136	8.13883	2.93665	TRUE	1.59494e-11
CPAR2_800410	56.7466	7.43387	2.93235	TRUE	2.47927e-12
CPAR2_206000	224	29.5044	2.92449	TRUE	4.70377e-18
CPAR2_210100	176.98	23.3392	2.92276	TRUE	3.12848e-18
CPAR2_407750	1045.8	139.256	2.9088	TRUE	5.4772e-44
CPAR2_203550	308.619	41.1923	2.90538	TRUE	9.85989e-24
CPAR2_501210	35.5104	4.76767	2.89689	TRUE	4.25549e-08
CPAR2_803090	119.269	16.1185	2.88743	TRUE	1.43419e-13
CPAR2_503880	110.304	14.9628	2.88203	TRUE	2.60979e-11
CPAR2_503860	2338.59	318.047	2.87832	TRUE	3.88143e-16
CPAR2_804570	11.0211	1.49908	2.87812	TRUE	0.00244965
CPAR2_801770	141.927	19.3712	2.87316	TRUE	2.52888e-18
CPAR2_208770	68.2556	9.31899	2.8727	TRUE	7.27748e-11
CPAR2_210670	489.63	67.0502	2.86838	TRUE	5.64921e-37
CPAR2_303130	371.1	50.896	2.86618	TRUE	1.14957e-28
CPAR2_703530	159.007	21.8984	2.8602	TRUE	4.271e-22
CPAR2_302910	86.6644	12.141	2.83555	TRUE	7.19366e-14
CPAR2_504210	17.8149	2.50217	2.83183	TRUE	3.31893e-05
CPAR2_806310	40.166	5.65476	2.82844	TRUE	3.75571e-05
CPAR2_602060	319.673	45.3025	2.81894	TRUE	1.17595e-14
CPAR2_300770	11.0161	1.56895	2.81175	TRUE	0.00200909
CPAR2_301760	27.1623	3.89566	2.80167	TRUE	8.63429e-06
CPAR2_407230	10.6876	1.54402	2.79118	TRUE	0.00279426
CPAR2_808390	15.0616	2.18403	2.78581	TRUE	7.95347e-05
CPAR2_205350	254.859	37.0079	2.7838	TRUE	2.58612e-21
CPAR2_104560	67.394	9.79089	2.78311	TRUE	5.18334e-10
CPAR2_700120	29.7315	4.33981	2.77629	TRUE	1.12027e-05
CPAR2_601180	224.337	32.816	2.7732	TRUE	1.6673e-19
CPAR2_207540	44.2482	6.47691	2.77224	TRUE	3.18307e-07
CPAR2_205680	21.1588	3.09725	2.7722	TRUE	0.000141488
CPAR2_104540	7.75917	1.136	2.77193	TRUE	0.00481929
CPAR2_407270	42.0816	6.16743	2.77045	TRUE	4.70866e-07
CPAR2_702760	500.177	73.3227	2.77011	TRUE	1.8409e-38
CPAR2_500390	3003.12	442.187	2.76373	TRUE	2.27994e-39
CPAR2_402080	248.246	36.5754	2.76282	TRUE	3.07542e-20
CPAR2_204840	10.7975	1.59389	2.76008	TRUE	0.000537983
CPAR2_700840	7.86016	1.16094	2.75927	TRUE	0.00189255
CPAR2_213050	9.68545	1.43414	2.75564	TRUE	0.00104281
CPAR2_102760	61.3569	9.11804	2.75043	TRUE	4.36723e-07
CPAR2_300190	488.044	73.2612	2.73589	TRUE	1.32475e-36
CPAR2_803110	369.935	55.8663	2.72722	TRUE	8.7087e-23
CPAR2_403600	1596.13	241.061	2.72711	TRUE	9.25344e-33
CPAR2_108520	206.962	31.2978	2.72523	TRUE	1.63224e-19
CPAR2_802350	426.031	64.5718	2.72198	TRUE	9.96149e-33
CPAR2_800020	695.332	105.989	2.71379	TRUE	3.0305e-31
CPAR2_106930	52.3766	8.0018	2.71053	TRUE	1.47737e-06
CPAR2_805630	26.9811	4.13407	2.70632	TRUE	0.000823752
CPAR2_106080	800.34	123.16	2.70008	TRUE	2.39737e-31
CPAR2_201150	21.7851	3.36926	2.69284	TRUE	1.85215e-05
CPAR2_809010	8.49923	1.32188	2.68475	TRUE	0.00411204
CPAR2_200120	1233.92	192.419	2.68093	TRUE	9.15388e-33
CPAR2_600710	13.9891	2.18268	2.68013	TRUE	0.00222649
CPAR2_801780	21.1945	3.35673	2.65856	TRUE	0.000117059
CPAR2_501220	67.3643	10.6751	2.65773	TRUE	2.89331e-06
CPAR2_109930	278.691	44.39	2.65036	TRUE	1.86686e-15
CPAR2_207600	33.9878	5.4226	2.64796	TRUE	0.000889068
CPAR2_702090	371.24	59.7027	2.63648	TRUE	1.30692e-24
CPAR2_702570	6.1614	1	2.62326	TRUE	0.00205409
CPAR2_204430	81.9502	13.3536	2.61752	TRUE	1.76157e-09
CPAR2_201800	108.33	17.6966	2.61389	TRUE	4.05307e-16
CPAR2_208080	55.86	9.13683	2.61205	TRUE	2.05259e-06
CPAR2_105540	134.543	22.2617	2.59543	TRUE	2.61294e-17
CPAR2_803190	10.9815	1.81722	2.59527	TRUE	0.00144807
CPAR2_207090	259.559	43.0084	2.59337	TRUE	1.04307e-12
CPAR2_601160	31.9507	5.35273	2.5775	TRUE	3.01395e-05
CPAR2_807950	849.144	142.608	2.57395	TRUE	1.14957e-28
CPAR2_302810	39.7833	6.71549	2.5666	TRUE	4.13686e-06
CPAR2_700090	97.6559	16.5051	2.56479	TRUE	1.16106e-11
CPAR2_107450	21.2559	3.60992	2.55782	TRUE	0.000252562
CPAR2_102430	115.115	19.5665	2.55662	TRUE	6.72945e-13
CPAR2_804070	68.607	11.6648	2.55619	TRUE	3.98921e-09
CPAR2_214080	268.911	45.779	2.55437	TRUE	1.17383e-19
CPAR2_102560	47.2737	8.07356	2.54976	TRUE	6.19878e-05
CPAR2_106620	116.964	19.9809	2.54937	TRUE	4.15613e-11
CPAR2_405640	513.202	87.7143	2.54864	TRUE	1.48113e-23
CPAR2_804600	197.653	33.7946	2.54811	TRUE	1.97192e-22
CPAR2_100350	12.6496	2.16284	2.54809	TRUE	0.00277676
CPAR2_808880	175.093	30.0056	2.54482	TRUE	2.02665e-15
CPAR2_301940	10.7272	1.84215	2.54181	TRUE	0.00242976
CPAR2_103840	82.1165	14.1781	2.53401	TRUE	3.265e-09
CPAR2_100850	13.4024	2.32497	2.52721	TRUE	0.0043886
CPAR2_201990	316.3	54.8985	2.52646	TRUE	4.03961e-21
CPAR2_203770	9.68545	1.68241	2.52529	TRUE	0.00476762
CPAR2_103390	22.9021	3.98808	2.52171	TRUE	8.56525e-05
CPAR2_406100	86.693	15.124	2.51908	TRUE	1.54129e-08
CPAR2_801620	59.6444	10.413	2.51801	TRUE	2.47894e-07
CPAR2_407220	24.1893	4.23499	2.51394	TRUE	3.08934e-05
CPAR2_300670	11.0518	1.93815	2.51153	TRUE	0.00448616
CPAR2_800610	94.8699	16.6626	2.50933	TRUE	3.01347e-09
CPAR2_108610	169.812	29.831	2.50905	TRUE	1.26438e-18
CPAR2_406450	31.6836	5.58743	2.50348	TRUE	1.56962e-06
CPAR2_300200	28.8025	5.08207	2.50271	TRUE	4.18242e-05
CPAR2_212370	19.9598	3.52646	2.50081	TRUE	0.00012249
CPAR2_800920	96.1352	17.0283	2.49713	TRUE	5.54796e-09
CPAR2_109870	316.694	56.2268	2.49376	TRUE	4.64799e-15
CPAR2_801070	90.1786	16.0164	2.49324	TRUE	1.77747e-11
CPAR2_806420	430.125	76.534	2.49058	TRUE	7.82625e-17
CPAR2_800760	14.3215	2.54949	2.4899	TRUE	0.000438861
CPAR2_102920	108.118	19.2546	2.48933	TRUE	5.63399e-09
CPAR2_101670	8073.01	1437.98	2.48906	TRUE	3.90986e-35
CPAR2_400960	81.4684	14.5179	2.48841	TRUE	1.6137e-10
CPAR2_101330	1091.24	195.25	2.48257	TRUE	1.30693e-31
CPAR2_107500	400.09	71.8293	2.47768	TRUE	1.51241e-07
CPAR2_405000	631.084	113.406	2.47634	TRUE	1.28171e-36
CPAR2_208100	112.288	20.202	2.47464	TRUE	1.66811e-08
CPAR2_301210	64.5972	11.6285	2.4738	TRUE	2.96876e-08
CPAR2_402630	414.005	74.6378	2.47167	TRUE	1.95641e-20
CPAR2_209790	309.671	56.3469	2.45833	TRUE	4.58794e-20
CPAR2_406905	6.71742	1.22707	2.45269	TRUE	0.00831972
CPAR2_503840	27.1306	4.97474	2.44723	TRUE	6.24121e-05
CPAR2_600910	5.45206	1	2.4468	TRUE	0.00385843
CPAR2_109500	222.642	40.8548	2.44615	TRUE	7.58842e-18
CPAR2_701190	92.2425	17.0506	2.43561	TRUE	4.99814e-12
CPAR2_301450	11.4673	2.12028	2.43519	TRUE	0.00422052
CPAR2_702750	116.161	21.4785	2.43516	TRUE	3.57891e-14
CPAR2_806880	21.4053	3.96553	2.43238	TRUE	7.43987e-05
CPAR2_807870	349.014	64.8153	2.42888	TRUE	7.80391e-27
CPAR2_207000	62.0426	11.5461	2.42585	TRUE	4.04233e-08
CPAR2_406200	18.2611	3.39912	2.42554	TRUE	0.000410803
CPAR2_203890	99.9849	18.6972	2.41889	TRUE	6.46372e-13
CPAR2_501780	17.2589	3.22816	2.41855	TRUE	0.00560169
CPAR2_407480	67.104	12.5864	2.41454	TRUE	2.4137e-09
CPAR2_404830	123.314	23.1538	2.41301	TRUE	6.00939e-15
CPAR2_212960	115.755	21.7863	2.40958	TRUE	2.14757e-12
CPAR2_805430	88.9192	16.8218	2.40217	TRUE	1.84047e-09
CPAR2_301310	53.7262	10.1737	2.40079	TRUE	3.84417e-09
CPAR2_201170	221.99	42.0716	2.39958	TRUE	4.64407e-14
CPAR2_405180	200.897	38.2736	2.39203	TRUE	1.11935e-19
CPAR2_401110	69.8128	13.3297	2.38885	TRUE	1.69464e-06
CPAR2_213510	75.0781	14.3469	2.38765	TRUE	1.85826e-06
CPAR2_804840	113.409	21.6988	2.38585	TRUE	4.30419e-10
CPAR2_403180	2346.6	450.606	2.38063	TRUE	1.44358e-08
CPAR2_106500	751.885	144.534	2.37911	TRUE	1.45746e-18
CPAR2_804590	1425.1	276.071	2.36795	TRUE	1.44556e-30
CPAR2_204100	117.104	22.8069	2.36025	TRUE	5.90251e-10
CPAR2_105480	264.451	51.519	2.35982	TRUE	6.87237e-19
CPAR2_302820	17.1847	3.34806	2.35972	TRUE	0.000677326
CPAR2_106920	28.1684	5.49756	2.35721	TRUE	1.10298e-05
CPAR2_302790	29.5821	5.81689	2.34641	TRUE	4.62265e-05
CPAR2_210390	150.578	29.6459	2.34461	TRUE	2.06444e-09
CPAR2_702640	15.1051	2.97751	2.34285	TRUE	0.00188717
CPAR2_806780	77.7475	15.4262	2.33341	TRUE	6.61063e-10
CPAR2_802980	69.8201	13.8643	2.33226	TRUE	5.24998e-07
CPAR2_601230	91.9989	18.3278	2.32758	TRUE	3.34568e-09
CPAR2_703210	30.9524	6.16892	2.32696	TRUE	1.2587e-05
CPAR2_806540	60.1746	12.0137	2.32447	TRUE	1.52566e-05
CPAR2_808070	23.4581	4.69406	2.32118	TRUE	0.000489604
CPAR2_602940	213.118	42.7363	2.31812	TRUE	8.77546e-14
CPAR2_701520	466.385	94.1958	2.30779	TRUE	1.00708e-24
CPAR2_208590	967.337	195.447	2.30724	TRUE	6.40059e-21
CPAR2_200820	21.5498	4.37116	2.30159	TRUE	0.000539365
CPAR2_205280	433.42	88.0248	2.29979	TRUE	1.99664e-25
CPAR2_701130	60.6099	12.3232	2.29818	TRUE	6.91451e-06
CPAR2_201020	307.161	62.5033	2.29699	TRUE	3.00867e-14
CPAR2_800380	108.096	22.0649	2.29249	TRUE	2.40458e-08
CPAR2_601790	333.764	68.2668	2.28957	TRUE	2.7853e-16
CPAR2_700430	216.058	44.2744	2.28687	TRUE	5.42365e-15
CPAR2_400050	52.4747	10.7662	2.28511	TRUE	3.70585e-07
CPAR2_800160	92.6965	19.0616	2.28185	TRUE	7.37764e-13
CPAR2_203880	381.192	78.7265	2.2756	TRUE	7.77007e-20
CPAR2_406770	243.919	50.7263	2.2656	TRUE	5.48688e-11
CPAR2_105130	799.199	167.053	2.25825	TRUE	8.46276e-19
CPAR2_103620	127.565	26.7765	2.25219	TRUE	2.70318e-12
CPAR2_402140	59.5228	12.5051	2.25092	TRUE	7.94697e-07
CPAR2_104620	294.589	62.0445	2.24733	TRUE	2.74966e-12
CPAR2_806930	15.2456	3.21206	2.24683	TRUE	0.00101786
CPAR2_403920	71.0386	14.9953	2.24409	TRUE	4.32948e-07
CPAR2_100090	565.638	119.465	2.24329	TRUE	2.09339e-20
CPAR2_203280	28.0497	5.94558	2.23809	TRUE	6.81459e-05
CPAR2_207750	53.182	11.298	2.23487	TRUE	1.1641e-06
CPAR2_804050	42.8334	9.12056	2.23154	TRUE	5.05044e-06
CPAR2_804850	93.0992	19.8278	2.23125	TRUE	2.50722e-11
CPAR2_603250	9.50142	2.02429	2.23073	TRUE	0.00980139
CPAR2_703710	907.111	193.971	2.22544	TRUE	3.52974e-24
CPAR2_800860	625.139	133.747	2.22467	TRUE	1.28266e-26
CPAR2_600870	1234.12	265.128	2.21872	TRUE	7.74751e-23
CPAR2_200580	1119.62	241.115	2.21522	TRUE	3.61621e-19
CPAR2_702480	53.1843	11.4924	2.21032	TRUE	0.000105842
CPAR2_102130	583.334	126.067	2.21013	TRUE	1.52205e-13
CPAR2_503690	998.759	215.979	2.20924	TRUE	2.39869e-15
CPAR2_402270	109.228	23.6487	2.20751	TRUE	3.40161e-07
CPAR2_407280	134.17	29.1098	2.20448	TRUE	1.09143e-05
CPAR2_407290	57.5075	12.4892	2.20307	TRUE	3.21636e-06
CPAR2_101770	177.941	38.7063	2.20075	TRUE	1.76117e-16
CPAR2_100740	64.0412	13.9637	2.19732	TRUE	3.37904e-07
CPAR2_210080	492.322	107.635	2.19346	TRUE	2.01564e-16
CPAR2_500590	78.5836	17.231	2.18922	TRUE	2.26064e-07
CPAR2_303800	41.6612	9.16431	2.18461	TRUE	2.8073e-06
CPAR2_109210	229.643	50.5881	2.18252	TRUE	6.9895e-14
CPAR2_302780	16.1468	3.55751	2.18231	TRUE	0.00405042
CPAR2_808560	96.4707	21.3547	2.17554	TRUE	3.76616e-08
CPAR2_109270	61.3885	13.5956	2.17483	TRUE	0.000301713
CPAR2_406040	81.5902	18.1858	2.16558	TRUE	4.16728e-09
CPAR2_102400	26.4569	5.89929	2.16503	TRUE	9.60304e-05
CPAR2_804560	292.275	65.7684	2.15186	TRUE	1.40177e-18
CPAR2_101490	166.072	37.4923	2.14714	TRUE	2.72175e-10
CPAR2_102580	22.3422	5.05476	2.14406	TRUE	0.00164395
CPAR2_106800	143.646	32.5405	2.14221	TRUE	7.22093e-11
CPAR2_702730	17.8417	4.04793	2.14	TRUE	0.00289854
CPAR2_804430	36.4384	8.27245	2.13907	TRUE	9.08159e-06
CPAR2_801010	46.0636	10.4592	2.13885	TRUE	4.71959e-05
CPAR2_209970	67.0616	15.2487	2.1368	TRUE	2.07808e-06
CPAR2_209060	1012.69	231.051	2.13191	TRUE	1.91126e-20
CPAR2_106260	410.308	94.102	2.12441	TRUE	7.51023e-16
CPAR2_700920	37.7077	8.70285	2.1153	TRUE	1.1066e-05
CPAR2_204280	12.9117	3.00125	2.10504	TRUE	0.00532438
CPAR2_107250	238.273	55.4909	2.10229	TRUE	2.77813e-10
CPAR2_102930	142.066	33.113	2.10109	TRUE	5.59319e-11
CPAR2_109920	482.194	112.486	2.09987	TRUE	1.03628e-07
CPAR2_303530	2605.57	610.06	2.09457	TRUE	7.22672e-22
CPAR2_402070	40.7905	9.55083	2.09453	TRUE	0.00252138
CPAR2_101030	113.303	26.6504	2.08795	TRUE	3.13588e-10
CPAR2_808920	420.844	99.0446	2.08713	TRUE	1.7259e-15
CPAR2_206840	115.254	27.1328	2.08671	TRUE	1.11426e-06
CPAR2_109390	37.9263	8.94246	2.08446	TRUE	4.44939e-05
CPAR2_302730	103.859	24.6424	2.07542	TRUE	2.40553e-08
CPAR2_603790	14.0979	3.35044	2.07306	TRUE	0.00427841
CPAR2_202120	121.265	28.8827	2.06988	TRUE	2.80861e-09
CPAR2_602420	793.589	189.088	2.06934	TRUE	2.03774e-15
CPAR2_801710	201.27	47.9977	2.06809	TRUE	2.07739e-13
CPAR2_403610	55.3852	13.2464	2.0639	TRUE	4.28712e-05
CPAR2_108690	408.591	97.7529	2.06345	TRUE	2.53117e-13
CPAR2_407030	109.336	26.2939	2.05598	TRUE	5.58401e-08
CPAR2_211280	100.602	24.209	2.05505	TRUE	1.67858e-10
CPAR2_106900	292.668	70.6787	2.04992	TRUE	3.0599e-13
CPAR2_204270	210.299	50.923	2.04605	TRUE	1.26573e-08
CPAR2_210420	1055.17	255.881	2.04393	TRUE	2.29184e-23
CPAR2_212020	83.1135	20.2217	2.03918	TRUE	2.10073e-06
CPAR2_602220	49.1029	11.9479	2.03906	TRUE	2.10073e-06
CPAR2_703790	290.8	70.8116	2.03797	TRUE	1.01142e-15
CPAR2_300020	40.7845	9.94406	2.03611	TRUE	6.2611e-06
CPAR2_200520	54.9619	13.4076	2.03538	TRUE	0.000387181
CPAR2_207380	89.0865	21.7414	2.03477	TRUE	1.0836e-07
CPAR2_406440	55.9045	13.7317	2.02545	TRUE	6.63659e-05
CPAR2_207780	3255.01	800.546	2.02361	TRUE	1.62438e-20
CPAR2_300680	14.5095	3.57394	2.02141	TRUE	0.00855419
CPAR2_808550	69.722	17.1923	2.01985	TRUE	4.06741e-06
CPAR2_110400	639.853	158.038	2.01747	TRUE	2.64531e-15
CPAR2_102250	342.814	84.7077	2.01686	TRUE	7.72058e-11
CPAR2_302740	27.6124	6.85728	2.00961	TRUE	0.00262882
CPAR2_401830	386.075	95.9769	2.00812	TRUE	8.22963e-16
CPAR2_209550	63.5097	15.8042	2.00667	TRUE	1.50718e-06
CPAR2_301430	216.351	53.8989	2.00504	TRUE	3.20433e-15
CPAR2_203730	433.818	108.082	2.00496	TRUE	4.89539e-20
CPAR2_205820	527.29	131.381	2.00484	TRUE	3.00577e-07
CPAR2_101360	119.813	29.9335	2.00095	TRUE	9.78767e-11
CPAR2_103410	269.932	67.8755	1.99163	TRUE	4.20697e-18
CPAR2_203700	15.1051	3.79966	1.99109	TRUE	0.00544286
CPAR2_102370	117.489	29.621	1.98783	TRUE	6.80771e-09
CPAR2_104360	17.5874	4.44206	1.98524	TRUE	0.00284414
CPAR2_500790	167.998	42.478	1.98365	TRUE	2.24201e-11
CPAR2_801300	38.9295	9.8818	1.97802	TRUE	0.000102985
CPAR2_602730	24.5306	6.23238	1.97673	TRUE	0.000580308
CPAR2_401580	22.2987	5.68088	1.97277	TRUE	0.00818981
CPAR2_807750	25.6783	6.5444	1.97222	TRUE	0.00190188
CPAR2_100780	152.562	39.0702	1.96525	TRUE	6.55347e-11
CPAR2_205050	43.6705	11.2154	1.96118	TRUE	4.01521e-06
CPAR2_802200	289.258	74.4837	1.95736	TRUE	2.69144e-11
CPAR2_211180	38.5693	9.94555	1.95533	TRUE	0.00106111
CPAR2_602960	338.742	87.3768	1.95486	TRUE	1.36362e-16
CPAR2_802600	200.484	51.8251	1.95176	TRUE	9.19031e-13
CPAR2_500880	362.099	93.6069	1.9517	TRUE	1.42138e-06
CPAR2_405810	2323.44	606.216	1.93836	TRUE	3.41428e-18
CPAR2_804220	33.3298	8.70897	1.93624	TRUE	0.000100062
CPAR2_210140	28.8114	7.53241	1.93545	TRUE	0.00936409
CPAR2_212970	31.1414	8.14614	1.93464	TRUE	0.00148465
CPAR2_200860	76.49	20.0124	1.93437	TRUE	2.53477e-08
CPAR2_207180	87.8764	23.0102	1.9332	TRUE	1.43594e-09
CPAR2_201240	413.595	108.32	1.93292	TRUE	1.52331e-12
CPAR2_603040	199.559	52.525	1.92574	TRUE	1.73361e-13
CPAR2_600930	769.986	203.173	1.92213	TRUE	2.35512e-11
CPAR2_207470	104.771	27.7104	1.91875	TRUE	5.48925e-08
CPAR2_105990	46.7255	12.3618	1.91832	TRUE	7.66073e-06
CPAR2_103090	96.1016	25.4316	1.91794	TRUE	9.45287e-05
CPAR2_702300	99.793	26.4148	1.91759	TRUE	9.53867e-10
CPAR2_202530	77.8949	20.645	1.91574	TRUE	9.01027e-08
CPAR2_106210	126.318	33.7048	1.90604	TRUE	1.88334e-10
CPAR2_504080	4010.24	1079.29	1.89361	TRUE	6.09788e-10
CPAR2_405190	787.503	212.785	1.88789	TRUE	2.13483e-21
CPAR2_103690	623.42	168.821	1.88471	TRUE	6.0917e-22
CPAR2_208200	49.4671	13.4361	1.88035	TRUE	1.74754e-05
CPAR2_801460	258.385	70.2221	1.87952	TRUE	6.24745e-09
CPAR2_404550	51.3528	13.9826	1.87681	TRUE	0.000107333
CPAR2_300350	86.1381	23.4994	1.87402	TRUE	2.07197e-08
CPAR2_205960	119.106	32.5313	1.87235	TRUE	3.95517e-07
CPAR2_405960	51.3934	14.047	1.87132	TRUE	0.000696977
CPAR2_212350	17.5567	4.80275	1.87009	TRUE	0.00749417
CPAR2_301870	16.4714	4.50819	1.86934	TRUE	0.00910431
CPAR2_703680	290.343	79.6293	1.86639	TRUE	8.8476e-15
CPAR2_807510	142.463	39.1562	1.86327	TRUE	1.97835e-07
CPAR2_211230	25.791	7.09692	1.8616	TRUE	0.000940607
CPAR2_703580	258.336	71.2036	1.85923	TRUE	3.07646e-12
CPAR2_211790	193.568	53.4015	1.85789	TRUE	3.69472e-12
CPAR2_200970	23.4532	6.4857	1.85445	TRUE	0.00379741
CPAR2_200920	419.729	116.208	1.85275	TRUE	2.2175e-13
CPAR2_407450	638.568	176.885	1.85203	TRUE	6.58183e-14
CPAR2_204550	25.4536	7.07198	1.84769	TRUE	0.00175004
CPAR2_802730	157.759	43.9895	1.84249	TRUE	6.35133e-11
CPAR2_102350	660.181	184.196	1.84162	TRUE	1.34856e-19
CPAR2_107690	209.84	58.6463	1.83918	TRUE	3.67584e-09
CPAR2_702550	313.111	87.5289	1.83884	TRUE	1.57794e-10
CPAR2_207830	106.402	29.7481	1.83865	TRUE	2.49599e-06
CPAR2_806490	1653.22	463.337	1.83514	TRUE	9.25457e-14
CPAR2_602310	231.355	64.8797	1.83427	TRUE	7.01497e-08
CPAR2_401930	192.578	54.032	1.83356	TRUE	3.84352e-07
CPAR2_202940	93.1388	26.1399	1.83313	TRUE	2.33346e-06
CPAR2_403640	164.418	46.2513	1.8298	TRUE	8.27974e-09
CPAR2_806550	154.186	43.39	1.82924	TRUE	1.10315e-11
CPAR2_601390	23.8252	6.70653	1.82885	TRUE	0.00135912
CPAR2_302760	16.8434	4.74274	1.82839	TRUE	0.00476762
CPAR2_205290	3184.83	901.471	1.82086	TRUE	3.82048e-07
CPAR2_403520	91.725	26.0319	1.81703	TRUE	5.18757e-07
CPAR2_207630	93.9975	26.688	1.81643	TRUE	1.108e-07
CPAR2_704250	86.9344	24.7134	1.81464	TRUE	1.02866e-05
CPAR2_208410	20.3714	5.80211	1.81189	TRUE	0.00404422
CPAR2_808380	151.706	43.2225	1.81142	TRUE	7.51736e-10
CPAR2_208600	61.5154	17.5296	1.81116	TRUE	4.09908e-05
CPAR2_406550	106.772	30.4267	1.81112	TRUE	2.14859e-06
CPAR2_702860	36.4808	10.3982	1.8108	TRUE	0.000307727
CPAR2_100370	125.157	35.6937	1.80999	TRUE	2.34359e-08
CPAR2_206620	41.4118	11.8165	1.80924	TRUE	0.0012197
CPAR2_209830	46.5019	13.2711	1.809	TRUE	0.000240639
CPAR2_700310	232.503	66.4672	1.80654	TRUE	8.84056e-09
CPAR2_100850.1	23.3829	6.6889	1.80561	TRUE	0.0083397
CPAR2_500760	153.533	43.9324	1.80519	TRUE	3.33016e-08
CPAR2_205120	20.035	5.7409	1.80318	TRUE	0.00365205
CPAR2_600080	379.786	108.878	1.80248	TRUE	2.06444e-09
CPAR2_102450	244.861	70.359	1.79916	TRUE	9.79206e-10
CPAR2_202640	60.5547	17.4468	1.79527	TRUE	6.71713e-05
CPAR2_108440	106.889	30.7973	1.79523	TRUE	1.01188e-06
CPAR2_804800	53.826	15.5186	1.7943	TRUE	0.000231017
CPAR2_207400	136.304	39.3494	1.79242	TRUE	2.44671e-05
CPAR2_211420	657.252	190.032	1.7902	TRUE	3.41428e-18
CPAR2_201430	41.1555	11.9328	1.78615	TRUE	0.00318773
CPAR2_803020	58.4126	16.9493	1.78506	TRUE	0.000184355
CPAR2_500360	500.368	145.324	1.78371	TRUE	1.1061e-06
CPAR2_208680	764.124	222.081	1.78272	TRUE	4.4386e-18
CPAR2_401990	118.609	34.5679	1.77871	TRUE	7.02016e-09
CPAR2_202280	95.5188	27.8923	1.77592	TRUE	0.000142769
CPAR2_103140	78.8952	23.0441	1.77554	TRUE	1.7682e-05
CPAR2_302900	71.6136	20.9564	1.77284	TRUE	3.59319e-06
CPAR2_703780	22.9763	6.73771	1.76982	TRUE	0.00891039
CPAR2_700390	60.3014	17.7116	1.7675	TRUE	2.89423e-06
CPAR2_603000	817.105	241.017	1.76139	TRUE	3.82641e-18
CPAR2_807430	118.956	35.0894	1.76132	TRUE	3.37195e-08
CPAR2_110420	95.4102	28.1539	1.76081	TRUE	3.79819e-07
CPAR2_400240	181.012	53.4563	1.75965	TRUE	4.22726e-09
CPAR2_702580	108.176	31.948	1.75958	TRUE	6.55496e-09
CPAR2_102770	59.7196	17.642	1.75919	TRUE	5.44244e-05
CPAR2_501560	40.4877	12.0077	1.75352	TRUE	0.000428234
CPAR2_304370	474.251	141.107	1.74887	TRUE	2.13874e-11
CPAR2_100470	69.0837	20.5583	1.74862	TRUE	0.00167649
CPAR2_211740	112.503	33.4831	1.74847	TRUE	4.5523e-07
CPAR2_303970	78.5339	23.3847	1.74775	TRUE	8.72969e-07
CPAR2_103650	105.731	31.5086	1.74659	TRUE	2.20827e-05
CPAR2_100420	187.036	56.0743	1.73791	TRUE	5.21623e-12
CPAR2_800340	16.0638	4.82768	1.73441	TRUE	0.00681555
CPAR2_405040	71.4087	21.4895	1.73247	TRUE	7.56581e-05
CPAR2_101300	124.904	37.5963	1.73216	TRUE	6.40359e-06
CPAR2_209850	89.6533	27.0233	1.73015	TRUE	1.74373e-05
CPAR2_802450	152.314	45.9543	1.72877	TRUE	2.16366e-07
CPAR2_303980	872.329	263.949	1.72461	TRUE	5.67534e-14
CPAR2_402710	492.748	149.583	1.7199	TRUE	1.21988e-09
CPAR2_400740	225.792	68.5887	1.71895	TRUE	3.23405e-08
CPAR2_405400	72.7254	22.1061	1.71801	TRUE	0.00068436
CPAR2_212610	94.7098	28.8434	1.71527	TRUE	2.15303e-06
CPAR2_808180	207.187	63.1667	1.7137	TRUE	4.12151e-12
CPAR2_108490	276.471	84.3464	1.71273	TRUE	2.02277e-08
CPAR2_404680	29.0964	8.91349	1.70678	TRUE	0.00101623
CPAR2_407210	93.2614	28.596	1.70547	TRUE	7.02206e-07
CPAR2_703160	58.7739	18.0298	1.70479	TRUE	6.77128e-06
CPAR2_301160	122.613	37.644	1.70362	TRUE	6.18818e-08
CPAR2_201500	217.793	66.9233	1.70238	TRUE	1.01947e-08
CPAR2_212210	3568.73	1098.26	1.70019	TRUE	2.20969e-10
CPAR2_500280	68.5753	21.11	1.69976	TRUE	1.70874e-06
CPAR2_202490	205.962	63.6177	1.69488	TRUE	7.37308e-09
CPAR2_700540	683.778	211.35	1.69389	TRUE	1.47161e-12
CPAR2_109450	269.442	83.3833	1.69214	TRUE	8.2195e-11
CPAR2_203090	18.5115	5.73835	1.68971	TRUE	0.00987977
CPAR2_400860	853.029	264.682	1.68833	TRUE	3.27315e-17
CPAR2_106100	340.996	105.948	1.6864	TRUE	4.22846e-12
CPAR2_105420	86.8101	26.9951	1.68516	TRUE	2.1938e-05
CPAR2_703770	166.929	51.9737	1.68338	TRUE	5.54343e-07
CPAR2_102070	36.6649	11.4416	1.68011	TRUE	0.00711777
CPAR2_503420	223.97	69.9808	1.67827	TRUE	3.42034e-09
CPAR2_303000	21.1549	6.6141	1.67737	TRUE	0.00796398
CPAR2_102120	18.367	5.74345	1.67713	TRUE	0.00696288
CPAR2_202000	320.032	100.16	1.67591	TRUE	1.59205e-11
CPAR2_204110	64.7217	20.304	1.67249	TRUE	2.60376e-05
CPAR2_104840	70.7804	22.2115	1.67204	TRUE	7.41308e-05
CPAR2_700080	66.0149	20.7496	1.66971	TRUE	3.34443e-06
CPAR2_108570	138.275	43.4923	1.6687	TRUE	2.25682e-08
CPAR2_806660	45.7926	14.423	1.66675	TRUE	0.00013388
CPAR2_407250	21.7109	6.83879	1.66661	TRUE	0.00411204
CPAR2_208070	172.452	54.5875	1.65956	TRUE	6.17334e-08
CPAR2_804280	88.3592	28.0242	1.65671	TRUE	2.21361e-06
CPAR2_801320	65.5291	20.7849	1.6566	TRUE	2.50073e-05
CPAR2_100030	643.377	204.198	1.6557	TRUE	3.22256e-16
CPAR2_404930	158.97	50.4754	1.6551	TRUE	1.08128e-07
CPAR2_500310	183.814	58.5088	1.65152	TRUE	1.29369e-06
CPAR2_105380	74.5994	23.7953	1.64848	TRUE	1.23526e-05
CPAR2_203720	20.595	6.5768	1.64683	TRUE	0.00733455
CPAR2_108910	199.015	63.5862	1.64609	TRUE	1.36482e-11
CPAR2_805020	125.075	40.0162	1.64414	TRUE	5.22908e-08
CPAR2_213760	771.103	247.525	1.63935	TRUE	1.26276e-12
CPAR2_214160	351.64	112.921	1.63878	TRUE	2.06727e-10
CPAR2_806330	91.812	29.5942	1.63337	TRUE	1.84903e-06
CPAR2_107720	284.723	91.9889	1.63003	TRUE	6.78767e-13
CPAR2_800870	290.623	93.9596	1.62904	TRUE	5.12859e-09
CPAR2_103130	51.7336	16.7271	1.62892	TRUE	0.000296588
CPAR2_603060	59.6434	19.3214	1.62616	TRUE	0.000168354
CPAR2_702060	95.3894	30.9135	1.62559	TRUE	1.22916e-05
CPAR2_107330	1119.61	363.254	1.62394	TRUE	1.00373e-15
CPAR2_210130	48.0612	15.602	1.62314	TRUE	0.000278899
CPAR2_802890	77.5278	25.2161	1.62037	TRUE	1.80004e-05
CPAR2_211920	522.516	170.001	1.61993	TRUE	1.2543e-06
CPAR2_302490	91.6597	29.8421	1.61894	TRUE	5.36323e-07
CPAR2_201000	187.005	61.099	1.61385	TRUE	2.53168e-06
CPAR2_204860	378.559	124.331	1.60633	TRUE	3.95715e-14
CPAR2_803280	108.955	35.9018	1.60161	TRUE	7.73383e-08
CPAR2_207480	181.76	59.8998	1.60141	TRUE	1.46756e-07
CPAR2_103440	22.7488	7.52358	1.5963	TRUE	0.00801929
CPAR2_601880	33.9996	11.2578	1.59459	TRUE	0.00209829
CPAR2_109110	42.7196	14.1472	1.59438	TRUE	0.000423737
CPAR2_805700	112.832	37.4081	1.59275	TRUE	8.07386e-05
CPAR2_803490	56.623	18.7733	1.5927	TRUE	0.00016896
CPAR2_301260	110.37	36.6007	1.59241	TRUE	1.11361e-07
CPAR2_300600	17.8852	5.93424	1.59163	TRUE	0.00972551
CPAR2_302250	365.371	121.235	1.59155	TRUE	1.1675e-08
CPAR2_402830	234.601	77.8643	1.59118	TRUE	6.35877e-06
CPAR2_210400	152.532	50.6438	1.59066	TRUE	1.04723e-08
CPAR2_400140	50.2022	16.6974	1.58812	TRUE	5.85188e-05
CPAR2_102900	211.179	70.3767	1.58529	TRUE	2.21198e-09
CPAR2_807020	220.299	73.6291	1.58112	TRUE	1.45606e-10
CPAR2_803980	148.133	49.543	1.58013	TRUE	8.17009e-09
CPAR2_805070	80.4256	26.9188	1.57904	TRUE	5.14442e-06
CPAR2_700270	117.519	39.4441	1.57502	TRUE	3.17252e-07
CPAR2_106700	194.826	65.4261	1.57424	TRUE	4.63418e-06
CPAR2_212040	85.1241	28.5908	1.57401	TRUE	2.46753e-05
CPAR2_803350	200.685	67.4471	1.5731	TRUE	7.46287e-07
CPAR2_402690	153.375	51.6391	1.57053	TRUE	3.61146e-06
CPAR2_600030	61.2205	20.6197	1.56999	TRUE	3.13054e-05
CPAR2_603610	283.382	95.6483	1.56694	TRUE	4.54872e-08
CPAR2_300140	112.723	38.224	1.56023	TRUE	0.000111055
CPAR2_200750	34.332	11.6596	1.55804	TRUE	0.00368578
CPAR2_200460	72.0153	24.4776	1.55684	TRUE	0.000345236
CPAR2_302070	548.636	186.568	1.55615	TRUE	3.90481e-10
CPAR2_108330	57.6746	19.6294	1.55492	TRUE	5.0588e-05
CPAR2_406250	65.3628	22.2764	1.55295	TRUE	0.00104882
CPAR2_406950	72.9303	24.8592	1.55274	TRUE	1.58458e-05
CPAR2_808870	586.572	200.067	1.55182	TRUE	2.60899e-15
CPAR2_603010	32.1001	10.9548	1.55102	TRUE	0.00276514
CPAR2_204440	444.259	151.943	1.54787	TRUE	1.7672e-11
CPAR2_400890	68.1429	23.3222	1.54686	TRUE	0.000474509
CPAR2_100630	30.3607	10.4196	1.54291	TRUE	0.00820892
CPAR2_102970	296.033	101.661	1.54199	TRUE	1.4666e-09
CPAR2_500340	52.7241	18.1942	1.53498	TRUE	0.000754535
CPAR2_201180	398.444	137.516	1.53477	TRUE	5.19615e-13
CPAR2_801270	33.1804	11.4547	1.53439	TRUE	0.0043188
CPAR2_603030	410.392	141.706	1.5341	TRUE	3.32507e-12
CPAR2_803240	214.269	74.0013	1.5338	TRUE	8.74172e-08
CPAR2_801310	66.3502	22.939	1.5323	TRUE	0.00012027
CPAR2_806890	284.462	98.4144	1.53129	TRUE	1.71684e-08
CPAR2_102060	112.275	38.8747	1.53013	TRUE	9.92017e-05
CPAR2_500960	167.46	58.0352	1.52882	TRUE	0.000206203
CPAR2_204320	457.19	158.545	1.52791	TRUE	5.17925e-06
CPAR2_101630	62.4591	21.6927	1.5257	TRUE	2.6062e-05
CPAR2_501430	434.39	151.191	1.52262	TRUE	7.69392e-07
CPAR2_800350	34.7693	12.1051	1.5222	TRUE	0.00243971
CPAR2_600150	28.759	10.0427	1.51786	TRUE	0.00404693
CPAR2_700260	47.5002	16.6301	1.51414	TRUE	0.000213356
CPAR2_502590	159.882	55.9986	1.51355	TRUE	1.82519e-05
CPAR2_200370	236.038	82.6871	1.51328	TRUE	5.3058e-10
CPAR2_101920	176.18	61.9544	1.50777	TRUE	2.92597e-07
CPAR2_807710	432.34	152.168	1.5065	TRUE	1.13478e-11
CPAR2_302500	24.5741	69.6124	-1.50221	TRUE	0.00059197
CPAR2_403590	115.845	328.678	-1.50448	TRUE	8.18208e-07
CPAR2_402750	31.9161	90.6099	-1.50539	TRUE	5.85188e-05
CPAR2_401750	50.2891	142.785	-1.50552	TRUE	1.33228e-06
CPAR2_802430	37.483	106.428	-1.50557	TRUE	0.000473533
CPAR2_400600	55.2733	156.96	-1.50574	TRUE	0.0065075
CPAR2_404460	44.4926	126.434	-1.50675	TRUE	1.7856e-05
CPAR2_212780	38.9949	111.488	-1.51554	TRUE	9.16578e-05
CPAR2_208860	32.3455	92.6918	-1.51887	TRUE	0.00110793
CPAR2_803610	14.2078	40.7172	-1.51896	TRUE	0.00901678
CPAR2_200360	119.68	343.212	-1.51992	TRUE	1.55159e-08
CPAR2_603180	39.3786	113.033	-1.52126	TRUE	0.000190203
CPAR2_301900	43.4865	125.084	-1.52426	TRUE	7.24988e-06
CPAR2_601950	12.7277	36.6694	-1.52661	TRUE	0.00693256
CPAR2_303490	79.8349	230.54	-1.52992	TRUE	6.41892e-08
CPAR2_601810	12.2815	35.5111	-1.53178	TRUE	0.00600851
CPAR2_105700	12.3557	35.7479	-1.53268	TRUE	0.00836677
CPAR2_210740	58.012	168.047	-1.53444	TRUE	9.94402e-06
CPAR2_301560	25.7949	74.828	-1.53649	TRUE	0.00063297
CPAR2_703130	83.3489	242.051	-1.53808	TRUE	0.00100349
CPAR2_209800	15.6254	45.3949	-1.53863	TRUE	0.00668161
CPAR2_501230	106.621	309.825	-1.53896	TRUE	1.38407e-07
CPAR2_800680	60.7525	176.565	-1.53918	TRUE	2.18632e-07
CPAR2_208920	15.9935	46.5292	-1.54065	TRUE	0.00351142
CPAR2_400310	48.6479	141.587	-1.54124	TRUE	5.55605e-05
CPAR2_204170	21.1242	61.4923	-1.54151	TRUE	0.00351651
CPAR2_803150	308.139	897.53	-1.54238	TRUE	1.32236e-08
CPAR2_101190	41.9361	122.308	-1.54425	TRUE	4.27077e-05
CPAR2_213770	44.8349	130.83	-1.54499	TRUE	4.14706e-06
CPAR2_704180	50.4058	147.248	-1.54659	TRUE	0.00061807
CPAR2_106760	100.215	292.904	-1.54733	TRUE	2.68892e-06
CPAR2_808760	77.8563	227.668	-1.54804	TRUE	1.88775e-08
CPAR2_602990	164.12	481.489	-1.55275	TRUE	4.53485e-06
CPAR2_201970	30.1738	88.5304	-1.55288	TRUE	0.000249919
CPAR2_807670	35.3698	103.867	-1.55415	TRUE	1.16023e-05
CPAR2_104280	117.788	345.931	-1.55429	TRUE	8.00302e-08
CPAR2_603540	35.917	105.845	-1.55921	TRUE	0.000261525
CPAR2_104300	30.9089	91.4049	-1.56425	TRUE	5.94941e-05
CPAR2_204590	29.4991	87.3555	-1.56623	TRUE	5.31799e-05
CPAR2_503290	25.235	74.8232	-1.56806	TRUE	0.000102561
CPAR2_403110	27.2394	81.0062	-1.57234	TRUE	0.00326578
CPAR2_300230	37.8214	112.51	-1.57278	TRUE	0.000573793
CPAR2_601240	168.347	500.808	-1.57282	TRUE	5.59581e-10
CPAR2_808580	12.0975	36.0115	-1.57375	TRUE	0.00489812
CPAR2_700780	46.3179	137.901	-1.57399	TRUE	0.000124551
CPAR2_100790	28.7322	85.5739	-1.5745	TRUE	0.00119568
CPAR2_213670	30.5013	91.1812	-1.57987	TRUE	0.000105842
CPAR2_301390	98.5613	294.677	-1.58004	TRUE	1.61934e-06
CPAR2_603730	59.9529	179.354	-1.58091	TRUE	0.00272899
CPAR2_405670	27.091	81.2275	-1.58416	TRUE	6.48972e-05
CPAR2_207920	11.3574	34.0705	-1.58489	TRUE	0.00688514
CPAR2_107820	255.816	768.363	-1.58668	TRUE	5.77977e-15
CPAR2_803630	277.042	832.306	-1.58701	TRUE	3.97641e-14
CPAR2_503440	257.697	774.422	-1.58744	TRUE	1.42332e-11
CPAR2_202950	313.484	943.151	-1.5891	TRUE	0.000158685
CPAR2_207960	31.3194	94.5728	-1.59437	TRUE	0.000760192
CPAR2_500180	19.4088	58.6662	-1.59582	TRUE	0.00144307
CPAR2_404670	67.9836	205.879	-1.59854	TRUE	2.06615e-08
CPAR2_201340	83.4064	252.694	-1.59916	TRUE	2.84066e-07
CPAR2_209260	30.2787	91.7623	-1.5996	TRUE	2.20664e-05
CPAR2_108920	17.2539	52.3395	-1.60098	TRUE	0.0058515
CPAR2_100260	42.5575	129.105	-1.60106	TRUE	9.64859e-05
CPAR2_106410	106.83	324.94	-1.60485	TRUE	5.33656e-06
CPAR2_500160	54.5869	166.163	-1.60598	TRUE	2.48365e-05
CPAR2_802390	11.0953	33.8171	-1.60781	TRUE	0.00489267
CPAR2_400700	33.2111	101.24	-1.60804	TRUE	3.44283e-05
CPAR2_703170	44.7211	136.567	-1.61058	TRUE	1.02002e-06
CPAR2_202230	10.7975	33.0027	-1.61189	TRUE	0.00975522
CPAR2_407500	167.987	514.689	-1.61535	TRUE	3.39842e-08
CPAR2_602050	57.5815	176.881	-1.6191	TRUE	0.00061807
CPAR2_212290	74.9781	230.813	-1.62218	TRUE	2.5448e-06
CPAR2_303840	17.7358	54.6152	-1.62264	TRUE	0.00186601
CPAR2_800090	44.3788	136.918	-1.62537	TRUE	4.77835e-06
CPAR2_801410	39.818	122.881	-1.62577	TRUE	2.27525e-06
CPAR2_808620	12.2815	37.9465	-1.62748	TRUE	0.00751814
CPAR2_301510	125.302	387.644	-1.62932	TRUE	1.15553e-09
CPAR2_402480	47.6168	147.779	-1.6339	TRUE	0.000581532
CPAR2_805260	49.2117	152.769	-1.63428	TRUE	3.21377e-07
CPAR2_203220	244.261	758.621	-1.63496	TRUE	3.85554e-10
CPAR2_210270	11.4277	35.5053	-1.6355	TRUE	0.00504011
CPAR2_208280	37.5109	116.594	-1.63612	TRUE	7.42397e-06
CPAR2_703810	190.274	592.784	-1.63942	TRUE	1.92154e-08
CPAR2_109130	49.2474	154.117	-1.64591	TRUE	9.64061e-06
CPAR2_805030	487.87	1527.38	-1.64649	TRUE	2.51986e-09
CPAR2_211140	11.9134	37.3038	-1.64673	TRUE	0.00894225
CPAR2_211500	24.2674	76.166	-1.65013	TRUE	0.000477171
CPAR2_107060	79.357	249.179	-1.65075	TRUE	1.50823e-08
CPAR2_209530	77.519	243.447	-1.65099	TRUE	8.69075e-10
CPAR2_701090	50.7215	159.734	-1.655	TRUE	0.000313482
CPAR2_107020	32.5463	102.928	-1.66107	TRUE	1.31062e-05
CPAR2_214010	29.2359	92.495	-1.66163	TRUE	0.000255825
CPAR2_106660	173.751	550.064	-1.66258	TRUE	2.30228e-06
CPAR2_104750	35.2956	111.978	-1.66565	TRUE	5.40263e-06
CPAR2_503680	82.3381	261.676	-1.66815	TRUE	3.93129e-06
CPAR2_407410	378.912	1204.23	-1.66817	TRUE	1.73256e-05
CPAR2_807540	56.8159	180.82	-1.67019	TRUE	1.11265e-07
CPAR2_403660	28.8816	92.0016	-1.67151	TRUE	0.000155183
CPAR2_703960	45.1741	144.162	-1.67413	TRUE	0.00155492
CPAR2_206420	49.4788	157.951	-1.6746	TRUE	5.08331e-07
CPAR2_200690	200.315	639.654	-1.67502	TRUE	5.3674e-14
CPAR2_203210	106.03	338.606	-1.67514	TRUE	5.90105e-09
CPAR2_211190	32.3622	103.602	-1.67867	TRUE	2.20258e-06
CPAR2_402220	1285.41	4116.6	-1.67923	TRUE	2.64928e-15
CPAR2_209130	14.4046	46.3335	-1.68553	TRUE	0.00185301
CPAR2_406240	89.0655	286.808	-1.68715	TRUE	1.94248e-07
CPAR2_209620	28.0932	90.5582	-1.68863	TRUE	0.000242149
CPAR2_104950	20.2922	65.621	-1.69323	TRUE	0.00197696
CPAR2_108400	81.6475	264.215	-1.69423	TRUE	1.40195e-10
CPAR2_109570	14.2781	46.2596	-1.69595	TRUE	0.00585789
CPAR2_105020	38.7445	125.737	-1.69834	TRUE	1.28534e-06
CPAR2_804810	29.0134	94.2678	-1.70005	TRUE	3.016e-05
CPAR2_401260	207.854	675.546	-1.70048	TRUE	9.8976e-09
CPAR2_303830	28.2514	91.8953	-1.70167	TRUE	0.000190621
CPAR2_101480	83.1138	270.531	-1.70263	TRUE	8.52024e-09
CPAR2_101690	40.8686	133.042	-1.70282	TRUE	2.16392e-05
CPAR2_703410	200.839	654.208	-1.70371	TRUE	2.36463e-13
CPAR2_304260	115.262	375.712	-1.7047	TRUE	4.03202e-08
CPAR2_304180	13.5419	44.2031	-1.70671	TRUE	0.00577952
CPAR2_405380	102.861	336.785	-1.71113	TRUE	6.12112e-09
CPAR2_104690	176.597	579.192	-1.71358	TRUE	8.11768e-08
CPAR2_209240	239.545	787.213	-1.71646	TRUE	6.98246e-09
CPAR2_603530	65.3579	214.859	-1.71696	TRUE	1.63889e-08
CPAR2_402200	91.3034	300.279	-1.71756	TRUE	6.26975e-09
CPAR2_405370	16.0638	52.8498	-1.71809	TRUE	0.00175538
CPAR2_603070	72.2014	237.609	-1.71849	TRUE	1.56706e-07
CPAR2_304200	20.8581	68.6559	-1.71877	TRUE	0.00133729
CPAR2_108040	27.8755	92.0879	-1.72401	TRUE	0.000244946
CPAR2_110140	10.3157	34.1072	-1.72524	TRUE	0.00604774
CPAR2_303120	37.9175	125.713	-1.7292	TRUE	7.035e-05
CPAR2_501020	242.509	804.891	-1.73076	TRUE	3.42728e-08
CPAR2_304300	81.415	271.33	-1.73668	TRUE	5.13057e-11
CPAR2_405490	30.905	103.113	-1.73831	TRUE	1.41893e-05
CPAR2_703850	41.4275	138.282	-1.73895	TRUE	0.000256119
CPAR2_212870	96.3216	322.532	-1.74351	TRUE	8.22421e-10
CPAR2_802330	47.508	159.327	-1.74575	TRUE	2.95781e-06
CPAR2_802570	14.6935	49.3371	-1.74749	TRUE	0.00144412
CPAR2_210860	87.3024	295.433	-1.75874	TRUE	4.92211e-08
CPAR2_304020	85.0172	288.22	-1.76135	TRUE	1.97788e-10
CPAR2_404270	112.328	380.907	-1.76172	TRUE	8.79944e-06
CPAR2_211690	169.557	575.892	-1.76403	TRUE	1.56706e-07
CPAR2_800110	18.7429	63.8078	-1.76739	TRUE	0.00104733
CPAR2_602720	95.3913	324.828	-1.76774	TRUE	3.3949e-08
CPAR2_808950	19.1812	65.4687	-1.77111	TRUE	0.000529962
CPAR2_201310	46.1299	157.716	-1.77355	TRUE	1.03481e-07
CPAR2_300210	33.3912	114.168	-1.77362	TRUE	3.40422e-06
CPAR2_105800	52.8407	180.67	-1.77364	TRUE	2.65386e-07
CPAR2_304320	11.6156	39.7811	-1.77601	TRUE	0.0022608
CPAR2_205320	45.6926	156.792	-1.77882	TRUE	1.36412e-06
CPAR2_804140	12.6535	43.4374	-1.7794	TRUE	0.000785673
CPAR2_211610	246.992	849.491	-1.78213	TRUE	1.0175e-09
CPAR2_601100	17.5527	60.4192	-1.78331	TRUE	0.000648279
CPAR2_209120	54.5473	187.804	-1.78364	TRUE	1.16348e-05
CPAR2_202390	28.2308	97.3961	-1.78659	TRUE	0.000860917
CPAR2_404960	52.1798	180.193	-1.78798	TRUE	1.17712e-08
CPAR2_807100	28.4623	98.2926	-1.78803	TRUE	6.73921e-06
CPAR2_700550	59.8542	206.755	-1.7884	TRUE	1.82679e-09
CPAR2_500420	33.8028	116.899	-1.79005	TRUE	2.13653e-05
CPAR2_701140	147.533	511.411	-1.79345	TRUE	2.39273e-12
CPAR2_104480	15.9896	55.4334	-1.79362	TRUE	0.000337676
CPAR2_703090	132.071	459.222	-1.79788	TRUE	3.30138e-13
CPAR2_210010	7.78989	27.1111	-1.79921	TRUE	0.00866159
CPAR2_107090	492.165	1715.04	-1.80102	TRUE	8.3237e-08
CPAR2_503650	186.903	651.591	-1.80168	TRUE	4.17503e-10
CPAR2_202500	37.3229	130.459	-1.80546	TRUE	2.02892e-06
CPAR2_205700	742.421	2597.37	-1.80674	TRUE	2.06368e-15
CPAR2_402660	51.5457	180.501	-1.80809	TRUE	1.3459e-09
CPAR2_212270	105.347	369.094	-1.80884	TRUE	4.39578e-07
CPAR2_213390	59.5692	208.942	-1.81047	TRUE	6.18927e-09
CPAR2_212300	23.563	82.8663	-1.81426	TRUE	6.40508e-05
CPAR2_401630	37.0418	130.343	-1.81509	TRUE	5.05543e-07
CPAR2_300090	30.5419	107.625	-1.81716	TRUE	1.66041e-05
CPAR2_303870	37.0725	130.845	-1.81944	TRUE	5.8705e-08
CPAR2_301470	39.6329	140.001	-1.82066	TRUE	3.72953e-07
CPAR2_502890	76.0261	268.817	-1.82206	TRUE	1.49909e-06
CPAR2_210890	29.0568	103.094	-1.82702	TRUE	1.00315e-06
CPAR2_210180	71.4442	253.584	-1.82757	TRUE	2.72888e-05
CPAR2_109410	48.4599	172.282	-1.82991	TRUE	1.36788e-08
CPAR2_303640	30.1371	107.184	-1.83048	TRUE	0.000237032
CPAR2_210490	59.6267	212.23	-1.8316	TRUE	1.25526e-08
CPAR2_500940	22.6428	80.8075	-1.83543	TRUE	0.000206458
CPAR2_207930	25.9394	92.7111	-1.8376	TRUE	3.38721e-05
CPAR2_207060	426.495	1525.04	-1.83825	TRUE	1.17352e-11
CPAR2_805980	80.1624	286.653	-1.83831	TRUE	5.38153e-11
CPAR2_503810	16.4793	58.9829	-1.83965	TRUE	0.000634558
CPAR2_210500	86.1547	308.812	-1.84172	TRUE	1.7464e-07
CPAR2_500070	24.4207	87.7398	-1.84513	TRUE	1.04759e-05
CPAR2_402610	68.7851	247.334	-1.84629	TRUE	6.25399e-08
CPAR2_701690	27.9487	100.6	-1.84778	TRUE	2.67498e-05
CPAR2_212840	17.5874	63.3812	-1.84952	TRUE	0.000124551
CPAR2_601250	34.2557	123.478	-1.84984	TRUE	0.00510754
CPAR2_206710	114.532	413.494	-1.85211	TRUE	5.45448e-14
CPAR2_105550	22.1878	80.1301	-1.85258	TRUE	6.23864e-05
CPAR2_807140	68.8106	249.176	-1.85646	TRUE	9.47569e-11
CPAR2_101860	68.0628	246.778	-1.85828	TRUE	8.41349e-12
CPAR2_808540	18.6687	67.83	-1.8613	TRUE	3.42308e-05
CPAR2_701620	150.901	548.592	-1.86213	TRUE	5.56017e-08
CPAR2_405870	16.5842	60.2928	-1.86218	TRUE	0.00115399
CPAR2_210280	18.4847	67.2695	-1.86362	TRUE	3.34318e-05
CPAR2_109350	32.9914	120.137	-1.86452	TRUE	0.000123982
CPAR2_101410	248.76	908.802	-1.86921	TRUE	9.25703e-12
CPAR2_406520	68.3566	249.811	-1.86968	TRUE	1.7357e-06
CPAR2_501830	23.2642	85.0305	-1.86987	TRUE	0.00198886
CPAR2_102810	29.1745	106.652	-1.87014	TRUE	1.47429e-05
CPAR2_503540	70.449	257.853	-1.8719	TRUE	7.47701e-10
CPAR2_109900	33.5167	122.704	-1.87223	TRUE	3.50543e-05
CPAR2_404380	30.9753	113.446	-1.87281	TRUE	1.31356e-05
CPAR2_701950	46.7841	171.384	-1.87314	TRUE	5.65594e-06
CPAR2_104010	30.7556	112.976	-1.8771	TRUE	1.73122e-06
CPAR2_105340	1017.34	3740.32	-1.87836	TRUE	9.2983e-16
CPAR2_107100	713.158	2622.64	-1.87873	TRUE	1.39471e-10
CPAR2_403300	21.0797	77.9707	-1.88708	TRUE	0.00321478
CPAR2_203820	13.1749	48.8672	-1.89108	TRUE	0.000760867
CPAR2_603670	66.3195	246.243	-1.89258	TRUE	1.01466e-07
CPAR2_109420	273.212	1014.63	-1.89287	TRUE	1.02444e-09
CPAR2_102160	156.58	581.844	-1.89373	TRUE	1.05903e-08
CPAR2_200090	26.7318	99.422	-1.89501	TRUE	0.000511719
CPAR2_100560	70.1077	261.337	-1.89826	TRUE	2.52432e-09
CPAR2_805940	84.9854	317.133	-1.8998	TRUE	3.29727e-09
CPAR2_808080	11.9798	44.7868	-1.90247	TRUE	0.00388968
CPAR2_703870	52.8881	198.005	-1.90452	TRUE	2.83855e-07
CPAR2_600780	17.5606	65.8395	-1.90661	TRUE	0.00147588
CPAR2_403140	57.552	215.967	-1.90787	TRUE	6.6024e-10
CPAR2_406720	8.75745	32.892	-1.90915	TRUE	0.00339175
CPAR2_303740	38.9949	146.771	-1.91221	TRUE	3.65461e-08
CPAR2_601990	32.4047	122.06	-1.91331	TRUE	0.000199343
CPAR2_803950	21.9306	82.6278	-1.91368	TRUE	1.83615e-05
CPAR2_602600	105.986	400.358	-1.91741	TRUE	1.60481e-13
CPAR2_503110	65.4925	247.464	-1.91782	TRUE	3.16764e-08
CPAR2_202250	147.037	557.456	-1.92268	TRUE	1.67592e-17
CPAR2_206940	18.9269	71.7663	-1.92287	TRUE	0.000211433
CPAR2_403400	18.1473	68.9665	-1.92614	TRUE	0.000173973
CPAR2_603440	106.171	404.265	-1.92891	TRUE	4.54124e-10
CPAR2_602690	28.1278	107.186	-1.93004	TRUE	9.45352e-05
CPAR2_106240	8.23215	31.4679	-1.93454	TRUE	0.00710369
CPAR2_503550	64.1735	245.521	-1.9358	TRUE	1.02865e-06
CPAR2_404870	32.7431	125.276	-1.93585	TRUE	7.06638e-06
CPAR2_300180	24.3109	93.2554	-1.93958	TRUE	1.13777e-05
CPAR2_200440	23.5669	90.4435	-1.94025	TRUE	1.14404e-05
CPAR2_501180	401.974	1545.42	-1.94282	TRUE	3.14433e-12
CPAR2_400380	52.2144	201.166	-1.94587	TRUE	9.41316e-09
CPAR2_104710	114.295	441.252	-1.94884	TRUE	3.6032e-08
CPAR2_808780	9.2739	35.8148	-1.94931	TRUE	0.00262804
CPAR2_103950	100.433	389.212	-1.95432	TRUE	7.81083e-12
CPAR2_703700	19.1812	74.4452	-1.95648	TRUE	5.26746e-05
CPAR2_600460	368.374	1431.17	-1.95795	TRUE	1.13285e-13
CPAR2_213730	40.9012	159.108	-1.95979	TRUE	0.000399949
CPAR2_703290	24.491	95.4558	-1.96258	TRUE	1.19824e-06
CPAR2_213320	45.7174	178.951	-1.96875	TRUE	5.68783e-06
CPAR2_107220	17.1412	67.1248	-1.96938	TRUE	4.87364e-05
CPAR2_201490	12.7277	49.8567	-1.96982	TRUE	0.0029793
CPAR2_209540	20.5169	80.4544	-1.97136	TRUE	0.000129375
CPAR2_303760	25.6455	100.586	-1.97165	TRUE	0.000235909
CPAR2_406760	68.606	269.441	-1.97356	TRUE	4.78254e-11
CPAR2_704240	121.17	475.926	-1.97371	TRUE	7.58842e-18
CPAR2_600830	15.7353	61.8246	-1.97418	TRUE	0.000152235
CPAR2_200270	35.1986	138.52	-1.97651	TRUE	0.000822567
CPAR2_502200	15.0259	59.1987	-1.97811	TRUE	0.000309454
CPAR2_802400	135.02	532.343	-1.97919	TRUE	3.02518e-15
CPAR2_109850	43.7882	173.01	-1.98224	TRUE	1.87079e-10
CPAR2_213350	8.79208	34.7583	-1.98308	TRUE	0.00438393
CPAR2_208650	60.5122	239.661	-1.9857	TRUE	1.26615e-09
CPAR2_703820	124.377	492.789	-1.98625	TRUE	8.72913e-13
CPAR2_502000	312.969	1243.64	-1.99048	TRUE	1.06106e-12
CPAR2_401310	18.5589	73.9681	-1.9948	TRUE	1.3076e-05
CPAR2_204360	141.507	564.451	-1.99598	TRUE	8.8476e-15
CPAR2_407940	139.55	557.961	-1.99939	TRUE	3.15794e-14
CPAR2_700730	39.5022	158.388	-2.00346	TRUE	4.40547e-06
CPAR2_302190	17.9901	72.1483	-2.00376	TRUE	6.56086e-05
CPAR2_403070	11.7255	47.0314	-2.00398	TRUE	0.000580308
CPAR2_101620	177.504	712.744	-2.00553	TRUE	1.33479e-13
CPAR2_109530	56.624	227.378	-2.00561	TRUE	2.50815e-11
CPAR2_211750	52.71	212.663	-2.01242	TRUE	8.55194e-10
CPAR2_703020	120.878	488.48	-2.01475	TRUE	7.10149e-10
CPAR2_102040	51.327	207.95	-2.01845	TRUE	1.37864e-11
CPAR2_803580	119.023	482.334	-2.01879	TRUE	1.73562e-12
CPAR2_208310	7.53166	30.566	-2.02089	TRUE	0.00223739
CPAR2_105070	15.9193	64.6103	-2.02099	TRUE	1.34026e-05
CPAR2_108950	53.5272	217.593	-2.02329	TRUE	9.37274e-06
CPAR2_109430	18.4055	74.9663	-2.0261	TRUE	4.81926e-05
CPAR2_702140	54.6225	223.415	-2.03216	TRUE	6.08342e-11
CPAR2_206220	195.517	799.835	-2.03241	TRUE	1.03781e-07
CPAR2_601380	24.1932	98.9799	-2.03253	TRUE	1.23496e-06
CPAR2_210070	245.24	1003.56	-2.03285	TRUE	1.35288e-15
CPAR2_201380	28.5583	116.902	-2.03331	TRUE	5.58934e-05
CPAR2_202730	19.4473	79.8134	-2.03706	TRUE	6.26121e-05
CPAR2_401420	17.6269	72.5706	-2.0416	TRUE	5.47871e-05
CPAR2_205810	24.1932	99.734	-2.04348	TRUE	2.27612e-06
CPAR2_204060	21.5972	89.137	-2.04518	TRUE	2.52603e-05
CPAR2_200430	23.935	98.7974	-2.04535	TRUE	3.19932e-06
CPAR2_211480	134.125	554.987	-2.04888	TRUE	2.09132e-12
CPAR2_213950	33.4446	138.958	-2.0548	TRUE	0.000158657
CPAR2_201660	54.5928	227.129	-2.05673	TRUE	1.5654e-08
CPAR2_210770	7.53166	31.5284	-2.06561	TRUE	0.00277676
CPAR2_701360	52.2461	218.883	-2.06677	TRUE	2.76283e-11
CPAR2_407070	16.2913	68.3228	-2.06827	TRUE	1.18546e-05
CPAR2_109370	30.2787	127.13	-2.06993	TRUE	9.37747e-08
CPAR2_601560	23.9399	100.869	-2.07499	TRUE	1.06899e-06
CPAR2_401210	40.7983	171.95	-2.0754	TRUE	1.59369e-07
CPAR2_109620	42.5307	179.263	-2.0755	TRUE	2.28045e-08
CPAR2_101680	57.0137	240.454	-2.07638	TRUE	2.04292e-07
CPAR2_204820	17.9594	75.7445	-2.07641	TRUE	2.72161e-06
CPAR2_200730	28.8332	121.652	-2.07696	TRUE	1.03357e-07
CPAR2_301410	21.5576	91.1621	-2.08024	TRUE	9.61685e-07
CPAR2_204680	65.0997	275.493	-2.08129	TRUE	7.30937e-10
CPAR2_106180	28.4217	120.305	-2.08163	TRUE	6.34904e-07
CPAR2_212160	93.5493	397.52	-2.08723	TRUE	1.36395e-14
CPAR2_202330	39.9971	170.009	-2.08764	TRUE	4.37155e-09
CPAR2_807880	202.15	860.989	-2.09057	TRUE	4.58197e-10
CPAR2_601460	62.0515	264.296	-2.09062	TRUE	6.79613e-13
CPAR2_103030	27.0564	115.283	-2.09115	TRUE	3.87836e-05
CPAR2_302710	18.1819	77.5294	-2.09224	TRUE	0.00126561
CPAR2_107390	138.401	591.086	-2.09451	TRUE	1.0991e-09
CPAR2_301700	7.78989	33.4293	-2.10144	TRUE	0.00170705
CPAR2_110480	10.2722	44.3273	-2.10945	TRUE	0.00113131
CPAR2_212680	44.8568	195.084	-2.1207	TRUE	1.58538e-09
CPAR2_801670	14.1019	61.4019	-2.1224	TRUE	0.000268176
CPAR2_701650	69.0274	301.3	-2.12596	TRUE	1.0881e-10
CPAR2_803860	18.6203	81.3764	-2.12774	TRUE	7.24081e-05
CPAR2_109810	14.8034	64.8078	-2.13024	TRUE	5.03811e-05
CPAR2_503990	27.835	121.979	-2.13166	TRUE	0.000645167
CPAR2_210020	43.6911	192.164	-2.13693	TRUE	7.94697e-07
CPAR2_804910	31.1838	137.407	-2.13959	TRUE	4.70189e-06
CPAR2_213920	26.2025	115.591	-2.14125	TRUE	3.52145e-08
CPAR2_404450	11.4316	50.5108	-2.14356	TRUE	0.000692863
CPAR2_401960	373.509	1650.49	-2.14368	TRUE	1.2899e-11
CPAR2_701010	11.7601	52.0403	-2.14573	TRUE	0.000343259
CPAR2_208040	40.557	180.344	-2.15273	TRUE	5.88748e-09
CPAR2_304080	16.4753	73.4522	-2.1565	TRUE	1.11528e-05
CPAR2_304090	8.0174	35.7791	-2.15791	TRUE	0.00133729
CPAR2_402770	54.6006	243.707	-2.15816	TRUE	4.38141e-09
CPAR2_801230	16.9176	75.5776	-2.15943	TRUE	5.09397e-06
CPAR2_100020	16.511	74.0602	-2.16527	TRUE	1.47429e-05
CPAR2_802490	14.4738	64.963	-2.16617	TRUE	0.000763739
CPAR2_210530	11.6909	52.6947	-2.17228	TRUE	0.000130133
CPAR2_407920	61.6043	277.899	-2.17346	TRUE	4.6686e-10
CPAR2_802680	28.2387	127.391	-2.17352	TRUE	2.20968e-07
CPAR2_210320	13.9139	63.0077	-2.179	TRUE	0.000291939
CPAR2_803640	149.544	677.59	-2.17984	TRUE	1.03696e-14
CPAR2_102480	8.78816	39.8829	-2.18214	TRUE	0.00141439
CPAR2_702890	59.2279	269.47	-2.18578	TRUE	9.07481e-14
CPAR2_210970	24.7839	112.887	-2.1874	TRUE	2.20449e-07
CPAR2_207530	8.79208	40.2812	-2.19583	TRUE	0.0011724
CPAR2_802950	10.7975	49.4746	-2.19599	TRUE	8.00977e-05
CPAR2_103580	25.1262	115.494	-2.20055	TRUE	3.16395e-07
CPAR2_602040	9.27782	42.6793	-2.20168	TRUE	0.00068829
CPAR2_212200	10.9815	50.8474	-2.2111	TRUE	9.79069e-05
CPAR2_210170	23.6411	109.614	-2.21306	TRUE	2.25474e-07
CPAR2_400810	87.9712	411.25	-2.22491	TRUE	8.5133e-12
CPAR2_100130	129.075	605.759	-2.23054	TRUE	7.0361e-20
CPAR2_407600	40.2602	189.738	-2.23658	TRUE	8.28407e-11
CPAR2_206400	51.1825	241.312	-2.23718	TRUE	4.28881e-13
CPAR2_601980	31.6974	149.531	-2.23801	TRUE	6.81485e-09
CPAR2_211150	10.8717	51.324	-2.23906	TRUE	5.23728e-05
CPAR2_202850	80.9767	382.428	-2.23961	TRUE	4.63688e-15
CPAR2_100180	46.971	222.031	-2.24092	TRUE	8.5045e-10
CPAR2_600630	21.0104	99.4188	-2.24241	TRUE	1.36468e-07
CPAR2_401240	6.30587	29.8798	-2.2444	TRUE	0.00258789
CPAR2_109290	74.7863	354.577	-2.24525	TRUE	2.79962e-16
CPAR2_303030	15.7749	74.7959	-2.24533	TRUE	1.8135e-05
CPAR2_204190	18.2611	86.7775	-2.24855	TRUE	1.18364e-05
CPAR2_300630	105.639	502.551	-2.25013	TRUE	1.11481e-06
CPAR2_213710	33.115	158.068	-2.25499	TRUE	1.2338e-07
CPAR2_104810	39.712	189.783	-2.2567	TRUE	1.80505e-11
CPAR2_501330	153.418	733.424	-2.25717	TRUE	1.97238e-13
CPAR2_803270	34.6248	165.887	-2.26032	TRUE	1.65962e-09
CPAR2_701590	5.0098	24.0457	-2.26296	TRUE	0.0039651
CPAR2_203690	82.6218	397.298	-2.26563	TRUE	5.77545e-10
CPAR2_406020	12.3479	59.4695	-2.26789	TRUE	0.000976096
CPAR2_807770	17.7011	85.3713	-2.26991	TRUE	2.99491e-06
CPAR2_703340	23.191	112.076	-2.27284	TRUE	2.9878e-08
CPAR2_405390	40.4867	196.094	-2.27602	TRUE	1.16065e-11
CPAR2_406990	12.5397	60.7614	-2.27665	TRUE	5.06624e-05
CPAR2_105650	5.37787	26.1776	-2.28323	TRUE	0.00734207
CPAR2_803770	32.6332	159.673	-2.2907	TRUE	6.58473e-07
CPAR2_202700	6.4899	31.8033	-2.29291	TRUE	0.00179145
CPAR2_100200	37.5416	184.525	-2.29725	TRUE	1.01135e-09
CPAR2_300300	62.9805	310.596	-2.30206	TRUE	1.78176e-17
CPAR2_207970	7.71569	38.1568	-2.30607	TRUE	0.000756112
CPAR2_405290	66.1544	328.912	-2.31379	TRUE	1.50836e-14
CPAR2_401350	5.19383	25.9334	-2.31994	TRUE	0.00294858
CPAR2_404340	219.943	1102.84	-2.32602	TRUE	4.05633e-21
CPAR2_802740	8.3459	41.9352	-2.32902	TRUE	0.00445039
CPAR2_602530	496.574	2496.06	-2.32957	TRUE	3.70073e-12
CPAR2_102710	116.118	583.876	-2.33007	TRUE	3.72756e-07
CPAR2_501370	9.19971	46.5163	-2.33808	TRUE	9.26792e-05
CPAR2_401620	117.14	593.065	-2.33996	TRUE	1.29237e-16
CPAR2_401890	59.2289	300.872	-2.34478	TRUE	9.49498e-13
CPAR2_204310	27.2839	139.125	-2.35026	TRUE	1.42614e-09
CPAR2_806770	12.2815	63.3803	-2.36755	TRUE	1.50807e-05
CPAR2_701850	41.2614	213.009	-2.36805	TRUE	6.66847e-10
CPAR2_208990	45.7233	236.293	-2.36957	TRUE	8.38697e-15
CPAR2_401530	11.3535	58.9293	-2.37585	TRUE	2.09205e-05
CPAR2_803130	49.2464	256.265	-2.37955	TRUE	4.26774e-14
CPAR2_104600	14.1732	73.8096	-2.38065	TRUE	3.35051e-06
CPAR2_110260	53.3611	277.966	-2.38105	TRUE	4.32075e-11
CPAR2_303730	19.6402	102.423	-2.38266	TRUE	1.28967e-06
CPAR2_600480	124.061	647.676	-2.38422	TRUE	2.85548e-12
CPAR2_101280	46.6079	243.894	-2.38761	TRUE	2.92454e-15
CPAR2_104830	39.2502	205.437	-2.38793	TRUE	2.81246e-06
CPAR2_302150	15.2535	79.843	-2.38803	TRUE	6.58479e-05
CPAR2_602350	14.6985	76.9557	-2.38836	TRUE	3.86369e-06
CPAR2_302390	145.29	763.279	-2.39328	TRUE	4.87876e-25
CPAR2_106120	14.0672	73.9162	-2.39355	TRUE	2.38404e-06
CPAR2_503450	79.9495	420.132	-2.39368	TRUE	8.69965e-07
CPAR2_704230	18.3313	96.572	-2.39729	TRUE	2.32231e-07
CPAR2_106610	44.3115	233.761	-2.39928	TRUE	5.75282e-06
CPAR2_208470	9.71617	51.2939	-2.40033	TRUE	0.000326853
CPAR2_401520	29.6959	156.863	-2.40117	TRUE	2.2367e-10
CPAR2_206020	144.83	765.817	-2.40264	TRUE	3.10339e-19
CPAR2_802580	17.7792	94.1395	-2.40461	TRUE	1.24843e-06
CPAR2_202560	19.2159	101.819	-2.40564	TRUE	7.83363e-07
CPAR2_802920	24.3773	129.454	-2.40883	TRUE	3.72324e-08
CPAR2_601900	38.7702	207.004	-2.41664	TRUE	6.93623e-07
CPAR2_404580	19.1417	102.58	-2.42196	TRUE	8.02837e-08
CPAR2_406640	25.4229	136.274	-2.42231	TRUE	1.84743e-08
CPAR2_406500	48.2174	258.747	-2.42392	TRUE	2.93466e-09
CPAR2_303100	78.8463	425.213	-2.43107	TRUE	3.64129e-06
CPAR2_802020	16.694	90.401	-2.43701	TRUE	8.1415e-07
CPAR2_805050	14.181	77.1451	-2.44362	TRUE	2.97198e-05
CPAR2_501250	41.3278	224.844	-2.44374	TRUE	6.35747e-10
CPAR2_212220	4.56362	24.879	-2.44668	TRUE	0.00244797
CPAR2_801860	38.5308	210.449	-2.44939	TRUE	1.16864e-11
CPAR2_807550	52.2233	286.222	-2.45437	TRUE	1.61336e-13
CPAR2_503890	18.2571	100.259	-2.4572	TRUE	1.50022e-08
CPAR2_202550	117.05	645.647	-2.46362	TRUE	1.48567e-21
CPAR2_806700	14.4353	79.8559	-2.4678	TRUE	2.28094e-07
CPAR2_402390	25.7871	143.105	-2.47235	TRUE	1.50782e-10
CPAR2_502140	662.741	3681.42	-2.47374	TRUE	5.22261e-12
CPAR2_801030	8.79702	49.1272	-2.48144	TRUE	0.000199012
CPAR2_109890	16.4319	92.0912	-2.48657	TRUE	5.72636e-07
CPAR2_601570	107.426	602.403	-2.48739	TRUE	3.65279e-15
CPAR2_110470	202.937	1138.22	-2.48767	TRUE	2.8247e-11
CPAR2_401220	8.64761	48.6008	-2.49061	TRUE	7.68754e-05
CPAR2_703750	26.1718	147.538	-2.495	TRUE	6.13734e-09
CPAR2_400160	8.68326	49.1267	-2.5002	TRUE	3.56802e-05
CPAR2_405010	85.7174	490.475	-2.51652	TRUE	3.22051e-10
CPAR2_407690	299.812	1716.31	-2.51718	TRUE	5.62253e-19
CPAR2_107830	20.8917	119.767	-2.51922	TRUE	2.20023e-07
CPAR2_206460	22.8664	131.141	-2.51981	TRUE	1.37479e-08
CPAR2_106960	250.448	1437.69	-2.52117	TRUE	1.89554e-23
CPAR2_105010	11.6552	66.9891	-2.52295	TRUE	2.11241e-06
CPAR2_700530	73.5121	424.256	-2.52888	TRUE	9.67021e-17
CPAR2_300820	17.6181	101.748	-2.52988	TRUE	5.88961e-07
CPAR2_801870	64.8779	375.58	-2.53332	TRUE	3.20579e-09
CPAR2_105350	31.6657	183.936	-2.53822	TRUE	1.93335e-10
CPAR2_400970	11.4712	66.7684	-2.54115	TRUE	0.00012829
CPAR2_206700	26.2015	153.225	-2.54793	TRUE	3.59459e-07
CPAR2_600380	3.45159	20.2298	-2.55115	TRUE	0.00642335
CPAR2_206970	14.65	86.0024	-2.55347	TRUE	1.41707e-06
CPAR2_301060	60.1876	353.547	-2.55436	TRUE	3.07739e-18
CPAR2_101450	8.87121	52.17	-2.55602	TRUE	1.75743e-05
CPAR2_203130	8.97611	52.8153	-2.55679	TRUE	8.70699e-05
CPAR2_211730	9.19971	54.3591	-2.56286	TRUE	5.90166e-05
CPAR2_405890	24.78	146.644	-2.56507	TRUE	1.44358e-08
CPAR2_407120	32.2651	191.062	-2.56599	TRUE	5.83924e-06
CPAR2_106140	71.0376	420.948	-2.56699	TRUE	1.77245e-12
CPAR2_302850	33.5958	199.199	-2.56785	TRUE	4.31969e-08
CPAR2_210520	9.08987	53.9711	-2.56986	TRUE	1.7682e-05
CPAR2_804630	13.9188	82.917	-2.57463	TRUE	5.18757e-07
CPAR2_500370	24.4871	146.066	-2.57653	TRUE	1.90567e-09
CPAR2_701730	20.594	123.068	-2.57916	TRUE	5.40263e-06
CPAR2_210610	18.5945	111.158	-2.57967	TRUE	2.26365e-09
CPAR2_407770	60.7861	365.551	-2.58826	TRUE	1.16864e-11
CPAR2_101000	23.7075	142.755	-2.59013	TRUE	7.927e-11
CPAR2_700350	42.4208	255.656	-2.59136	TRUE	1.44885e-10
CPAR2_405500	21.8515	132.034	-2.5951	TRUE	3.62496e-10
CPAR2_501890	4.15207	25.0888	-2.59514	TRUE	0.00426387
CPAR2_103780	15.2149	92.0102	-2.59631	TRUE	5.0128e-08
CPAR2_208270	30.247	183.73	-2.60272	TRUE	3.55102e-10
CPAR2_400040	82.7882	503.786	-2.60531	TRUE	6.95224e-17
CPAR2_504060	48.2431	293.963	-2.60724	TRUE	2.47346e-09
CPAR2_203530	33.2981	203.271	-2.6099	TRUE	1.03028e-09
CPAR2_201600	11.209	68.5065	-2.61158	TRUE	6.55175e-06
CPAR2_703470	22.1967	135.981	-2.61499	TRUE	1.90567e-09
CPAR2_304310	270.68	1660.45	-2.61692	TRUE	2.60779e-11
CPAR2_701060	33.9243	208.359	-2.61868	TRUE	6.97242e-13
CPAR2_801100	21.89	134.713	-2.62154	TRUE	4.14948e-09
CPAR2_602110	74.7003	460.542	-2.62414	TRUE	8.10359e-21
CPAR2_502300	132.979	821.678	-2.62738	TRUE	4.8477e-11
CPAR2_603140	171.421	1060.33	-2.62891	TRUE	3.48691e-31
CPAR2_109950	27.1306	168.06	-2.63099	TRUE	3.65134e-11
CPAR2_806380	22.7014	141.759	-2.64259	TRUE	2.87216e-08
CPAR2_100050	79.6025	499.185	-2.64869	TRUE	8.58289e-24
CPAR2_806580	21.5933	135.456	-2.64917	TRUE	2.74396e-11
CPAR2_701440	17.9682	112.979	-2.65254	TRUE	2.91653e-08
CPAR2_503980	17.9633	113.934	-2.66507	TRUE	8.77076e-08
CPAR2_803720	28.8332	183.037	-2.66633	TRUE	2.80971e-12
CPAR2_100680	76.7867	489.275	-2.67172	TRUE	5.61845e-22
CPAR2_800530	241.394	1538.26	-2.67184	TRUE	9.63936e-14
CPAR2_107010	72.9371	466.061	-2.6758	TRUE	3.27538e-10
CPAR2_205230	39.5665	252.852	-2.67594	TRUE	1.79336e-09
CPAR2_106160	17.8813	114.666	-2.68092	TRUE	5.48158e-09
CPAR2_213640	61.6863	396.617	-2.68473	TRUE	1.62277e-09
CPAR2_602170	12.5436	80.8398	-2.68811	TRUE	3.07919e-06
CPAR2_201830	12.0272	77.5126	-2.68813	TRUE	6.46083e-07
CPAR2_601420	55.7434	359.543	-2.68929	TRUE	7.1889e-21
CPAR2_502050	11.7958	76.2336	-2.69216	TRUE	6.77188e-07
CPAR2_701400	49.8151	322.297	-2.69374	TRUE	1.02715e-12
CPAR2_200550	15.0259	97.361	-2.69589	TRUE	2.37048e-07
CPAR2_212700	17.806	115.61	-2.69882	TRUE	2.79227e-09
CPAR2_206690	214.381	1393.77	-2.70074	TRUE	2.86146e-18
CPAR2_302480	97.5758	634.953	-2.70205	TRUE	2.87418e-20
CPAR2_107210	20.8215	136.11	-2.70863	TRUE	5.49511e-08
CPAR2_300390	22.2669	146.403	-2.71697	TRUE	3.14516e-12
CPAR2_205180	43.2835	285.016	-2.71916	TRUE	6.9464e-11
CPAR2_303940	786.045	5182.41	-2.72094	TRUE	4.861e-09
CPAR2_802800	175.465	1160.81	-2.72588	TRUE	1.61302e-20
CPAR2_202040	6.56409	43.4838	-2.72781	TRUE	9.23868e-05
CPAR2_101390	236.564	1569.97	-2.73043	TRUE	3.65964e-10
CPAR2_502950	670.665	4460.77	-2.73363	TRUE	6.96476e-19
CPAR2_807420	278.325	1858.16	-2.73903	TRUE	1.07487e-18
CPAR2_404940	96.1186	643.711	-2.74353	TRUE	6.79247e-25
CPAR2_802760	97.8569	660.741	-2.75534	TRUE	2.88279e-27
CPAR2_211460	27.4937	186.311	-2.76054	TRUE	1.85346e-10
CPAR2_303080	22.3323	151.348	-2.76066	TRUE	3.51711e-09
CPAR2_110040	15.1051	102.577	-2.7636	TRUE	3.31872e-08
CPAR2_802460	242.999	1655.57	-2.7683	TRUE	2.10853e-12
CPAR2_210920	32.9706	224.79	-2.76933	TRUE	8.88034e-09
CPAR2_208400	106.441	729.73	-2.7773	TRUE	5.7149e-27
CPAR2_104470	89.7938	615.858	-2.77791	TRUE	2.6712e-23
CPAR2_207990	81.1279	558.031	-2.78207	TRUE	3.55477e-13
CPAR2_800600	107.015	737.889	-2.78559	TRUE	9.72236e-22
CPAR2_208260	51.6466	356.132	-2.78567	TRUE	4.05563e-20
CPAR2_807310	28.019	193.254	-2.78602	TRUE	1.31403e-11
CPAR2_401050	37.7037	260.202	-2.78685	TRUE	1.98625e-15
CPAR2_207900	15.2881	105.517	-2.78699	TRUE	1.85826e-06
CPAR2_807400	528.776	3661.67	-2.79177	TRUE	1.7012e-24
CPAR2_209350	69.06	481.765	-2.80241	TRUE	1.12352e-22
CPAR2_105600	16.2952	114.418	-2.8118	TRUE	4.06741e-06
CPAR2_801820	28.2871	199.517	-2.81829	TRUE	8.40569e-11
CPAR2_106440	476.98	3364.76	-2.8185	TRUE	2.71203e-20
CPAR2_105920	19.0753	134.831	-2.82137	TRUE	1.92344e-10
CPAR2_405970	115.316	818.845	-2.828	TRUE	3.62006e-30
CPAR2_405080	21.2687	151.577	-2.83325	TRUE	4.11945e-10
CPAR2_108760	57.5864	411.113	-2.83573	TRUE	8.22421e-10
CPAR2_500090	404.765	2900.78	-2.84128	TRUE	2.62552e-12
CPAR2_701770	11.953	86.1142	-2.84888	TRUE	9.93902e-08
CPAR2_301810	38.8236	280.132	-2.8511	TRUE	3.51609e-19
CPAR2_301710	18.633	134.565	-2.85236	TRUE	8.62065e-11
CPAR2_109150	179.542	1301.99	-2.85832	TRUE	2.39869e-15
CPAR2_806950	17.4083	126.326	-2.8593	TRUE	1.78385e-09
CPAR2_403460	25.2389	183.171	-2.85947	TRUE	1.32115e-12
CPAR2_209080	33.5753	245.699	-2.87142	TRUE	2.03222e-14
CPAR2_806470	10.0881	74.2526	-2.87978	TRUE	1.02423e-06
CPAR2_301490	11.87	88.6919	-2.90149	TRUE	9.45939e-08
CPAR2_209500	13.1699	98.9288	-2.90914	TRUE	1.01295e-08
CPAR2_108050	12.0579	90.9813	-2.91559	TRUE	1.97204e-08
CPAR2_203160	109.94	833.741	-2.92288	TRUE	2.74396e-11
CPAR2_800830	78.8765	599.605	-2.92635	TRUE	1.48044e-22
CPAR2_502390	16.5842	126.436	-2.93054	TRUE	2.90956e-08
CPAR2_110320	125.031	953.709	-2.93126	TRUE	4.08721e-14
CPAR2_203410	5.08007	38.7574	-2.93155	TRUE	0.000460932
CPAR2_300990	27.0949	207.245	-2.93524	TRUE	9.47835e-12
CPAR2_801880	187.348	1436.98	-2.93925	TRUE	2.31805e-14
CPAR2_103280	24.0795	185.922	-2.94882	TRUE	3.14792e-12
CPAR2_202100	56.4835	437.504	-2.95339	TRUE	3.89093e-24
CPAR2_302650	403.51	3125.87	-2.95358	TRUE	9.15427e-15
CPAR2_204070	91.4044	708.6	-2.95464	TRUE	5.2211e-34
CPAR2_803560	93.6431	726.411	-2.95554	TRUE	1.9193e-12
CPAR2_204030	14.8864	116.835	-2.9724	TRUE	5.88642e-08
CPAR2_808520	20.2972	159.684	-2.97587	TRUE	3.16235e-14
CPAR2_200870	4.08179	32.1319	-2.97673	TRUE	0.000380186
CPAR2_806820	86.1527	681.322	-2.98337	TRUE	2.15006e-11
CPAR2_406410	25.8701	204.918	-2.98569	TRUE	3.81937e-16
CPAR2_204960	75.6185	607.568	-3.00623	TRUE	2.4201e-26
CPAR2_106130	25.4279	205.661	-3.01578	TRUE	2.75241e-14
CPAR2_806790	41.7482	340.027	-3.02587	TRUE	1.46173e-24
CPAR2_210680	13.9535	113.746	-3.02712	TRUE	2.07039e-10
CPAR2_208020	5.9378	48.6069	-3.03316	TRUE	3.93068e-05
CPAR2_105980	152.75	1250.44	-3.03319	TRUE	5.13136e-14
CPAR2_600560	14.5886	119.439	-3.03335	TRUE	6.52408e-11
CPAR2_105660	77.9759	639.054	-3.03484	TRUE	4.84007e-15
CPAR2_400750	88.1898	724.46	-3.03822	TRUE	1.66151e-20
CPAR2_602550	54.7886	450.225	-3.0387	TRUE	1.05398e-16
CPAR2_500930	105.68	868.875	-3.03944	TRUE	5.63797e-09
CPAR2_200380	17.3677	142.809	-3.03961	TRUE	2.99352e-09
CPAR2_201820	7.68004	63.2627	-3.04217	TRUE	3.43612e-06
CPAR2_803420	82.3655	680.6	-3.04669	TRUE	2.38558e-09
CPAR2_101720	91.3073	758.512	-3.05437	TRUE	1.97179e-26
CPAR2_807800	29.6563	246.665	-3.05614	TRUE	1.13017e-17
CPAR2_102240	37.401	312.612	-3.06322	TRUE	5.15286e-17
CPAR2_104580	118.553	991.605	-3.06424	TRUE	1.37809e-17
CPAR2_207910	149.475	1251.42	-3.0656	TRUE	1.17493e-11
CPAR2_206590	26.5745	222.688	-3.06691	TRUE	5.20567e-17
CPAR2_601540	40.1543	339.535	-3.07993	TRUE	7.7049e-20
CPAR2_808930	258.224	2193.52	-3.08655	TRUE	8.38263e-13
CPAR2_802620	31.547	268.651	-3.09016	TRUE	1.15559e-15
CPAR2_805540	87.4766	745.322	-3.0909	TRUE	1.28727e-27
CPAR2_602850	127.108	1084.47	-3.09287	TRUE	1.99607e-17
CPAR2_207190	4.63781	39.5733	-3.09301	TRUE	0.000119296
CPAR2_702440	122.826	1048.65	-3.09385	TRUE	4.60747e-16
CPAR2_407550	195.742	1677.42	-3.09922	TRUE	6.81379e-12
CPAR2_804350	33.4069	287.713	-3.10641	TRUE	4.12064e-09
CPAR2_803700	4.15207	35.882	-3.11136	TRUE	0.000186507
CPAR2_404860	5.44814	47.2187	-3.11552	TRUE	0.000295111
CPAR2_108100	59.2357	517.739	-3.12769	TRUE	2.52888e-18
CPAR2_601830	257.536	2251.91	-3.1283	TRUE	1.27221e-11
CPAR2_108420	64.6782	566.316	-3.13025	TRUE	8.83637e-23
CPAR2_801180	15.6957	138.423	-3.14064	TRUE	3.04443e-11
CPAR2_109480	47.8454	426.136	-3.15486	TRUE	4.28427e-19
CPAR2_108650	13.9803	124.572	-3.15551	TRUE	1.81297e-08
CPAR2_103960	25.607	228.338	-3.15657	TRUE	3.42856e-15
CPAR2_407520	47.4299	423.939	-3.15999	TRUE	1.41581e-26
CPAR2_405310	241.756	2167.73	-3.16457	TRUE	1.12321e-13
CPAR2_704090	48.3926	434.62	-3.1669	TRUE	5.81053e-22
CPAR2_103710	10.4958	94.5426	-3.17115	TRUE	1.65909e-08
CPAR2_202170	32.949	297.506	-3.17461	TRUE	4.67577e-21
CPAR2_805560	19.9994	181.851	-3.18473	TRUE	6.46862e-14
CPAR2_210480	13.1353	119.643	-3.18722	TRUE	9.16184e-12
CPAR2_701760	18.1166	166.594	-3.20096	TRUE	1.47892e-10
CPAR2_702560	378.639	3482.18	-3.20109	TRUE	1.5685e-13
CPAR2_703370	21.0016	194.066	-3.20798	TRUE	4.18197e-14
CPAR2_202180	13.7655	127.604	-3.21254	TRUE	2.15326e-12
CPAR2_806740	16.2874	151.02	-3.21292	TRUE	3.43256e-13
CPAR2_702900	9.42723	87.5125	-3.21458	TRUE	2.65928e-08
CPAR2_804060	341.23	3214.84	-3.23593	TRUE	9.72051e-33
CPAR2_100320	323.613	3059.97	-3.24118	TRUE	1.27711e-22
CPAR2_405330	264.501	2502.14	-3.24182	TRUE	1.22027e-13
CPAR2_212750	42.2022	399.994	-3.24459	TRUE	2.86146e-18
CPAR2_201360	134.052	1270.6	-3.24464	TRUE	7.94542e-21
CPAR2_302420	8.09159	76.909	-3.24866	TRUE	1.2291e-07
CPAR2_406730	54.6303	522.141	-3.25667	TRUE	5.6107e-21
CPAR2_701340	57.0156	545.524	-3.25822	TRUE	1.14249e-13
CPAR2_211390	150.241	1451.13	-3.27182	TRUE	1.11528e-10
CPAR2_106320	163.1	1576.93	-3.27329	TRUE	6.55938e-18
CPAR2_211200	247.013	2390.13	-3.27443	TRUE	7.13097e-13
CPAR2_101940	27.7876	269.684	-3.27876	TRUE	2.28333e-19
CPAR2_211630	621.229	6074.01	-3.28945	TRUE	1.14279e-30
CPAR2_700660	380.832	3737.88	-3.295	TRUE	2.73365e-22
CPAR2_503340	7.57122	74.4092	-3.29688	TRUE	4.18344e-07
CPAR2_204570	16.138	158.904	-3.29962	TRUE	6.40319e-14
CPAR2_602160	133.325	1319.49	-3.30697	TRUE	3.13562e-11
CPAR2_207640	16.7721	166.82	-3.31416	TRUE	0.00407596
CPAR2_603200	3.59605	35.7775	-3.31457	TRUE	0.000174887
CPAR2_303360	11.498	114.658	-3.31788	TRUE	1.75627e-09
CPAR2_101020	85.2525	851.382	-3.31999	TRUE	5.74208e-29
CPAR2_105190	18.2561	183.032	-3.32564	TRUE	0.00310953
CPAR2_107970	35.2077	353.132	-3.32624	TRUE	4.69784e-18
CPAR2_808240	5.0098	50.2736	-3.32698	TRUE	1.1888e-05
CPAR2_701820	117.636	1183.54	-3.3307	TRUE	3.40869e-12
CPAR2_208440	21.2994	215.47	-3.3386	TRUE	7.14838e-15
CPAR2_405940	27.2701	276.271	-3.34069	TRUE	7.24261e-14
CPAR2_204980	11.2398	114.15	-3.34425	TRUE	2.52935e-11
CPAR2_102840	250.17	2557.29	-3.35364	TRUE	1.24613e-18
CPAR2_204080	310.76	3178.45	-3.35445	TRUE	3.81437e-17
CPAR2_108060	1.55602	15.9387	-3.3566	TRUE	0.00508272
CPAR2_700720	214.122	2207.96	-3.36621	TRUE	7.1977e-13
CPAR2_207320	224.176	2324.18	-3.37402	TRUE	3.04153e-14
CPAR2_100640	140.922	1470.76	-3.38359	TRUE	4.72283e-18
CPAR2_300270	397.397	4185.87	-3.39687	TRUE	1.02159e-16
CPAR2_807570	137.79	1467.6	-3.41292	TRUE	5.02756e-12
CPAR2_803400	180.069	1919.04	-3.41376	TRUE	1.51735e-12
CPAR2_108600	17.705	189.384	-3.41908	TRUE	1.33774e-15
CPAR2_603240	11.6898	125.1	-3.41976	TRUE	1.14876e-10
CPAR2_702290	114.818	1233.27	-3.42507	TRUE	1.38556e-14
CPAR2_700820	28.0536	301.487	-3.42584	TRUE	7.72449e-17
CPAR2_212590	64.59	695.983	-3.42967	TRUE	8.58527e-22
CPAR2_805880	52.2222	563.566	-3.43185	TRUE	2.64471e-18
CPAR2_106170	18.9181	205.229	-3.4394	TRUE	1.29339e-16
CPAR2_209380	495.646	5380.72	-3.44042	TRUE	1.89572e-13
CPAR2_807560	191.493	2087.08	-3.44612	TRUE	4.25068e-23
CPAR2_406400	3.15379	34.5156	-3.45209	TRUE	0.000587303
CPAR2_103970	261.978	2883.45	-3.46028	TRUE	5.62156e-13
CPAR2_109250	398.953	4393.8	-3.46118	TRUE	2.98818e-20
CPAR2_806100	22.7092	250.622	-3.46416	TRUE	1.11945e-19
CPAR2_100620	34.3588	381.862	-3.4743	TRUE	2.49864e-26
CPAR2_807790	50.2368	559.721	-3.47789	TRUE	9.06776e-32
CPAR2_104370	190.469	2123.35	-3.47871	TRUE	1.21881e-27
CPAR2_300430	334.492	3734.95	-3.48105	TRUE	1.03472e-19
CPAR2_213610	8.53385	95.5202	-3.48454	TRUE	3.54092e-09
CPAR2_407890	181.768	2035.79	-3.48542	TRUE	1.43034e-13
CPAR2_800720	48.8587	550.181	-3.49322	TRUE	3.75775e-20
CPAR2_404890	277.426	3133.21	-3.49746	TRUE	8.25363e-21
CPAR2_503790	2.66805	30.259	-3.5035	TRUE	0.000875959
CPAR2_700510	58.4649	668.591	-3.51548	TRUE	4.53899e-18
CPAR2_209410	129.982	1492.99	-3.52183	TRUE	5.12073e-16
CPAR2_404990	12.9474	149.183	-3.52635	TRUE	1.28386e-12
CPAR2_701170	11.6117	133.981	-3.52838	TRUE	1.43819e-12
CPAR2_207720	240.029	2770.53	-3.52888	TRUE	2.06368e-15
CPAR2_400150	5.78941	67.3599	-3.5404	TRUE	9.10359e-07
CPAR2_107280	13.3896	155.816	-3.54066	TRUE	6.20902e-13
CPAR2_107470	261.261	3043.53	-3.54218	TRUE	2.74108e-29
CPAR2_807280	247.963	2920.5	-3.55802	TRUE	1.58221e-19
CPAR2_405680	250.526	2951.05	-3.5582	TRUE	2.72232e-23
CPAR2_205620	268.625	3181.53	-3.56605	TRUE	1.60786e-17
CPAR2_108260	21.7021	257.526	-3.56881	TRUE	5.28209e-15
CPAR2_110310	179.152	2133	-3.57363	TRUE	3.77228e-23
CPAR2_700790	10.3157	122.9	-3.57458	TRUE	1.80778e-11
CPAR2_805960	303.353	3625.19	-3.57899	TRUE	2.201e-19
CPAR2_105960	115.848	1388.01	-3.58272	TRUE	4.40794e-28
CPAR2_601440	6.86188	82.5651	-3.58885	TRUE	6.94951e-09
CPAR2_602130	10.5739	127.438	-3.59122	TRUE	1.73834e-11
CPAR2_300240	180.802	2187.38	-3.59672	TRUE	2.66836e-19
CPAR2_401810	140.194	1699.03	-3.59922	TRUE	4.97628e-15
CPAR2_400980	177.47	2156.53	-3.60306	TRUE	1.34549e-17
CPAR2_803410	140.028	1712.88	-3.61263	TRUE	1.70499e-16
CPAR2_802590	216.515	2650.01	-3.61346	TRUE	2.91491e-21
CPAR2_501680	187.949	2311.88	-3.62065	TRUE	1.79663e-16
CPAR2_601330	225.016	2797.49	-3.63604	TRUE	2.04477e-20
CPAR2_202240	325.223	4059.36	-3.64175	TRUE	4.52097e-15
CPAR2_209730	268.467	3354.83	-3.64342	TRUE	6.61945e-19
CPAR2_503730	219.327	2765.52	-3.6564	TRUE	6.79247e-25
CPAR2_504170	158.51	1999.15	-3.65674	TRUE	4.22851e-18
CPAR2_210540	141.255	1781.93	-3.65707	TRUE	5.62234e-28
CPAR2_206510	9.94368	125.567	-3.65854	TRUE	2.62552e-12
CPAR2_406150	425.156	5382.51	-3.66222	TRUE	5.77861e-21
CPAR2_108740	82.8415	1059.47	-3.67684	TRUE	1.12612e-47
CPAR2_101880	7.01521	90.0496	-3.68216	TRUE	4.92889e-09
CPAR2_206430	15.3633	199.133	-3.69617	TRUE	1.02297e-16
CPAR2_109170	94.9441	1232.78	-3.6987	TRUE	4.42089e-24
CPAR2_209450	110.606	1438.38	-3.70094	TRUE	5.06636e-19
CPAR2_105970	180.579	2351.39	-3.70282	TRUE	1.2006e-21
CPAR2_208430	12.0618	157.198	-3.70406	TRUE	5.39973e-10
CPAR2_206780	254.468	3317.34	-3.70447	TRUE	3.63128e-18
CPAR2_211970	25.0075	327.152	-3.70953	TRUE	2.80725e-19
CPAR2_302160	267.367	3531.94	-3.72357	TRUE	1.70306e-27
CPAR2_600110	19.6709	261.087	-3.7304	TRUE	2.46913e-20
CPAR2_302860	4.9356	65.5291	-3.73084	TRUE	3.20234e-07
CPAR2_401430	69.5091	938.453	-3.75501	TRUE	4.78123e-15
CPAR2_205880	66.1076	898.487	-3.76461	TRUE	5.84363e-14
CPAR2_407830	1.55602	21.2115	-3.76892	TRUE	0.00143853
CPAR2_211210	170.592	2349.22	-3.78356	TRUE	7.22328e-18
CPAR2_110290	290.422	4074.95	-3.81056	TRUE	9.24884e-24
CPAR2_206380	34.9059	500.928	-3.84306	TRUE	6.71316e-26
CPAR2_401010	60.519	868.552	-3.84315	TRUE	5.91371e-36
CPAR2_110080	10.4601	151.079	-3.85233	TRUE	9.59285e-14
CPAR2_601470	11.7255	170.024	-3.85802	TRUE	1.05775e-15
CPAR2_212520	17.8188	258.68	-3.8597	TRUE	1.71233e-17
CPAR2_301670	9.35304	136.062	-3.86268	TRUE	8.29136e-12
CPAR2_109180	3.784	56.1785	-3.89203	TRUE	5.18551e-06
CPAR2_501710	558.791	8313.31	-3.89504	TRUE	6.18592e-20
CPAR2_603490	43.5021	668.361	-3.94147	TRUE	5.70176e-20
CPAR2_405570	75.5292	1166.94	-3.94955	TRUE	1.97202e-31
CPAR2_101430	18.4412	285.876	-3.95438	TRUE	1.23347e-23
CPAR2_109630	146.691	2302.49	-3.97235	TRUE	6.24144e-21
CPAR2_205670	311.18	4904.81	-3.97838	TRUE	1.86158e-24
CPAR2_807610	1	15.8368	-3.9852	TRUE	0.000621718
CPAR2_702160	81.2862	1289.85	-3.98805	TRUE	2.31181e-27
CPAR2_106430	3.784	60.3768	-3.99601	TRUE	5.82642e-06
CPAR2_808120	14.8458	240.067	-4.01531	TRUE	0.00106006
CPAR2_205890	13.0562	214.076	-4.03532	TRUE	4.20697e-18
CPAR2_401800	105.739	1735.85	-4.03706	TRUE	4.13722e-24
CPAR2_110250	3.04004	50.6418	-4.05817	TRUE	1.41598e-05
CPAR2_805950	4.712	80.1746	-4.08873	TRUE	3.33688e-07
CPAR2_209360	36.8885	629.283	-4.09247	TRUE	1.80259e-29
CPAR2_200800	39.2638	678.183	-4.1104	TRUE	1.98496e-05
CPAR2_602580	123.477	2145.88	-4.11926	TRUE	3.74665e-23
CPAR2_213570	90.6394	1608.97	-4.14986	TRUE	2.68317e-17
CPAR2_801050	6.71742	119.789	-4.15645	TRUE	4.12007e-11
CPAR2_302060	59.5364	1067.78	-4.1647	TRUE	8.5132e-16
CPAR2_603600	40.0039	741.724	-4.21267	TRUE	1.58958e-06
CPAR2_109610	34.888	648.013	-4.21522	TRUE	1.92214e-38
CPAR2_401360	2.22579	42.1254	-4.2423	TRUE	4.47588e-05
CPAR2_204710	48.3056	924.97	-4.25914	TRUE	1.31649e-39
CPAR2_208930	96.0126	1878.76	-4.29042	TRUE	1.79439e-34
CPAR2_809030	6.04764	133.804	-4.46761	TRUE	8.56717e-12
CPAR2_100570	5.2334	118.911	-4.506	TRUE	4.79358e-10
CPAR2_107130	9.56778	218.174	-4.51115	TRUE	2.61294e-17
CPAR2_213940	7.82945	214.53	-4.77613	TRUE	3.23925e-15
CPAR2_600040	7.27343	203.988	-4.8097	TRUE	3.02586e-16
CPAR2_209740	1	28.0984	-4.81242	TRUE	2.16862e-05
CPAR2_207080	22.8279	676.347	-4.88889	TRUE	2.12146e-37
CPAR2_212860	63.6721	2039.84	-5.00165	TRUE	3.00803e-69
CPAR2_802670	12.3606	413.076	-5.06258	TRUE	3.08144e-25
CPAR2_109660	30.4706	1056.69	-5.116	TRUE	1.4909e-53
CPAR2_807630	1.55602	56.7677	-5.18914	TRUE	9.91993e-06
CPAR2_601450	1	43.4162	-5.44016	TRUE	9.38875e-07
CPAR2_302470	1	49.7444	-5.63646	TRUE	8.65937e-07
CPAR2_401740	1	124.175	-6.95624	TRUE	2.93124e-10
CPAR2_700570	6.1614	807.213	-7.03355	TRUE	1.95978e-27

## Sheet: C.parapsilosis DEGs 120mpi
id	mean_A_mrn	mean_B_mrn	log2_fc_mrn	DESeq2	DESeq2_adj_pval
CPAR2_703800	697.814	2.86307	7.92914	TRUE	1.66375e-155
CPAR2_206560	3029.65	14.9494	7.66292	TRUE	4.41741e-192
CPAR2_301880	668.736	3.40197	7.61892	TRUE	1.73119e-142
CPAR2_214150	938.202	5.32765	7.46026	TRUE	4.66192e-237
CPAR2_402000	796.854	5.46331	7.1884	TRUE	1.57962e-104
CPAR2_700850	239.552	1.70434	7.13498	TRUE	3.40159e-66
CPAR2_102590	114.512	1.08158	6.72622	TRUE	7.96386e-17
CPAR2_203780	184.201	1.79502	6.68114	TRUE	4.52147e-42
CPAR2_102200	143.265	1.53289	6.54629	TRUE	2.04069e-46
CPAR2_201810	1202.28	13.1615	6.5133	TRUE	2.50982e-94
CPAR2_700440	126.707	1.41052	6.48913	TRUE	6.92325e-32
CPAR2_404240	704.937	7.94381	6.47152	TRUE	1.7532e-192
CPAR2_800950	72.9448	1	6.18873	TRUE	2.74491e-14
CPAR2_808370	289.794	4.14323	6.12813	TRUE	5.22715e-23
CPAR2_106970	80.2024	1.15362	6.11941	TRUE	1.06258e-19
CPAR2_108230	67.893	1	6.08519	TRUE	1.12204e-17
CPAR2_404920	72.5666	1.07204	6.08088	TRUE	4.89288e-14
CPAR2_108340	1861.95	27.8333	6.06386	TRUE	4.73335e-78
CPAR2_206990	86.3106	1.36757	5.97985	TRUE	7.81686e-33
CPAR2_206570	2121.38	34.3127	5.95011	TRUE	6.30358e-54
CPAR2_203270	757.941	12.4946	5.92271	TRUE	1.99309e-106
CPAR2_100770	75.9575	1.38666	5.77551	TRUE	1.97676e-21
CPAR2_600590	177.823	3.29528	5.7539	TRUE	1.06447e-62
CPAR2_200650	332.914	6.19061	5.74892	TRUE	3.86455e-41
CPAR2_213380	272.438	5.18654	5.71501	TRUE	2.13865e-67
CPAR2_403210	373.32	7.30809	5.67478	TRUE	1.13299e-33
CPAR2_700020	107.619	2.12497	5.66234	TRUE	1.182e-17
CPAR2_402010	112.894	2.45334	5.52408	TRUE	5.43678e-33
CPAR2_603050	161.985	3.54604	5.51351	TRUE	1.41589e-42
CPAR2_503530	301.682	6.68692	5.49554	TRUE	1.92377e-12
CPAR2_500780	88.7722	2.03714	5.44549	TRUE	8.34481e-13
CPAR2_403470	238.031	5.52296	5.42957	TRUE	2.2207e-82
CPAR2_203440	84.3359	1.95693	5.42948	TRUE	3.42176e-41
CPAR2_700100	179.336	4.16324	5.42882	TRUE	5.24797e-58
CPAR2_500680.1	143.471	3.56649	5.33011	TRUE	1.45508e-29
CPAR2_807040	619.35	15.6436	5.30711	TRUE	3.0884e-39
CPAR2_805340	100.126	2.54584	5.29754	TRUE	2.40294e-27
CPAR2_301610	266.979	6.86778	5.28074	TRUE	4.60384e-53
CPAR2_806140	220.28	6.07529	5.18024	TRUE	3.26063e-42
CPAR2_403880	45.5149	1.26644	5.16748	TRUE	2.875e-20
CPAR2_701390	172.746	5.09792	5.0826	TRUE	1.92324e-20
CPAR2_800330	55.1254	1.63015	5.07964	TRUE	6.81364e-24
CPAR2_603360	62.1054	1.87921	5.04652	TRUE	6.53625e-27
CPAR2_502450	32.4232	1	5.01895	TRUE	1.66245e-11
CPAR2_407260	51.3851	1.60492	5.00077	TRUE	1.11917e-19
CPAR2_201190	61.1687	1.93182	4.98476	TRUE	5.10541e-28
CPAR2_400510	127.546	4.05645	4.97466	TRUE	2.66677e-30
CPAR2_805920	506.626	16.2896	4.9589	TRUE	8.84142e-90
CPAR2_805760	171.257	5.52774	4.95333	TRUE	3.12715e-36
CPAR2_807230	531.368	17.1538	4.95311	TRUE	2.59995e-50
CPAR2_102420	45.1579	1.4704	4.9407	TRUE	2.79617e-17
CPAR2_406210	269.353	9.71424	4.79326	TRUE	3.75497e-30
CPAR2_700380	1015.82	36.7506	4.78874	TRUE	5.05776e-101
CapafMp06	34.5709	1.33462	4.69506	TRUE	0.00977229
CPAR2_400790	476.862	19.3694	4.62172	TRUE	2.82767e-35
CPAR2_401460	43.5654	1.78592	4.60844	TRUE	8.33951e-16
CPAR2_701420	569.573	23.5194	4.59796	TRUE	4.10302e-78
CPAR2_101170	57.7778	2.40778	4.58474	TRUE	2.5707e-24
CPAR2_700340	280.636	12.6171	4.47525	TRUE	3.30662e-28
CPAR2_201370	1560.64	71.1512	4.4551	TRUE	2.05009e-233
CPAR2_807890	23.1114	1.06033	4.44602	TRUE	4.01921e-09
CPAR2_806940	21.724	1	4.44122	TRUE	2.95527e-11
CPAR2_700090	170.374	7.92538	4.42608	TRUE	3.58887e-35
CPAR2_204090	53.2662	2.52231	4.4004	TRUE	5.1502e-12
CPAR2_701510	1029.33	50.5678	4.34734	TRUE	2.24426e-88
CPAR2_107460	243.675	12.0029	4.34351	TRUE	3.30655e-76
CapafMp03	21.0143	1.04079	4.33562	TRUE	3.14641e-06
CPAR2_803850	96.062	4.80135	4.32246	TRUE	2.50484e-20
CPAR2_209100	1391.59	69.6127	4.32124	TRUE	9.86154e-59
CPAR2_100830	25.0212	1.2569	4.31521	TRUE	9.35772e-09
CPAR2_503950	233.51	11.8313	4.30281	TRUE	4.23936e-47
CPAR2_600600	129.975	6.59636	4.30042	TRUE	1.09291e-23
CapafMp06.1	21.897	1.12237	4.28611	TRUE	8.6095e-07
CPAR2_211270	124.213	6.37557	4.28411	TRUE	2.45085e-20
CPAR2_700290	24.5529	1.26474	4.27898	TRUE	7.36738e-12
CPAR2_407280	261.396	13.5169	4.27341	TRUE	2.10616e-15
CPAR2_500330	256.507	13.8099	4.21522	TRUE	1.26706e-10
CPAR2_503880	132.119	7.24343	4.18902	TRUE	5.04797e-21
CPAR2_203580	251.999	13.8682	4.18356	TRUE	2.11805e-25
CPAR2_807700	60.5163	3.36026	4.17068	TRUE	3.47387e-07
CPAR2_807080	61.7848	3.54059	4.12519	TRUE	1.73996e-25
CPAR2_109380	76.5811	4.47878	4.09581	TRUE	2.95515e-22
CPAR2_102580	47.893	2.80887	4.09175	TRUE	3.18125e-10
CPAR2_806880	39.14	2.3245	4.07365	TRUE	4.98916e-13
CPAR2_204840	21.043	1.26474	4.05643	TRUE	3.81902e-08
CPAR2_201010	422.7	25.8481	4.03151	TRUE	3.58887e-35
CPAR2_808410	58.3939	3.57468	4.02993	TRUE	8.02574e-15
CPAR2_401840	26.9386	1.71604	3.97251	TRUE	2.66925e-05
CPAR2_500320	30.1277	1.92	3.97191	TRUE	1.72187e-13
CPAR2_407870	74.192	4.75999	3.96223	TRUE	2.95141e-25
CPAR2_302890	134.418	8.65507	3.95704	TRUE	2.03908e-46
CPAR2_405650	16.2682	1.06033	3.93946	TRUE	4.71544e-06
CPAR2_704070	200.457	13.2044	3.9242	TRUE	2.6882e-53
CPAR2_600160	50.9995	3.36391	3.92227	TRUE	7.62222e-22
CPAR2_804960	18.3981	1.21395	3.92178	TRUE	3.96657e-08
CPAR2_105740	18.5998	1.26258	3.88084	TRUE	3.41782e-10
CPAR2_600660	86.0768	5.9153	3.8631	TRUE	3.15409e-22
CPAR2_806910	93.597	6.44398	3.86044	TRUE	1.17774e-19
CPAR2_104150	25.5259	1.77638	3.84495	TRUE	3.08021e-12
CPAR2_403190	124.083	8.65462	3.8417	TRUE	7.2936e-13
CPAR2_302080	14.236	1	3.83147	TRUE	1.5778e-07
CPAR2_105760	521.969	36.7635	3.82762	TRUE	5.48151e-12
CPAR2_105530	17.3602	1.22565	3.82416	TRUE	3.6637e-09
CPAR2_103320	16.9745	1.21395	3.80559	TRUE	2.45437e-07
CPAR2_203450	26.0517	1.86364	3.80518	TRUE	3.05727e-06
CPAR2_701230	171.12	12.4966	3.77541	TRUE	2.52735e-17
CPAR2_100460	39.4141	2.88512	3.77201	TRUE	9.41762e-06
CPAR2_202920	72.0695	5.2798	3.77083	TRUE	1.9219e-14
CPAR2_406690	198.277	14.6081	3.76268	TRUE	7.55319e-28
CPAR2_104630	63.6405	4.69534	3.76064	TRUE	4.07458e-22
CPAR2_400230	50.0517	3.73626	3.74375	TRUE	8.98281e-18
CPAR2_102150	27.3276	2.06452	3.72648	TRUE	2.33448e-08
CPAR2_108070	18.3619	1.39666	3.71667	TRUE	3.87446e-09
CPAR2_804070	75.0132	5.75486	3.70429	TRUE	6.93682e-14
CPAR2_803380	14.4124	1.11283	3.69501	TRUE	3.09855e-06
CPAR2_700950	95.0384	7.38534	3.68577	TRUE	1.0327e-23
CPAR2_600920	14.917	1.16146	3.68295	TRUE	1.49607e-07
CPAR2_202520	81.3594	6.34534	3.68054	TRUE	3.13738e-16
CPAR2_407390	415.799	32.6348	3.6714	TRUE	3.73926e-75
CPAR2_209770	223.805	17.9638	3.63907	TRUE	1.03388e-56
CPAR2_804750	142.335	11.5426	3.62426	TRUE	3.01165e-18
CPAR2_206630	20.4556	1.66526	3.61868	TRUE	9.26554e-10
CPAR2_601520	18.6286	1.52334	3.61221	TRUE	6.74172e-07
CPAR2_302910	72.4476	5.97597	3.59969	TRUE	5.6897e-14
CPAR2_301450	18.0665	1.50164	3.5887	TRUE	1.13462e-05
CPAR2_801850	3342.11	279.745	3.57858	TRUE	1.81487e-178
CPAR2_807600	185.784	15.7307	3.56197	TRUE	2.40923e-23
CPAR2_503800	891.058	75.5462	3.56009	TRUE	3.21368e-53
CPAR2_701500	51.1184	4.35982	3.5515	TRUE	1.39006e-12
CPAR2_500580	31.0932	2.65513	3.54974	TRUE	9.21144e-08
CPAR2_601180	177.131	15.2156	3.54119	TRUE	4.94921e-28
CPAR2_301340	104.656	9.13501	3.51811	TRUE	1.24889e-25
CPAR2_205500	178.933	15.6408	3.51603	TRUE	1.97409e-23
CPAR2_808400	11.4359	1	3.51549	TRUE	1.28296e-06
CPAR2_805040	362.127	31.7757	3.5105	TRUE	4.9332e-33
CPAR2_703530	117.582	10.334	3.5082	TRUE	4.33688e-22
CPAR2_701840	30.0012	2.65525	3.4981	TRUE	3.02953e-06
CPAR2_304270	42.3291	3.75715	3.49394	TRUE	2.07837e-11
CPAR2_209810	51.7885	4.70091	3.46162	TRUE	4.86494e-14
CPAR2_204220	26.6753	2.42993	3.45652	TRUE	1.60165e-10
CPAR2_802710	95.4418	8.7204	3.45216	TRUE	5.86884e-19
CPAR2_207810	254.788	23.8931	3.41463	TRUE	1.03178e-40
CPAR2_401590	11.4071	1.07204	3.41151	TRUE	2.03756e-06
CPAR2_406510	82.5628	7.91676	3.38251	TRUE	1.89759e-23
CPAR2_702750	105.15	10.1359	3.3749	TRUE	2.49134e-29
CPAR2_402640	37.4319	3.62206	3.36939	TRUE	5.95022e-11
CPAR2_703940	525.17	50.984	3.36467	TRUE	1.74005e-24
CPAR2_102600	13.3279	1.30723	3.34986	TRUE	0.00232553
CPAR2_503040	860.426	84.768	3.34346	TRUE	5.43513e-20
CPAR2_407200.1	18.1239	1.79592	3.3351	TRUE	0.000337922
CPAR2_100290	309.764	30.8203	3.32922	TRUE	2.89863e-21
CPAR2_808350	10.0485	1	3.32891	TRUE	4.76732e-06
CPAR2_103080	31.0932	3.10838	3.32237	TRUE	2.12389e-06
CPAR2_302140	1605.76	160.597	3.32173	TRUE	6.15183e-44
CPAR2_807520	20.6396	2.07499	3.31424	TRUE	0.00312351
CPAR2_201290	589.854	59.3036	3.31417	TRUE	2.7205e-42
CPAR2_704370	92.6671	9.33965	3.31062	TRUE	1.7008e-11
CPAR2_400770	706.701	71.454	3.30601	TRUE	3.23222e-17
CPAR2_211260	37.8538	3.85385	3.29607	TRUE	3.47968e-14
CPAR2_208530	24.0482	2.45504	3.29211	TRUE	0.000391281
CPAR2_106560	1541.31	158.496	3.28164	TRUE	1.45648e-54
CPAR2_102760	44.7258	4.6284	3.27252	TRUE	9.86738e-08
CPAR2_801720	299.321	31.105	3.26647	TRUE	1.70903e-66
CPAR2_100740	65.2659	6.79053	3.26473	TRUE	5.54103e-20
CPAR2_502870	384.467	40.037	3.26345	TRUE	1.19775e-19
CPAR2_101260	22.2827	2.34233	3.24991	TRUE	1.69285e-08
CPAR2_802220	110.426	11.8887	3.21542	TRUE	4.46803e-28
CPAR2_502310	217.685	23.4753	3.21303	TRUE	1.46069e-17
CPAR2_807510	166.659	18.0422	3.20745	TRUE	1.93165e-15
CPAR2_300600	29.5691	3.20415	3.20607	TRUE	1.09563e-09
CPAR2_207860	190.973	20.7437	3.20262	TRUE	3.84613e-25
CPAR2_801840	52.0839	5.65931	3.20214	TRUE	6.21249e-15
CPAR2_702540	11.9043	1.29769	3.19746	TRUE	0.00209078
CPAR2_805430	73.5793	8.07151	3.18839	TRUE	7.05815e-14
CPAR2_407220	22.2574	2.44471	3.18655	TRUE	1.18579e-05
CPAR2_302130	17.2125	1.89659	3.18197	TRUE	2.19008e-07
CPAR2_407270	29.8357	3.31085	3.17177	TRUE	1.21627e-05
CPAR2_603250	13.1152	1.45699	3.17018	TRUE	1.28695e-05
CPAR2_603150	383.042	42.6195	3.16792	TRUE	1.98676e-24
CPAR2_301000	30.8915	3.44072	3.16643	TRUE	7.49566e-11
CPAR2_800250	88.6348	9.88232	3.16495	TRUE	2.91383e-08
CPAR2_301210	51.3776	5.74134	3.16168	TRUE	8.55624e-12
CPAR2_107600	74.0115	8.28717	3.1588	TRUE	2.86169e-09
CPAR2_601270	41.4101	4.65363	3.15355	TRUE	4.14972e-08
CPAR2_213530	420.641	47.3642	3.15072	TRUE	1.81615e-22
CPAR2_407910	168.8	19.0628	3.14648	TRUE	3.9044e-21
CPAR2_704270	66.055	7.52749	3.13343	TRUE	5.09567e-17
CPAR2_206840	109.986	12.6574	3.11926	TRUE	7.65343e-14
CPAR2_110090	74.808	8.66065	3.11065	TRUE	1.29644e-12
CPAR2_213050	10.3152	1.19441	3.1104	TRUE	6.94839e-05
CPAR2_110060	41.2987	4.87191	3.08354	TRUE	4.27807e-12
CPAR2_403960	193.884	22.8858	3.08267	TRUE	1.90305e-28
CPAR2_205050	47.0752	5.55944	3.08196	TRUE	4.57371e-15
CPAR2_102620	8.45937	1	3.08055	TRUE	2.00642e-05
CPAR2_700010	17.3602	2.05635	3.07762	TRUE	2.29732e-07
CPAR2_109930	171.932	20.3746	3.07699	TRUE	2.45637e-17
CPAR2_806920	181.629	21.5301	3.07657	TRUE	3.07656e-21
CPAR2_205350	142.731	17.0831	3.06266	TRUE	3.27433e-21
CPAR2_100080	57.918	6.96142	3.05656	TRUE	2.33448e-08
CPAR2_101910	66.9377	8.08788	3.04899	TRUE	9.77202e-14
CPAR2_405150	116.411	14.1709	3.03823	TRUE	2.84712e-26
CPAR2_107030	129.777	15.8274	3.03555	TRUE	1.20814e-21
CPAR2_302200	17.0032	2.08544	3.02739	TRUE	0.00356601
CPAR2_700080	79.2656	9.8155	3.01356	TRUE	2.7522e-22
CPAR2_303130	188.046	23.2885	3.0134	TRUE	6.30899e-26
CPAR2_601530	179.102	22.1889	3.01288	TRUE	3.59169e-10
CPAR2_207130	16.1567	2.03851	2.98655	TRUE	2.58393e-06
CPAR2_503840	21.724	2.77751	2.96743	TRUE	2.55776e-06
CPAR2_102120	24.3224	3.11655	2.96426	TRUE	9.98539e-09
CPAR2_808560	78.6099	10.085	2.9625	TRUE	1.76554e-10
CPAR2_407290	47.6373	6.1288	2.95842	TRUE	1.20471e-14
CPAR2_800520	9.92951	1.28599	2.94885	TRUE	0.00526483
CPAR2_400130	288.305	37.4023	2.9464	TRUE	2.62029e-42
CPAR2_403560	100.844	13.0834	2.94631	TRUE	4.7755e-12
CPAR2_602360	34.0157	4.41378	2.94611	TRUE	9.83443e-09
CPAR2_213600	35.3381	4.5899	2.94469	TRUE	1.64931e-06
CPAR2_204210	17.0935	2.22121	2.94403	TRUE	1.52922e-05
CapafMp10	8.89904	1.16146	2.93771	TRUE	0.00411573
CPAR2_209900	35.3094	4.6316	2.93047	TRUE	5.70156e-09
CPAR2_600940	25.1765	3.31665	2.92428	TRUE	2.66733e-08
CPAR2_800380	77.9322	10.3963	2.90615	TRUE	1.03107e-12
CPAR2_109920	380.614	50.8405	2.90428	TRUE	5.25077e-10
CPAR2_502460	721.552	96.9041	2.89647	TRUE	2.06211e-12
CPAR2_601230	64.4659	8.73826	2.88312	TRUE	1.08658e-13
CPAR2_301150	662.197	90.168	2.87657	TRUE	3.71571e-52
CPAR2_803110	186.72	25.5138	2.87153	TRUE	4.20095e-21
CPAR2_602410	36.6394	5.01518	2.86902	TRUE	2.28065e-08
CPAR2_702980	165.808	22.7447	2.86592	TRUE	2.52735e-17
CPAR2_701190	59.3956	8.16082	2.86357	TRUE	5.08874e-15
CPAR2_500770	10.8198	1.50209	2.84862	TRUE	0.000374863
CPAR2_701870	13.025	1.81115	2.8463	TRUE	0.000879532
CPAR2_207120	10.2864	1.4396	2.837	TRUE	2.30289e-05
CPAR2_201020	203.503	28.4808	2.83698	TRUE	7.28228e-17
CPAR2_401490	15.8251	2.22735	2.82881	TRUE	0.00325546
CPAR2_807950	455.463	64.2325	2.82596	TRUE	6.68368e-30
CPAR2_500900	11.9043	1.6848	2.82083	TRUE	0.00442132
CPAR2_800240	24.5241	3.4714	2.82061	TRUE	6.39145e-05
CPAR2_110420	92.1809	13.1258	2.81206	TRUE	1.89535e-16
CPAR2_702820	28.1167	4.02189	2.80548	TRUE	2.82281e-05
CPAR2_207090	137.809	19.7756	2.80087	TRUE	1.18754e-11
CPAR2_204550	25.8213	3.71319	2.79783	TRUE	3.0094e-07
CPAR2_207670	69.4999	10.0456	2.79045	TRUE	6.32464e-10
CPAR2_105680	12.8773	1.86751	2.78564	TRUE	0.00127189
CPAR2_701220	137.222	19.9312	2.78341	TRUE	7.50388e-24
CPAR2_404200	97.1649	14.2555	2.76892	TRUE	1.05009e-11
CPAR2_406450	20.751	3.04838	2.76707	TRUE	6.97229e-06
CPAR2_802350	199.654	29.3768	2.76475	TRUE	1.25897e-35
CPAR2_806420	235.941	34.7191	2.76463	TRUE	1.57631e-34
CPAR2_806310	20.924	3.07917	2.76454	TRUE	0.000122903
CPAR2_201200	331.688	48.8525	2.76332	TRUE	6.26231e-25
CPAR2_500350	60.0192	8.89507	2.75435	TRUE	9.53233e-06
CPAR2_800160	61.0784	9.06253	2.75268	TRUE	1.04471e-12
CPAR2_701130	40.8228	6.05755	2.75257	TRUE	7.50922e-08
CPAR2_502850	27.9437	4.14893	2.75171	TRUE	4.20447e-07
CPAR2_806550	133.388	19.9221	2.74318	TRUE	1.83251e-28
CPAR2_804850	62.2607	9.40112	2.72742	TRUE	1.42016e-16
CPAR2_206000	90.3538	13.7189	2.71943	TRUE	3.19696e-11
CPAR2_800020	315.047	47.8903	2.71776	TRUE	1.19932e-29
CPAR2_208420	11.8755	1.80717	2.71619	TRUE	0.00293158
CPAR2_204270	152.53	23.2774	2.71209	TRUE	5.41555e-13
CPAR2_102610	620.932	96.2567	2.68948	TRUE	2.10292e-35
CPAR2_602060	134.076	20.8011	2.68832	TRUE	9.62328e-10
CPAR2_207520	77.6191	12.103	2.68105	TRUE	1.36756e-14
CPAR2_106260	272.643	42.5772	2.67886	TRUE	6.26231e-25
CPAR2_407240	10.5531	1.67696	2.65375	TRUE	0.00307998
CPAR2_806780	46.6643	7.43648	2.64963	TRUE	1.3184e-11
CPAR2_211560	255.833	40.8492	2.64682	TRUE	4.16164e-11
CPAR2_202960	38.9307	6.21867	2.64623	TRUE	0.00191635
CPAR2_804590	772.101	123.814	2.64061	TRUE	3.83543e-69
CPAR2_804840	63.7342	10.2433	2.63739	TRUE	0.000159015
CPAR2_407140	112.667	18.1856	2.6312	TRUE	6.20797e-10
CPAR2_403360	30.3944	4.90849	2.63045	TRUE	8.21974e-09
CPAR2_601160	18.1855	2.9459	2.626	TRUE	0.00367726
CPAR2_802690	14.3837	2.33051	2.62571	TRUE	0.000280713
CPAR2_302770	10.7008	1.73468	2.62497	TRUE	0.00533113
CPAR2_800760	10.4341	1.69219	2.62435	TRUE	0.000136828
CPAR2_210100	67.2406	10.9809	2.61433	TRUE	2.57927e-11
CPAR2_204620	18.5998	3.05622	2.60547	TRUE	7.95784e-07
CPAR2_703380	11.9945	1.97261	2.6042	TRUE	0.00351108
CPAR2_808360	7.19095	1.18486	2.60146	TRUE	0.000424078
CPAR2_406950	70.4442	11.6516	2.59595	TRUE	1.66545e-08
CPAR2_500340	52.4696	8.68133	2.59549	TRUE	1.0427e-08
CPAR2_108520	87.6331	14.5297	2.59247	TRUE	1.12456e-11
CPAR2_808250	160.414	26.6889	2.58749	TRUE	3.58774e-17
CPAR2_104560	29.5041	4.91815	2.58473	TRUE	5.66221e-06
CPAR2_300610	15.09	2.5189	2.58272	TRUE	0.000511279
CPAR2_207830	82.8945	13.8405	2.58238	TRUE	4.26566e-10
CPAR2_801770	54.895	9.19546	2.57768	TRUE	9.22601e-10
CPAR2_602380	6.60359	1.11283	2.56902	TRUE	0.0018943
CPAR2_209460	42.3619	7.16163	2.56441	TRUE	1.31866e-06
CPAR2_100780	106.357	18.004	2.56252	TRUE	5.75323e-11
CPAR2_102450	188.677	31.9447	2.56227	TRUE	2.08234e-15
CPAR2_404210	81.4783	13.909	2.5504	TRUE	1.56525e-17
CPAR2_403180	1177.11	202.047	2.54248	TRUE	4.13872e-08
CPAR2_211180	29.0357	4.98758	2.54142	TRUE	2.08526e-06
CPAR2_202860	18.0952	3.11338	2.53906	TRUE	0.00361383
CPAR2_207600	17.2774	2.97715	2.53688	TRUE	0.00180884
CPAR2_703650	36.7871	6.34116	2.53638	TRUE	7.29002e-07
CPAR2_501210	15.5044	2.68422	2.5301	TRUE	4.66872e-05
CPAR2_704260	62.1704	10.7738	2.52871	TRUE	6.22398e-06
CPAR2_203710	19.3636	3.35959	2.52699	TRUE	0.000100106
CPAR2_301440	205.383	35.8762	2.51722	TRUE	2.14824e-15
CPAR2_804500	27.2914	4.77306	2.51546	TRUE	0.000161855
CPAR2_205440	74.9017	13.1248	2.51271	TRUE	3.45895e-09
CPAR2_207000	32.4232	5.70488	2.50676	TRUE	2.62149e-05
CPAR2_204430	36.6066	6.52011	2.48913	TRUE	0.000118059
CPAR2_205290	2258.5	403.549	2.48455	TRUE	1.21459e-10
CPAR2_802200	188.31	33.8106	2.47756	TRUE	2.23935e-31
CPAR2_802700	35.8428	6.43853	2.47688	TRUE	5.04192e-07
CPAR2_600450	236.605	42.5308	2.4759	TRUE	6.68282e-11
CPAR2_802310	16.2394	2.92158	2.47468	TRUE	0.00082028
CPAR2_302730	63.9612	11.546	2.46981	TRUE	4.96061e-08
CPAR2_401990	88.4406	15.9896	2.46757	TRUE	4.22209e-17
CPAR2_803490	49.3167	8.93617	2.46435	TRUE	2.70827e-11
CPAR2_702090	149.964	27.2005	2.46292	TRUE	2.14348e-14
CPAR2_109910	33.3169	6.04369	2.46275	TRUE	1.43427e-05
CPAR2_103610	32.3691	5.87373	2.46227	TRUE	9.38672e-06
CPAR2_207700	60.6278	11.0696	2.45337	TRUE	3.2253e-06
CPAR2_702640	10.2864	1.88103	2.45115	TRUE	0.00145427
CPAR2_102400	17.3602	3.18769	2.4452	TRUE	0.000132069
CPAR2_200860	51.5868	9.48315	2.44356	TRUE	5.26793e-12
CPAR2_104530	17.2412	3.17291	2.44198	TRUE	0.000283179
CPAR2_104730	20.6936	3.81057	2.44111	TRUE	0.000117525
CPAR2_702930	25.9402	4.77998	2.44012	TRUE	4.57261e-07
CPAR2_806490	1125.43	207.507	2.43924	TRUE	5.57212e-20
CPAR2_806240	69.093	12.7639	2.43647	TRUE	9.2449e-08
CPAR2_401970	114.761	21.2138	2.43556	TRUE	2.7269e-15
CPAR2_800230	120.646	22.4197	2.42794	TRUE	2.19573e-05
CPAR2_212670	32.776	6.11516	2.42218	TRUE	0.000854689
CPAR2_201160	5.48287	1.04079	2.39725	TRUE	0.00476234
CPAR2_405960	35.9905	6.83293	2.39704	TRUE	0.000342629
CPAR2_209830	34.0519	6.48365	2.39286	TRUE	0.000117652
CPAR2_101770	93.4493	17.8366	2.38934	TRUE	5.72299e-14
CPAR2_808880	73.0459	13.9483	2.38872	TRUE	1.89712e-14
CPAR2_406820	79.7053	15.2229	2.38843	TRUE	7.8888e-15
CPAR2_204100	56.1777	10.7355	2.38761	TRUE	1.78218e-05
CPAR2_702760	173.999	33.281	2.38631	TRUE	7.75504e-20
CPAR2_805700	90.1412	17.2433	2.38615	TRUE	1.40956e-14
CPAR2_804230	33.987	6.50556	2.38524	TRUE	6.38742e-08
CPAR2_208070	130.144	24.9148	2.38504	TRUE	2.29624e-22
CPAR2_600640	5.21619	1	2.383	TRUE	0.000395107
CPAR2_205090	6.21794	1.19441	2.38014	TRUE	0.00361458
CPAR2_102020	52.4949	10.0869	2.37969	TRUE	3.8093e-06
CPAR2_210420	596.719	114.762	2.37841	TRUE	2.63356e-59
CPAR2_102370	71.6373	13.7866	2.37745	TRUE	1.63171e-06
CPAR2_214080	109.063	20.9922	2.37724	TRUE	7.28228e-17
CPAR2_407980	20.8413	4.01656	2.37541	TRUE	4.29974e-06
CPAR2_208100	49.5184	9.56905	2.37152	TRUE	1.68822e-07
CPAR2_602000	57.4749	11.1476	2.3662	TRUE	4.31383e-06
CPAR2_600930	466.609	91.3029	2.35348	TRUE	8.43742e-14
CPAR2_105540	53.1759	10.4925	2.34142	TRUE	9.46577e-11
CPAR2_109500	95.1287	18.7865	2.34019	TRUE	1.3314e-13
CPAR2_807870	148.584	29.4807	2.33344	TRUE	5.16268e-15
CPAR2_803020	40.8843	8.12287	2.33149	TRUE	2.5612e-08
CPAR2_406250	52.7903	10.504	2.32933	TRUE	8.89179e-08
CPAR2_210080	244.179	48.6191	2.32835	TRUE	1.58736e-27
CPAR2_106210	78.0587	15.5954	2.32344	TRUE	1.21714e-11
CPAR2_402690	117.77	23.6053	2.31879	TRUE	2.56769e-21
CPAR2_109270	33.0215	6.62817	2.31672	TRUE	0.000205324
CPAR2_109460	10.0198	2.01556	2.3136	TRUE	0.0041527
CPAR2_500880	210.778	42.4028	2.31349	TRUE	2.30859e-07
CPAR2_800060	80.9662	16.3567	2.30744	TRUE	3.2253e-06
CPAR2_204660	41.5578	8.42032	2.30317	TRUE	0.000146554
CPAR2_103690	373.413	75.9174	2.29827	TRUE	1.43469e-32
CPAR2_603040	118.029	23.9968	2.29823	TRUE	4.61396e-19
CPAR2_100940	6.07024	1.2352	2.29701	TRUE	0.00696438
CPAR2_400860	583.483	118.741	2.29688	TRUE	1.49024e-41
CPAR2_300730	27.3529	5.57853	2.29374	TRUE	2.8551e-05
CPAR2_110430	10.0485	2.05635	2.28882	TRUE	0.00928491
CPAR2_200970	16.7728	3.44811	2.28224	TRUE	0.0011994
CPAR2_201560	254.276	52.3225	2.28089	TRUE	6.71312e-30
CPAR2_204290	20.3079	4.18631	2.27829	TRUE	4.37028e-05
CPAR2_804600	75.846	15.6408	2.27776	TRUE	1.41891e-12
CPAR2_104820	8.045	1.6614	2.2757	TRUE	0.00300487
CPAR2_407030	59.5146	12.293	2.2754	TRUE	3.25319e-11
CPAR2_602220	28.3834	5.88496	2.26994	TRUE	2.06636e-05
CPAR2_503860	687.653	142.698	2.26871	TRUE	3.51648e-10
CPAR2_302760	12.7945	2.67252	2.25926	TRUE	0.000364568
CPAR2_207790	14.2647	2.98248	2.25786	TRUE	0.00093193
CPAR2_403610	30.7151	6.46899	2.24734	TRUE	5.61178e-06
CPAR2_402900	44.5418	9.40122	2.24424	TRUE	1.66735e-06
CPAR2_503570	21.5763	4.55774	2.24306	TRUE	2.03519e-05
CPAR2_405780	98.1845	20.8086	2.23832	TRUE	5.02795e-06
CPAR2_205820	278.874	59.2948	2.23364	TRUE	6.0419e-07
CPAR2_401930	115.665	24.6763	2.22876	TRUE	3.21929e-10
CPAR2_210140	18.3332	3.91804	2.22625	TRUE	0.000205324
CPAR2_500390	923.088	197.89	2.22177	TRUE	5.71867e-16
CPAR2_300560	98.8006	21.206	2.22004	TRUE	6.19003e-06
CPAR2_204330	474.346	101.815	2.21998	TRUE	1.45591e-39
CPAR2_808330	7.7243	1.66355	2.21514	TRUE	0.00721681
CPAR2_103310	5.09722	1.10112	2.21073	TRUE	0.0080617
CPAR2_101490	79.8639	17.2887	2.20771	TRUE	3.99477e-05
CPAR2_106800	69.4821	15.0818	2.20383	TRUE	2.61185e-08
CPAR2_402270	51.1725	11.1151	2.20284	TRUE	2.39636e-05
CPAR2_201740	25.7925	5.60533	2.20208	TRUE	0.00010977
CPAR2_210390	63.1147	13.7932	2.19402	TRUE	1.08667e-06
CPAR2_702920	25.9115	5.66999	2.19218	TRUE	7.60668e-06
CPAR2_205280	181.834	39.8356	2.19049	TRUE	9.23871e-23
CPAR2_102130	258.042	56.83	2.18288	TRUE	1.82461e-13
CPAR2_405640	180.169	39.7192	2.18144	TRUE	1.33588e-17
CPAR2_202490	130.127	28.9452	2.16852	TRUE	6.47665e-19
CPAR2_212330	35.4858	7.89641	2.16797	TRUE	0.000493487
CPAR2_808870	402.555	89.8525	2.16356	TRUE	2.43623e-45
CPAR2_403920	32.4519	7.25479	2.1613	TRUE	0.00016038
CPAR2_208080	20.7223	4.63285	2.16121	TRUE	7.96162e-05
CPAR2_400880	33.8967	7.58247	2.16041	TRUE	0.000939128
CPAR2_300020	22.3114	4.99348	2.15966	TRUE	0.000169279
CPAR2_602940	87.6618	19.6292	2.15895	TRUE	2.62113e-11
CPAR2_808700	98.804	22.1506	2.15723	TRUE	3.62538e-09
CPAR2_800610	35.5474	7.98766	2.1539	TRUE	4.09707e-06
CPAR2_805230	24.1672	5.43297	2.15324	TRUE	0.00311665
CPAR2_302490	61.6733	13.8758	2.15207	TRUE	2.36335e-10
CPAR2_807900	39.5256	8.89368	2.15194	TRUE	1.86352e-06
CPAR2_209790	114.123	25.7235	2.14943	TRUE	1.32769e-08
CPAR2_400140	35.3094	8.00708	2.1407	TRUE	2.71835e-05
CPAR2_300130	55.6013	12.6254	2.13879	TRUE	0.000622159
CPAR2_106930	18.1315	4.12131	2.13732	TRUE	0.00348064
CPAR2_403600	474.609	108.203	2.133	TRUE	7.97598e-30
CPAR2_100270	28.2357	6.49249	2.12068	TRUE	0.000373579
CPAR2_100930	14.2647	3.28358	2.11911	TRUE	0.00186403
CPAR2_701900	30.0375	6.92176	2.11755	TRUE	5.51347e-06
CPAR2_207470	56.0335	12.9148	2.11727	TRUE	2.10002e-07
CPAR2_702100	8.57835	1.97863	2.1162	TRUE	0.00121822
CPAR2_100470	42.124	9.73678	2.11313	TRUE	7.30372e-05
CPAR2_402630	146.386	33.8665	2.11184	TRUE	9.5424e-18
CPAR2_602730	14.4124	3.33823	2.11015	TRUE	0.00715377
CPAR2_202530	42.1527	9.76652	2.10971	TRUE	4.29422e-07
CPAR2_105720	21.7603	5.04256	2.10947	TRUE	0.00146612
CPAR2_201990	107.867	25.0689	2.10529	TRUE	9.78839e-10
CPAR2_213510	29.8898	6.95518	2.10349	TRUE	3.34708e-05
CPAR2_205680	8.31167	1.93568	2.1023	TRUE	0.00157688
CPAR2_300190	142.472	33.2617	2.09875	TRUE	1.12445e-20
CPAR2_406440	28.5311	6.68554	2.09342	TRUE	0.000110199
CPAR2_208600	35.6951	8.37773	2.09109	TRUE	2.5208e-06
CPAR2_400050	22.816	5.36105	2.08946	TRUE	1.28695e-05
CPAR2_207380	43.6228	10.2594	2.08813	TRUE	1.32861e-05
CPAR2_213230	6.33691	1.49039	2.08809	TRUE	0.00364029
CPAR2_213080	91.2981	21.576	2.08116	TRUE	3.35066e-05
CPAR2_108840	57.6301	13.6592	2.07695	TRUE	3.27692e-10
CPAR2_601150	21.2269	5.06234	2.06802	TRUE	0.00299494
CPAR2_805410	7.45763	1.78547	2.06241	TRUE	0.00700505
CPAR2_212960	42.8878	10.279	2.06087	TRUE	3.29897e-06
CPAR2_501810	11.4071	2.73932	2.05805	TRUE	0.00723351
CPAR2_204770	75.1034	18.0437	2.05738	TRUE	7.69779e-08
CPAR2_209550	31.6266	7.60656	2.05582	TRUE	3.87769e-05
CPAR2_300120	80.0622	19.2725	2.05458	TRUE	6.28531e-05
CPAR2_210400	96.127	23.1528	2.05375	TRUE	2.70926e-10
CPAR2_201240	203.066	48.9153	2.05359	TRUE	2.13688e-14
CPAR2_600870	493.693	118.932	2.05348	TRUE	2.84055e-20
CPAR2_200930	25.8213	6.22697	2.05196	TRUE	7.35824e-05
CPAR2_603350	1391.11	335.921	2.05004	TRUE	1.82347e-77
CPAR2_201650	22.816	5.53125	2.04437	TRUE	6.00567e-05
CPAR2_302790	12.9422	3.15292	2.03733	TRUE	0.0062446
CPAR2_802260	4.09548	1	2.03403	TRUE	0.00335374
CPAR2_206910	4.09548	1	2.03403	TRUE	0.00335374
CPAR2_407310	44.8338	10.9473	2.03401	TRUE	4.4844e-07
CPAR2_102060	73.2299	17.9147	2.03129	TRUE	2.33456e-06
CPAR2_804050	18.8665	4.62717	2.02763	TRUE	0.000148555
CPAR2_301460	92.7142	22.7894	2.02442	TRUE	6.20581e-12
CPAR2_302900	40.3256	9.91639	2.02381	TRUE	1.04336e-05
CPAR2_103390	9.43239	2.33279	2.01557	TRUE	0.00214642
CPAR2_104200	52.1954	12.9197	2.01436	TRUE	0.00637187
CPAR2_109210	93.4459	23.1467	2.01332	TRUE	5.68763e-10
CPAR2_106100	193.023	47.8357	2.01261	TRUE	3.37276e-19
CPAR2_603610	173.816	43.2182	2.00785	TRUE	4.27166e-10
CPAR2_101510	119.096	29.7156	2.00283	TRUE	6.80241e-08
CPAR2_500960	106.04	26.4706	2.00215	TRUE	4.1694e-12
CPAR2_401830	173.791	43.4152	2.00108	TRUE	4.74347e-09
CPAR2_302780	8.57835	2.1435	2.00073	TRUE	0.0058106
CPAR2_104840	41.8245	10.4767	1.99717	TRUE	0.00158731
CPAR2_207480	108.804	27.2907	1.99525	TRUE	5.73004e-11
CPAR2_407990	48.3184	12.1696	1.98929	TRUE	3.8987e-05
CPAR2_808550	32.5996	8.23559	1.98491	TRUE	0.000822643
CPAR2_804560	117.827	29.9127	1.97784	TRUE	1.16335e-12
CPAR2_700450	758.228	192.676	1.97646	TRUE	1.63033e-19
CPAR2_211860	589.1	149.705	1.97639	TRUE	4.90319e-17
CPAR2_403420	42.7688	10.9078	1.9712	TRUE	8.27897e-06
CPAR2_804280	51.1725	13.0697	1.96914	TRUE	4.61085e-07
CPAR2_105480	92.1699	23.5548	1.96827	TRUE	6.8738e-07
CPAR2_204340	6.33691	1.6206	1.96725	TRUE	0.0038405
CPAR2_405810	1059.35	271.282	1.96531	TRUE	2.27822e-19
CPAR2_301160	67.3883	17.3475	1.95777	TRUE	9.57905e-08
CPAR2_202580	28.8593	7.44046	1.95557	TRUE	0.00861401
CPAR2_201000	107.762	27.8364	1.95281	TRUE	0.000103358
CPAR2_702590	7.45763	1.93352	1.94749	TRUE	0.00664851
CPAR2_108490	147.222	38.196	1.9465	TRUE	3.47096e-10
CPAR2_601790	119.499	31.0065	1.94636	TRUE	1.20706e-09
CPAR2_106740	130.743	33.9957	1.94331	TRUE	1.3851e-10
CPAR2_213150	89.8745	23.4021	1.94127	TRUE	3.98113e-10
CPAR2_502800	25.1765	6.56521	1.93916	TRUE	0.00139673
CPAR2_107690	102.231	26.7199	1.93585	TRUE	2.15252e-10
CPAR2_103140	41.4176	10.8367	1.93431	TRUE	2.64764e-07
CPAR2_210670	116.505	30.4983	1.93359	TRUE	1.9354e-11
CPAR2_404550	25.9402	6.79835	1.93193	TRUE	0.00141043
CPAR2_703580	123.348	32.3476	1.93101	TRUE	3.4774e-11
CPAR2_806620	14.236	3.73534	1.93023	TRUE	0.00547896
CPAR2_702860	19.7206	5.19573	1.9243	TRUE	0.000117611
CPAR2_806330	52.1667	13.7609	1.92255	TRUE	0.00254895
CPAR2_103620	47.3344	12.5121	1.91956	TRUE	0.000379798
CPAR2_602450	163.161	43.2695	1.91487	TRUE	6.14531e-05
CPAR2_208770	17.7745	4.71612	1.91414	TRUE	0.00909159
CPAR2_407750	236.14	62.7251	1.91253	TRUE	1.69296e-17
CPAR2_214070	48.25	12.8364	1.91029	TRUE	0.000968904
CPAR2_212020	35.933	9.58281	1.90679	TRUE	1.73855e-05
CPAR2_800860	225.109	60.272	1.90106	TRUE	9.92043e-18
CPAR2_301330	31.0392	8.31308	1.90064	TRUE	0.000162974
CPAR2_803010	50.6966	13.6017	1.8981	TRUE	8.94614e-05
CPAR2_407950	100.613	27.0027	1.89765	TRUE	6.67662e-12
CPAR2_208850	62.7003	16.8417	1.89644	TRUE	4.55029e-05
CPAR2_210960	91.7665	24.6877	1.89418	TRUE	1.28537e-06
CPAR2_807710	254.017	68.5087	1.89057	TRUE	1.46356e-18
CPAR2_500680	134.051	36.24	1.88713	TRUE	2.64764e-07
CPAR2_407300	46.3976	12.6081	1.8797	TRUE	8.46989e-07
CPAR2_704250	42.5383	11.5853	1.87647	TRUE	2.04597e-06
CPAR2_603190	63.9975	17.4332	1.87618	TRUE	1.53703e-09
CPAR2_503420	116.703	31.8097	1.87531	TRUE	1.70972e-08
CPAR2_406770	85.0784	23.2117	1.87394	TRUE	2.85458e-06
CPAR2_801500	41.767	11.4135	1.87162	TRUE	3.2861e-05
CPAR2_402080	61.7635	16.8816	1.87131	TRUE	1.16539e-07
CPAR2_403640	77.3811	21.2141	1.86696	TRUE	7.50865e-08
CPAR2_101920	102.818	28.2069	1.86598	TRUE	3.19553e-12
CPAR2_104180	24.3764	6.70076	1.86309	TRUE	0.00772992
CPAR2_108690	160.389	44.1853	1.85994	TRUE	1.00858e-07
CPAR2_703160	31.1295	8.60122	1.85567	TRUE	1.15645e-05
CPAR2_503690	349.991	97.0515	1.8505	TRUE	4.1379e-09
CPAR2_214160	183.755	50.9677	1.85013	TRUE	6.05799e-14
CPAR2_102770	30.3582	8.4251	1.84932	TRUE	0.00048841
CPAR2_109390	16.3584	4.54014	1.84923	TRUE	0.00771982
CPAR2_201330	34.6393	9.62211	1.84798	TRUE	3.47404e-05
CPAR2_200570	69.7453	19.3745	1.84793	TRUE	2.76699e-08
CPAR2_101330	315.306	87.7182	1.84581	TRUE	7.13787e-17
CPAR2_100100	298.974	83.2547	1.84441	TRUE	1.53291e-05
CPAR2_500590	29.6231	8.25422	1.84352	TRUE	0.00137977
CPAR2_106620	33.933	9.47476	1.84053	TRUE	0.00390988
CPAR2_204420	144.44	40.3996	1.83805	TRUE	1.91846e-11
CPAR2_208760	93.7085	26.2527	1.83571	TRUE	0.000295154
CPAR2_200370	133.031	37.4603	1.82833	TRUE	4.69608e-12
CPAR2_406620	30.3869	8.56043	1.82769	TRUE	0.00206057
CPAR2_106500	230.529	65.0643	1.82501	TRUE	6.77085e-19
CPAR2_107330	574.792	162.692	1.82089	TRUE	5.5003e-42
CPAR2_703250	7.45763	2.111	1.82079	TRUE	0.00747359
CPAR2_204300	255.541	72.497	1.81756	TRUE	3.6939e-11
CPAR2_802600	83.4818	23.6844	1.81753	TRUE	3.61721e-10
CPAR2_801490	68.5884	19.4637	1.81718	TRUE	0.000193807
CPAR2_801320	34.4841	9.82436	1.8115	TRUE	0.00298225
CPAR2_807200	42.6211	12.1478	1.81087	TRUE	4.31323e-05
CPAR2_200120	303.241	86.4739	1.81013	TRUE	4.06189e-11
CPAR2_403520	42.686	12.1788	1.80939	TRUE	4.33758e-05
CPAR2_301430	85.9503	24.6024	1.8047	TRUE	9.43381e-06
CPAR2_201800	29.5041	8.45533	1.80298	TRUE	0.000477802
CPAR2_701520	148.379	42.6075	1.80011	TRUE	1.62112e-10
CPAR2_203880	124.126	35.7079	1.7975	TRUE	3.561e-08
CPAR2_504080	1678.16	482.87	1.79717	TRUE	1.61196e-07
CPAR2_702580	51.4391	14.8175	1.79556	TRUE	4.65416e-07
CPAR2_801070	26.6466	7.70075	1.79088	TRUE	0.000727866
CPAR2_103090	41.0682	11.9064	1.78628	TRUE	0.00600949
CPAR2_700430	69.8315	20.3195	1.78101	TRUE	4.37577e-08
CPAR2_103410	105.269	30.8528	1.77061	TRUE	4.97959e-13
CPAR2_603030	216.836	63.8179	1.76457	TRUE	4.16046e-07
CPAR2_603010	18.4809	5.44059	1.7642	TRUE	0.00339362
CPAR2_202450	128.411	37.825	1.76336	TRUE	1.20497e-08
CPAR2_403860	37.4319	11.0306	1.76276	TRUE	0.00108765
CPAR2_101030	42.2642	12.4595	1.76219	TRUE	0.00545102
CPAR2_302340	36.6968	10.8393	1.75938	TRUE	0.000123053
CPAR2_802270	178.097	52.6284	1.75875	TRUE	1.10248e-09
CPAR2_702510	171.264	50.6205	1.75843	TRUE	1.81293e-12
CPAR2_407480	20.87	6.17516	1.75688	TRUE	0.00282142
CPAR2_300310	58.2749	17.3147	1.75088	TRUE	1.06232e-06
CPAR2_106450	43.0067	12.7891	1.74965	TRUE	2.04648e-05
CPAR2_103670	68.2889	20.3698	1.74522	TRUE	0.00537852
CPAR2_401300	189.048	56.4077	1.74479	TRUE	1.5005e-05
CPAR2_700110	45.3022	13.5501	1.74127	TRUE	0.00167167
CPAR2_407710	24.2862	7.2665	1.7408	TRUE	0.00796638
CPAR2_100820	520.525	155.833	1.73997	TRUE	2.10787e-16
CPAR2_106080	185.326	55.4948	1.73964	TRUE	2.2762e-10
CPAR2_202120	44.8372	13.4462	1.7375	TRUE	0.000103497
CPAR2_808510	57.4858	17.2577	1.73597	TRUE	7.44335e-06
CPAR2_703770	79.0352	23.7499	1.73457	TRUE	8.9502e-10
CPAR2_203550	63.0497	18.9561	1.73383	TRUE	7.38142e-05
CPAR2_600270	27.6196	8.3299	1.72932	TRUE	0.00114253
CPAR2_803890	111.878	33.8804	1.7234	TRUE	2.04288e-05
CPAR2_201180	204.198	61.9275	1.72132	TRUE	5.73311e-12
CPAR2_407970	74.0764	22.5027	1.71892	TRUE	8.61147e-05
CPAR2_402040	150.108	45.6538	1.7172	TRUE	1.77482e-08
CPAR2_211790	80.2133	24.4022	1.71683	TRUE	4.7392e-05
CPAR2_105130	246.922	75.158	1.71606	TRUE	3.24252e-08
CPAR2_405130	60.1956	18.3485	1.71399	TRUE	0.000103537
CPAR2_804800	24.4052	7.47602	1.70684	TRUE	0.00195403
CPAR2_600430	53.0105	16.2704	1.70403	TRUE	0.000137683
CPAR2_404370	43.0717	13.288	1.69661	TRUE	4.07665e-05
CPAR2_100420	82.902	25.5876	1.69596	TRUE	3.30271e-08
CPAR2_804170	41.713	12.8968	1.69348	TRUE	8.95716e-06
CPAR2_400960	22.6971	7.03198	1.6905	TRUE	0.000736359
CPAR2_602420	274.052	84.9824	1.68922	TRUE	6.05426e-10
CPAR2_405040	32.5996	10.1453	1.68404	TRUE	0.000525093
CPAR2_803240	107.734	33.5805	1.68177	TRUE	1.55006e-05
CPAR2_200460	36.7871	11.4764	1.68052	TRUE	0.000115624
CPAR2_808380	63.5653	19.8533	1.67886	TRUE	4.10556e-05
CPAR2_207780	1142.6	357.842	1.67493	TRUE	1.33557e-13
CPAR2_805020	58.7146	18.4225	1.67225	TRUE	5.85174e-05
CPAR2_603000	344.131	108.179	1.66954	TRUE	7.73425e-18
CPAR2_808270	25.6448	8.07459	1.66721	TRUE	0.00476817
CPAR2_104080	38.4951	12.1439	1.66444	TRUE	0.00195327
CPAR2_105850	87.1934	27.581	1.66054	TRUE	1.90825e-07
CPAR2_213330	56.9525	18.038	1.65872	TRUE	9.86004e-06
CPAR2_501510	77.5938	24.6349	1.65524	TRUE	0.000563326
CPAR2_101360	43.7705	13.9107	1.65377	TRUE	0.000244441
CPAR2_106090	76.4908	24.3358	1.65221	TRUE	2.65169e-05
CPAR2_407210	41.8033	13.3173	1.65031	TRUE	0.000123053
CPAR2_212900	199.779	63.6999	1.64905	TRUE	2.10987e-10
CPAR2_206870	59.8462	19.1264	1.6457	TRUE	7.33742e-06
CPAR2_501750	27.0322	8.64315	1.64505	TRUE	0.000958454
CPAR2_704350	49.5758	15.86	1.64425	TRUE	0.0004784
CPAR2_703710	272.197	87.1775	1.64262	TRUE	1.57771e-12
CPAR2_501640	52.9168	16.9491	1.64251	TRUE	0.00755647
CPAR2_201510	215.178	69.2177	1.63632	TRUE	1.61914e-11
CPAR2_203920	44.3401	14.2818	1.63444	TRUE	7.35239e-05
CPAR2_501220	16.5061	5.32026	1.63343	TRUE	0.00636
CPAR2_500790	60.5238	19.5171	1.63276	TRUE	2.33312e-05
CPAR2_601820	202.294	65.8498	1.6192	TRUE	8.81663e-07
CPAR2_103360	94.3321	30.8491	1.61252	TRUE	6.9753e-07
CPAR2_101670	1963.63	642.258	1.6123	TRUE	2.07703e-15
CPAR2_301250	51.1362	16.732	1.61173	TRUE	0.0044344
CPAR2_703190	29.1834	9.58893	1.60571	TRUE	0.000820029
CPAR2_204460	68.5918	22.6253	1.6001	TRUE	8.79961e-06
CPAR2_110490	29.7421	9.8214	1.5985	TRUE	0.00106941
CPAR2_202360	47.6373	15.7327	1.59832	TRUE	7.80023e-05
CPAR2_106900	97.1609	32.1048	1.59759	TRUE	2.20433e-07
CPAR2_211830	65.4676	21.6441	1.5968	TRUE	2.48177e-06
CPAR2_600010	85.86	28.4073	1.59573	TRUE	0.000434092
CPAR2_201620	34.8123	11.5241	1.59494	TRUE	0.00018079
CPAR2_808920	135.049	44.7324	1.59409	TRUE	1.5778e-07
CPAR2_300520	73.1649	24.2728	1.59181	TRUE	6.12169e-08
CPAR2_103470	29.4214	9.76607	1.59102	TRUE	0.000236946
CPAR2_807170	41.1797	13.6862	1.58921	TRUE	0.000454609
CPAR2_803040	54.83	18.2244	1.5891	TRUE	1.97702e-05
CPAR2_803980	68.12	22.6696	1.58732	TRUE	1.86943e-05
CPAR2_401450	211.229	70.3141	1.58692	TRUE	0.000311463
CPAR2_602760	90.7648	30.231	1.58611	TRUE	2.20483e-06
CPAR2_102920	27.4466	9.15649	1.58376	TRUE	0.00300809
CPAR2_100370	49.3454	16.4799	1.58221	TRUE	2.04301e-05
CPAR2_401020	20.5746	6.87803	1.5808	TRUE	0.00901344
CPAR2_503090	48.1057	16.1363	1.5759	TRUE	7.84968e-05
CPAR2_204040	53.4139	17.9424	1.57384	TRUE	1.83039e-05
CPAR2_212040	39.6193	13.313	1.57336	TRUE	0.00258692
CPAR2_603110	82.3249	27.6706	1.57298	TRUE	2.75857e-05
CPAR2_808260	101.082	33.981	1.57272	TRUE	7.18349e-10
CPAR2_207250	17.4791	5.87963	1.57184	TRUE	0.0078115
CPAR2_804780	127.521	42.954	1.56987	TRUE	6.86963e-07
CPAR2_109110	20.3729	6.87086	1.56809	TRUE	0.00319254
CPAR2_406980	59.983	20.3048	1.56273	TRUE	4.89413e-05
CPAR2_500500	608.053	205.877	1.56242	TRUE	9.00011e-19
CPAR2_201170	57.1617	19.3543	1.56239	TRUE	0.000748641
CPAR2_302510	86.5773	29.4216	1.55711	TRUE	2.50905e-06
CPAR2_600030	28.6501	9.76073	1.55348	TRUE	0.00232069
CPAR2_603420	480.636	163.974	1.55148	TRUE	6.9996e-08
CPAR2_801310	31.5978	10.7966	1.54924	TRUE	0.00173582
CPAR2_801460	93.3194	31.8975	1.54874	TRUE	9.55458e-05
CPAR2_400870	86.9629	29.8002	1.54508	TRUE	1.05554e-06
CPAR2_201500	88.0912	30.4334	1.53334	TRUE	8.4467e-07
CPAR2_700490	184.75	63.9709	1.53009	TRUE	0.000112137
CPAR2_207680	30.7438	10.6456	1.53004	TRUE	0.000937159
CPAR2_401370	120.682	41.8155	1.5291	TRUE	0.00378609
CPAR2_100030	264.24	91.6766	1.52722	TRUE	2.7354e-14
CPAR2_807970	29.2087	10.1358	1.52694	TRUE	0.00838098
CPAR2_110400	203.391	71.1536	1.51525	TRUE	4.65398e-05
CPAR2_109600	91.7125	32.1782	1.51103	TRUE	1.35685e-05
CPAR2_403910	88.7251	31.1425	1.51045	TRUE	1.04275e-05
CPAR2_211520	44.2102	15.5618	1.50637	TRUE	0.00440114
CPAR2_109010	72.743	25.6114	1.50602	TRUE	0.000660922
CPAR2_504110	80.1634	28.2839	1.50296	TRUE	0.00224237
CPAR2_203730	138.249	48.8006	1.5023	TRUE	6.91693e-10
CPAR2_701830	461.215	162.894	1.50151	TRUE	3.23706e-08
CPAR2_303810	37.8463	107.068	-1.50031	TRUE	2.32039e-05
CPAR2_209640	23.4034	66.2527	-1.50126	TRUE	0.00324687
CPAR2_402770	38.5526	109.277	-1.50309	TRUE	0.000852187
CPAR2_301910	26.0305	73.8027	-1.50347	TRUE	0.00513337
CPAR2_109360	87.0423	247.582	-1.50812	TRUE	3.42697e-06
CPAR2_603770	19.6016	55.8633	-1.51093	TRUE	0.00384794
CPAR2_304020	45.2769	129.192	-1.51266	TRUE	1.28425e-05
CPAR2_600900	82.5703	236.384	-1.51744	TRUE	1.41535e-08
CPAR2_202140	107.186	306.873	-1.51752	TRUE	6.02845e-06
CPAR2_807540	28.3007	81.2351	-1.52127	TRUE	0.00214364
CPAR2_200280	100.307	288.319	-1.52324	TRUE	8.8154e-05
CPAR2_402090	86.4009	248.69	-1.52523	TRUE	1.49223e-09
CPAR2_602500	37.9652	109.609	-1.52961	TRUE	5.2418e-05
CPAR2_304310	256.686	741.341	-1.53013	TRUE	3.79017e-07
CPAR2_204880	87.9866	254.302	-1.53119	TRUE	0.00232553
CPAR2_703970	42.7148	123.575	-1.53258	TRUE	0.000595645
CPAR2_106350	13.8503	40.0729	-1.53271	TRUE	0.00996917
CPAR2_503930	25.5259	73.9297	-1.53419	TRUE	0.00406775
CPAR2_602950	135.989	395.807	-1.5413	TRUE	7.49162e-08
CPAR2_211940	23.5798	68.6506	-1.54172	TRUE	0.000831624
CPAR2_202550	99.0891	288.621	-1.54238	TRUE	0.000204413
CPAR2_402610	38.0268	110.958	-1.54492	TRUE	0.000143189
CPAR2_703510	92.6281	270.541	-1.54633	TRUE	1.1194e-07
CPAR2_602020	18.5998	54.3903	-1.54806	TRUE	0.00977229
CPAR2_207210	305.281	896.002	-1.55337	TRUE	6.53281e-09
CPAR2_103260	30.1564	88.5386	-1.55384	TRUE	0.0025027
CPAR2_704240	72.3649	213.004	-1.55752	TRUE	9.32694e-09
CPAR2_211610	128.419	379.664	-1.56387	TRUE	2.75845e-09
CPAR2_804300	87.5756	259.081	-1.5648	TRUE	4.66289e-08
CPAR2_800360	58.5416	173.897	-1.5707	TRUE	2.97028e-07
CPAR2_807680	34.3077	102.252	-1.57553	TRUE	3.13721e-05
CPAR2_213920	17.4791	52.1476	-1.57697	TRUE	0.00735834
CPAR2_301510	58.0732	173.551	-1.57941	TRUE	6.36714e-07
CPAR2_110330	62.2894	186.629	-1.58311	TRUE	2.31096e-07
CPAR2_304260	55.9794	168.189	-1.58711	TRUE	4.28995e-05
CPAR2_701950	25.5546	77.0517	-1.59224	TRUE	0.000436268
CPAR2_602780	14.2647	43.0248	-1.59272	TRUE	0.00830703
CPAR2_808810	56.3364	170.972	-1.60162	TRUE	2.64257e-06
CPAR2_200110	149.388	454.84	-1.60629	TRUE	5.40422e-05
CPAR2_210020	28.3007	86.2308	-1.60737	TRUE	0.00723833
CPAR2_803270	24.4339	74.5696	-1.6097	TRUE	0.000679281
CPAR2_802920	19.0682	58.2888	-1.61205	TRUE	0.00721297
CPAR2_202910	51.9725	158.954	-1.61279	TRUE	1.66169e-05
CPAR2_206400	35.3381	108.275	-1.6154	TRUE	2.0819e-05
CPAR2_700560	13.144	40.3738	-1.61902	TRUE	0.00876821
CPAR2_105630	16.5061	50.7267	-1.61975	TRUE	0.0058106
CPAR2_803880	58.7221	180.482	-1.61988	TRUE	0.000127435
CPAR2_101760	32.3691	99.9982	-1.62728	TRUE	0.000442346
CPAR2_200600	18.0125	55.6558	-1.62753	TRUE	0.00916548
CPAR2_503900	24.4988	75.7345	-1.62824	TRUE	0.00302165
CPAR2_204740	148.155	458.37	-1.6294	TRUE	7.6333e-12
CPAR2_602920	21.9258	68.1024	-1.63508	TRUE	0.000398861
CPAR2_502980	44.8988	139.509	-1.63561	TRUE	3.29656e-05
CPAR2_210740	24.2862	75.5673	-1.63763	TRUE	0.000968352
CPAR2_210450	48.6315	151.513	-1.63948	TRUE	0.000321233
CPAR2_200090	14.3837	44.9177	-1.64285	TRUE	0.00876887
CPAR2_500240	43.8355	136.955	-1.64353	TRUE	0.00026592
CPAR2_212870	46.2499	144.522	-1.64377	TRUE	1.39635e-06
CPAR2_212270	52.7903	165.188	-1.64576	TRUE	4.79024e-05
CPAR2_600220	24.6431	77.2064	-1.64754	TRUE	0.000882511
CPAR2_805290	137.607	431.272	-1.64804	TRUE	1.22839e-08
CPAR2_204310	19.9872	62.6445	-1.64811	TRUE	0.00353367
CPAR2_304350	58.9525	185.172	-1.65124	TRUE	1.6117e-07
CPAR2_502000	176.958	555.832	-1.65124	TRUE	1.18754e-11
CPAR2_213910	25.6448	80.9131	-1.6577	TRUE	0.00152503
CPAR2_206710	58.6606	185.125	-1.65804	TRUE	9.00371e-08
CPAR2_100360	57.1979	180.743	-1.6599	TRUE	0.00822169
CPAR2_807670	14.798	46.9226	-1.66488	TRUE	0.00960952
CPAR2_805980	40.4733	128.5	-1.66672	TRUE	2.41202e-05
CPAR2_104450	125.406	399.407	-1.67125	TRUE	1.46985e-10
CPAR2_401050	36.5491	116.663	-1.67443	TRUE	5.6618e-05
CPAR2_805560	25.5833	81.6706	-1.67461	TRUE	0.00160206
CPAR2_209310	43.1832	137.947	-1.67558	TRUE	0.000101428
CPAR2_109410	24.2034	77.4679	-1.67839	TRUE	0.00102361
CPAR2_601900	29.0357	92.9798	-1.67909	TRUE	0.000135383
CPAR2_703020	67.9108	218.533	-1.68614	TRUE	1.61843e-07
CPAR2_805510	15.6521	50.3877	-1.68672	TRUE	0.0049421
CPAR2_300820	14.2647	45.9736	-1.68836	TRUE	0.00729609
CPAR2_806170	37.6158	121.237	-1.68841	TRUE	1.73945e-05
CPAR2_500630	100.437	324.212	-1.69065	TRUE	9.30243e-06
CPAR2_208040	25.0862	81.0051	-1.69112	TRUE	0.00155285
CPAR2_600670	25.5546	82.7609	-1.69537	TRUE	0.000161991
CPAR2_211190	14.4124	46.7957	-1.69907	TRUE	0.00335111
CPAR2_401890	41.4101	134.794	-1.7027	TRUE	0.000148819
CPAR2_303650	57.6513	188.29	-1.70753	TRUE	1.84849e-06
CPAR2_808040	79.3381	259.632	-1.71038	TRUE	0.000107101
CPAR2_104710	60.0192	197.358	-1.71731	TRUE	6.60814e-05
CPAR2_304300	36.971	121.68	-1.71863	TRUE	0.000174441
CPAR2_402220	555.949	1837.9	-1.72504	TRUE	4.65672e-41
CPAR2_800450	20.7223	68.7389	-1.72994	TRUE	0.000618481
CPAR2_109060	14.5026	48.2195	-1.7333	TRUE	0.00624803
CPAR2_210290	72.6138	241.789	-1.73543	TRUE	9.98696e-07
CPAR2_602250	18.8303	62.7227	-1.73593	TRUE	0.00171359
CPAR2_601990	16.5061	54.9981	-1.73638	TRUE	0.004726
CPAR2_803130	34.3439	114.938	-1.74272	TRUE	2.1876e-05
CPAR2_202390	13.144	44.004	-1.74324	TRUE	0.00559854
CPAR2_601240	66.8837	224.038	-1.74401	TRUE	3.859e-09
CPAR2_213320	23.9655	80.3917	-1.74609	TRUE	0.000668032
CPAR2_210070	133.492	448.428	-1.74812	TRUE	3.30057e-06
CPAR2_202850	50.992	171.316	-1.74832	TRUE	5.86055e-06
CPAR2_205320	20.9527	70.5105	-1.7507	TRUE	0.00131363
CPAR2_109420	134.361	453.355	-1.75453	TRUE	6.8283e-15
CPAR2_804690	25.1765	85.0156	-1.75565	TRUE	0.00224084
CPAR2_107420	31.5691	106.818	-1.75857	TRUE	0.000210441
CPAR2_403120	22.1097	74.8151	-1.75865	TRUE	0.000988423
CPAR2_208990	31.2696	106.002	-1.76126	TRUE	0.00012345
CPAR2_204200	21.1907	71.8359	-1.76127	TRUE	0.000291716
CPAR2_206890	28.0627	95.2674	-1.76333	TRUE	0.000461033
CPAR2_300810	21.5763	73.5041	-1.76837	TRUE	0.000277839
CPAR2_106180	15.89	54.2371	-1.77116	TRUE	0.00823252
CPAR2_500800	16.3584	55.8608	-1.7718	TRUE	0.00659357
CPAR2_503890	13.2629	45.3214	-1.77279	TRUE	0.00603397
CPAR2_101680	31.4789	107.814	-1.77609	TRUE	0.000654378
CPAR2_100130	79.053	270.891	-1.77682	TRUE	9.78839e-10
CPAR2_502900	53.2771	183.115	-1.78116	TRUE	0.00179491
CPAR2_805260	19.9872	68.7507	-1.78229	TRUE	0.00136165
CPAR2_303780	11.4359	39.3874	-1.78417	TRUE	0.00874467
CPAR2_501020	104.415	359.812	-1.78491	TRUE	4.07452e-07
CPAR2_207940	23.3132	80.3807	-1.7857	TRUE	0.000130183
CPAR2_205250	71.05	246.819	-1.79655	TRUE	5.31816e-06
CPAR2_207900	13.6773	47.6316	-1.80013	TRUE	0.00656165
CPAR2_104690	74.3144	259.126	-1.80194	TRUE	1.707e-11
CPAR2_805380	56.9237	198.75	-1.80385	TRUE	1.02705e-07
CPAR2_104240	14.1457	49.6344	-1.81098	TRUE	0.00153745
CPAR2_501180	196.753	690.596	-1.81146	TRUE	9.36015e-13
CPAR2_702280	33.4899	117.93	-1.81613	TRUE	2.48584e-05
CPAR2_109560	40.5923	143.217	-1.81893	TRUE	7.10959e-07
CPAR2_501250	28.5673	100.97	-1.82149	TRUE	0.000610144
CPAR2_500870	32.5996	116.049	-1.8318	TRUE	2.13314e-05
CPAR2_202330	21.4574	76.4029	-1.83215	TRUE	0.000244441
CPAR2_701620	68.8947	245.41	-1.83273	TRUE	2.57417e-10
CPAR2_702900	11.0502	39.6048	-1.8416	TRUE	0.00916501
CPAR2_101150	29.2737	104.986	-1.84253	TRUE	2.93904e-05
CPAR2_809030	16.7728	60.2604	-1.84509	TRUE	0.00345623
CPAR2_701140	63.7021	228.911	-1.84537	TRUE	1.07119e-08
CPAR2_100700	24.4339	87.8108	-1.84552	TRUE	2.70449e-05
CPAR2_401750	17.8648	64.2759	-1.84716	TRUE	0.00160578
CPAR2_801760	25.9115	93.5126	-1.85157	TRUE	4.75892e-05
CPAR2_109650	25.0862	90.5752	-1.85222	TRUE	0.000223804
CPAR2_703170	17.0107	61.5205	-1.85462	TRUE	0.00262861
CPAR2_300970	15.036	54.4793	-1.85729	TRUE	0.00624803
CPAR2_808760	28.1817	102.208	-1.85868	TRUE	3.64211e-05
CPAR2_803150	109.838	401.184	-1.86888	TRUE	1.40051e-13
CPAR2_109750	15.89	58.0675	-1.86961	TRUE	0.00274665
CPAR2_210170	13.5296	49.4659	-1.87031	TRUE	0.00467086
CPAR2_303260	15.2377	55.7427	-1.87114	TRUE	0.00258645
CPAR2_403140	26.4736	96.9558	-1.87277	TRUE	0.000278303
CPAR2_104910	18.9855	69.8486	-1.87933	TRUE	0.00458841
CPAR2_602600	48.6753	179.25	-1.88071	TRUE	1.44288e-06
CPAR2_109990	24.0557	89.2428	-1.89136	TRUE	0.000195969
CPAR2_807350	22.816	85.0368	-1.89804	TRUE	9.72731e-05
CPAR2_210950	12.2612	45.7609	-1.90002	TRUE	0.00400221
CPAR2_500040	176.847	661.784	-1.90386	TRUE	7.28228e-17
CPAR2_100550	13.4106	50.1894	-1.90401	TRUE	0.00264298
CPAR2_208860	11.1692	41.9276	-1.90838	TRUE	0.00333703
CPAR2_209530	29.0357	109.205	-1.91113	TRUE	5.99482e-06
CPAR2_502240	13.144	49.4934	-1.91284	TRUE	0.0033421
CPAR2_701650	35.8428	135.051	-1.91375	TRUE	1.57808e-07
CPAR2_501870	11.5548	43.6051	-1.916	TRUE	0.00990963
CPAR2_108050	10.9025	41.1584	-1.91652	TRUE	0.00416417
CPAR2_407770	43.2447	163.575	-1.91936	TRUE	0.000207822
CPAR2_601460	31.2772	118.511	-1.92184	TRUE	4.12916e-06
CPAR2_808610	23.4684	88.935	-1.92203	TRUE	0.000283524
CPAR2_401260	79.576	302.086	-1.92455	TRUE	2.13314e-05
CPAR2_300300	36.5778	139.203	-1.92814	TRUE	6.06952e-08
CPAR2_405080	17.8935	68.1568	-1.92942	TRUE	0.00324687
CPAR2_207980	27.5006	105.042	-1.93343	TRUE	4.95898e-06
CPAR2_600340	40.1779	153.63	-1.93498	TRUE	2.47252e-07
CPAR2_104170	13.7963	52.8981	-1.93894	TRUE	0.00283955
CPAR2_503440	90.1022	346.405	-1.94283	TRUE	0.000449222
CPAR2_407600	22.1637	85.2385	-1.9433	TRUE	0.000103014
CPAR2_203480	34.96	134.575	-1.94464	TRUE	7.83166e-07
CPAR2_802580	11.0502	42.5654	-1.94561	TRUE	0.00308583
CPAR2_107280	18.1315	70.123	-1.95139	TRUE	0.00121712
CPAR2_109520	44.8372	173.491	-1.95209	TRUE	2.14045e-08
CPAR2_602770	13.9153	53.8858	-1.95324	TRUE	0.00403807
CPAR2_701730	14.2647	55.4299	-1.95822	TRUE	0.00455873
CPAR2_204590	10.1675	39.5527	-1.95982	TRUE	0.00528488
CPAR2_301380	17.3889	67.6509	-1.95994	TRUE	0.000203899
CPAR2_109220	49.6736	193.379	-1.96088	TRUE	0.000641649
CPAR2_106660	63.0785	245.969	-1.96326	TRUE	3.81043e-09
CPAR2_600480	74.2494	289.71	-1.96416	TRUE	1.22644e-12
CPAR2_106960	164.39	642.1	-1.96568	TRUE	6.00395e-09
CPAR2_704310	19.3999	75.8052	-1.96625	TRUE	0.00193121
CPAR2_212810	42.4159	165.89	-1.96755	TRUE	0.0082133
CPAR2_211320	16.8918	66.0892	-1.96809	TRUE	0.000789506
CPAR2_806750	24.6718	96.8698	-1.97318	TRUE	2.66698e-05
CPAR2_803580	54.8013	215.826	-1.97759	TRUE	6.80241e-08
CPAR2_600130	13.0612	51.7627	-1.98662	TRUE	0.00694761
CPAR2_206700	17.3602	68.906	-1.98885	TRUE	0.000460424
CPAR2_407650	10.4341	41.4915	-1.99151	TRUE	0.00889332
CPAR2_210970	12.7945	50.947	-1.99347	TRUE	0.00400775
CPAR2_200660	12.5566	50.2309	-2.00013	TRUE	0.00362849
CPAR2_405380	37.6698	150.82	-2.00134	TRUE	5.45217e-07
CPAR2_208650	26.8483	107.513	-2.00161	TRUE	2.37444e-05
CPAR2_302230	29.072	116.5	-2.00263	TRUE	0.000981391
CPAR2_407410	134.159	537.931	-2.00348	TRUE	1.18045e-18
CPAR2_603070	26.5276	106.622	-2.00694	TRUE	2.04249e-06
CPAR2_202630	21.2269	85.3546	-2.00757	TRUE	0.000372439
CPAR2_503170	19.2809	77.5997	-2.00888	TRUE	0.00139891
CPAR2_211480	61.3417	248.213	-2.01664	TRUE	2.65748e-11
CPAR2_300090	11.9043	48.5691	-2.02856	TRUE	0.00147673
CPAR2_105830	10.4341	42.6153	-2.03006	TRUE	0.00525535
CPAR2_808300	10.7008	43.9339	-2.03761	TRUE	0.00558432
CPAR2_300630	54.2967	225.204	-2.0523	TRUE	0.000107132
CPAR2_405290	35.4934	147.361	-2.05373	TRUE	3.23581e-07
CPAR2_700760	19.2809	80.0721	-2.05413	TRUE	0.000276387
CPAR2_603180	12.2612	50.9998	-2.05639	TRUE	0.00165033
CPAR2_803640	72.4299	302.961	-2.06447	TRUE	2.63373e-14
CPAR2_402130	11.6738	48.8547	-2.06522	TRUE	0.00574697
CPAR2_301560	8.07372	33.9355	-2.07149	TRUE	0.00816094
CPAR2_802330	17.0395	71.6923	-2.07294	TRUE	0.000401739
CPAR2_208270	19.6016	82.5793	-2.07481	TRUE	0.00024421
CPAR2_206690	147.333	622.537	-2.07908	TRUE	1.14894e-16
CPAR2_303640	11.4359	48.3615	-2.08029	TRUE	0.00354235
CPAR2_500950	17.4791	73.9277	-2.08048	TRUE	0.000467416
CPAR2_703820	52.0552	220.418	-2.08213	TRUE	7.08226e-10
CPAR2_302370	13.2629	56.1611	-2.08217	TRUE	0.000633288
CPAR2_807400	385.994	1634.96	-2.0826	TRUE	8.06306e-13
CPAR2_800680	18.7188	79.369	-2.08409	TRUE	0.000119449
CPAR2_204680	29.0897	123.49	-2.08581	TRUE	3.852e-05
CPAR2_207770	21.5476	91.5289	-2.0867	TRUE	4.26357e-05
CPAR2_601540	35.5761	152.202	-2.09701	TRUE	7.91762e-07
CPAR2_801890	30.2467	129.405	-2.09704	TRUE	9.24082e-07
CPAR2_400380	21.0717	90.3374	-2.10001	TRUE	1.54149e-05
CPAR2_800830	62.4624	268.146	-2.10196	TRUE	1.80626e-12
CPAR2_203210	35.2807	151.634	-2.10364	TRUE	5.99609e-07
CPAR2_106760	30.5421	131.295	-2.10394	TRUE	7.77169e-07
CPAR2_210870	23.2304	100.112	-2.10753	TRUE	1.66578e-05
CPAR2_108450	30.9277	133.473	-2.10958	TRUE	8.44021e-06
CPAR2_210490	22.0735	95.3006	-2.11017	TRUE	8.68558e-06
CPAR2_104810	19.7206	85.2331	-2.11171	TRUE	6.84303e-05
CPAR2_105340	385.896	1669.67	-2.11328	TRUE	1.63143e-29
CPAR2_201340	26.142	113.31	-2.11584	TRUE	1.3516e-06
CPAR2_404940	66.4153	287.884	-2.1159	TRUE	6.00249e-13
CPAR2_805350	6.953	30.1876	-2.11825	TRUE	0.00883843
CPAR2_400910	22.1924	96.4946	-2.12038	TRUE	1.95707e-05
CPAR2_805030	156.526	682.115	-2.12361	TRUE	3.2316e-22
CPAR2_406640	14.063	61.3298	-2.12469	TRUE	0.00623577
CPAR2_301490	9.16572	40.1511	-2.13112	TRUE	0.00857594
CPAR2_101860	25.2592	110.73	-2.13217	TRUE	1.28537e-06
CPAR2_107970	36.0445	158.109	-2.13307	TRUE	8.94659e-06
CPAR2_500160	17.0107	74.7575	-2.13577	TRUE	0.000559008
CPAR2_503110	25.2052	111.078	-2.13978	TRUE	5.49239e-05
CPAR2_803230	9.43239	41.6313	-2.14197	TRUE	0.00522976
CPAR2_600630	10.1675	44.9291	-2.14369	TRUE	0.00198745
CPAR2_104280	34.96	155.01	-2.14859	TRUE	5.7522e-08
CPAR2_805740	14.7693	65.5325	-2.14961	TRUE	0.00756555
CPAR2_103750	176.929	785.185	-2.14986	TRUE	6.79818e-34
CPAR2_402390	14.3837	64.403	-2.1627	TRUE	0.000362592
CPAR2_401570	11.2882	50.6567	-2.16594	TRUE	0.00135894
CPAR2_700530	42.1527	189.882	-2.17141	TRUE	2.05752e-09
CPAR2_801180	13.7963	62.3185	-2.17538	TRUE	0.00164078
CPAR2_303710	9.69906	44.0246	-2.18239	TRUE	0.0075151
CPAR2_300230	11.1692	50.7278	-2.18325	TRUE	0.00456969
CPAR2_211460	18.3619	83.6368	-2.18742	TRUE	0.000143189
CPAR2_210920	22.135	100.898	-2.18849	TRUE	9.09687e-05
CPAR2_701360	21.5476	98.2416	-2.18881	TRUE	2.27493e-05
CPAR2_206790	17.1222	78.1505	-2.19039	TRUE	2.21318e-05
CPAR2_104010	11.1405	50.9861	-2.19429	TRUE	0.00107788
CPAR2_405390	19.2447	88.0801	-2.19436	TRUE	1.14043e-05
CPAR2_100200	18.0952	82.9102	-2.19594	TRUE	1.24503e-05
CPAR2_213950	13.6486	62.5944	-2.19728	TRUE	0.000656622
CPAR2_109850	16.9458	77.7819	-2.19851	TRUE	3.51965e-05
CPAR2_403660	9.04674	41.5937	-2.2009	TRUE	0.00366854
CPAR2_104390	9.16572	42.1574	-2.20147	TRUE	0.0033294
CPAR2_808690	52.7363	242.96	-2.20385	TRUE	2.30511e-09
CPAR2_404480	19.8683	91.5378	-2.2039	TRUE	1.2531e-05
CPAR2_702890	26.2069	120.809	-2.2047	TRUE	8.46328e-07
CPAR2_301710	13.144	60.6019	-2.20496	TRUE	0.000250441
CPAR2_400310	13.7963	63.7307	-2.20771	TRUE	0.00240268
CPAR2_212160	38.4699	177.968	-2.20982	TRUE	9.64559e-10
CPAR2_211750	20.5746	95.4832	-2.21438	TRUE	7.42673e-06
CPAR2_203690	38.2032	177.773	-2.21827	TRUE	2.05766e-06
CPAR2_102160	55.803	260.22	-2.22132	TRUE	3.31763e-13
CPAR2_200360	32.949	153.708	-2.22188	TRUE	1.34847e-07
CPAR2_204820	7.33865	34.3565	-2.227	TRUE	0.00848903
CPAR2_804350	27.4466	128.902	-2.23157	TRUE	2.04301e-05
CPAR2_600560	11.4359	53.853	-2.23546	TRUE	0.000734895
CPAR2_212290	21.962	103.561	-2.2374	TRUE	6.97229e-06
CPAR2_602720	30.8341	145.555	-2.23897	TRUE	4.7358e-08
CPAR2_502890	25.5259	120.555	-2.23966	TRUE	5.77413e-05
CPAR2_404870	11.9405	56.4413	-2.24089	TRUE	0.00443637
CPAR2_301810	26.5563	125.572	-2.24139	TRUE	1.05254e-07
CPAR2_400340	12.6756	59.9641	-2.24205	TRUE	0.00188209
CPAR2_209500	9.43239	44.7125	-2.24498	TRUE	0.00502398
CPAR2_301110	59.983	284.46	-2.2456	TRUE	1.59736e-13
CPAR2_107820	72.3758	343.557	-2.24697	TRUE	1.22391e-13
CPAR2_107090	160.865	766.106	-2.2517	TRUE	1.49284e-26
CPAR2_402950	122.545	583.773	-2.2521	TRUE	1.48514e-12
CPAR2_503480	28.4196	135.8	-2.25652	TRUE	1.55103e-06
CPAR2_104900	32.7186	156.383	-2.2569	TRUE	1.13277e-07
CPAR2_701170	12.5566	60.3639	-2.26524	TRUE	0.000621624
CPAR2_208260	32.9852	159.514	-2.27379	TRUE	5.28011e-09
CPAR2_204960	56.1347	271.801	-2.27559	TRUE	1.28049e-09
CPAR2_503340	6.953	33.7793	-2.28043	TRUE	0.00932351
CPAR2_103960	21.0717	102.457	-2.28163	TRUE	2.19573e-05
CPAR2_402480	13.6486	66.5179	-2.28499	TRUE	0.000574889
CPAR2_602870	11.0215	53.7643	-2.28633	TRUE	0.000659211
CPAR2_402660	16.6251	81.1368	-2.28699	TRUE	3.24318e-05
CPAR2_202820	10.8198	53.1126	-2.29538	TRUE	0.00219549
CPAR2_108950	19.8683	97.6936	-2.2978	TRUE	0.000178145
CPAR2_213730	14.5026	71.584	-2.30332	TRUE	0.000234414
CPAR2_212700	10.5531	52.1448	-2.30486	TRUE	0.00145912
CPAR2_303660	10.8198	53.5035	-2.30596	TRUE	0.0019394
CPAR2_502750	45.2844	224.344	-2.30863	TRUE	3.3038e-07
CPAR2_807100	8.89904	44.4189	-2.31945	TRUE	0.00189638
CPAR2_106460	34.4916	172.183	-2.31962	TRUE	3.95591e-08
CPAR2_201260	8.31167	41.6019	-2.32344	TRUE	0.00687797
CPAR2_108650	11.1692	56.1064	-2.32864	TRUE	0.000940609
CPAR2_107100	232.139	1170.62	-2.33421	TRUE	3.3035e-21
CPAR2_101880	8.07372	40.7701	-2.3362	TRUE	0.00303987
CPAR2_110040	9.16572	46.3057	-2.33687	TRUE	0.00481218
CPAR2_802620	23.8178	120.455	-2.33838	TRUE	4.19837e-07
CPAR2_205230	22.4017	113.372	-2.33939	TRUE	2.42278e-05
CPAR2_503650	57.3921	291.494	-2.34454	TRUE	6.56302e-13
CPAR2_102810	9.43239	48.1406	-2.35156	TRUE	0.00296161
CPAR2_301060	30.9818	158.307	-2.35323	TRUE	6.99219e-08
CPAR2_805440	44.0734	225.21	-2.35329	TRUE	5.92357e-10
CPAR2_601420	31.4249	161.007	-2.35715	TRUE	1.14881e-08
CPAR2_700650	18.1855	93.1835	-2.35729	TRUE	0.000123252
CPAR2_202290	13.2629	68.3907	-2.3664	TRUE	7.97912e-05
CPAR2_703290	8.31167	43.1509	-2.37618	TRUE	0.00347085
CPAR2_107610	24.2575	126.063	-2.37765	TRUE	4.28324e-06
CPAR2_109620	15.5044	80.6038	-2.37817	TRUE	3.97993e-05
CPAR2_210610	9.58009	50.1779	-2.38894	TRUE	0.00150698
CPAR2_300180	8.045	42.1586	-2.38966	TRUE	0.00331432
CPAR2_201380	10.0485	52.7343	-2.39176	TRUE	0.000482495
CPAR2_104830	17.5441	92.2468	-2.39451	TRUE	0.000499064
CPAR2_806670	56.3289	297.673	-2.40178	TRUE	2.06455e-13
CPAR2_401620	50.1345	265.288	-2.40369	TRUE	3.07984e-10
CPAR2_202250	47.1327	249.409	-2.40371	TRUE	1.87023e-13
CPAR2_502140	310.718	1644.51	-2.40398	TRUE	5.76507e-21
CPAR2_203220	63.698	339.03	-2.41209	TRUE	7.06128e-05
CPAR2_301900	10.5531	56.3943	-2.41788	TRUE	0.000610767
CPAR2_406760	22.5494	120.802	-2.42148	TRUE	5.3833e-07
CPAR2_407520	35.3457	189.743	-2.42444	TRUE	1.98993e-10
CPAR2_703690	25.4069	136.633	-2.42701	TRUE	2.89184e-07
CPAR2_407940	46.3402	249.617	-2.42938	TRUE	9.94575e-13
CPAR2_202200	24.2862	130.941	-2.43071	TRUE	2.04669e-06
CPAR2_404460	10.5531	56.9654	-2.43242	TRUE	0.00083661
CPAR2_100570	9.92951	53.6118	-2.43276	TRUE	0.000852502
CPAR2_502390	10.5531	56.9865	-2.43295	TRUE	0.00158731
CPAR2_213410	12.5279	67.7371	-2.43481	TRUE	0.000207209
CPAR2_101430	23.6988	128.156	-2.43502	TRUE	9.92105e-08
CPAR2_700870	30.7151	166.88	-2.44179	TRUE	1.6321e-08
CPAR2_210860	24.3511	132.343	-2.44222	TRUE	3.09559e-06
CPAR2_703850	11.4359	62.2238	-2.4439	TRUE	0.000918757
CPAR2_802460	135.658	739.167	-2.44593	TRUE	3.12629e-17
CPAR2_105110	9.19444	50.114	-2.44638	TRUE	0.000686239
CPAR2_701440	9.31341	50.9595	-2.45197	TRUE	0.00129866
CPAR2_603670	20.1602	110.383	-2.45294	TRUE	9.54851e-05
CPAR2_400700	8.31167	45.7255	-2.45979	TRUE	0.00224774
CPAR2_603600	59.8353	331.778	-2.47115	TRUE	3.29051e-14
CPAR2_407690	138.191	766.44	-2.47151	TRUE	2.66495e-26
CPAR2_603730	14.5314	80.6044	-2.47169	TRUE	3.00048e-05
CPAR2_403460	14.798	82.2879	-2.47528	TRUE	3.19853e-05
CPAR2_103280	14.9997	83.481	-2.47651	TRUE	6.91158e-05
CPAR2_801440	11.4071	63.708	-2.48154	TRUE	0.000225201
CPAR2_805110	22.8448	127.875	-2.4848	TRUE	2.01782e-07
CPAR2_503680	20.924	117.401	-2.48822	TRUE	1.68796e-05
CPAR2_704090	34.6393	194.512	-2.48938	TRUE	1.29415e-09
CPAR2_106410	25.5908	145.554	-2.50785	TRUE	1.5728e-07
CPAR2_701850	16.7441	95.5785	-2.51304	TRUE	2.04648e-05
CPAR2_209080	19.2159	110.152	-2.51912	TRUE	1.9758e-06
CPAR2_504060	22.935	131.729	-2.52195	TRUE	8.68558e-06
CPAR2_109290	27.6483	158.81	-2.52203	TRUE	6.0999e-10
CPAR2_100050	38.7365	223.282	-2.5271	TRUE	6.45097e-11
CPAR2_205180	22.135	127.745	-2.52886	TRUE	2.57025e-06
CPAR2_101570	9.69906	56.3457	-2.53839	TRUE	0.000935531
CPAR2_207960	7.33865	42.7539	-2.54247	TRUE	0.00394057
CPAR2_803310	19.1332	111.63	-2.54457	TRUE	2.52857e-06
CPAR2_602460	6.60359	38.568	-2.54608	TRUE	0.00659357
CPAR2_207990	42.4768	249.542	-2.55453	TRUE	1.26824e-10
CPAR2_101940	20.5746	120.936	-2.55531	TRUE	2.79034e-07
CPAR2_109350	9.16572	54.135	-2.56224	TRUE	0.00109219
CPAR2_502950	336.996	1992.12	-2.5635	TRUE	5.36572e-35
CPAR2_801410	9.31341	55.388	-2.57219	TRUE	0.000418194
CPAR2_202950	70.5919	421.325	-2.57736	TRUE	3.71497e-12
CPAR2_401960	122.98	737.09	-2.58341	TRUE	9.82009e-27
CPAR2_500250	15.3854	92.5136	-2.5881	TRUE	2.84162e-05
CPAR2_602690	8.045	48.389	-2.58852	TRUE	0.000954681
CPAR2_209240	58.4588	351.854	-2.58948	TRUE	8.37408e-13
CPAR2_701640	6.21794	37.4368	-2.58995	TRUE	0.00391048
CPAR2_101280	18.0125	109.405	-2.60261	TRUE	9.45024e-07
CPAR2_807770	6.33691	38.6187	-2.60745	TRUE	0.00823448
CPAR2_807140	18.3332	111.785	-2.6082	TRUE	2.11811e-07
CPAR2_202180	9.43239	57.5166	-2.60828	TRUE	0.000415396
CPAR2_805950	5.95126	36.319	-2.60946	TRUE	0.00706967
CPAR2_103950	28.5024	174.262	-2.6121	TRUE	8.08262e-11
CPAR2_207080	49.4281	302.405	-2.61308	TRUE	3.77473e-14
CPAR2_701060	15.2664	93.5307	-2.61508	TRUE	3.10356e-06
CPAR2_108400	19.3349	118.486	-2.61544	TRUE	8.77225e-08
CPAR2_106170	15.036	92.173	-2.61593	TRUE	9.73162e-06
CPAR2_209020	7.07198	43.4681	-2.61977	TRUE	0.00307998
CPAR2_502330	14.1819	87.3468	-2.6227	TRUE	0.000610421
CPAR2_700730	11.5548	71.2265	-2.62392	TRUE	7.67756e-05
CPAR2_200440	6.60359	40.9006	-2.6308	TRUE	0.0082133
CPAR2_400810	29.7168	184.098	-2.63113	TRUE	2.6146e-09
CPAR2_208610	8.31167	51.7503	-2.63836	TRUE	0.000650053
CPAR2_213610	6.92428	43.163	-2.64006	TRUE	0.00311554
CPAR2_213640	28.4736	177.583	-2.6408	TRUE	7.93877e-11
CPAR2_303870	9.43239	58.9576	-2.64398	TRUE	0.000268762
CPAR2_500070	6.33691	39.7271	-2.64827	TRUE	0.00479201
CPAR2_405590	8.57835	54.2828	-2.66172	TRUE	0.000606678
CPAR2_703810	41.6843	265.028	-2.66857	TRUE	8.94415e-11
CPAR2_703370	13.6486	87.2289	-2.67606	TRUE	5.43802e-05
CPAR2_202500	9.19444	58.7874	-2.67667	TRUE	0.000230757
CPAR2_300390	10.2864	65.9237	-2.68006	TRUE	0.000127435
CPAR2_703870	13.8503	88.968	-2.68337	TRUE	7.81863e-06
CPAR2_600240	3.9765	25.627	-2.68809	TRUE	0.00714329
CPAR2_106440	232.734	1501.75	-2.68989	TRUE	2.97611e-30
CPAR2_107020	7.19095	46.4848	-2.6925	TRUE	0.00173297
CPAR2_205910	5.21619	33.7642	-2.69443	TRUE	0.00711664
CPAR2_203160	57.3744	372.675	-2.69944	TRUE	1.89091e-11
CPAR2_805880	38.7905	252.074	-2.70007	TRUE	6.8283e-15
CPAR2_806740	10.4341	67.9606	-2.70339	TRUE	0.000114575
CPAR2_105350	12.6756	82.6392	-2.70478	TRUE	1.73855e-05
CPAR2_503450	28.5926	188.034	-2.71728	TRUE	1.60189e-06
CPAR2_404340	74.4661	492.737	-2.72616	TRUE	1.11792e-13
CPAR2_300370	6.21794	41.2802	-2.73094	TRUE	0.00222608
CPAR2_104300	6.21794	41.3361	-2.7329	TRUE	0.00253175
CPAR2_208400	48.931	326.251	-2.73716	TRUE	4.12296e-17
CPAR2_406520	16.7441	112.208	-2.74445	TRUE	0.000118845
CPAR2_212680	13.0612	87.6761	-2.74689	TRUE	9.27704e-05
CPAR2_805870	9.69906	65.3033	-2.75124	TRUE	0.000235346
CPAR2_101720	50.3471	339.082	-2.75165	TRUE	1.53024e-18
CPAR2_204070	46.931	316.859	-2.75523	TRUE	7.46292e-18
CPAR2_210180	16.8268	113.728	-2.75675	TRUE	1.98552e-07
CPAR2_104750	7.45763	50.5213	-2.7601	TRUE	0.00106764
CPAR2_403280	6.21794	42.1252	-2.76018	TRUE	0.00354067
CPAR2_703340	7.45763	50.5863	-2.76196	TRUE	0.00124356
CPAR2_501270	24.0845	164.464	-2.77159	TRUE	9.05142e-08
CPAR2_302420	5.09722	34.8672	-2.77409	TRUE	0.00490745
CPAR2_402180	35.6411	243.995	-2.77524	TRUE	2.23183e-13
CPAR2_802800	75.7305	518.663	-2.77585	TRUE	7.88093e-22
CPAR2_203530	13.2629	91.3057	-2.78331	TRUE	2.86659e-06
CPAR2_801870	24.4052	168.097	-2.78403	TRUE	1.64381e-08
CPAR2_800660	6.33691	43.8441	-2.79053	TRUE	0.00202522
CPAR2_105190	11.8755	82.2436	-2.79191	TRUE	3.69397e-05
CPAR2_500090	186.918	1295.24	-2.79274	TRUE	1.07142e-23
CPAR2_401560	18.0952	127.618	-2.81816	TRUE	2.36089e-08
CPAR2_602530	157.95	1114.4	-2.81872	TRUE	2.58088e-26
CPAR2_807790	35.3744	250.336	-2.82309	TRUE	3.10266e-14
CPAR2_601570	37.8175	269.461	-2.83295	TRUE	4.82961e-16
CPAR2_803770	10.0485	71.7939	-2.83688	TRUE	9.88123e-05
CPAR2_100680	30.6248	218.95	-2.83783	TRUE	1.10323e-12
CPAR2_405500	8.31167	59.4659	-2.83885	TRUE	0.00026049
CPAR2_600040	12.7945	91.5989	-2.8398	TRUE	1.19162e-05
CPAR2_104470	38.4336	275.353	-2.84084	TRUE	2.39852e-14
CPAR2_404990	9.31341	67.159	-2.8502	TRUE	0.00012725
CPAR2_207060	94.3252	680.965	-2.85187	TRUE	4.33981e-12
CPAR2_211630	372.372	2711.55	-2.8643	TRUE	7.06498e-89
CPAR2_107830	7.33865	53.9739	-2.87867	TRUE	0.000752345
CPAR2_302650	189.474	1395.87	-2.8811	TRUE	9.87107e-13
CPAR2_106320	95.2039	703.905	-2.88629	TRUE	1.88082e-12
CPAR2_211690	34.4916	257.618	-2.90092	TRUE	3.75133e-15
CPAR2_107750	4.09548	30.8398	-2.91269	TRUE	0.00755647
CPAR2_303940	307.032	2312.7	-2.91312	TRUE	8.39128e-35
CPAR2_804060	189.088	1435.58	-2.92451	TRUE	2.61328e-13
CPAR2_106130	12.1422	92.389	-2.92769	TRUE	5.485e-06
CPAR2_302850	11.6738	89.4374	-2.9376	TRUE	5.75065e-05
CPAR2_402200	17.3889	134.54	-2.9518	TRUE	5.53979e-08
CPAR2_808120	13.9153	107.854	-2.95434	TRUE	0.00014825
CPAR2_302480	36.5491	283.965	-2.9578	TRUE	5.00967e-17
CPAR2_210480	6.92428	53.9703	-2.96243	TRUE	0.000461033
CPAR2_109370	7.33865	57.2621	-2.96399	TRUE	0.00042338
CPAR2_404270	21.843	170.627	-2.9656	TRUE	2.29802e-10
CPAR2_108600	10.8738	85.0657	-2.96772	TRUE	9.99874e-06
CPAR2_700790	7.07198	55.3963	-2.9696	TRUE	0.000553391
CPAR2_407120	10.9025	85.7729	-2.97586	TRUE	2.2513e-05
CPAR2_101390	88.7251	700.763	-2.98151	TRUE	8.87723e-14
CPAR2_700350	14.5026	114.671	-2.98311	TRUE	2.31856e-07
CPAR2_403590	18.5458	147.311	-2.9897	TRUE	8.43652e-06
CPAR2_100620	21.5223	170.956	-2.98972	TRUE	1.67392e-08
CPAR2_206780	185.732	1480.23	-2.99452	TRUE	2.39672e-18
CPAR2_602130	7.19095	57.395	-2.99667	TRUE	0.000472205
CPAR2_109890	5.21619	41.6438	-2.99703	TRUE	0.00267728
CPAR2_701010	2.97476	23.7684	-2.9982	TRUE	0.00977229
CPAR2_302190	4.09548	32.7627	-2.99995	TRUE	0.00585255
CPAR2_209620	5.09722	40.956	-3.00629	TRUE	0.00288165
CPAR2_400750	40.2969	323.855	-3.00661	TRUE	6.99978e-16
CPAR2_807420	103.143	829.677	-3.0079	TRUE	2.76532e-15
CPAR2_109130	8.57835	69.279	-3.01365	TRUE	0.000332745
CPAR2_301410	5.09722	41.2446	-3.01642	TRUE	0.00190399
CPAR2_110470	62.5561	508.3	-3.02246	TRUE	7.36569e-18
CPAR2_407920	15.3027	124.609	-3.02555	TRUE	3.15668e-06
CPAR2_701400	17.5981	144.361	-3.03619	TRUE	1.53047e-08
CPAR2_806790	18.4809	152.338	-3.04317	TRUE	6.20972e-10
CPAR2_400040	27.3276	225.418	-3.04417	TRUE	3.78866e-13
CPAR2_800600	39.8285	329.835	-3.04987	TRUE	2.42041e-14
CPAR2_202730	4.36215	36.1715	-3.05174	TRUE	0.00878797
CPAR2_107390	31.8105	264.448	-3.05541	TRUE	9.11068e-14
CPAR2_106160	6.21794	51.7344	-3.05662	TRUE	0.000556781
CPAR2_301670	7.33865	61.2542	-3.06122	TRUE	0.000308997
CPAR2_110260	14.917	124.615	-3.06245	TRUE	7.63515e-08
CPAR2_109120	11.9405	100.271	-3.06997	TRUE	4.54251e-06
CPAR2_802760	35.133	295.52	-3.07236	TRUE	5.58673e-15
CPAR2_602850	57.4284	484.638	-3.07707	TRUE	3.05353e-26
CPAR2_110080	7.92602	67.9778	-3.10039	TRUE	0.000106978
CPAR2_109480	22.1097	190.738	-3.10884	TRUE	5.38363e-10
CPAR2_109170	63.3239	550.467	-3.11983	TRUE	4.94701e-12
CPAR2_209170	5.21619	45.4183	-3.1222	TRUE	0.00130733
CPAR2_105800	9.31341	81.2233	-3.12451	TRUE	1.76193e-05
CPAR2_102240	15.9728	140.087	-3.13264	TRUE	2.11811e-07
CPAR2_501830	4.36215	38.5053	-3.14195	TRUE	0.00399801
CPAR2_211970	16.4774	146.509	-3.15243	TRUE	4.02203e-07
CPAR2_106140	21.1907	188.486	-3.15296	TRUE	1.68301e-11
CPAR2_401800	86.6163	774.81	-3.16113	TRUE	8.05269e-05
CPAR2_404670	10.3152	92.4422	-3.16379	TRUE	2.38945e-06
CPAR2_405890	7.33865	65.9743	-3.16832	TRUE	0.000182829
CPAR2_405940	13.6773	123.831	-3.17852	TRUE	3.14764e-07
CPAR2_406500	12.7945	115.957	-3.17999	TRUE	5.61649e-06
CPAR2_212590	34.0772	311.133	-3.19065	TRUE	1.7384e-14
CPAR2_407890	99.4201	908.694	-3.19219	TRUE	1.46559e-16
CPAR2_206380	24.4701	224.124	-3.1952	TRUE	1.75417e-12
CPAR2_601250	6.07024	55.635	-3.19617	TRUE	0.000493487
CPAR2_102710	28.4121	261.089	-3.19996	TRUE	4.49716e-14
CPAR2_405970	39.7095	365.995	-3.20427	TRUE	9.35755e-19
CPAR2_100640	70.8407	656.652	-3.21248	TRUE	5.83629e-20
CPAR2_108090	5.21619	48.3866	-3.21354	TRUE	0.00110839
CPAR2_109090	2.97476	27.8267	-3.22562	TRUE	0.00472678
CPAR2_503980	5.48287	51.4435	-3.22999	TRUE	0.00189638
CPAR2_302390	36.1094	341.238	-3.24033	TRUE	9.20139e-19
CPAR2_806820	32.1599	304.654	-3.24384	TRUE	3.53957e-17
CPAR2_208440	10.1675	96.6583	-3.24893	TRUE	9.14884e-06
CPAR2_801860	9.92951	94.4777	-3.25018	TRUE	8.30766e-06
CPAR2_213710	7.45763	71.1154	-3.25337	TRUE	8.36742e-05
CPAR2_206220	37.3491	357.41	-3.25843	TRUE	2.5276e-17
CPAR2_602050	8.31167	79.538	-3.25843	TRUE	4.76463e-05
CPAR2_702140	10.4341	100.299	-3.26492	TRUE	8.85459e-07
CPAR2_109530	10.5531	102.043	-3.27343	TRUE	9.87112e-07
CPAR2_207910	57.68	558.836	-3.27628	TRUE	1.91061e-11
CPAR2_603140	48.6753	474.012	-3.28366	TRUE	3.54286e-19
CPAR2_602160	60.2422	589.407	-3.29042	TRUE	8.26365e-13
CPAR2_105240	3.24143	31.9195	-3.29973	TRUE	0.00713344
CPAR2_808930	99.3914	978.912	-3.29999	TRUE	7.43084e-16
CPAR2_803560	32.776	324.676	-3.30829	TRUE	2.61268e-14
CPAR2_105920	6.07024	60.7208	-3.32237	TRUE	0.000303336
CPAR2_503990	5.48287	54.9252	-3.32447	TRUE	0.00961068
CPAR2_206430	8.89904	89.3876	-3.32835	TRUE	1.42289e-05
CPAR2_702290	54.7726	550.706	-3.32976	TRUE	2.58052e-17
CPAR2_107210	6.07024	61.3076	-3.33624	TRUE	0.000200908
CPAR2_109950	7.45763	75.5471	-3.34059	TRUE	7.06128e-05
CPAR2_211210	103.398	1048.68	-3.34229	TRUE	6.21749e-19
CPAR2_401420	3.24143	32.913	-3.34395	TRUE	0.00879059
CPAR2_803420	29.9185	304.211	-3.34596	TRUE	2.50728e-14
CPAR2_201360	55.2984	567.716	-3.35986	TRUE	1.16865e-30
CPAR2_808540	2.97476	30.818	-3.37293	TRUE	0.00331432
CPAR2_100320	131.737	1365.94	-3.37416	TRUE	5.19928e-38
CPAR2_107130	9.43239	97.9472	-3.37631	TRUE	1.72257e-06
CPAR2_804910	5.95126	61.9009	-3.37869	TRUE	0.0002851
CPAR2_108100	22.2574	231.514	-3.37874	TRUE	4.69524e-11
CPAR2_109900	5.21619	55.3243	-3.40684	TRUE	0.000372596
CPAR2_202170	12.5566	133.328	-3.40846	TRUE	3.02023e-08
CPAR2_803990	8.92776	95.1822	-3.41432	TRUE	1.03181e-05
CPAR2_401810	70.2999	758.807	-3.43214	TRUE	8.39128e-35
CPAR2_108740	43.7705	473.418	-3.43508	TRUE	4.25737e-26
CPAR2_300990	8.57835	93.0029	-3.4385	TRUE	8.61591e-06
CPAR2_109660	42.7797	472.235	-3.46451	TRUE	9.05142e-08
CPAR2_103970	115.845	1286.84	-3.47356	TRUE	7.73189e-26
CPAR2_406730	20.9603	233.595	-3.47828	TRUE	1.13371e-13
CPAR2_208430	6.33691	70.7879	-3.48165	TRUE	0.000148383
CPAR2_400980	86.1664	962.707	-3.4819	TRUE	1.32703e-21
CPAR2_407550	66.9377	748.911	-3.4839	TRUE	4.92253e-23
CPAR2_404580	4.09548	46.3239	-3.49965	TRUE	0.00115441
CPAR2_808520	6.33691	71.8194	-3.50252	TRUE	3.93711e-05
CPAR2_807560	81.5898	931.903	-3.51372	TRUE	6.89406e-38
CPAR2_303760	3.9765	45.4465	-3.5146	TRUE	0.000592742
CPAR2_504170	77.7593	893.422	-3.52226	TRUE	6.92521e-30
CPAR2_601830	87.3486	1004.83	-3.52403	TRUE	1.12652e-17
CPAR2_601440	3.24143	37.4073	-3.52861	TRUE	0.00335163
CPAR2_102840	98.8224	1141.59	-3.53007	TRUE	2.40923e-23
CPAR2_212300	3.24143	37.5346	-3.53352	TRUE	0.00460103
CPAR2_206460	5.09722	59.0629	-3.53447	TRUE	0.000386406
CPAR2_206020	29.5403	342.486	-3.53529	TRUE	5.96867e-17
CPAR2_107010	17.9762	208.514	-3.53598	TRUE	1.18612e-10
CPAR2_401010	33.2232	388.225	-3.54663	TRUE	4.01288e-22
CPAR2_212750	15.2664	179.042	-3.55187	TRUE	1.60267e-10
CPAR2_807800	9.43239	110.63	-3.55198	TRUE	3.14296e-07
CPAR2_805050	2.97476	34.9718	-3.55534	TRUE	0.00286962
CPAR2_807280	110.591	1303.76	-3.55937	TRUE	6.60764e-30
CPAR2_701820	44.3941	528.552	-3.5736	TRUE	2.52735e-17
CPAR2_405680	110.004	1317.43	-3.5821	TRUE	1.16156e-33
CPAR2_105980	46.4339	558.483	-3.58826	TRUE	5.79055e-21
CPAR2_207640	6.21794	74.9587	-3.59159	TRUE	0.000106978
CPAR2_204030	4.36215	52.6785	-3.5941	TRUE	0.0015865
CPAR2_204190	3.24143	39.2467	-3.59787	TRUE	0.00442025
CPAR2_205890	7.92602	96.1083	-3.59999	TRUE	6.29104e-06
CPAR2_801880	52.8265	641.683	-3.60253	TRUE	7.28155e-23
CPAR2_401430	34.3439	419.186	-3.60946	TRUE	2.13544e-14
CPAR2_109250	159.347	1960.99	-3.62133	TRUE	2.13888e-32
CPAR2_200380	5.21619	64.2609	-3.62287	TRUE	0.000292717
CPAR2_104580	35.6951	442.955	-3.63336	TRUE	1.13491e-19
CPAR2_803400	68.6821	856.784	-3.64093	TRUE	1.97309e-29
CPAR2_405010	17.4791	219.284	-3.6491	TRUE	2.60182e-10
CPAR2_300270	148.511	1868.26	-3.65305	TRUE	7.97537e-45
CPAR2_807570	52.0012	655.13	-3.65516	TRUE	1.46664e-19
CPAR2_802670	14.5026	184.936	-3.67264	TRUE	2.54003e-10
CPAR2_702440	36.6968	468.289	-3.67367	TRUE	3.01641e-16
CPAR2_801820	6.953	89.5823	-3.68751	TRUE	2.37268e-05
CPAR2_105660	22.1637	285.721	-3.68833	TRUE	2.24942e-15
CPAR2_300240	75.5178	976.222	-3.69232	TRUE	3.19499e-23
CPAR2_700570	27.8863	360.991	-3.69434	TRUE	1.05573e-18
CPAR2_202100	15.09	195.857	-3.69814	TRUE	1.21476e-10
CPAR2_702560	119.326	1554.49	-3.70346	TRUE	3.52281e-52
CPAR2_700720	75.2587	985.587	-3.71105	TRUE	1.84234e-28
CPAR2_405330	84.952	1116.88	-3.71668	TRUE	1.3592e-29
CPAR2_801670	2.12072	27.9582	-3.72065	TRUE	0.00472086
CPAR2_204170	2.12072	28.0075	-3.72319	TRUE	0.00562746
CPAR2_105970	78.6673	1049.72	-3.7381	TRUE	1.2595e-26
CPAR2_702160	42.7975	575.865	-3.75013	TRUE	4.23619e-17
CPAR2_209360	20.8413	281.289	-3.75454	TRUE	4.98644e-12
CPAR2_210320	2.12072	28.643	-3.75556	TRUE	0.00663409
CPAR2_211390	47.8137	647.763	-3.75997	TRUE	3.93499e-16
CPAR2_603490	21.9907	298.713	-3.76379	TRUE	4.34082e-12
CPAR2_406150	176.158	2402.7	-3.76971	TRUE	2.12482e-77
CPAR2_110320	31.1295	426.169	-3.77507	TRUE	1.32703e-21
CPAR2_802020	2.97476	40.8828	-3.78065	TRUE	0.00103923
CPAR2_807550	9.31341	128.254	-3.78356	TRUE	1.01918e-07
CPAR2_209730	107.679	1497.77	-3.798	TRUE	9.98887e-56
CPAR2_205810	3.24143	45.0925	-3.79818	TRUE	0.00177865
CPAR2_109150	41.7958	581.811	-3.79912	TRUE	5.25989e-30
CPAR2_703470	4.36215	61.2118	-3.8107	TRUE	0.000319753
CPAR2_209410	46.7833	666.52	-3.83258	TRUE	1.66664e-19
CPAR2_107470	95.3591	1358.73	-3.83275	TRUE	3.9186e-44
CPAR2_701760	5.21619	74.853	-3.84299	TRUE	9.71179e-05
CPAR2_205620	98.3356	1419.83	-3.85186	TRUE	1.37019e-31
CPAR2_105960	42.805	619.998	-3.85641	TRUE	8.23947e-31
CPAR2_108420	17.4791	253.214	-3.85665	TRUE	1.74274e-12
CPAR2_405310	66.6786	967.444	-3.85888	TRUE	3.82904e-25
CPAR2_406410	6.33691	92.0477	-3.86053	TRUE	4.75896e-06
CPAR2_501330	22.5781	328.217	-3.86165	TRUE	3.93318e-14
CPAR2_404890	95.7735	1398.46	-3.86806	TRUE	1.50286e-30
CPAR2_201600	2.12072	31.1196	-3.8752	TRUE	0.00463938
CPAR2_802590	80.2133	1182.71	-3.88211	TRUE	8.23657e-22
CPAR2_405570	35.2267	521.316	-3.88742	TRUE	6.86001e-26
CPAR2_209350	14.5314	215.56	-3.89085	TRUE	1.34262e-12
CPAR2_213570	48.3437	718.157	-3.8929	TRUE	1.66664e-19
CPAR2_702460	4.09548	60.9754	-3.89612	TRUE	0.000260574
CPAR2_209380	160.415	2401.14	-3.90384	TRUE	4.93152e-23
CPAR2_500930	25.6736	388.206	-3.91847	TRUE	8.3211e-19
CPAR2_403800	1	15.1471	-3.92097	TRUE	0.00740167
CPAR2_700660	109.366	1668.46	-3.93127	TRUE	5.55282e-47
CPAR2_206940	2.12072	32.5469	-3.93989	TRUE	0.00428253
CPAR2_207720	79.2909	1236.67	-3.96316	TRUE	2.73116e-37
CPAR2_600110	7.45763	117.102	-3.9729	TRUE	4.13472e-07
CPAR2_104370	60.3686	947.96	-3.97295	TRUE	2.15907e-38
CPAR2_803410	48.6391	764.578	-3.97448	TRUE	1.13167e-19
CPAR2_100180	6.33691	99.6223	-3.97462	TRUE	5.58247e-06
CPAR2_110290	115.586	1819.19	-3.97626	TRUE	1.94663e-74
CPAR2_806470	2.12072	33.6925	-3.9898	TRUE	0.00261198
CPAR2_205880	25.1402	401.193	-3.99623	TRUE	3.13021e-12
CPAR2_503730	77.003	1235.36	-4.00388	TRUE	3.54134e-32
CPAR2_602580	59.5761	957.858	-4.00701	TRUE	1.28984e-19
CPAR2_803910	1	16.3449	-4.03077	TRUE	0.00520862
CPAR2_502300	22.4591	367.562	-4.03262	TRUE	3.57626e-16
CPAR2_204570	4.36215	71.4756	-4.03434	TRUE	6.10814e-05
CPAR2_205670	133.445	2189.66	-4.03639	TRUE	8.18952e-84
CPAR2_213650	2.12072	34.8262	-4.03755	TRUE	0.00187671
CPAR2_500370	3.9765	65.7824	-4.04813	TRUE	0.000120226
CPAR2_201830	2.12072	35.1443	-4.05066	TRUE	0.00197247
CPAR2_402550	2.12072	35.7258	-4.07434	TRUE	0.00206057
CPAR2_807880	22.816	384.892	-4.07633	TRUE	1.98767e-16
CPAR2_211200	62.3256	1067.02	-4.09762	TRUE	6.3856e-27
CPAR2_208930	48.9597	838.638	-4.09838	TRUE	8.53386e-25
CPAR2_805540	19.3999	333.2	-4.10227	TRUE	2.46008e-18
CPAR2_501680	59.6698	1032.9	-4.11356	TRUE	1.96654e-30
CPAR2_601470	4.36215	76.4128	-4.1307	TRUE	4.64949e-05
CPAR2_110310	54.3254	952.286	-4.1317	TRUE	1.04631e-34
CPAR2_703200	1	17.6569	-4.14216	TRUE	0.00385
CPAR2_204080	80.2927	1418.73	-4.14319	TRUE	3.31263e-41
CPAR2_805960	91.5361	1618.08	-4.1438	TRUE	1.7016e-37
CPAR2_806100	6.33691	112.388	-4.14857	TRUE	9.46256e-07
CPAR2_601330	69.9217	1248.71	-4.15855	TRUE	3.27448e-45
CPAR2_210540	44.1275	795.632	-4.17235	TRUE	3.4101e-34
CPAR2_304320	1	18.3018	-4.19392	TRUE	0.00335298
CPAR2_404620	1	18.3464	-4.19742	TRUE	0.00311995
CPAR2_211380	3.9765	73.0252	-4.19882	TRUE	5.08483e-05
CPAR2_302060	25.7925	476.925	-4.20874	TRUE	1.82844e-18
CPAR2_801100	3.24143	60.6721	-4.22633	TRUE	0.000249269
CPAR2_401210	4.09548	77.303	-4.23842	TRUE	6.35518e-05
CPAR2_206510	2.97476	56.5787	-4.24941	TRUE	0.000200488
CPAR2_602140	1	19.0857	-4.25442	TRUE	0.00277764
CPAR2_300430	87.1722	1667.03	-4.25727	TRUE	1.54645e-39
CPAR2_206590	5.21619	99.9411	-4.26001	TRUE	5.17869e-06
CPAR2_401360	1	19.3499	-4.27425	TRUE	0.00382782
CPAR2_700510	15.3027	298.951	-4.28806	TRUE	3.8215e-14
CPAR2_202240	91.6728	1811.25	-4.30435	TRUE	2.09032e-28
CPAR2_101000	3.24143	64.2654	-4.30934	TRUE	0.000193418
CPAR2_801190	1	20.2011	-4.33636	TRUE	0.00289158
CPAR2_209450	31.3599	642.244	-4.35613	TRUE	3.80486e-23
CPAR2_501710	180.8	3713.18	-4.36019	TRUE	9.00274e-56
CPAR2_701180	1	20.8233	-4.38013	TRUE	0.00234734
CPAR2_207320	49.7598	1037.08	-4.38141	TRUE	2.40923e-23
CPAR2_200800	14.5314	303.172	-4.3829	TRUE	9.19857e-14
CPAR2_602550	9.43239	201.409	-4.41636	TRUE	6.79629e-10
CPAR2_601560	2.12072	45.5749	-4.42562	TRUE	0.000538362
CPAR2_100900.1	1	21.5655	-4.43065	TRUE	0.00232
CPAR2_404860	1	21.6104	-4.43365	TRUE	0.00252941
CPAR2_703750	2.97476	66.3871	-4.48006	TRUE	9.72731e-05
CPAR2_108760	8.1927	184.038	-4.48952	TRUE	1.82343e-09
CPAR2_801030	1	22.4712	-4.49	TRUE	0.00222608
CPAR2_403810	3.24143	73.1482	-4.49612	TRUE	8.33949e-05
CPAR2_601980	2.97476	67.2971	-4.4997	TRUE	7.55012e-05
CPAR2_302470	1	22.7226	-4.50606	TRUE	0.00256934
CPAR2_209630	1	22.7491	-4.50774	TRUE	0.00128402
CPAR2_303100	7.92602	190.21	-4.58486	TRUE	4.89656e-08
CPAR2_210680	2.12072	51.3348	-4.59731	TRUE	0.000342452
CPAR2_212860	37.4394	911.189	-4.60512	TRUE	9.56548e-32
CPAR2_302160	64.7038	1576.41	-4.60665	TRUE	4.75016e-41
CPAR2_210520	1	24.6451	-4.62323	TRUE	0.000970678
CPAR2_109610	11.6738	289.77	-4.63356	TRUE	2.61206e-14
CPAR2_109630	40.1779	1028	-4.6773	TRUE	1.60698e-41
CPAR2_700820	5.09722	135.13	-4.7285	TRUE	1.82082e-06
CPAR2_701340	9.16572	243.993	-4.73445	TRUE	7.87711e-12
CPAR2_802680	2.12072	57.3725	-4.75774	TRUE	0.000259942
CPAR2_106430	1	27.497	-4.7812	TRUE	0.000920228
CPAR2_101020	12.9422	380.53	-4.87785	TRUE	1.10287e-18
CPAR2_109810	1	29.4861	-4.88196	TRUE	0.000469193
CPAR2_400970	1	30.3107	-4.92175	TRUE	0.000678924
CPAR2_204710	13.3819	413.406	-4.9492	TRUE	8.21741e-19
CPAR2_304080	1	33.3193	-5.05828	TRUE	0.000266888
CPAR2_106120	1	33.5483	-5.06817	TRUE	0.000212822
CPAR2_602170	1	36.6074	-5.19406	TRUE	0.000215215
CPAR2_803860	1	36.8702	-5.20438	TRUE	0.000129617
CPAR2_804630	1	37.5318	-5.23004	TRUE	0.0001497
CPAR2_406670	1	40.3291	-5.33375	TRUE	0.000288393
CPAR2_108040	1	41.6374	-5.37981	TRUE	9.07664e-05
CPAR2_303730	1	46.2815	-5.53236	TRUE	3.28493e-05
CPAR2_204980	1	51.4964	-5.6864	TRUE	1.73014e-05
CPAR2_108260	2.12072	115.429	-5.7663	TRUE	5.76289e-06
CPAR2_212520	2.12072	116.028	-5.77378	TRUE	3.65533e-06
CPAR2_401740	1	55.9762	-5.80674	TRUE	1.10015e-05
CPAR2_603240	1	56.3788	-5.81708	TRUE	1.08371e-05
CPAR2_806950	1	56.9315	-5.83116	TRUE	1.22751e-05
CPAR2_703960	1	64.8756	-6.0196	TRUE	9.4007e-06
CPAR2_504190	1	191.565	-7.58169	TRUE	7.62695e-09

## Sheet: C.parapsilosis DEGs 240mpi
id	mean_A_mrn	mean_B_mrn	log2_fc_mrn	DESeq2	DESeq2_adj_pval
CPAR2_700850	255.706	1.50659	7.40706	TRUE	3.34959e-76
CPAR2_214150	668.78	4.10239	7.34892	TRUE	8.90415e-141
CPAR2_703800	329.337	2.33287	7.14131	TRUE	1.94168e-65
CPAR2_206560	1445.1	11.0136	7.03574	TRUE	2.77253e-284
CPAR2_102200	171.965	1.37897	6.96237	TRUE	2.86493e-54
CPAR2_301880	302.855	2.71387	6.80213	TRUE	2.21101e-60
CPAR2_404240	643.567	5.98739	6.74802	TRUE	1.27683e-83
CPAR2_203780	140.448	1.56355	6.48906	TRUE	1.35183e-26
CPAR2_600590	194.606	2.64435	6.2015	TRUE	4.53978e-61
CPAR2_402000	297.559	4.18389	6.15219	TRUE	1.3002e-35
CPAR2_403880	84.0585	1.18949	6.14298	TRUE	1.74837e-29
CPAR2_102580	145.881	2.29955	5.98729	TRUE	3.35761e-23
CPAR2_805760	268.615	4.24558	5.98343	TRUE	6.43001e-82
CPAR2_203440	106.013	1.68597	5.97452	TRUE	1.48893e-31
CPAR2_201810	552.007	9.70905	5.82921	TRUE	3.77902e-22
CPAR2_102590	59.3284	1.05711	5.81053	TRUE	3.20445e-16
CPAR2_102420	70.3937	1.33225	5.72351	TRUE	8.50595e-12
CPAR2_213380	198.099	3.98748	5.63461	TRUE	2.17122e-33
CPAR2_201190	78.3148	1.67356	5.54829	TRUE	2.37562e-32
CPAR2_803850	166.351	3.73969	5.47517	TRUE	1.36152e-33
CPAR2_808370	142.936	3.26471	5.45227	TRUE	5.25963e-14
CPAR2_108230	41.8426	1	5.3869	TRUE	1.16001e-15
CPAR2_700020	75.683	1.81934	5.37848	TRUE	1.67031e-10
CPAR2_106970	45.3044	1.10902	5.35229	TRUE	6.50384e-13
CPAR2_301610	197.839	5.21635	5.24514	TRUE	1.84676e-29
CPAR2_100770	47.4944	1.27269	5.2218	TRUE	2.32835e-07
CPAR2_805340	78.4421	2.10431	5.22021	TRUE	1.87045e-19
CPAR2_807230	461.429	12.5373	5.20181	TRUE	6.836e-60
CPAR2_403470	155.156	4.25062	5.1899	TRUE	1.17952e-71
CPAR2_503530	175.757	5.03157	5.12643	TRUE	2.94488e-10
CPAR2_600600	171.278	5.02914	5.08989	TRUE	9.24844e-33
CPAR2_403210	186.449	5.53847	5.07315	TRUE	5.88169e-48
CPAR2_603050	88.4227	2.8177	4.97183	TRUE	4.99545e-22
CPAR2_800950	30.8064	1	4.94516	TRUE	5.63563e-10
CPAR2_203270	272.276	9.25184	4.87919	TRUE	2.43315e-46
CPAR2_102120	73.5945	2.52292	4.86643	TRUE	4.19028e-30
CPAR2_700100	88.6805	3.27048	4.76104	TRUE	4.65132e-24
CPAR2_500780	46.2037	1.74237	4.72889	TRUE	1.67233e-08
CPAR2_500680.1	72.9013	2.84407	4.67991	TRUE	2.82876e-19
CPAR2_302890	166.548	6.50666	4.67788	TRUE	9.68526e-66
CPAR2_700090	151.141	5.96982	4.66207	TRUE	1.37067e-47
CPAR2_204210	47.2366	1.87301	4.65648	TRUE	2.15293e-14
CPAR2_407260	35.9716	1.43089	4.65188	TRUE	1.73657e-16
CPAR2_105740	29.8749	1.18991	4.65001	TRUE	9.27815e-16
CPAR2_806140	115.48	4.62111	4.64325	TRUE	2.32147e-25
CPAR2_101170	49.6686	2.00251	4.63245	TRUE	8.99841e-20
CPAR2_108340	475.985	20.15	4.56206	TRUE	8.60622e-27
CPAR2_206990	29.2964	1.26231	4.53659	TRUE	1.04934e-16
CPAR2_100830	27.1191	1.18429	4.51721	TRUE	9.95771e-11
CPAR2_107460	200.95	8.89783	4.49724	TRUE	1.96572e-53
CPAR2_503950	196.1	8.77658	4.48178	TRUE	3.15877e-60
CPAR2_807040	253.494	11.5313	4.45833	TRUE	7.14096e-12
CPAR2_807700	58.8804	2.68994	4.45214	TRUE	3.69699e-06
CPAR2_701420	367.345	17.1097	4.42425	TRUE	2.59844e-44
CPAR2_700440	27.4625	1.29331	4.40832	TRUE	2.10861e-07
CPAR2_808410	59.5572	2.83328	4.39373	TRUE	2.12606e-13
CPAR2_407270	55.4186	2.65157	4.38545	TRUE	2.42607e-14
CPAR2_402010	42.6468	2.0413	4.38488	TRUE	1.38339e-14
CPAR2_805920	248.727	12.0084	4.37245	TRUE	1.0952e-25
CPAR2_601180	230.776	11.1852	4.36683	TRUE	1.75669e-29
CPAR2_206570	483.024	24.8225	4.28238	TRUE	5.39171e-19
CPAR2_807520	34.1409	1.76673	4.27235	TRUE	9.62273e-07
CPAR2_503880	104.672	5.45895	4.26111	TRUE	1.60445e-11
CPAR2_603790	33.435	1.75073	4.25533	TRUE	3.60398e-17
CPAR2_809060	22.4051	1.22899	4.18829	TRUE	0.000207063
CPAR2_603360	28.5018	1.62844	4.12949	TRUE	3.14076e-07
CPAR2_800930	30.2247	1.76644	4.09681	TRUE	4.7967e-14
CPAR2_406690	182.775	10.716	4.09222	TRUE	3.19074e-11
CPAR2_200650	80.1682	4.70044	4.09216	TRUE	1.17078e-07
CPAR2_800250	124.561	7.32079	4.08871	TRUE	2.36805e-12
CPAR2_600660	76.8174	4.52893	4.08419	TRUE	3.30032e-30
CPAR2_700380	448.811	26.6767	4.07246	TRUE	2.96502e-25
CPAR2_406210	116.742	7.2636	4.00649	TRUE	9.18652e-17
CPAR2_804960	18.257	1.15329	3.98463	TRUE	2.14379e-09
CPAR2_807900	103.061	6.66703	3.95031	TRUE	1.70239e-25
CPAR2_806880	29.074	1.94828	3.89945	TRUE	2.94514e-13
CPAR2_601530	240.022	16.0985	3.89817	TRUE	1.39941e-14
CPAR2_500330	149.193	10.1001	3.88474	TRUE	1.12e-07
CPAR2_209100	728.784	50.3071	3.85666	TRUE	2.25178e-39
CPAR2_702100	24.5825	1.70414	3.85051	TRUE	2.13132e-13
CPAR2_700010	25.1642	1.76167	3.83635	TRUE	5.92253e-08
CPAR2_701230	129.841	9.22118	3.81565	TRUE	2.35264e-22
CPAR2_701510	506.525	36.5328	3.79337	TRUE	4.75293e-63
CPAR2_800240	37.7041	2.75801	3.77302	TRUE	7.17244e-09
CPAR2_102600	16.1748	1.21804	3.73111	TRUE	0.000327468
CPAR2_704070	125.921	9.74621	3.69154	TRUE	7.45101e-24
CPAR2_704370	87.4975	6.96441	3.65117	TRUE	6.28338e-18
CPAR2_109380	43.6734	3.48664	3.64684	TRUE	1.23328e-11
CPAR2_208910	14.3472	1.18991	3.59185	TRUE	3.19349e-07
CPAR2_806910	59.1092	4.92719	3.58454	TRUE	2.1656e-09
CPAR2_302760	26.3117	2.19487	3.5835	TRUE	3.1709e-10
CPAR2_100460	27.6913	2.33217	3.56968	TRUE	3.48938e-05
CPAR2_807600	135.94	11.5456	3.55756	TRUE	6.01257e-20
CPAR2_300670	15.1514	1.29851	3.54452	TRUE	2.08528e-06
CPAR2_207600	27.6913	2.40513	3.52524	TRUE	1.35646e-07
CPAR2_201370	586.027	51.4541	3.50961	TRUE	7.10599e-74
CPAR2_209770	146.535	13.1547	3.47759	TRUE	9.49547e-34
CPAR2_204090	22.85	2.0801	3.45747	TRUE	5.2077e-05
CPAR2_202920	44.2488	4.0675	3.44342	TRUE	5.31285e-11
CPAR2_105530	12.1635	1.16093	3.38921	TRUE	0.000250567
CPAR2_701390	40.8129	3.90876	3.38424	TRUE	9.80876e-06
CPAR2_302910	46.5598	4.56961	3.34894	TRUE	1.3052e-14
CPAR2_800330	14.7953	1.45222	3.3488	TRUE	2.6771e-05
CPAR2_803490	68.0859	6.69271	3.34669	TRUE	2.6231e-12
CPAR2_200220	18.2634	1.79773	3.3447	TRUE	0.00118448
CPAR2_201160	10.2055	1.02855	3.31065	TRUE	6.34639e-05
CPAR2_100740	50.6952	5.14888	3.29952	TRUE	1.38815e-16
CPAR2_205500	111.083	11.4598	3.27698	TRUE	8.24436e-12
CPAR2_500880	294.934	30.5293	3.27212	TRUE	1.38414e-13
CPAR2_601520	12.9645	1.37378	3.23835	TRUE	0.000188265
CPAR2_211180	36.3277	3.87278	3.22963	TRUE	1.12569e-05
CPAR2_407140	124.466	13.2858	3.2278	TRUE	4.66284e-09
CPAR2_802710	59.9006	6.53338	3.19667	TRUE	1.21412e-15
CPAR2_201290	387.869	42.7296	3.18226	TRUE	1.19704e-26
CPAR2_700340	84.0875	9.31607	3.1741	TRUE	1.87475e-05
CPAR2_806310	22.3956	2.48861	3.1698	TRUE	1.53339e-08
CPAR2_805420	128.928	14.387	3.16373	TRUE	1.8352e-14
CPAR2_207130	15.498	1.74308	3.15237	TRUE	3.6992e-05
CPAR2_400790	125.124	14.1092	3.14865	TRUE	6.194e-13
CPAR2_213220	8.82594	1	3.14175	TRUE	0.008471
CPAR2_407910	121.668	13.9054	3.12924	TRUE	1.58616e-14
CPAR2_302130	14.3472	1.64171	3.1275	TRUE	7.14352e-06
CPAR2_805040	201.084	23.1873	3.11639	TRUE	1.23531e-13
CPAR2_211270	42.0714	4.85702	3.1147	TRUE	8.70183e-07
CPAR2_701220	125.836	14.5825	3.10924	TRUE	2.99585e-25
CPAR2_808390	11.8138	1.38227	3.09535	TRUE	8.76463e-06
CPAR2_602090	49.6686	5.83234	3.09019	TRUE	1.6524e-10
CPAR2_104150	13.1933	1.5585	3.08158	TRUE	2.58709e-06
CPAR2_213530	288.71	34.1325	3.0804	TRUE	1.18659e-19
CPAR2_800020	292.757	34.6389	3.07924	TRUE	1.87478e-34
CPAR2_800230	137.542	16.2903	3.07779	TRUE	1.09298e-11
CPAR2_804070	37.3543	4.43142	3.07543	TRUE	1.34587e-08
CPAR2_101890	15.1514	1.8025	3.07138	TRUE	0.000231979
CPAR2_110420	80.956	9.67802	3.06435	TRUE	1.08132e-15
CapafMp06	10.2055	1.24182	3.03881	TRUE	0.000253895
CPAR2_802310	19.4141	2.3711	3.03348	TRUE	0.00440281
CPAR2_401840	12.3923	1.51423	3.03279	TRUE	0.000471405
CPAR2_212510	8.82594	1.08047	3.0301	TRUE	0.00267473
CPAR2_407280	81.757	10.0558	3.02332	TRUE	4.56862e-06
CPAR2_407220	16.0765	2.03149	2.98435	TRUE	0.00452331
CPAR2_703360	9.8557	1.24659	2.98297	TRUE	5.06866e-05
CPAR2_207380	60.0343	7.63392	2.97529	TRUE	3.02354e-06
CPAR2_601270	28.2761	3.62378	2.96402	TRUE	0.00927414
CPAR2_201010	146.398	18.7646	2.96381	TRUE	6.86931e-16
CPAR2_801770	53.3591	6.89729	2.95163	TRUE	8.79567e-07
CPAR2_503040	469.41	60.8848	2.9467	TRUE	2.22135e-13
CPAR2_109920	280.894	36.4834	2.94471	TRUE	5.76127e-10
CapafMp03.1	7.67519	1	2.9402	TRUE	0.00968991
CPAR2_207520	68.6517	8.95108	2.93916	TRUE	2.9579e-08
CPAR2_503800	413.151	54.379	2.92555	TRUE	1.83976e-14
CPAR2_400230	22.4019	2.95929	2.9203	TRUE	1.11279e-05
CPAR2_200890	8.82594	1.169	2.91647	TRUE	0.00376146
CPAR2_103140	60.7111	8.0688	2.91153	TRUE	4.18971e-14
CPAR2_201020	154.93	20.6461	2.90768	TRUE	7.47419e-17
CPAR2_801720	165.636	22.6179	2.87248	TRUE	1.64882e-26
CPAR2_700950	40.908	5.60595	2.86735	TRUE	7.70709e-07
CPAR2_803890	179.012	24.5933	2.86372	TRUE	3.87015e-08
CPAR2_503850	7.67519	1.05711	2.86008	TRUE	0.00897539
CPAR2_301000	19.8622	2.74889	2.8531	TRUE	1.21711e-06
CPAR2_703650	34.8208	4.84197	2.84628	TRUE	1.06369e-06
CPAR2_806940	7.09665	1	2.82714	TRUE	1.792e-05
CPAR2_204220	14.3472	2.02601	2.82406	TRUE	0.00016037
CPAR2_403920	38.505	5.47018	2.81539	TRUE	7.83182e-08
CPAR2_804840	53.2318	7.61245	2.80586	TRUE	3.39419e-10
CPAR2_201170	98.3467	14.1226	2.79987	TRUE	3.81447e-07
CPAR2_703580	161.602	23.467	2.78374	TRUE	7.54796e-28
CPAR2_205050	29.4206	4.27427	2.78308	TRUE	5.09387e-06
CPAR2_106560	783.965	114.25	2.77859	TRUE	2.87807e-24
CPAR2_203710	18.4826	2.69712	2.77668	TRUE	7.95448e-07
CPAR2_203580	69.2044	10.1812	2.76496	TRUE	2.84244e-06
CPAR2_502870	196.548	28.9342	2.76403	TRUE	9.96575e-12
CPAR2_106210	77.7394	11.4756	2.76008	TRUE	5.57862e-14
CPAR2_805910	10.2055	1.5174	2.74967	TRUE	0.00414714
CPAR2_100710	11.0128	1.64935	2.73921	TRUE	0.00830657
CPAR2_806550	97.0623	14.5979	2.73315	TRUE	1.42654e-18
CPAR2_105360	17.1094	2.59819	2.71921	TRUE	0.000247581
CPAR2_701500	21.8202	3.39523	2.68408	TRUE	5.2077e-05
CPAR2_204620	15.7267	2.47865	2.66559	TRUE	5.25858e-05
CPAR2_103840	32.9869	5.20745	2.66325	TRUE	4.96423e-05
CPAR2_105760	166.888	26.4751	2.65617	TRUE	5.00185e-07
CPAR2_300020	24.1312	3.86589	2.64203	TRUE	0.000627454
CPAR2_702930	23.2029	3.71793	2.64173	TRUE	1.11797e-06
CPAR2_500680	162.994	26.2144	2.63639	TRUE	2.68112e-14
CapafMp03	6.2925	1.02855	2.61302	TRUE	0.000751587
CPAR2_800160	41.4897	6.78686	2.61194	TRUE	3.15232e-11
CPAR2_210960	109.17	17.9259	2.60646	TRUE	0.000357486
CPAR2_403190	39.3029	6.45571	2.60599	TRUE	0.000605843
CPAR2_700080	44.6049	7.33007	2.6053	TRUE	1.43829e-09
CPAR2_102070	25.9651	4.37213	2.57017	TRUE	0.00317044
CPAR2_401460	9.27716	1.56369	2.56873	TRUE	0.000283988
CPAR2_407950	116.055	19.6496	2.56223	TRUE	5.62324e-16
CPAR2_600940	15.7299	2.66611	2.5607	TRUE	0.00366474
CPAR2_700430	87.1768	14.8676	2.55178	TRUE	1.8352e-14
CPAR2_603150	178.545	30.9124	2.53003	TRUE	7.61386e-12
CPAR2_205440	55.7652	9.65844	2.5295	TRUE	4.515e-07
CPAR2_806240	54.3952	9.42133	2.52948	TRUE	0.00133721
CPAR2_108320	5.71712	1	2.51529	TRUE	0.000299702
CPAR2_407240	8.47618	1.4828	2.51509	TRUE	0.00755495
CPAR2_303170	22.3988	3.92833	2.51143	TRUE	1.1749e-05
CPAR2_103920	39.0868	6.91244	2.49941	TRUE	5.48941e-06
CPAR2_407640	35.3899	6.25952	2.49921	TRUE	2.84244e-06
CPAR2_804590	502.87	89.1318	2.49617	TRUE	9.24299e-18
CPAR2_202120	55.7684	9.92861	2.48978	TRUE	9.20813e-09
CPAR2_301340	38.2794	6.8441	2.48364	TRUE	7.21649e-07
CPAR2_402270	45.9844	8.22288	2.48343	TRUE	2.10615e-05
CPAR2_400130	151.03	27.1443	2.47612	TRUE	4.80235e-07
CPAR2_213600	19.6366	3.56999	2.45955	TRUE	0.000312362
CPAR2_800920	33.7911	6.15147	2.45764	TRUE	8.44812e-06
CPAR2_805430	33.2157	6.05191	2.4564	TRUE	0.000115382
CPAR2_701660	31.2545	5.76176	2.43948	TRUE	4.33363e-06
CPAR2_205450	9.27716	1.7174	2.43345	TRUE	0.000450871
CPAR2_702480	23.3239	4.36238	2.41862	TRUE	0.0040941
CPAR2_401450	268.481	50.4656	2.41145	TRUE	1.0263e-08
CPAR2_205820	224.278	42.6046	2.39621	TRUE	3.50154e-05
CPAR2_405150	54.7291	10.4374	2.39055	TRUE	5.80035e-06
CPAR2_207810	90.8288	17.383	2.38548	TRUE	5.71564e-08
CPAR2_403360	19.8622	3.81454	2.38044	TRUE	3.2279e-05
CPAR2_703940	188.061	36.7039	2.3572	TRUE	8.89609e-08
CPAR2_801850	1016.27	201.225	2.3364	TRUE	1.00707e-18
CPAR2_208100	36.0958	7.16163	2.33347	TRUE	9.21481e-05
CPAR2_207830	51.1527	10.1763	2.3296	TRUE	9.97545e-05
CPAR2_806780	28.2698	5.62616	2.32904	TRUE	0.000139501
CPAR2_402080	62.2117	12.3942	2.32752	TRUE	1.62138e-08
CPAR2_303910	17.6848	3.52458	2.32699	TRUE	0.00455429
CPAR2_807510	65.7749	13.1745	2.31978	TRUE	2.94638e-06
CPAR2_400680	18.257	3.66026	2.31843	TRUE	0.000637062
CPAR2_404210	51.0449	10.2859	2.3111	TRUE	4.29451e-08
CPAR2_301460	82.5775	16.6616	2.30923	TRUE	7.7655e-08
CPAR2_201740	21.248	4.30946	2.30175	TRUE	0.00132771
CPAR2_403960	81.6328	16.6938	2.28984	TRUE	1.46146e-05
CPAR2_502310	83.6136	17.1111	2.2888	TRUE	2.65802e-09
CPAR2_702980	80.8514	16.5636	2.28726	TRUE	1.59811e-07
CPAR2_803980	80.7272	16.5442	2.28673	TRUE	1.91387e-12
CPAR2_404550	25.1578	5.17222	2.28215	TRUE	0.000501691
CPAR2_804800	27.4625	5.66292	2.27785	TRUE	0.000685123
CPAR2_801320	35.6218	7.35772	2.27543	TRUE	1.23808e-05
CPAR2_802600	83.4863	17.2909	2.27153	TRUE	1.39609e-13
CPAR2_202940	43.5783	9.03116	2.27063	TRUE	0.00371769
CPAR2_106260	148.274	30.8133	2.26664	TRUE	3.17415e-09
CPAR2_210390	48.7434	10.1403	2.2651	TRUE	2.67354e-05
CPAR2_407390	113.741	23.664	2.26498	TRUE	1.27729e-14
CPAR2_104080	43.2222	9.02802	2.25929	TRUE	2.37416e-06
CPAR2_703190	34.0135	7.17375	2.24531	TRUE	6.67447e-07
CPAR2_403560	45.6283	9.63091	2.24418	TRUE	5.12613e-05
CPAR2_209790	88.3212	18.707	2.23918	TRUE	1.35635e-08
CPAR2_101260	9.27716	1.96687	2.23778	TRUE	0.00110556
CPAR2_201200	167.368	35.4862	2.2377	TRUE	4.2219e-08
CPAR2_603040	82.0941	17.5092	2.22917	TRUE	2.58579e-05
CPAR2_804850	32.9806	7.03718	2.22855	TRUE	1.59527e-05
CPAR2_211040	125.483	26.7981	2.22729	TRUE	5.1109e-10
CPAR2_102060	61.509	13.1586	2.22479	TRUE	2.00559e-06
CPAR2_210800	26.8935	5.76344	2.22225	TRUE	0.00620737
CPAR2_107030	54.252	11.6502	2.21932	TRUE	7.78045e-06
CPAR2_406510	27.6913	5.96001	2.21604	TRUE	3.96282e-05
CPAR2_402560	92.7076	19.9581	2.21571	TRUE	0.00031143
CPAR2_302980	13.1901	2.8471	2.21189	TRUE	0.00027095
CPAR2_102370	46.3342	10.1699	2.18777	TRUE	0.000109605
CPAR2_502460	315.261	69.5146	2.18116	TRUE	1.34179e-07
CPAR2_703530	34.8208	7.68469	2.17989	TRUE	6.28989e-06
CPAR2_303130	76.7096	16.9485	2.17825	TRUE	3.33065e-06
CPAR2_801370	102.021	22.5487	2.17775	TRUE	2.37431e-07
CPAR2_806920	71.0642	15.7069	2.17773	TRUE	2.82277e-08
CPAR2_401930	81.0801	18.0061	2.17086	TRUE	6.8121e-09
CPAR2_210080	157.124	35.1345	2.16094	TRUE	6.7662e-05
CPAR2_800380	34.7131	7.76812	2.15984	TRUE	0.00112077
CPAR2_207420	119.389	26.7627	2.15738	TRUE	1.82485e-09
CPAR2_402630	109.393	24.629	2.15109	TRUE	0.000280184
CPAR2_808510	56.3469	12.6877	2.1509	TRUE	4.2016e-05
CPAR2_704260	35.3962	8.00168	2.14522	TRUE	0.00222526
CPAR2_101910	26.8871	6.09121	2.14211	TRUE	0.000465124
CPAR2_802350	94.2937	21.3648	2.14193	TRUE	1.34539e-13
CPAR2_807430	52.5518	11.9175	2.14066	TRUE	0.000348539
CPAR2_805070	40.9112	9.29573	2.13785	TRUE	2.89997e-07
CPAR2_603610	137.902	31.3535	2.13694	TRUE	3.19463e-09
CPAR2_602220	19.8622	4.51623	2.13683	TRUE	0.000127444
CPAR2_504210	6.51811	1.48365	2.1353	TRUE	0.0036177
CPAR2_105680	7.09665	1.6208	2.13043	TRUE	0.00534819
CPAR2_213700	5.13858	1.17665	2.12669	TRUE	0.00250966
CPAR2_109910	20.0909	4.61662	2.12164	TRUE	3.54827e-05
CPAR2_600930	284.915	65.527	2.12037	TRUE	5.89036e-08
CPAR2_109930	64.3985	14.8568	2.1159	TRUE	6.91706e-05
CPAR2_600150	16.8775	3.89803	2.11428	TRUE	0.00838346
CPAR2_204330	317.624	73.3945	2.11358	TRUE	8.11115e-08
CPAR2_212960	32.9869	7.64963	2.10843	TRUE	0.000344228
CPAR2_213540	30.2279	7.04021	2.10219	TRUE	0.00391396
CPAR2_100750	29.4237	6.86978	2.09864	TRUE	0.00394862
CPAR2_401500	21.8234	5.09654	2.09829	TRUE	0.000663785
CPAR2_806490	635.069	148.879	2.09278	TRUE	1.4152e-12
CPAR2_300190	102.584	24.1462	2.08693	TRUE	1.48827e-12
CPAR2_407290	19.8622	4.67689	2.0864	TRUE	0.000149688
CPAR2_204350	76.4872	18.0255	2.08518	TRUE	0.000396649
CPAR2_400960	22.6212	5.33487	2.08415	TRUE	6.84073e-05
CPAR2_204770	55.7621	13.2147	2.07714	TRUE	2.4442e-07
CPAR2_302140	485.66	115.515	2.07186	TRUE	1.27402e-12
CPAR2_301440	108.582	25.9731	2.06369	TRUE	7.9508e-07
CPAR2_403520	37.5736	9.03312	2.05642	TRUE	0.000127162
CPAR2_804880	13.1901	3.17227	2.05587	TRUE	0.000413065
CPAR2_104630	15.1482	3.64771	2.05408	TRUE	0.000748497
CPAR2_101540	27.6913	6.67383	2.05285	TRUE	0.00031226
CPAR2_808700	67.1576	16.2362	2.04833	TRUE	6.33849e-06
CPAR2_207090	59.4236	14.4129	2.04368	TRUE	0.000989016
CPAR2_702090	81.646	19.8424	2.0408	TRUE	3.40516e-07
CPAR2_405780	62.2085	15.1592	2.03691	TRUE	0.000110312
CPAR2_207480	81.5219	19.9093	2.03375	TRUE	1.22324e-07
CPAR2_200860	28.842	7.09961	2.02236	TRUE	0.000781184
CPAR2_206840	38.1521	9.4002	2.021	TRUE	2.414e-05
CPAR2_302240	32.9838	8.12695	2.02097	TRUE	8.80034e-05
CPAR2_406440	20.447	5.07648	2.00999	TRUE	0.00982194
CPAR2_106900	93.8457	23.3106	2.0093	TRUE	4.11567e-10
CPAR2_304250	19.29	4.81747	2.0015	TRUE	0.000234652
CPAR2_301630	77.7426	19.429	2.00049	TRUE	2.21743e-06
CPAR2_208070	71.9988	18.1879	1.98499	TRUE	0.0001537
CPAR2_402040	130.521	32.9744	1.98486	TRUE	6.7211e-08
CPAR2_210100	32.0618	8.13593	1.97848	TRUE	0.000710204
CPAR2_402690	67.7203	17.2326	1.97445	TRUE	0.00209251
CPAR2_401970	60.7016	15.4737	1.97192	TRUE	5.55208e-07
CPAR2_106800	43.4509	11.0792	1.97153	TRUE	0.000147426
CPAR2_202490	82.6758	21.0828	1.9714	TRUE	1.10199e-09
CPAR2_300750	13.1901	3.42203	1.94654	TRUE	0.00153479
CPAR2_400770	196.914	51.2688	1.94141	TRUE	6.31064e-05
CPAR2_205350	47.9393	12.5014	1.93912	TRUE	5.51344e-05
CPAR2_803090	22.3956	5.84089	1.93895	TRUE	0.000401348
CPAR2_206870	53.804	14.0415	1.93802	TRUE	2.72476e-06
CPAR2_407210	37.7041	9.86614	1.93416	TRUE	0.000975565
CPAR2_201500	84.0616	22.1139	1.92649	TRUE	3.57571e-10
CPAR2_403180	547.79	144.616	1.92139	TRUE	0.000240644
CPAR2_804280	36.547	9.65393	1.92056	TRUE	3.2279e-05
CPAR2_603350	913.854	241.463	1.92016	TRUE	2.08107e-49
CPAR2_204270	64.0392	16.9702	1.91596	TRUE	0.000109869
CPAR2_204420	108.938	29.2291	1.89803	TRUE	0.0025717
CPAR2_106850	35.1674	9.44231	1.89703	TRUE	0.000415466
CPAR2_107690	72.542	19.5121	1.89445	TRUE	4.80657e-06
CPAR2_102610	256.697	69.3413	1.88828	TRUE	4.81052e-08
CPAR2_406950	31.833	8.64449	1.88067	TRUE	0.000147089
CPAR2_100290	82.5516	22.4653	1.8776	TRUE	1.69837e-06
CPAR2_201560	138.503	37.8387	1.87198	TRUE	4.25122e-06
CPAR2_401370	111.678	30.5404	1.87056	TRUE	0.00206862
CPAR2_702510	133.175	36.587	1.86392	TRUE	1.4152e-12
CPAR2_808870	235.471	64.834	1.86072	TRUE	3.90948e-17
CPAR2_202840	58.6516	16.1675	1.85908	TRUE	0.0024272
CPAR2_106000	37.7041	10.4146	1.85611	TRUE	0.0010247
CPAR2_208850	44.9483	12.4372	1.8536	TRUE	0.00265809
CPAR2_213330	47.9393	13.27	1.85304	TRUE	5.42268e-05
CPAR2_200300	39.6526	10.9829	1.85216	TRUE	6.22792e-05
CPAR2_202960	17.1031	4.74739	1.84905	TRUE	0.00161594
CPAR2_211560	106.484	29.5935	1.84728	TRUE	2.25961e-05
CPAR2_210420	296.615	82.6722	1.84312	TRUE	4.23827e-08
CPAR2_301150	232.127	65.1111	1.83394	TRUE	4.9941e-16
CPAR2_102180	29.8749	8.38521	1.83302	TRUE	0.000241155
CPAR2_500380	32.4116	9.2767	1.80483	TRUE	0.00430095
CPAR2_500760	51.5057	14.7446	1.80455	TRUE	1.4942e-05
CPAR2_807710	172.54	49.3975	1.80442	TRUE	5.31285e-11
CPAR2_211240	135.591	38.9748	1.79865	TRUE	4.44012e-11
CPAR2_210940	44.9546	12.952	1.7953	TRUE	0.000590816
CPAR2_401990	40.1165	11.7538	1.77107	TRUE	0.00031143
CPAR2_802200	83.6073	24.5377	1.76863	TRUE	4.45099e-07
CPAR2_206040	35.6218	10.4599	1.76789	TRUE	0.000142829
CPAR2_205280	98.1871	28.9055	1.76419	TRUE	0.00393248
CPAR2_502500	55.994	16.611	1.75313	TRUE	8.1418e-05
CPAR2_600260	54.1601	16.108	1.74945	TRUE	0.00239124
CPAR2_106480	39.659	11.8266	1.74561	TRUE	0.000771323
CPAR2_503690	233.15	69.7654	1.74068	TRUE	1.5736e-07
CPAR2_104930	84.4209	25.4949	1.72739	TRUE	4.76129e-05
CPAR2_102450	76.9352	23.2704	1.72515	TRUE	2.67354e-05
CPAR2_808880	33.7848	10.2896	1.71519	TRUE	0.000189492
CPAR2_805020	44.2488	13.4946	1.71325	TRUE	8.67054e-06
CPAR2_105850	65.7717	20.0736	1.71217	TRUE	4.73275e-06
CPAR2_402410	32.6403	9.96815	1.71126	TRUE	0.00457443
CPAR2_201990	59.675	18.2261	1.71112	TRUE	0.0002061
CPAR2_101920	67.0466	20.5362	1.707	TRUE	0.00970091
CPAR2_101230	220.188	67.7626	1.70018	TRUE	7.85e-07
CPAR2_406770	54.1311	16.8711	1.68191	TRUE	0.00893714
CPAR2_212390	30.1037	9.39705	1.67966	TRUE	0.000496809
CPAR2_214160	117.663	36.8471	1.67504	TRUE	5.42829e-08
CPAR2_212950	27.9232	8.79951	1.66597	TRUE	0.00753837
CPAR2_807950	146.621	46.2721	1.66387	TRUE	1.46495e-05
CPAR2_400400	233.993	74.3013	1.65501	TRUE	5.77731e-05
CPAR2_201180	141.011	44.8054	1.65406	TRUE	1.03316e-09
CPAR2_406250	24.5825	7.81159	1.65394	TRUE	0.00263762
CPAR2_202790	29.8749	9.52014	1.64988	TRUE	0.00362064
CPAR2_210370	86.5888	27.5981	1.64961	TRUE	8.91839e-08
CPAR2_501510	55.9908	17.933	1.64258	TRUE	0.00181096
CPAR2_407630	246.844	79.7894	1.62933	TRUE	3.1193e-13
CPAR2_805900	113.639	36.8551	1.62452	TRUE	0.000204523
CPAR2_807870	66.1019	21.4543	1.62343	TRUE	6.21437e-05
CPAR2_704120	53.4606	17.3783	1.62119	TRUE	0.000133773
CPAR2_102250	84.8658	27.7224	1.61413	TRUE	0.000205044
CPAR2_211400	59.5477	19.4602	1.61352	TRUE	7.21794e-05
CPAR2_302730	26.1876	8.57927	1.60996	TRUE	0.00504138
CPAR2_200460	25.962	8.52622	1.60642	TRUE	0.00125822
CPAR2_201000	61.2865	20.1935	1.60168	TRUE	0.00145901
CPAR2_105230	30.4472	10.058	1.59797	TRUE	0.0022321
CPAR2_403640	46.5566	15.4701	1.5895	TRUE	0.000520468
CPAR2_403430	36.8936	12.2607	1.58933	TRUE	0.00222739
CPAR2_101770	39.306	13.0894	1.58635	TRUE	0.000274679
CPAR2_808250	58.4001	19.5066	1.58201	TRUE	0.000357486
CPAR2_213850	67.7298	22.6404	1.58089	TRUE	4.60273e-05
CPAR2_103620	27.5671	9.24368	1.57641	TRUE	0.001359
CPAR2_102900	68.9883	23.2286	1.57045	TRUE	1.79239e-06
CPAR2_301990	82.1067	27.6874	1.56827	TRUE	4.66952e-06
CPAR2_105130	160.013	54.0721	1.56523	TRUE	0.000206375
CPAR2_803110	54.8369	18.5345	1.56494	TRUE	0.000565603
CPAR2_601790	66.7	22.5832	1.56244	TRUE	0.00336942
CPAR2_800860	128.464	43.5514	1.56058	TRUE	2.24114e-08
CPAR2_203730	104.071	35.3182	1.55909	TRUE	4.11959e-07
CPAR2_301430	52.6564	17.9632	1.55156	TRUE	0.00031143
CPAR2_102770	18.4826	6.34082	1.54343	TRUE	0.00604689
CPAR2_500960	55.9908	19.2724	1.53865	TRUE	0.000113992
CPAR2_703770	50.3486	17.3507	1.53696	TRUE	3.85424e-05
CPAR2_109210	48.7371	16.856	1.53176	TRUE	0.00022931
CPAR2_100160	80.155	27.8589	1.52465	TRUE	1.55597e-05
CPAR2_100780	37.3511	13.169	1.504	TRUE	0.00144663
CPAR2_213780	207.152	590.073	-1.5102	TRUE	7.27666e-06
CPAR2_501380	45.4058	129.59	-1.51301	TRUE	0.00993579
CPAR2_202140	76.7128	221.111	-1.52723	TRUE	0.000100079
CPAR2_301510	43.3463	124.967	-1.52756	TRUE	0.00016064
CPAR2_100990	51.8554	149.724	-1.52974	TRUE	4.39194e-05
CPAR2_700710	24.7034	71.3292	-1.52978	TRUE	0.00389345
CPAR2_212160	44.3793	128.173	-1.53014	TRUE	0.000122591
CPAR2_805100	49.6686	144.71	-1.54275	TRUE	4.73597e-05
CPAR2_205700	285.049	834.37	-1.54948	TRUE	6.9897e-11
CPAR2_109990	21.8234	64.3017	-1.55898	TRUE	0.00887423
CPAR2_806200	68.7532	203.058	-1.56239	TRUE	8.32652e-06
CPAR2_703090	50.1198	148.057	-1.5627	TRUE	0.000514672
CPAR2_204930	25.962	77.9626	-1.58638	TRUE	0.00604887
CPAR2_405290	35.1643	106.046	-1.59251	TRUE	0.00141656
CPAR2_503610	30.8001	93.2777	-1.5986	TRUE	0.00141066
CPAR2_703070	32.186	98.3141	-1.61097	TRUE	0.00125575
CPAR2_501180	161.9	496.056	-1.6154	TRUE	0.00873199
CPAR2_803630	87.2978	267.542	-1.61575	TRUE	1.20798e-07
CPAR2_404700	21.601	66.3423	-1.61883	TRUE	0.00253077
CPAR2_808670	424.945	1305.3	-1.61903	TRUE	6.44948e-08
CPAR2_502980	32.6403	100.475	-1.62212	TRUE	0.00118448
CPAR2_301770	26.8935	83.0093	-1.62602	TRUE	0.00321542
CPAR2_504020	45.9781	141.927	-1.62614	TRUE	0.000361312
CPAR2_401230	161.831	499.672	-1.6265	TRUE	2.06022e-08
CPAR2_603670	25.7364	79.8622	-1.6337	TRUE	0.0091659
CPAR2_202340	43.219	135.114	-1.64444	TRUE	0.000378043
CPAR2_703030	39.4334	123.851	-1.65112	TRUE	0.00013113
CPAR2_501020	82.1099	258.139	-1.65252	TRUE	0.00010738
CPAR2_402610	25.3866	79.9123	-1.65435	TRUE	0.00456117
CPAR2_403100	49.9005	157.339	-1.65675	TRUE	8.76463e-06
CPAR2_406390	43.4478	137.086	-1.65773	TRUE	0.0001537
CPAR2_603090	32.8596	103.702	-1.65806	TRUE	0.00442913
CPAR2_211810	93.2608	296.428	-1.66834	TRUE	9.57972e-06
CPAR2_302040	36.3214	116.521	-1.6817	TRUE	0.000135836
CPAR2_301110	63.8136	204.836	-1.68254	TRUE	5.45799e-06
CPAR2_704110	97.6376	314.443	-1.68729	TRUE	3.84501e-06
CPAR2_209780	25.1578	81.0877	-1.68848	TRUE	0.00280333
CPAR2_207690	26.5374	85.6022	-1.68962	TRUE	0.00229835
CPAR2_101410	89.8149	292.098	-1.70143	TRUE	7.52499e-08
CPAR2_102800	110.842	360.603	-1.70191	TRUE	0.00198972
CPAR2_501050	33.4318	108.805	-1.70245	TRUE	0.00978902
CPAR2_104830	20.447	66.573	-1.70304	TRUE	0.00355136
CPAR2_101860	24.3537	79.7455	-1.71126	TRUE	0.00176548
CPAR2_600480	63.4734	208.099	-1.71304	TRUE	8.15061e-07
CPAR2_208940	21.8234	71.8895	-1.71991	TRUE	0.00553535
CPAR2_206790	17.1063	56.369	-1.72038	TRUE	0.00925936
CPAR2_407410	117.307	386.861	-1.72153	TRUE	8.4029e-09
CPAR2_400470	113.75	377.275	-1.72975	TRUE	6.5234e-07
CPAR2_602950	85.6604	284.551	-1.73198	TRUE	3.83577e-05
CPAR2_803640	65.1995	217.974	-1.74122	TRUE	1.97132e-07
CPAR2_601240	47.9425	161.314	-1.75049	TRUE	1.5932e-05
CPAR2_808760	21.8234	73.575	-1.75334	TRUE	0.0027904
CPAR2_207980	22.4051	75.6791	-1.75607	TRUE	0.00123185
CPAR2_407770	34.9418	118.34	-1.75991	TRUE	0.00320207
CPAR2_502610	21.0192	71.3079	-1.76235	TRUE	0.00787869
CPAR2_407920	26.3181	89.6323	-1.76796	TRUE	0.00229306
CPAR2_213520	17.1063	58.5068	-1.77408	TRUE	0.0071637
CPAR2_204680	25.962	89.2141	-1.78087	TRUE	0.0064344
CPAR2_202910	33.2125	114.216	-1.78197	TRUE	0.00028644
CPAR2_100110	20.4407	70.6755	-1.78976	TRUE	0.00380325
CPAR2_109290	32.9806	114.375	-1.79409	TRUE	0.000158464
CPAR2_108500	18.257	63.5404	-1.79922	TRUE	0.00376128
CPAR2_502000	114.414	399.522	-1.80401	TRUE	9.37554e-06
CPAR2_203520	123.162	431.684	-1.80941	TRUE	4.17616e-07
CPAR2_303060	29.0676	101.988	-1.81092	TRUE	0.000392054
CPAR2_102780	33.7911	118.888	-1.81489	TRUE	7.51016e-05
CPAR2_103980	33.5623	119.232	-1.82886	TRUE	9.90311e-05
CPAR2_406380	24.5793	87.366	-1.82963	TRUE	0.00147203
CPAR2_601570	54.3794	193.825	-1.83363	TRUE	6.95968e-07
CPAR2_201480	35.6218	128.575	-1.85177	TRUE	0.000234089
CPAR2_804740	145.045	523.534	-1.85179	TRUE	1.38931e-11
CPAR2_404940	57.3704	207.123	-1.85211	TRUE	4.04184e-07
CPAR2_404650	44.3761	160.292	-1.85285	TRUE	2.87057e-06
CPAR2_805980	25.5108	92.6768	-1.8611	TRUE	0.000450871
CPAR2_401890	26.7661	97.3978	-1.86348	TRUE	0.00612084
CPAR2_800190	17.6848	64.6566	-1.87029	TRUE	0.00216542
CPAR2_404040	17.9073	65.7209	-1.87581	TRUE	0.00907541
CPAR2_213320	15.7299	58.1564	-1.88643	TRUE	0.00757685
CPAR2_207080	58.5306	217.404	-1.89312	TRUE	6.95968e-07
CPAR2_106760	25.3834	94.6096	-1.8981	TRUE	0.00121134
CPAR2_206890	18.257	68.4573	-1.90675	TRUE	0.00476821
CPAR2_100500	14.3472	53.8288	-1.90761	TRUE	0.00739097
CPAR2_205940	79.7894	300.948	-1.91524	TRUE	1.04227e-05
CPAR2_800210	22.6212	85.5673	-1.91938	TRUE	0.00626512
CPAR2_110210	23.4254	89.1718	-1.92852	TRUE	0.00332901
CPAR2_601340	14.3472	54.6186	-1.92862	TRUE	0.00533524
CPAR2_106940	352.619	1345.65	-1.93212	TRUE	3.56616e-05
CPAR2_209560	18.257	69.8654	-1.93613	TRUE	0.00164772
CPAR2_406410	17.3319	66.3492	-1.93665	TRUE	0.00763479
CPAR2_109520	32.4052	124.852	-1.94592	TRUE	3.35731e-05
CPAR2_500190	19.8653	76.6151	-1.94738	TRUE	0.00426895
CPAR2_103910	66.0068	254.589	-1.94748	TRUE	5.19029e-07
CPAR2_802070	35.7428	137.999	-1.94894	TRUE	0.00171618
CPAR2_202260	33.7911	130.564	-1.95005	TRUE	2.50725e-05
CPAR2_503900	14.1184	54.6425	-1.95244	TRUE	0.00410658
CPAR2_603340	971.973	3763.69	-1.95316	TRUE	2.59213e-20
CPAR2_808610	16.5309	64.1454	-1.95618	TRUE	0.00344697
CPAR2_703020	40.4663	157.249	-1.95826	TRUE	1.26664e-05
CPAR2_805610	27.3383	107.075	-1.96962	TRUE	0.00108592
CPAR2_212870	26.0861	104.006	-1.99532	TRUE	5.3674e-05
CPAR2_101940	21.8202	87.1993	-1.99865	TRUE	0.00113808
CPAR2_403140	17.456	69.9847	-2.00331	TRUE	0.00154592
CPAR2_206770	13.7687	55.4363	-2.00944	TRUE	0.0083558
CPAR2_302230	20.7905	83.8196	-2.01137	TRUE	0.00039149
CPAR2_405940	22.17	89.4317	-2.01218	TRUE	0.00107509
CPAR2_213710	12.7389	51.4171	-2.01301	TRUE	0.00775586
CPAR2_400200	19.0612	77.051	-2.01518	TRUE	0.00112591
CPAR2_600460	113.518	460.316	-2.0197	TRUE	5.87152e-10
CPAR2_602500	19.29	78.8871	-2.03194	TRUE	0.00148703
CPAR2_213170	18.257	74.6953	-2.03257	TRUE	0.00720399
CPAR2_301960	17.3319	70.985	-2.03409	TRUE	0.00830266
CPAR2_211480	43.2285	178.759	-2.04796	TRUE	5.05452e-06
CPAR2_503180	67.6056	279.6	-2.04815	TRUE	2.18927e-06
CPAR2_200290	44.5002	184.825	-2.05428	TRUE	0.000644351
CPAR2_500160	12.9645	53.8898	-2.05544	TRUE	0.00695936
CPAR2_303950	18.4858	77.1105	-2.06051	TRUE	0.00103747
CPAR2_208970	52.6501	220.102	-2.06367	TRUE	4.80131e-07
CPAR2_800560	11.5882	48.6654	-2.07024	TRUE	0.00598694
CPAR2_202010	14.3441	60.2943	-2.07157	TRUE	0.00368035
CPAR2_703690	23.4285	98.6224	-2.07365	TRUE	0.00209251
CPAR2_108400	20.2183	85.3525	-2.07778	TRUE	0.0002061
CPAR2_303820	21.4705	90.7892	-2.08017	TRUE	0.00268005
CPAR2_202630	14.5728	61.672	-2.08134	TRUE	0.00674004
CPAR2_211570	16.5309	70.3191	-2.08875	TRUE	0.00219287
CPAR2_503440	58.4033	248.705	-2.09031	TRUE	8.12294e-07
CPAR2_404480	15.5011	66.0256	-2.09065	TRUE	0.0011537
CPAR2_801760	15.7236	67.4346	-2.10056	TRUE	0.0022296
CPAR2_804090	13.7718	59.2108	-2.10414	TRUE	0.00319097
CPAR2_502750	37.348	161.493	-2.11237	TRUE	5.10562e-05
CPAR2_202550	47.7137	208.071	-2.1246	TRUE	1.12997e-06
CPAR2_701650	22.17	97.2738	-2.13344	TRUE	9.29323e-05
CPAR2_211770	11.585	50.8537	-2.13409	TRUE	0.00750984
CPAR2_104770	14.5728	64.312	-2.14181	TRUE	0.00382081
CPAR2_205250	40.1102	177.213	-2.14344	TRUE	2.23081e-06
CPAR2_803050	28.7179	126.997	-2.14477	TRUE	0.000135181
CPAR2_702890	19.6397	87.1094	-2.14905	TRUE	0.00026063
CPAR2_600320	20.2151	89.6791	-2.14934	TRUE	0.000139539
CPAR2_407170	15.1482	67.205	-2.14942	TRUE	0.00620696
CPAR2_208040	13.1933	58.6338	-2.15193	TRUE	0.00960641
CPAR2_101070	31.4769	139.972	-2.15277	TRUE	0.000136059
CPAR2_802330	11.585	51.7158	-2.15835	TRUE	0.00545994
CPAR2_203140	17.6816	79.0885	-2.16121	TRUE	0.00149898
CPAR2_402950	93.7474	420.447	-2.16507	TRUE	2.94638e-06
CPAR2_800400	29.2964	131.685	-2.16829	TRUE	4.53021e-05
CPAR2_204740	73.251	329.395	-2.1689	TRUE	4.07564e-13
CPAR2_805480	19.0643	85.7488	-2.16924	TRUE	0.000229834
CPAR2_701360	15.7267	70.9372	-2.17332	TRUE	0.00158914
CPAR2_803880	28.7242	129.586	-2.17357	TRUE	9.08369e-05
CPAR2_703130	17.3319	78.448	-2.17831	TRUE	0.00485904
CPAR2_503580	53.5557	242.706	-2.1801	TRUE	0.00451545
CPAR2_500040	104.764	474.879	-2.18042	TRUE	1.09298e-11
CPAR2_105610	32.9869	149.677	-2.18189	TRUE	2.07601e-06
CPAR2_110370	14.5697	66.6319	-2.19324	TRUE	0.00587973
CPAR2_211690	40.4695	185.223	-2.19435	TRUE	3.97754e-07
CPAR2_200110	71.1593	327.061	-2.20044	TRUE	3.6469e-06
CPAR2_203570	57.0174	262.366	-2.2021	TRUE	1.00896e-07
CPAR2_303370	21.2417	97.8249	-2.2033	TRUE	0.000287741
CPAR2_106630	22.6275	104.626	-2.20909	TRUE	8.09234e-05
CPAR2_803520	12.9645	59.9868	-2.21008	TRUE	0.00291936
CPAR2_106170	14.3472	66.4541	-2.21159	TRUE	0.00123805
CPAR2_501230	21.4673	100.035	-2.22029	TRUE	0.0083558
CPAR2_211460	12.9677	60.5625	-2.2235	TRUE	0.00514141
CPAR2_210990	21.8234	103.046	-2.23934	TRUE	0.00024457
CPAR2_701850	14.5697	69.0795	-2.24529	TRUE	0.00656928
CPAR2_109750	8.82594	41.9791	-2.24985	TRUE	0.00879731
CPAR2_601310	34.5921	164.567	-2.25016	TRUE	4.45099e-07
CPAR2_406050	22.0458	105.536	-2.25916	TRUE	0.000294145
CPAR2_803990	14.3472	68.8019	-2.26168	TRUE	0.00188753
CPAR2_109560	21.4673	103.202	-2.26526	TRUE	0.00129746
CPAR2_105340	249.591	1201.07	-2.26669	TRUE	7.7771e-12
CPAR2_703300	10.4342	50.2998	-2.26923	TRUE	0.00726758
CPAR2_100180	14.9258	72.0341	-2.27088	TRUE	0.00203796
CPAR2_803150	59.6782	288.254	-2.27206	TRUE	7.61386e-12
CPAR2_800450	10.2055	49.6268	-2.28178	TRUE	0.00530774
CPAR2_304350	27.3383	133.362	-2.28635	TRUE	2.56954e-05
CPAR2_500630	47.5832	232.268	-2.28726	TRUE	3.19867e-05
CPAR2_805730	20.6663	102.264	-2.30695	TRUE	0.000487787
CPAR2_503680	17.1063	84.6701	-2.30733	TRUE	0.00146655
CPAR2_100380	15.7236	77.9744	-2.31007	TRUE	0.000621782
CPAR2_802940	14.5728	72.6374	-2.31743	TRUE	0.00122098
CPAR2_805380	28.7179	143.25	-2.31852	TRUE	5.16763e-05
CPAR2_808710	17.6816	88.3031	-2.32021	TRUE	0.000401348
CPAR2_210450	21.8266	109.344	-2.32472	TRUE	0.000137816
CPAR2_202670	22.3956	112.245	-2.32537	TRUE	5.2077e-05
CPAR2_203480	19.0643	96.8621	-2.34506	TRUE	8.7487e-05
CPAR2_201090	11.2352	57.2409	-2.34902	TRUE	0.00790907
CPAR2_404160	13.1901	67.2082	-2.34918	TRUE	0.00263762
CPAR2_405560	42.8692	219.168	-2.35402	TRUE	6.15928e-07
CPAR2_101760	14.1184	72.194	-2.3543	TRUE	0.000831263
CPAR2_213950	8.82594	45.2231	-2.35724	TRUE	0.00694688
CPAR2_808970	13.1933	67.629	-2.35784	TRUE	0.00150912
CPAR2_102160	36.0958	187.309	-2.37552	TRUE	4.27382e-08
CPAR2_600620	13.5431	70.7163	-2.38449	TRUE	0.00100751
CPAR2_106410	19.9895	104.926	-2.39206	TRUE	5.52962e-05
CPAR2_806750	13.1901	69.7673	-2.40309	TRUE	0.00226598
CPAR2_211610	51.6235	273.196	-2.40384	TRUE	8.47376e-11
CPAR2_700650	12.7389	67.4331	-2.40421	TRUE	0.0027037
CPAR2_805110	17.3287	91.938	-2.4075	TRUE	0.000710556
CPAR2_207550	11.585	61.4653	-2.40752	TRUE	0.00317044
CPAR2_602110	27.9169	148.547	-2.41171	TRUE	8.76463e-06
CPAR2_303100	25.7395	137.428	-2.41662	TRUE	0.000106106
CPAR2_210570	11.0096	59.7555	-2.44031	TRUE	0.00204154
CPAR2_303650	24.9322	135.638	-2.44368	TRUE	5.42878e-06
CPAR2_807680	13.5431	73.7257	-2.44461	TRUE	0.000487787
CPAR2_704240	28.1425	153.258	-2.44514	TRUE	2.35951e-06
CPAR2_200280	37.8023	206.624	-2.45046	TRUE	7.88702e-05
CPAR2_108950	12.7389	70.5962	-2.47035	TRUE	0.00361154
CPAR2_805030	88.3149	490.669	-2.47402	TRUE	1.91083e-06
CPAR2_600900	30.4567	169.999	-2.4807	TRUE	8.19764e-08
CPAR2_301270	9.05155	50.601	-2.48293	TRUE	0.0063182
CPAR2_100140	12.9645	72.9352	-2.49205	TRUE	0.00109898
CPAR2_304020	16.5277	93.147	-2.49462	TRUE	0.000197918
CPAR2_404810	10.4342	58.9003	-2.49695	TRUE	0.00347437
CPAR2_103750	99.8345	564.125	-2.4984	TRUE	1.4263e-15
CPAR2_602720	18.4858	104.781	-2.50288	TRUE	3.17125e-05
CPAR2_206400	13.7687	78.0726	-2.50343	TRUE	0.000529443
CPAR2_104450	50.2408	286.714	-2.51268	TRUE	1.13303e-10
CPAR2_802930	12.3891	70.7222	-2.51309	TRUE	0.00126697
CPAR2_104380	15.7267	89.7815	-2.5132	TRUE	0.000117802
CPAR2_106130	11.5882	66.47	-2.52005	TRUE	0.00130873
CPAR2_703810	33.2157	191.171	-2.52492	TRUE	1.92804e-06
CPAR2_212290	12.9677	74.7457	-2.52707	TRUE	0.000541248
CPAR2_402220	228.545	1320.76	-2.53082	TRUE	6.42535e-20
CPAR2_501270	20.4407	118.213	-2.53188	TRUE	8.84141e-05
CPAR2_104470	34.2391	198.231	-2.53346	TRUE	6.27494e-07
CPAR2_805560	10.2055	59.1268	-2.53447	TRUE	0.00373603
CPAR2_104790	11.2352	65.3191	-2.53947	TRUE	0.00239237
CPAR2_212810	20.4407	119.671	-2.54956	TRUE	4.09545e-05
CPAR2_602230	31.0289	182.391	-2.55535	TRUE	2.02786e-07
CPAR2_805710	9.05155	53.4596	-2.56221	TRUE	0.00433956
CPAR2_801600	14.3441	84.9012	-2.56533	TRUE	0.000200585
CPAR2_201660	12.1635	73.7499	-2.60008	TRUE	0.00194853
CPAR2_601770	19.0643	116.847	-2.61567	TRUE	0.000213418
CPAR2_600220	9.05155	55.7801	-2.62351	TRUE	0.00364148
CPAR2_108890	8.25057	50.9102	-2.62539	TRUE	0.00368035
CPAR2_401260	34.9387	217.301	-2.6368	TRUE	1.02898e-09
CPAR2_808040	29.7445	186.277	-2.64676	TRUE	0.00337546
CPAR2_304310	84.7321	534.279	-2.65661	TRUE	1.13403e-07
CPAR2_701400	16.3053	104.039	-2.67371	TRUE	5.12613e-05
CPAR2_407600	9.6301	61.5912	-2.6771	TRUE	0.00220686
CPAR2_208400	36.6421	234.793	-2.67982	TRUE	0.00805392
CPAR2_503510	13.1901	84.8594	-2.68562	TRUE	0.000813358
CPAR2_701620	27.3383	176.572	-2.69126	TRUE	9.10267e-08
CPAR2_212050	9.05155	58.5948	-2.69454	TRUE	0.00244976
CPAR2_106460	19.0612	123.727	-2.69845	TRUE	9.13607e-06
CPAR2_803130	12.7389	82.847	-2.70121	TRUE	0.000247581
CPAR2_800830	29.6493	193.08	-2.70313	TRUE	1.89088e-08
CPAR2_207060	75.0786	490.537	-2.70789	TRUE	7.61386e-12
CPAR2_100360	19.8622	129.816	-2.70837	TRUE	9.63604e-06
CPAR2_803780	21.4673	140.517	-2.71053	TRUE	0.00013113
CPAR2_107820	37.7009	246.81	-2.71073	TRUE	3.4375e-11
CPAR2_500550	7.09665	46.6195	-2.71572	TRUE	0.00969764
CPAR2_204070	34.3601	227.852	-2.72929	TRUE	3.84598e-10
CPAR2_100560	12.7389	84.6633	-2.73249	TRUE	0.000577285
CPAR2_502140	177.594	1180.49	-2.73273	TRUE	3.66891e-22
CPAR2_802760	31.8267	212.401	-2.73848	TRUE	1.35464e-09
CPAR2_101430	13.7687	92.3956	-2.74643	TRUE	0.000123384
CPAR2_702740	78.9916	531.34	-2.74986	TRUE	5.08058e-15
CPAR2_504060	14.1184	95.1684	-2.7529	TRUE	0.000316705
CPAR2_501250	10.6567	72.7212	-2.77062	TRUE	0.00345288
CPAR2_603070	11.2352	76.8234	-2.77352	TRUE	0.000464725
CPAR2_208260	16.6519	114.915	-2.78681	TRUE	1.92778e-05
CPAR2_110470	53.0094	366.331	-2.78883	TRUE	2.7418e-10
CPAR2_704310	7.89763	54.657	-2.79091	TRUE	0.00647345
CPAR2_204160	11.0128	76.4985	-2.79625	TRUE	0.00044433
CPAR2_103960	10.6567	74.0533	-2.79681	TRUE	0.00566406
CPAR2_802800	53.4606	372.654	-2.80129	TRUE	5.11214e-15
CPAR2_801340	7.09665	49.5043	-2.80234	TRUE	0.00553125
CPAR2_207310	9.05155	63.1507	-2.80256	TRUE	0.00138158
CPAR2_300300	14.3472	100.238	-2.80459	TRUE	3.37636e-05
CPAR2_100610	10.6567	74.9278	-2.81374	TRUE	0.00102639
CPAR2_501660	21.8202	153.705	-2.81643	TRUE	2.26444e-06
CPAR2_109530	10.4311	73.6348	-2.8195	TRUE	0.000736516
CPAR2_401010	39.3124	279.057	-2.82751	TRUE	2.6231e-12
CPAR2_102810	4.91297	34.9438	-2.83037	TRUE	0.00844598
CPAR2_102240	14.1184	101.11	-2.84028	TRUE	0.000189492
CPAR2_107390	26.5437	190.144	-2.84065	TRUE	1.75275e-08
CPAR2_109420	45.53	326.25	-2.84109	TRUE	1.0498e-12
CPAR2_201880	7.09665	51.2212	-2.85153	TRUE	0.00535654
CPAR2_202780	12.9645	93.6582	-2.85284	TRUE	6.27715e-05
CPAR2_808690	24.0007	174.271	-2.86018	TRUE	3.34684e-06
CPAR2_401050	11.5882	84.2546	-2.8621	TRUE	0.000386103
CPAR2_213730	7.09665	51.7281	-2.86574	TRUE	0.00541325
CPAR2_301810	12.3923	90.5381	-2.86908	TRUE	0.000112013
CPAR2_104240	4.91297	35.9563	-2.87158	TRUE	0.006392
CPAR2_304260	16.5277	121.398	-2.87679	TRUE	4.26236e-05
CPAR2_304000	4.91297	36.0966	-2.87719	TRUE	0.0077118
CPAR2_109620	7.89763	58.0817	-2.87859	TRUE	0.00414714
CPAR2_500850	22.85	168.481	-2.88232	TRUE	0.000139501
CPAR2_210610	4.91297	36.2686	-2.88405	TRUE	0.00607243
CPAR2_402390	6.2925	46.6112	-2.88897	TRUE	0.0063182
CPAR2_202250	24.1281	179.218	-2.89293	TRUE	2.27716e-08
CPAR2_207210	86.7161	644.52	-2.89385	TRUE	7.26596e-14
CPAR2_805290	41.7121	310.094	-2.89417	TRUE	1.05467e-07
CPAR2_700530	18.257	136.859	-2.90617	TRUE	2.81974e-06
CPAR2_603180	4.91297	36.9268	-2.91	TRUE	0.00561805
CPAR2_403460	7.89763	59.4272	-2.91163	TRUE	0.00381238
CPAR2_700550	8.82594	66.9137	-2.92248	TRUE	0.000953132
CPAR2_500440	9.8557	74.8168	-2.92433	TRUE	0.000660354
CPAR2_601900	8.82594	67.0039	-2.92442	TRUE	0.00101665
CPAR2_601460	11.2352	85.4664	-2.92733	TRUE	0.000234301
CPAR2_302850	8.47618	64.7251	-2.93284	TRUE	0.00328658
CPAR2_107100	109.145	843.303	-2.94981	TRUE	5.31542e-18
CPAR2_806600	7.89763	61.0508	-2.95052	TRUE	0.00335788
CPAR2_108450	12.3923	96.0466	-2.95429	TRUE	5.91815e-05
CPAR2_803070	5.71712	44.7251	-2.96772	TRUE	0.00805392
CPAR2_401520	6.51811	51.0146	-2.96839	TRUE	0.00701888
CPAR2_104690	23.7751	186.261	-2.9698	TRUE	8.7908e-09
CPAR2_209250	9.05155	71.1157	-2.97393	TRUE	0.00075996
CPAR2_704010	22.2714	174.988	-2.97399	TRUE	4.45885e-05
CPAR2_407120	7.89763	62.0555	-2.97407	TRUE	0.00509549
CPAR2_106610	9.6301	75.8234	-2.97702	TRUE	0.000953349
CPAR2_303660	4.91297	38.743	-2.97927	TRUE	0.00476598
CPAR2_209350	19.6397	155.201	-2.98229	TRUE	2.32835e-07
CPAR2_204960	24.5825	195.345	-2.99033	TRUE	3.26124e-09
CPAR2_805440	20.3134	162.291	-2.99808	TRUE	0.00318959
CPAR2_405590	4.91297	39.2751	-2.99895	TRUE	0.00432578
CPAR2_200470	14.3441	114.701	-2.99936	TRUE	6.03512e-05
CPAR2_109220	17.3287	138.773	-3.00149	TRUE	5.2077e-05
CPAR2_206690	55.4091	448.252	-3.01611	TRUE	3.86342e-13
CPAR2_403250	6.51811	52.8266	-3.01874	TRUE	0.0050295
CPAR2_107090	67.7298	550.004	-3.02158	TRUE	3.88842e-21
CPAR2_210020	7.67519	62.5002	-3.02559	TRUE	0.00343225
CPAR2_206420	6.2925	51.2733	-3.0265	TRUE	0.00359137
CPAR2_110260	11.0128	89.8648	-3.02858	TRUE	0.000170878
CPAR2_803310	9.8557	80.5802	-3.0314	TRUE	0.000395037
CPAR2_503490	8.82594	72.5444	-3.03904	TRUE	0.00110547
CPAR2_207990	21.8266	179.849	-3.04263	TRUE	1.86179e-07
CPAR2_502740	6.51811	53.9196	-3.04829	TRUE	0.00885457
CPAR2_603390	7.89763	65.4469	-3.05083	TRUE	0.00185487
CPAR2_302290	5.71712	47.3899	-3.05122	TRUE	0.00509549
CPAR2_211630	234.886	1948.69	-3.05247	TRUE	1.52782e-54
CPAR2_801870	14.5728	121.386	-3.05825	TRUE	3.98834e-05
CPAR2_211750	8.25057	68.8082	-3.06002	TRUE	0.000820453
CPAR2_803650	6.2925	52.597	-3.06328	TRUE	0.00315341
CPAR2_502900	15.7236	131.449	-3.0635	TRUE	1.44255e-05
CPAR2_105110	4.3376	36.2821	-3.06429	TRUE	0.00598269
CPAR2_600670	7.09665	59.6911	-3.07231	TRUE	0.00216881
CPAR2_806300	10.2055	85.8426	-3.07235	TRUE	0.000183212
CPAR2_209530	9.27716	78.7624	-3.08575	TRUE	0.000493582
CPAR2_403590	12.3891	105.823	-3.0945	TRUE	3.6992e-05
CPAR2_105660	24.0071	205.6	-3.09831	TRUE	7.96461e-09
CPAR2_206220	29.6493	257.525	-3.11864	TRUE	5.29407e-10
CPAR2_206460	4.91297	42.8193	-3.12359	TRUE	0.00393248
CPAR2_400040	18.4826	162.277	-3.13421	TRUE	1.78874e-07
CPAR2_106660	20.0878	177.091	-3.1401	TRUE	5.09387e-06
CPAR2_602530	90.8351	802.492	-3.14316	TRUE	1.1892e-14
CPAR2_400340	4.91297	43.4473	-3.1446	TRUE	0.004068
CPAR2_404340	40.107	354.725	-3.14478	TRUE	8.78219e-12
CPAR2_802400	19.2868	171.511	-3.15262	TRUE	2.15965e-07
CPAR2_104900	12.6148	112.343	-3.15473	TRUE	3.62177e-05
CPAR2_101280	8.82594	78.8562	-3.1594	TRUE	0.000405389
CPAR2_206380	18.0314	161.406	-3.16211	TRUE	4.23213e-07
CPAR2_212590	24.9322	224.196	-3.16868	TRUE	6.90139e-09
CPAR2_105940	6.51811	58.6479	-3.16955	TRUE	0.00283949
CPAR2_401750	5.13858	46.4697	-3.17685	TRUE	0.00792583
CPAR2_107420	8.47618	76.7996	-3.17961	TRUE	0.000488903
CPAR2_104580	35.1738	319.234	-3.18204	TRUE	3.24277e-10
CPAR2_804350	10.2055	93.1517	-3.19024	TRUE	0.000249011
CPAR2_100050	17.456	160.884	-3.20423	TRUE	5.70982e-07
CPAR2_601540	11.8138	109.234	-3.20888	TRUE	3.96802e-05
CPAR2_206710	14.3472	133.316	-3.21601	TRUE	2.56762e-06
CPAR2_808020	15.1482	141.399	-3.22255	TRUE	1.16149e-06
CPAR2_206590	7.67519	72.1505	-3.23273	TRUE	0.000776492
CPAR2_303940	176.774	1664.51	-3.23513	TRUE	2.57668e-27
CPAR2_601980	5.13858	48.5751	-3.24078	TRUE	0.00647211
CPAR2_401440	12.9645	123.017	-3.24621	TRUE	3.98036e-06
CPAR2_210920	7.67203	72.8161	-3.24658	TRUE	0.000775802
CPAR2_103640	5.13858	49.1051	-3.25643	TRUE	0.00597747
CPAR2_703960	4.91297	47.0465	-3.25942	TRUE	0.00339845
CPAR2_806670	22.17	214.208	-3.27233	TRUE	4.86101e-09
CPAR2_203690	13.1901	128.491	-3.28413	TRUE	8.11114e-05
CPAR2_704090	14.3441	140.194	-3.2889	TRUE	2.07601e-06
CPAR2_502950	145.591	1431.65	-3.29769	TRUE	9.73063e-22
CPAR2_202290	4.91297	49.4016	-3.32989	TRUE	0.00160518
CPAR2_205030	9.27716	93.8572	-3.33871	TRUE	0.000101167
CPAR2_211970	10.4311	105.898	-3.34372	TRUE	0.000166831
CPAR2_806580	4.3376	44.1085	-3.34609	TRUE	0.0026689
CPAR2_702800	5.71712	58.3725	-3.35193	TRUE	0.00192088
CPAR2_404670	6.51811	66.6906	-3.35496	TRUE	0.00102639
CPAR2_402770	7.67519	79.0446	-3.36439	TRUE	0.000861579
CPAR2_503780	4.3376	44.7799	-3.36788	TRUE	0.00337035
CPAR2_106510	7.09665	73.9132	-3.38062	TRUE	0.000553266
CPAR2_405380	10.4311	108.844	-3.3833	TRUE	4.21559e-05
CPAR2_104280	10.6567	111.407	-3.38601	TRUE	2.58123e-05
CPAR2_203220	23.3239	244.214	-3.38827	TRUE	3.95271e-09
CPAR2_700730	4.91297	51.5064	-3.39008	TRUE	0.00148767
CPAR2_803270	5.13858	53.9574	-3.39238	TRUE	0.00476598
CPAR2_201340	7.67203	81.7768	-3.41401	TRUE	0.000327454
CPAR2_503650	19.6429	209.565	-3.41532	TRUE	1.62138e-08
CPAR2_210250	10.2055	109.673	-3.42579	TRUE	3.91136e-05
CPAR2_213990	5.13858	55.6931	-3.43806	TRUE	0.00335334
CPAR2_101620	21.0161	229.04	-3.44603	TRUE	6.77171e-09
CPAR2_210380	8.47618	92.8901	-3.45404	TRUE	0.000127444
CPAR2_807400	106.379	1172.46	-3.46225	TRUE	7.46043e-19
CPAR2_602430	7.67203	84.6764	-3.46428	TRUE	0.000206375
CPAR2_210870	6.51811	72.2423	-3.47032	TRUE	0.00064399
CPAR2_407690	49.5413	551.574	-3.47685	TRUE	3.61352e-18
CPAR2_602600	11.585	128.984	-3.47686	TRUE	4.06189e-06
CPAR2_212270	10.6567	119.349	-3.48536	TRUE	0.000170663
CPAR2_203210	9.6301	109.402	-3.50595	TRUE	5.19284e-05
CPAR2_809030	3.75905	43.6745	-3.53835	TRUE	0.00974875
CPAR2_401560	7.89763	91.9973	-3.5421	TRUE	9.60815e-05
CPAR2_700760	4.91297	57.7401	-3.55491	TRUE	0.000774204
CPAR2_107610	7.67203	90.5375	-3.56084	TRUE	0.000205764
CPAR2_703470	3.75905	44.3788	-3.56143	TRUE	0.0091111
CPAR2_807350	5.13858	61.3683	-3.57805	TRUE	0.00171304
CPAR2_808520	4.3376	51.9029	-3.58085	TRUE	0.00134147
CPAR2_801900	5.13858	61.7843	-3.5878	TRUE	0.00159927
CPAR2_806790	9.05155	109.687	-3.59908	TRUE	1.80808e-05
CPAR2_602160	34.9418	423.877	-3.60062	TRUE	7.73972e-17
CPAR2_601280	3.75905	45.6944	-3.60358	TRUE	0.00705972
CPAR2_103950	10.2055	125.499	-3.62026	TRUE	1.19445e-05
CPAR2_807140	6.51811	80.5368	-3.62712	TRUE	0.000233282
CPAR2_209120	4.91297	60.8106	-3.62966	TRUE	0.000624141
CPAR2_200380	3.75905	46.6076	-3.63212	TRUE	0.00861528
CPAR2_805540	19.29	239.642	-3.63496	TRUE	9.37477e-11
CPAR2_602550	11.585	145.41	-3.6498	TRUE	7.04292e-06
CPAR2_210180	6.51811	81.9878	-3.65288	TRUE	0.000229834
CPAR2_204880	14.3441	182.708	-3.67102	TRUE	7.45587e-08
CPAR2_405970	20.6695	263.471	-3.67207	TRUE	7.54946e-11
CPAR2_701950	4.3376	55.6731	-3.68201	TRUE	0.00104732
CPAR2_500690	3.75905	48.6262	-3.69329	TRUE	0.00514141
CPAR2_600110	6.51811	84.4697	-3.69591	TRUE	0.000310833
CPAR2_110080	3.75905	49.1795	-3.70961	TRUE	0.00498833
CPAR2_100680	12.0362	157.643	-3.71121	TRUE	6.96826e-07
CPAR2_109150	31.6042	417.796	-3.72461	TRUE	1.73847e-17
CPAR2_603140	25.3803	340.246	-3.7448	TRUE	2.08404e-13
CPAR2_703820	11.8138	158.857	-3.74919	TRUE	6.35271e-07
CPAR2_204710	22.049	297.051	-3.75193	TRUE	9.43464e-13
CPAR2_500090	68.7564	932.263	-3.76117	TRUE	1.51388e-22
CPAR2_205320	3.75905	51.0622	-3.76382	TRUE	0.00495664
CPAR2_106960	33.7848	461.338	-3.77138	TRUE	2.41238e-15
CPAR2_204570	3.75905	51.6523	-3.78039	TRUE	0.00359132
CPAR2_404270	8.82594	122.649	-3.79664	TRUE	2.94219e-05
CPAR2_210490	4.91297	68.7422	-3.80653	TRUE	0.000366934
CPAR2_106440	77.1672	1081.7	-3.80917	TRUE	1.07873e-24
CPAR2_105280	3.75905	52.9904	-3.81729	TRUE	0.00473297
CPAR2_300810	3.75905	53.0346	-3.81849	TRUE	0.00299324
CPAR2_805880	12.7389	181.412	-3.83196	TRUE	5.19029e-07
CPAR2_601830	50.571	725.737	-3.84306	TRUE	9.69755e-10
CPAR2_405010	11.0128	158.416	-3.84646	TRUE	1.27102e-05
CPAR2_207900	2.37953	34.5548	-3.86014	TRUE	0.00805392
CPAR2_503450	9.27716	135.752	-3.87114	TRUE	4.46082e-05
CPAR2_400810	9.05155	132.498	-3.87166	TRUE	3.43759e-06
CPAR2_108760	9.05472	132.579	-3.87204	TRUE	8.81834e-06
CPAR2_807550	6.2925	92.5095	-3.8779	TRUE	0.000200585
CPAR2_702140	4.91297	72.2805	-3.87894	TRUE	0.00026063
CPAR2_202950	20.4439	303.626	-3.89255	TRUE	4.93233e-11
CPAR2_108740	22.7485	340.452	-3.90361	TRUE	4.40856e-13
CPAR2_213640	8.47618	127.847	-3.91486	TRUE	4.35029e-06
CPAR2_402160	2.37953	35.9068	-3.91551	TRUE	0.00618961
CPAR2_601420	7.67519	116.05	-3.9184	TRUE	4.71161e-05
CPAR2_209240	16.5309	252.839	-3.93498	TRUE	1.09525e-09
CPAR2_207940	3.75905	58.111	-3.95037	TRUE	0.0023136
CPAR2_700870	7.67519	120.356	-3.97097	TRUE	4.45885e-05
CPAR2_302480	12.9645	204.278	-3.97789	TRUE	9.86914e-09
CPAR2_303360	2.37953	37.5557	-3.98029	TRUE	0.00747563
CPAR2_105190	3.75905	59.4657	-3.98362	TRUE	0.00244036
CPAR2_101390	31.8267	506.052	-3.99098	TRUE	4.43417e-10
CPAR2_301060	7.09665	114.198	-4.00826	TRUE	3.86791e-05
CPAR2_104370	42.3166	682.294	-4.0111	TRUE	1.9128e-05
CPAR2_501330	14.5697	235.224	-4.01299	TRUE	2.98871e-08
CPAR2_603680	2.37953	38.5849	-4.01929	TRUE	0.00486161
CPAR2_805940	6.2925	102.299	-4.02301	TRUE	8.22231e-05
CPAR2_109350	2.37953	39.2872	-4.04531	TRUE	0.0057553
CPAR2_502300	15.7236	263.809	-4.06849	TRUE	9.0629e-10
CPAR2_302650	58.6289	999.916	-4.09212	TRUE	5.48222e-12
CPAR2_403750	3.75905	64.3	-4.09638	TRUE	0.00134369
CPAR2_206430	3.75905	64.6506	-4.10422	TRUE	0.00158309
CPAR2_400380	3.75905	65.2454	-4.11743	TRUE	0.00127423
CPAR2_109370	2.37953	41.4999	-4.12436	TRUE	0.00424233
CPAR2_602130	2.37953	41.6256	-4.12872	TRUE	0.00443058
CPAR2_203530	3.75905	65.8055	-4.12977	TRUE	0.00102622
CPAR2_106140	7.67203	135.49	-4.14243	TRUE	6.04486e-06
CPAR2_407520	7.67519	136.66	-4.15424	TRUE	1.52531e-05
CPAR2_701340	9.8557	175.749	-4.15641	TRUE	1.38744e-07
CPAR2_202500	2.37953	42.4624	-4.15744	TRUE	0.00321374
CPAR2_504190	7.67203	138.004	-4.16896	TRUE	2.47677e-05
CPAR2_804060	57.1416	1029.11	-4.17071	TRUE	1.60451e-24
CPAR2_805960	64.3922	1165.69	-4.17815	TRUE	1.70239e-25
CPAR2_807420	32.8596	597.28	-4.18402	TRUE	2.30037e-18
CPAR2_700720	38.7307	710.426	-4.19714	TRUE	6.28338e-18
CPAR2_603600	12.9645	238.144	-4.19919	TRUE	2.26634e-09
CPAR2_107210	2.37953	44.3512	-4.22023	TRUE	0.00282932
CPAR2_101720	12.7389	244.023	-4.2597	TRUE	3.69412e-08
CPAR2_402180	9.05155	175.308	-4.27558	TRUE	1.70277e-07
CPAR2_109610	10.6567	208.692	-4.29154	TRUE	2.80896e-08
CPAR2_802970	1	19.7174	-4.3014	TRUE	0.00957157
CPAR2_106110	1	19.7581	-4.30437	TRUE	0.00951794
CPAR2_405890	2.37953	47.8158	-4.32874	TRUE	0.00260348
CPAR2_206780	52.8789	1067.77	-4.33576	TRUE	1.02727e-19
CPAR2_407940	8.82594	179.628	-4.34712	TRUE	2.25237e-06
CPAR2_801670	1	20.3805	-4.34912	TRUE	0.00895456
CPAR2_807790	8.82594	180.176	-4.35151	TRUE	2.24299e-06
CPAR2_209380	82.7804	1730.12	-4.38544	TRUE	9.23941e-24
CPAR2_206700	2.37953	49.9016	-4.39034	TRUE	0.00199855
CPAR2_805690	1	21.0048	-4.39265	TRUE	0.00837227
CPAR2_300630	7.67203	161.44	-4.39525	TRUE	3.2821e-05
CPAR2_303890	1	21.0844	-4.3981	TRUE	0.00757854
CPAR2_210540	27.1222	572.62	-4.40003	TRUE	5.31312e-15
CPAR2_100890	1	21.1177	-4.40038	TRUE	0.00747466
CPAR2_807800	3.75905	79.8355	-4.40859	TRUE	0.000405389
CPAR2_703240	1	21.3956	-4.41924	TRUE	0.00756231
CPAR2_109810	1	21.4879	-4.42545	TRUE	0.00901485
CPAR2_402540	1	21.5282	-4.42816	TRUE	0.00764889
CPAR2_802490	1	21.5516	-4.42972	TRUE	0.00849058
CPAR2_204470	1	21.614	-4.4339	TRUE	0.00726758
CPAR2_302860	1	21.6964	-4.43938	TRUE	0.00694218
CPAR2_102680	1	21.7856	-4.4453	TRUE	0.00805392
CPAR2_102630	1	21.8416	-4.44901	TRUE	0.00677908
CPAR2_401960	24.0039	530.499	-4.46601	TRUE	9.61205e-18
CPAR2_106980	1	22.1729	-4.47073	TRUE	0.00805548
CPAR2_105010	1	22.1794	-4.47115	TRUE	0.00701984
CPAR2_214170	1	22.2739	-4.47728	TRUE	0.00641467
CPAR2_201600	1	22.7211	-4.50596	TRUE	0.00933487
CPAR2_304200	1	22.7435	-4.50738	TRUE	0.00748269
CPAR2_207640	2.37953	54.3355	-4.51315	TRUE	0.00170845
CPAR2_302500	1	23.0197	-4.5248	TRUE	0.00597996
CPAR2_106320	22.0458	507.874	-4.52589	TRUE	2.22992e-12
CPAR2_800180	3.75905	87.7202	-4.54447	TRUE	0.000314987
CPAR2_701820	16.3053	381.35	-4.5477	TRUE	3.47459e-10
CPAR2_303040	1	23.4095	-4.54902	TRUE	0.00544854
CPAR2_501280	1	23.5791	-4.55944	TRUE	0.00661312
CPAR2_110320	12.9645	306.794	-4.56463	TRUE	9.88592e-11
CPAR2_407550	22.6275	539.67	-4.57593	TRUE	1.36777e-15
CPAR2_109790	1	23.8566	-4.57632	TRUE	0.00514188
CPAR2_206090	1	23.9294	-4.58071	TRUE	0.00501388
CPAR2_101460	1	24.1592	-4.5945	TRUE	0.00594403
CPAR2_106120	1	24.3351	-4.60496	TRUE	0.00488169
CPAR2_603730	2.37953	58.1261	-4.61044	TRUE	0.000824058
CPAR2_401310	1	24.4277	-4.61045	TRUE	0.0047771
CPAR2_300510	1	24.546	-4.61742	TRUE	0.00415183
CPAR2_807880	11.2352	276.103	-4.6191	TRUE	1.2204e-09
CPAR2_210780	1	25.0859	-4.6488	TRUE	0.00393185
CPAR2_502050	1	25.159	-4.653	TRUE	0.00456216
CPAR2_202200	3.75905	94.6678	-4.65443	TRUE	0.000269852
CPAR2_805050	1	25.4999	-4.67242	TRUE	0.00597996
CPAR2_202170	3.75905	96.1733	-4.6772	TRUE	0.00015265
CPAR2_805790	1	25.6142	-4.67887	TRUE	0.00389345
CPAR2_302710	1	25.6765	-4.68238	TRUE	0.00874302
CPAR2_211340	1	25.6896	-4.68311	TRUE	0.00410175
CPAR2_400750	9.05472	233.281	-4.68725	TRUE	9.19461e-08
CPAR2_808930	27.1222	706.689	-4.70353	TRUE	1.07408e-09
CPAR2_202730	1	26.3422	-4.71931	TRUE	0.00491481
CPAR2_105550	1	26.3982	-4.72237	TRUE	0.00340156
CPAR2_805950	1	26.4859	-4.72715	TRUE	0.0056336
CPAR2_806220	1	26.6827	-4.73783	TRUE	0.00332265
CPAR2_302960	1	26.8991	-4.74948	TRUE	0.00341195
CPAR2_601440	1	27.1723	-4.76407	TRUE	0.00302712
CPAR2_212300	1	27.3166	-4.77171	TRUE	0.00402506
CPAR2_300340	1	27.9466	-4.8046	TRUE	0.00277019
CPAR2_702830	1	27.9565	-4.80511	TRUE	0.00324212
CPAR2_501830	1	27.9732	-4.80597	TRUE	0.00280143
CPAR2_109480	4.91297	137.522	-4.80692	TRUE	1.06131e-05
CPAR2_602460	1	27.9983	-4.80727	TRUE	0.00252331
CPAR2_405680	33.7911	947.637	-4.80962	TRUE	2.97985e-27
CPAR2_803710	1	28.1252	-4.81379	TRUE	0.0037295
CPAR2_110310	24.3537	685.767	-4.81551	TRUE	2.93141e-19
CPAR2_100790	1	28.1603	-4.81559	TRUE	0.00290359
CPAR2_109660	12.0362	339.082	-4.81618	TRUE	1.27241e-12
CPAR2_300990	2.37953	67.2662	-4.82113	TRUE	0.000511358
CPAR2_701770	1	28.3597	-4.82577	TRUE	0.00318273
CPAR2_204190	1	28.609	-4.83839	TRUE	0.00395159
CPAR2_700480	1	28.7135	-4.84366	TRUE	0.0023545
CPAR2_501520	1	28.7317	-4.84457	TRUE	0.00227473
CPAR2_202420	1	28.7423	-4.8451	TRUE	0.00236839
CPAR2_602580	23.7846	690.806	-4.86018	TRUE	6.09531e-13
CPAR2_205890	2.37953	69.3544	-4.86524	TRUE	0.000339745
CPAR2_301490	1	29.1524	-4.86554	TRUE	0.0028239
CPAR2_212470	1	29.1608	-4.86596	TRUE	0.00204567
CPAR2_208440	2.37953	69.9721	-4.87803	TRUE	0.000514672
CPAR2_209450	15.7267	462.941	-4.87954	TRUE	4.20512e-13
CPAR2_602850	11.8138	348.273	-4.88168	TRUE	2.91584e-12
CPAR2_212890	1	29.5366	-4.88443	TRUE	0.00237959
CPAR2_803560	7.89763	234.023	-4.88909	TRUE	1.99769e-08
CPAR2_802020	1	29.7193	-4.89333	TRUE	0.00236968
CPAR2_402750	1	29.745	-4.89458	TRUE	0.00199346
CPAR2_200440	1	29.7532	-4.89497	TRUE	0.00263762
CPAR2_301410	1	29.8909	-4.90163	TRUE	0.00184355
CPAR2_107850	1	30.0952	-4.91146	TRUE	0.00231131
CPAR2_103780	1	30.2273	-4.91778	TRUE	0.00209775
CPAR2_109890	1	30.2581	-4.91925	TRUE	0.00213741
CPAR2_802590	27.92	852.615	-4.93252	TRUE	7.14798e-20
CPAR2_105980	12.9645	402.236	-4.9554	TRUE	3.80239e-12
CPAR2_213610	1	31.3859	-4.97205	TRUE	0.00213482
CPAR2_205880	9.05155	290.043	-5.00196	TRUE	8.11115e-08
CPAR2_209730	33.5623	1076.71	-5.00365	TRUE	4.59112e-30
CPAR2_600630	1	32.5416	-5.02421	TRUE	0.00125933
CPAR2_204080	31.1271	1021.57	-5.03647	TRUE	3.99813e-15
CPAR2_807570	14.3441	472.692	-5.04238	TRUE	3.01894e-12
CPAR2_601560	1	33.0405	-5.04616	TRUE	0.00125933
CPAR2_102840	24.8049	822.259	-5.0509	TRUE	9.04339e-19
CPAR2_401170	1	33.1567	-5.05123	TRUE	0.00123755
CPAR2_400700	1	33.182	-5.05233	TRUE	0.00134147
CPAR2_600200	1	33.9013	-5.08327	TRUE	0.00105882
CPAR2_212750	3.75905	129.03	-5.1012	TRUE	2.41053e-05
CPAR2_700350	2.37953	82.6944	-5.11904	TRUE	0.000141306
CPAR2_802430	1	34.8029	-5.12114	TRUE	0.0010247
CPAR2_603170	1	35.0929	-5.13311	TRUE	0.00113584
CPAR2_303640	1	35.1248	-5.13442	TRUE	0.00126697
CPAR2_702290	11.2352	397.044	-5.1432	TRUE	1.09298e-11
CPAR2_702780	1	35.3507	-5.14367	TRUE	0.000981022
CPAR2_802670	3.75905	133.279	-5.14794	TRUE	2.47677e-05
CPAR2_211350	1	35.7208	-5.15869	TRUE	0.000968817
CPAR2_210170	1	35.8785	-5.16505	TRUE	0.000984907
CPAR2_702560	30.9015	1118.41	-5.17762	TRUE	2.84609e-27
CPAR2_807560	18.4858	670.453	-5.18065	TRUE	1.5799e-19
CPAR2_703340	1	36.6447	-5.19553	TRUE	0.000902478
CPAR2_100320	26.5374	983.364	-5.21163	TRUE	6.21498e-25
CPAR2_302390	6.51811	245.561	-5.23549	TRUE	6.69312e-09
CPAR2_207320	19.8622	748.846	-5.23657	TRUE	3.68766e-14
CPAR2_103970	24.452	927.776	-5.24575	TRUE	1.79236e-07
CPAR2_100640	12.3923	473.397	-5.25553	TRUE	1.42369e-11
CPAR2_204150	1	38.2169	-5.25614	TRUE	0.000605388
CPAR2_211210	19.5124	755.601	-5.27516	TRUE	9.06665e-16
CPAR2_600560	1	38.9992	-5.28537	TRUE	0.000587635
CPAR2_801050	1	39.1058	-5.28931	TRUE	0.000685123
CPAR2_107830	1	39.1665	-5.29155	TRUE	0.000774204
CPAR2_401430	7.67203	302.495	-5.30116	TRUE	3.35173e-08
CPAR2_601250	1	40.3349	-5.33396	TRUE	0.000611724
CPAR2_401740	1	40.517	-5.34045	TRUE	0.000487787
CPAR2_501710	65.6444	2664.78	-5.3432	TRUE	1.02521e-43
CPAR2_302160	27.9137	1135.85	-5.34665	TRUE	5.80144e-22
CPAR2_700820	2.37953	97.4632	-5.35611	TRUE	7.23097e-05
CPAR2_206510	1	40.9946	-5.35736	TRUE	0.000514672
CPAR2_803410	13.4157	551.957	-5.36256	TRUE	1.04643e-09
CPAR2_404460	1	41.2368	-5.36586	TRUE	0.000487787
CPAR2_806950	1	41.2453	-5.36616	TRUE	0.000531469
CPAR2_803580	3.75905	155.56	-5.37095	TRUE	9.36522e-06
CPAR2_405570	9.05472	374.751	-5.37112	TRUE	4.14896e-10
CPAR2_211390	11.2352	467.441	-5.37868	TRUE	7.61386e-12
CPAR2_108420	4.3376	182.676	-5.39625	TRUE	2.23096e-06
CPAR2_501680	17.456	741.94	-5.4095	TRUE	2.91493e-16
CPAR2_300430	28.041	1200.9	-5.42043	TRUE	3.5227e-22
CPAR2_102710	4.3376	188.097	-5.43844	TRUE	1.21687e-06
CPAR2_207910	9.27716	402.912	-5.44064	TRUE	3.38016e-11
CPAR2_701170	1	43.6764	-5.44878	TRUE	0.000395037
CPAR2_108100	3.75905	166.949	-5.47289	TRUE	6.005e-06
CPAR2_406640	1	44.481	-5.47512	TRUE	0.000462738
CPAR2_207720	19.8622	890.541	-5.48659	TRUE	1.7679e-21
CPAR2_602250	1	45.4388	-5.50585	TRUE	0.000344228
CPAR2_800600	5.13858	237.652	-5.53134	TRUE	1.11417e-07
CPAR2_101000	1	46.4996	-5.53915	TRUE	0.000272087
CPAR2_500370	1	47.534	-5.57089	TRUE	0.000319476
CPAR2_806740	1	49.1537	-5.61923	TRUE	0.00021843
CPAR2_405080	1	49.4342	-5.62744	TRUE	0.000316705
CPAR2_211940	1	49.6205	-5.63286	TRUE	0.000183503
CPAR2_405330	15.9524	804.891	-5.65695	TRUE	3.90676e-18
CPAR2_401620	3.75905	190.692	-5.66473	TRUE	1.20719e-06
CPAR2_213570	10.2055	518.473	-5.66685	TRUE	3.3702e-10
CPAR2_802460	10.4311	532.808	-5.67466	TRUE	4.36938e-13
CPAR2_201310	1	51.3232	-5.68154	TRUE	0.000182424
CPAR2_109250	27.3383	1412.36	-5.69104	TRUE	2.43781e-27
CPAR2_100620	2.37953	123.246	-5.69473	TRUE	1.6672e-05
CPAR2_803400	11.8138	617.26	-5.70734	TRUE	1.38339e-14
CPAR2_401800	10.6567	558.823	-5.71256	TRUE	1.07918e-12
CPAR2_211380	1	52.7318	-5.7206	TRUE	0.000143423
CPAR2_303420	1	53.0725	-5.72989	TRUE	0.000149365
CPAR2_209360	3.75905	203.063	-5.75541	TRUE	2.90663e-06
CPAR2_701760	1	54.2461	-5.76145	TRUE	0.000191909
CPAR2_300270	24.5825	1344.7	-5.77351	TRUE	2.11502e-29
CPAR2_208930	11.0128	604.883	-5.7794	TRUE	3.62476e-11
CPAR2_601470	1	55.2476	-5.78784	TRUE	0.000119102
CPAR2_401210	1	55.7449	-5.80077	TRUE	0.000106225
CPAR2_109850	1	56.148	-5.81116	TRUE	9.19225e-05
CPAR2_105960	7.89763	445.675	-5.81843	TRUE	1.66026e-13
CPAR2_205620	17.9104	1023.66	-5.83679	TRUE	8.44633e-20
CPAR2_203320	1	57.6988	-5.85047	TRUE	9.47348e-05
CPAR2_806820	3.75905	219.249	-5.86606	TRUE	5.09724e-07
CPAR2_105800	1	58.4847	-5.86999	TRUE	8.42266e-05
CPAR2_402660	1	58.4999	-5.87036	TRUE	7.23097e-05
CPAR2_202100	2.37953	141.066	-5.88955	TRUE	8.09297e-06
CPAR2_105350	1	59.705	-5.89978	TRUE	7.38633e-05
CPAR2_700660	20.0878	1201.33	-5.90217	TRUE	3.1692e-22
CPAR2_108600	1	61.4473	-5.94128	TRUE	6.29674e-05
CPAR2_407890	10.6567	655.401	-5.94255	TRUE	2.3067e-13
CPAR2_703370	1	62.7089	-5.9706	TRUE	7.00424e-05
CPAR2_110290	20.6695	1307.04	-5.98266	TRUE	3.55398e-31
CPAR2_405390	1	63.5887	-5.9907	TRUE	5.2077e-05
CPAR2_300240	11.0128	704.208	-5.99875	TRUE	7.61386e-12
CPAR2_703870	1	64.0899	-6.00202	TRUE	4.86387e-05
CPAR2_801820	1	64.669	-6.015	TRUE	4.95481e-05
CPAR2_107470	14.5697	977.992	-6.06878	TRUE	1.20613e-21
CPAR2_109630	11.0096	739.644	-6.06999	TRUE	1.50894e-15
CPAR2_701060	1	67.5472	-6.07782	TRUE	4.01e-05
CPAR2_400980	10.2055	693.247	-6.08596	TRUE	7.07716e-13
CPAR2_801860	1	68.2165	-6.09205	TRUE	3.83577e-05
CPAR2_406150	24.8049	1727.85	-6.12221	TRUE	9.96963e-36
CPAR2_807280	13.4157	937.813	-6.1273	TRUE	3.10065e-22
CPAR2_406660	1	70.0699	-6.13072	TRUE	2.85065e-05
CPAR2_107130	1	70.6641	-6.1429	TRUE	3.17125e-05
CPAR2_406730	2.37953	168.2	-6.14336	TRUE	2.25237e-06
CPAR2_209410	6.51811	480.972	-6.20536	TRUE	1.14189e-10
CPAR2_601330	12.0362	898.852	-6.22263	TRUE	6.67673e-20
CPAR2_405310	9.27716	697.89	-6.23317	TRUE	7.84043e-14
CPAR2_808120	1	77.3078	-6.27254	TRUE	4.95597e-05
CPAR2_201360	5.13858	408.114	-6.31146	TRUE	1.221e-10
CPAR2_503550	1	79.4464	-6.31191	TRUE	2.03668e-05
CPAR2_209080	1	79.5773	-6.31428	TRUE	2.10718e-05
CPAR2_806100	1	81.1596	-6.34269	TRUE	1.66751e-05
CPAR2_205230	1	81.9313	-6.35634	TRUE	1.93113e-05
CPAR2_108260	1	83.4976	-6.38366	TRUE	2.21014e-05
CPAR2_212520	1	83.6848	-6.38689	TRUE	1.34061e-05
CPAR2_406500	1	83.902	-6.39063	TRUE	2.25425e-05
CPAR2_503730	10.4311	887.814	-6.4113	TRUE	1.87494e-17
CPAR2_802620	1	86.7693	-6.43911	TRUE	9.12108e-06
CPAR2_702440	3.75905	338.035	-6.49066	TRUE	8.00607e-08
CPAR2_200800	2.37953	218.594	-6.52143	TRUE	6.65869e-07
CPAR2_803420	2.37953	219.345	-6.52639	TRUE	5.92774e-07
CPAR2_205180	1	92.1893	-6.52653	TRUE	7.82466e-06
CPAR2_205670	16.7533	1573.9	-6.55375	TRUE	3.85879e-33
CPAR2_206020	2.37953	245.784	-6.69057	TRUE	1.70678e-07
CPAR2_700570	2.37953	259.065	-6.7665	TRUE	1.1433e-07
CPAR2_702160	3.75905	415.608	-6.78871	TRUE	1.47772e-08
CPAR2_203160	2.37953	268.136	-6.81615	TRUE	8.97272e-08
CPAR2_500930	2.37953	279.696	-6.87704	TRUE	9.3301e-08
CPAR2_211200	6.51811	768.436	-6.88133	TRUE	8.6273e-15
[truncated: 13 more rows]
