# Supplementary material for: From environmental adaptation to host survival: Attributes that mediate pathogenicity of Candida auris
Source: Virulence. 2022 Feb 10;13(1):191–214. doi: 10.1080/21505594.2022.2026037 (PMC8837256; doi:10.1080/21505594.2022.2026037)
Supplement: Supplemental Material [file KVIR_A_2026037_SM8193.zip › supplementary/Table S5_Cauris DEGs.xlsx]

## Sheet: (A) fungal DEGs all spp
Table S5: Fungal gene sets regulated during whole blood infection.
(A) List of Candida genes differentially expressed commonly by all five species C. auris, C. albicans, C. glabrata, C. tropicalis, and C. parapsilosis,
as shown in Figure 6D. The gene ID is given for the C. albicans orthologue.
Gene name	C. albicans gene
HMT1	C1_01030W
ZPR1	C1_01110C
TIF	C1_01350C
CTN1	C1_01740W
CYS4	C1_01870C
	C1_01910W
PAB1	C1_03370W
FPR3	C1_03790C
NOP4	C1_04390C
REI1	C1_05060W
LHP1	C1_07500C
ADE4	C1_07710C
	C1_09330W
YTM1	C1_09510W
	C1_09710C
DBP3	C1_10030W
RPA34	C1_10260C
RPA190	C1_10670C
UTP6	C1_10880W
KRR1	C1_11420W
CSI2	C1_12310C
	C1_14080W
UTP22	C2_02450C
HSP78	C2_03390C
RPC40	C2_05340C
IMH3	C2_06390C
KRE30	C2_08000C
PES1	C2_09320C
BMS1	C3_01000W
UTP4	C3_02130W
SAP9	C3_03870C
URB2	C3_04370C
SNU13	C3_04380C
DBP10	C3_05160C
RCT1	C3_05710W
RRP1	C3_06760W
PWP1	C4_01450W
HGH1	C4_02050W
ZUO1	C4_02870C
PYC2	C4_03940C
SSZ1	C4_04700W
GDH3	C4_06120W
	C4_06210C
MET14	C5_00430W
CEF3	C5_01580C
SAH1	C5_04270C
URA7	C5_04570C
CIC1	C6_01170W
TIF3	C6_01630W
MRT4	C6_02770W
SBA1	C6_03750C
SPB1	C6_04160C
	C7_00160C
NOP15	C7_00690W
ENP2	C7_03540C
PWP2	CR_00800C
MET6	CR_01620C
DBP2	CR_02530W
	CR_04240C
NHP2	CR_04360C
RPL7	CR_06120W
SSB1	CR_08090W
HSP104	CR_08250C
CYS3	CR_08340W
TSR1	CR_08490W
SIK1	CR_09950C
	CR_10750C
RPL29	C1_11040W
RPL4B	C1_14110C
RPL38	C2_00210W
GCN1	C2_10550C
RPS15	C3_04670C
	C3_05140C
RPS12	C3_07150C
KRS1	C3_07410C
SFC1	C5_04440C
PRT1	C7_01450C
RPL5	C7_01790C
GCD10	CR_04160C
RPS3	CR_04810W
TEF1	C2_08370C
TIF4631	C2_08760C
AGP2	C4_01100C
	C4_05850C
UCF1	C2_08290C
EVP1	C3_07470W
MRP4	C6_03730C

## Sheet: (B) C.auris DEGs all t
Table S4: Gene sets appearing from C. auris transcriptional profiling during whole blood infection.
(B) List of C. auris genes differentially expressed at all time points of whole time infection (15, 30, 60, 120, 240 mpi: abs(log2FC) ≥ 1.5, adjusted p-value ≤ 0.01).
Gene name	C. auris gene	C. auris
		15	30	60	120	240
MDR1	B9J08_003981	5.1101	5.10446	5.15713	3.30052	3.63451
PHO84	B9J08_001464	4.88143	3.14168	3.52896	3.33995	4.74811
PMM1	B9J08_002600	4.3637	5.71391	4.54994	4.25864	3.09717
ECM331	B9J08_004382	4.23521	7.06246	5.313	4.39933	4.04602
HSP90	B9J08_004918	3.88207	3.94917	3.91386	2.83385	1.89686
	B9J08_001547	3.64877	3.95524	3.96071	3.58391	3.13092
PGA6	B9J08_001366	3.42604	6.07952	3.85368	3.60193	3.06672
ITR1	B9J08_000172	3.0728	3.35223	2.7603	2.33935	2.69805
	B9J08_001951	3.02023	4.23215	4.47835	4.62251	4.32356
UAP1	B9J08_004381	2.93642	3.36983	3.5497	3.15675	3.50531
	B9J08_002356	2.71109	2.55778	2.50314	2.43126	2.59206
UTR2	B9J08_001901	2.51468	2.83685	3.03916	2.21513	2.5418
AAH1	B9J08_005078	2.41882	2.69372	2.90508	2.50486	2.8931
	B9J08_001319	2.27441	2.37711	2.19315	1.91626	2.03796
HSL1	B9J08_000290	2.16964	4.09153	2.76622	2.39804	2.1539
GFA1	B9J08_002632	2.1006	2.61028	3.02012	2.32375	2.52988
	B9J08_000384	1.57068	2.01687	1.87181	1.64102	1.82629
AGP2	B9J08_002666	-1.6307	-2.21481	-2.00194	-1.89845	-1.61538
	B9J08_000789	-1.6775	-2.03906	-2.2922	-2.55859	-2.88608
	B9J08_005206	-1.81096	-2.54821	-2.38547	-2.40654	-2.31045
	B9J08_001541	-1.95643	-1.99162	-1.94929	-2.25032	-2.2517
	B9J08_000484	-2.10933	-2.25146	-2.48764	-2.22194	-1.75527
	B9J08_000512	-2.1412	-2.76871	-2.09915	-2.08895	-2.37595
	B9J08_000581	-2.38758	-3.07566	-2.43929	-1.99234	-1.62857
	B9J08_003611	-2.40832	-2.14324	-1.86011	-2.21727	-1.87311
HGT10	B9J08_000938	-2.64461	-2.24308	-1.628	-3.87297	-3.95629
	B9J08_001733	-3.05138	-3.31751	-2.81983	-1.98918	-1.99473
	B9J08_001679	-3.34835	-3.94134	-3.68295	-4.4215	-3.39034
FBA1	B9J08_003609	-3.39092	-2.73113	-3.37471	-2.4683	-1.72536
POX1-3	B9J08_001740	-3.50693	-5.16692	-4.22925	-3.85375	-3.47601
	B9J08_001685	-3.65474	-3.66464	-3.3489	-2.20652	-2.01389
	B9J08_005571	-3.72549	-4.38611	-3.41017	-3.14236	-2.62781
DAL4	B9J08_000756	-3.77562	-3.38506	-3.35208	-4.38014	-4.25035
	B9J08_003628	-3.83931	-3.47181	-2.4392	-1.78446	-1.50342
	B9J08_002279	-4.00197	-3.97784	-4.13139	-4.05671	-2.68181
CRC1	B9J08_001889	-4.02625	-3.18542	-2.79086	-2.62236	-1.77547
	B9J08_001171	-4.06868	-6.33258	-5.50927	-6.351	-5.38028
	B9J08_000440	-4.37068	-4.33939	-3.36292	-2.75044	-3.32528
XYL2	B9J08_002627	-4.39384	-3.80832	-3.04204	-2.50378	-2.41133
	B9J08_005567	-4.49637	-4.94528	-5.34915	-4.66054	-3.25885
OPT2	B9J08_004544	-6.1471	-3.60346	-4.20761	-3.02657	-3.39398
HGT17	B9J08_002660	-7.24448	-7.31962	-5.57836	-5.04954	-5.66348
