# Supplementary material for: From environmental adaptation to host survival: Attributes that mediate pathogenicity of Candida auris
Source: Virulence. 2022 Feb 10;13(1):191–214. doi: 10.1080/21505594.2022.2026037 (PMC8837256; doi:10.1080/21505594.2022.2026037)
Supplement: Supplemental Material [file KVIR_A_2026037_SM8193.zip › supplementary/Table S6_fungal genes of interest.xlsx]

## Sheet: translation
						C. auris					C. albicans					C. glabrata					C. tropicalis					C. parapsilosis
Gene name (C. albicans)	C. albicans Gene ID	C. auris ortholog	C. glabrata ortholog	C. tropicalis ortholog	C. parapsilosis ortholog	log2(FC) vs 0 min					log2(FC) vs 0 min					log2(FC) vs 0 min					log2(FC) vs 0 min					log2(FC) vs 0 min
						15	30	60	120	240	15	30	60	120	240	15	30	60	120	240	15	30	60	120	240	15	30	60	120	240
RPA1	C1_03010W_A	B9J08_003250		CTRG_04336	CPAR2_105980	2.50762	2.44863	2.50478	1.79875	0.660348	-1.03925	-1.71981	-3.0763	-1.73728	-1.57859						-2.59767	-4.11698	-4.26117	-2.24096	-4.21427	-4.35382	-3.85604	-3.03319	-3.58826	-4.9554
RPL11	C2_06810C_A	B9J08_000064		CTRG_01898	CPAR2_104370	2.72889	2.82866	2.64955	1.61651	0.192763	-1.04902	-1.68121	-2.89674	-1.53012	-1.38596						-2.79615	-3.67199	-3.96367	-1.98806	-3.89911	-5.26216	-3.48185	-3.47871	-3.97295	-4.0111
RPL12	C3_02110W_A	B9J08_005336		CTRG_02392	CPAR2_404890	2.18605	2.23969	2.21663	1.16191	-0.0469608	-1.09922	-1.7704	-2.95093	-1.63266	-1.31171						-2.0727	-3.74024	-3.85278	-2.27923	-3.65437	-5.18464	-3.59223	-3.49746	-3.86806	-7.6159
RPL13	C1_03020C_A	B9J08_003249	CAGL0L06886g	CTRG_04337	CPAR2_105970	2.98652	2.98039	2.8768	1.80265	0.529263	-1.06123	-1.84492	-3.17273	-1.80113	-1.60519	-1.55495	-1.34853	-0.934917	-1.28404	-2.4718	-2.36448	-4.10966	-3.96078	-2.87268	-4.09645	-7.23911	-3.43912	-3.70282	-3.7381	-7.20045
RPL24A	C4_04890C_A	B9J08_002718	CAGL0A01562g	CTRG_05731	CPAR2_401810	2.00463	2.02729	1.9709	1.08454	0.0181581	-0.99938	-1.60614	-3.0273	-2.04907	-1.40682	-1.17612	-1.35005	-0.947085	-1.01754	-2.15341	-2.62959	-3.06095	-3.67658	-2.20147	-3.69417	-5.03632	-3.63991	-3.59922	-3.43214	-7.18062
RPL32	C6_01700W_A	B9J08_005382	CAGL0H04521g	CTRG_00091	CPAR2_602580	2.46605	2.47534	2.32782	1.29784	0.108054	-0.972685	-1.78141	-3.02024	-1.53069	-1.30054	-1.30662	-1.4894	-1.10879	-1.32528	-2.92778						-6.95959	-3.70393	-4.11926	-4.00701	-4.86018
RPL38	C2_00210W_A	B9J08_000136	CAGL0A00979g	CTRG_01090	CPAR2_213570	2.28145	2.67995	2.44588	1.36397	0.0617109	-1.00794	-1.80387	-2.84862	-1.30381	-1.22662	-1.0904	-1.55306	-1.18191	-1.07069	-2.57969	-2.71547	-3.2576	-3.8668	-2.40281	-3.73561	-4.83149	-4.14087	-4.14986	-3.8929	-5.66685
RPL43A	C5_04590C_A	B9J08_004391	CAGL0H08734g	CTRG_00085	CPAR2_100640	2.33697	2.54816	2.44756	1.525	0.558471	-0.876037	-1.78182	-2.93093	-1.42337	-0.976828	-1.0065	-1.28378	-0.782824	-0.807947	-2.95123						-6.35957	-3.39642	-3.38359	-3.21248	-5.25553
RPS10	C2_08040C_A	B9J08_003107	CAGL0M04873g	CTRG_00108	CPAR2_407550	2.57465	2.63573	2.65088	1.57074	0.0521541	-1.06874	-1.87403	-2.83766	-1.46208	-1.26234	-1.54253	-1.51186	-1.15105	-1.64397	-3.0176						-6.21483	-3.74369	-3.09922	-3.4839	-4.57593
RPS16	C1_03030W_A	B9J08_003248	CAGL0I00792g	CTRG_00177	CPAR2_105960	2.5608	2.5615	2.49481	1.39237	0.0289962	-0.861495	-1.69007	-3.0547	-1.56655	-1.60819	-1.61609	-1.47062	-0.956275	-0.985814	-2.61906						-6.3189	-3.30835	-3.58272	-3.85641	-5.81843
RPS23	C1_06580W_A	B9J08_003677		CTRG_04231	CPAR2_206780	2.59203	2.69552	2.59818	1.696	0.381688	-0.918748	-1.56067	-2.68463	-1.56538	-1.26662						-2.16781	-3.18535	-3.54355	-2.28512	-3.21904	-4.7117	-3.33792	-3.70447	-2.99452	-4.33576
RPS3	CR_04810W_A	B9J08_001974	CAGL0J11220g	CTRG_00520	CPAR2_204080	2.10484	2.29614	2.23957	1.12167	-0.151107	-1.49774	-2.01962	-3.10344	-2.08295	-1.67666	-1.67382	-1.90651	-1.15869	-1.51417	-2.86837	-2.58312	-3.88074	-3.73986	-2.31073	-3.8564	-5.66348	-4.29539	-3.35445	-4.14319	-5.03647
RPS4A	C2_10620W_A	B9J08_001686			CPAR2_407890	2.74752	2.70024	2.39463	1.51468	0.693032	-1.1654	-1.96813	-3.34962	-1.86613	-1.66934											-6.94639	-4.11372	-3.48542	-3.19219	-5.94255
	orthologue
	best hit

## Sheet: HSPs protein folding
						C. auris					C. albicans					C. glabrata					C. tropicalis					C. parapsilosis
Gene name (C. albicans)	C. albicans Gene ID	C. auris ortholog	C. glabrata ortholog	C. tropicalis ortholog	C. parapsilosis ortholog	log2(FC) vs 0 min					log2(FC) vs 0 min					log2(FC) vs 0 min					log2(FC) vs 0 min					log2(FC) vs 0 min
						15	30	60	120	240	15	30	60	120	240	15	30	60	120	240	15	30	60	120	240	15	30	60	120	240
HSP6	CR_06490C	B9J08_003991	CAGL0K05973g	CTRG_00613	CPAR2_203040	3.15702	3.23981	3.33364	2.42	1.60282	0.896809	0.875394	-0.116654	-0.383307	-0.0201666	0.371257	1.54244	1.25054	0.368327	-0.0162646	0.871559	1.19834	0.000494782	-0.47683	-1.07237	0.875808	1.25652	0.359148	-0.481528	-0.667191
HSP10	C1_14090W	B9J08_002967	CAGL0H08283g	CTRG_00762	CPAR2_700360	3.40322	3.84517	4.15652	2.99339	1.812	1.32193	1.27742	1.18265	0.598011	0.877652	0.21082	1.26673	1.24972	0.778273	0.575836	-0.96645	-0.568561	-0.593909	-0.323876	-3.14223	-0.277604	0.897659	0.498007	0.0252256	-2.0959
HSP12	C5_02110W	B9J08_001940	CAGL0J04202g		CPAR2_101670	-0.515902	-1.37843	-0.946957	-0.696533	-0.653574	5.47368	4.33088	1.37877	2.96513	2.5124	0.635375	1.50438	0.64851	-0.253695	0.143567						3.24575	3.06186	2.48906	1.6123	0.898185
HSP21	C2_04010C	B9J08_003627		CTRG_01443	CPAR2_209280	1.15045	0.778516	1.15145	0.904301	1.85899	6.28561	7.37166	8.61156	8.22522	7.13332						-0.96693	1.53613	3.54491	4.51859	6.88774	0.228516	0.359176	0.82665	0.952501	0.606977
HSP70	C1_13480W	B9J08_000483	CAGL0G03289g	CTRG_03648	CPAR2_700380	-0.279448	0.410077	0.510981	0.441836	1.28407	5.58313	5.7113	5.007	3.5299	3.50361	-0.410423	0.826974	0.243982	0.292454	1.35926	8.12297	8.59589	7.46811	6.58534	6.66389	6.42517	6.96093	6.10872	4.78874	4.07246
HSP78	C2_03390C	B9J08_004285	CAGL0M08822g	CTRG_01187	CPAR2_211560	2.45518	1.59447	1.57858	0.994975	1.43998	2.70857	2.78727	1.93788	1.06646	1.11383	1.5571	2.10788	1.98917	1.92909	2.20402	2.93298	3.22664	1.22997	1.04574	2.50822	4.58287	4.54108	3.7197	2.64682	1.84728
HSP90	C7_02030W	B9J08_004918	CAGL0L00495g	CTRG_05008	CPAR2_703150	3.88207	3.94917	3.91386	2.83385	1.89686	1.19926	1.33825	0.647162	-0.531747	-0.212282	0.288941	1.48462	1.10172	0.526859	0.523205	1.82723	2.3693	0.728073	-0.0168119	-0.24816	1.51103	1.82543	0.952875	-0.217012	-0.671966
HSP104	CR_08250C	B9J08_000476	CAGL0G03883g	CTRG_03067	CPAR2_204330	2.06139	1.40087	1.02536	0.345628	0.416528	3.29738	3.1597	1.84849	1.13393	1.0625	0.949898	1.9498	2.03884	2.27126	3.26738	5.17945	5.26577	3.55861	2.97732	3.02912	4.70746	4.49738	3.40546	2.21998	2.11358
SBA1	C6_03750C	B9J08_004237	CAGL0K11572g	CTRG_02733	CPAR2_601260	2.13761	2.28735	2.37079	1.53716	1.07988	2.11274	2.06646	1.26581	-0.110986	0.473895	0.546057	1.6258	1.56162	1.5127	1.74659	2.41508	2.7367	1.7579	0.574955	0.103935	1.3884	1.8179	1.07816	-0.113534	-1.21114
SSA2	C1_04300C	B9J08_003364	CAGL0G03795g	CTRG_04728	CPAR2_106940	2.92464	2.76315	2.70271	1.76579	0.879075	1.09013	1.01506	-0.537273	-1.84674	-1.62391	-0.239315	0.952627	0.725234	-0.0421322	0.060081	1.51163	1.66698	-0.159528	-1.31756	-1.83481	1.45539	1.39175	0.0877812	-1.46782	-1.93212
STI1	C5_01820W	B9J08_004821	CAGL0H08195g	CTRG_05305	CPAR2_303530	2.75587	2.77969	2.72937	1.7597	0.958969	2.11991	2.11582	1.34258	0.161991	0.517285	-0.441502	0.706471	0.213594	-0.0786047	-0.0725272	1.93275	2.23439	0.0604156	-0.358661	2.23439	2.27714	2.72655	2.09457	0.980186	0.555864
KAR2	C2_01120W	B9J08_002819	CAGL0D02948g	CTRG_01299	CPAR2_213780	2.68732	2.66651	2.51185	1.78745	0.865259	1.80665	2.09458	1.56072	0.632322	0.76868	0.376262	1.58637	1.55658	1.06448	0.25505	1.50916	1.78718	0.214003	-0.561745	-1.0481	-1.55501	0.353643	0.70845	-0.8615	-1.5102
YDJ1	CR_04200W	B9J08_005368	CAGL0J09966g	CTRG_00384	CPAR2_202140	3.96664	3.74246	3.4673	2.19686	0.866156	0.436791	0.26663	-0.260182	-0.545746	-0.498117	-0.967907	-0.210489	-0.348947	-0.679434	-0.301605	1.29256	1.55726	-0.236236	-0.3967	-1.31124	0.671795	0.94463	-0.361834	-1.51752	-1.52723
	orthologue
	best hit

## Sheet: adhesion
						C. auris					C. albicans					C. glabrata					C. tropicalis					C. parapsilosis
Gene name (C. albicans)	C. albicans Gene ID	C. auris ortholog	C. glabrata ortholog	C. tropicalis ortholog	C. parapsilosis ortholog	log2(FC) vs 0 min					log2(FC) vs 0 min					log2(FC) vs 0 min					log2(FC) vs 0 min					log2(FC) vs 0 min
						15	30	60	120	240	15	30	60	120	240	15	30	60	120	240	15	30	60	120	240	15	30	60	120	240
ALS1	C6_03700W	B9J08_004112				1.10655	2.32782	1.7452	1.63304	2.19406	4.10336	3.95161	3.14336	2.04846	0.0610516
ALS4	C6_04130C	B9J08_002582				2.6756	1.044	-0.117742	-1.37324	0.5453	1.86598	1.19984	0.313324	0.361867	-0.923574
ALS3	CR_07070C	B9J08_004498	CAGL0G04125g		CPAR2_404770	-0.940767	-0.724082	-1.09512	-0.770411	-2.22331	7.40416	7.87742	7.96529	7.88414	7.84801	0.814043	1.00175	1.16121	1.4468	2.02982						0.373332	0.0156536	0.793484	-0.903835	-0.699519
ECM33	C1_03190C	B9J08_000614	CAGL0M01826g		CPAR2_108560	1.55385	1.1174	1.61541	0.778606	0.975017	0.0429601	-0.0152821	-0.0109951	0.7294	0.800495	-0.623872	0.0852724	0.687033	0.336725	-0.730166						-0.735596	-0.492946	-0.637329	-0.534604	-1.40665
MSB2	C2_01780W	B9J08_000159	CAGL0F08833g	CTRG_01272	CPAR2_210290	1.68739	2.27582	1.6873	0.689928	1.5664	1.37081	1.54646	1.56327	1.60618	1.83269	-1.60992	-0.636266	-0.294021	-0.379984	-0.387836	-0.854568	-0.999	-0.612044	0.378231	-0.426759	-1.94551	-1.2807	-0.946639	-1.73543	-1.23035
PGA1	CR_10480W	B9J08_001242		CTRG_05806	CPAR2_200370	-0.286636	0.159813	0.0631928	1.03184		0.370299	0.371915	1.17241	1.15788	1.11057						-0.735792	0.298871	-0.0653455	1.75587	0.523394	0.754366	1.23866	1.51328	1.82833	0.765998
PGA6	C1_09080C	B9J08_001366	CAGL0M11726g	CTRG_03262	CPAR2_700870	3.42604	6.07952	3.85368	3.60193	3.06672	-1.2131	-2.02419	-1.81416	0.431818	-0.0868446	-0.535082	-0.512469	-0.467406	-1.23404	-2.13664	-0.00554019	-0.688777	-1.42179	-2.49127	-3.38785	-5.12025	-2.78365	-0.851566	-2.44179	-3.97097
RBT1	C4_03520C	B9J08_001458		CTRG_00477	CPAR2_403510	0.0775399	0.860018	3.25366	0.558754	0.827631	4.98334	5.89338	5.36574	3.7223	1.42844						-0.871726	-1.4834	-3.2172	-0.697341	0.841098	0.432653	-0.180069	-0.598122	0.489976	0.234898
TRY6	C3_06790W	B9J08_003409		CTRG_05685	CPAR2_808570	1.11982	1.05232	0.74139	-0.24421	0.258118	4.40412	3.66106	1.34206	3.59748	1.96297						2.62	2.20355	1.72474	-0.0184041	1.9843	-0.267385	0.0550112	0.520532	0.679052	0.636408
YWP1	C2_08590W	B9J08_003550		CTRG_01856	CPAR2_806670	1.31298	1.37692	0.622451	0.365113	1.77814	-2.89747	-3.41793	-8.72677	-5.07561	-6.27238						0.980306	0.216721	0.338537	-0.202748	-3.26419	0.893014	-0.480586	-1.15956	-2.40178	-3.27233
	orthologue
	best hit

## Sheet: cell wall associated
						C. auris					C. albicans					C. glabrata					C. tropicalis					C. parapsilosis
Gene name (C. albicans)	C. albicans Gene ID	C. auris ortholog	C. glabrata ortholog	C. tropicalis ortholog	C. parapsilosis ortholog	log2(FC) vs 0 min					log2(FC) vs 0 min					log2(FC) vs 0 min					log2(FC) vs 0 min					log2(FC) vs 0 min
						15	30	60	120	240	15	30	60	120	240	15	30	60	120	240	15	30	60	120	240	15	30	60	120	240
CHS2	CR_09020C	B9J08_005077	CAGL0J11506g	CTRG_05949	CPAR2_701490	0.592783	1.92613	2.29294	2.23334	2.85284	1.09667	1.50094	1.95377	1.63755	1.26266	0.471874	0.449267	0.765577	1.4206	1.11585	-0.408275	1.81176	2.11794	2.7375	2.74587	-0.912528	0.725769	1.31643	1.44634	0.255737
CHS3	C1_13110C	B9J08_004150	CAGL0I04840g	CTRG_03585	CPAR2_801800	1.54761	1.60963	1.76838	1.20315	1.01146	0.481088	0.325074	0.57182	0.913208	0.384269	1.3048	0.991742	0.795223	0.382239	-1.12662	-0.905284	-0.356685	-1.19918	-1.57027	-2.29154	-1.63531	-0.12453	0.219395	0.243768	-0.318471
CHS7	C1_06010W	B9J08_001816	CAGL0G05918g	CTRG_04254	CPAR2_212710	2.49352	2.1994	2.23282	1.59227	1.6469	0.724747	1.21462	1.85125	1.19044	0.759604	-0.815136	-0.271668	-0.280829	-0.200618	-1.39796	-1.44759	-0.201097	0.798471	1.57825	1.53489	-1.07665	-0.474687	-0.493736	-0.216392	-1.14067
CHS8	C3_00710W	B9J08_002856	CAGL0J11506g	CTRG_05721	CPAR2_502940	1.46217	0.984449	1.5045	1.02571	1.78952	0.313287	0.00844772	0.112371	0.361158	0.262706						-0.134345	-0.571587	-1.46377	-1.13198	0.060413	-0.330234	-0.80904	-0.657269	0.296962	-0.906931
CWP1		B9J08_004200	CAGL0F07579g			-0.905922	2.49716	4.91535	6.81631	8.88769						1.27618	1.00012	1.84552	3.57465	3.75702
DFG5	C2_00520W	B9J08_002188	CAGL0M05049g	CTRG_01122	CPAR2_213260	-0.35094	0.481837	0.884653	1.24014	1.64239	0.938697	0.773938	0.720059	0.999597	0.42948	0.264076	0.642499	1.13153	1.2014	0.964608	-0.246644	0.280526	1.23108	1.32706	0.957503	0.248493	0.258513	0.437016	0.494952	-0.0525883
ECM17	C2_06170C	B9J08_001224	CAGL0M00374g	CTRG_01492	CPAR2_104830	4.36146	-0.540464	0.606058	0.521859	0.614476	-1.77476	-1.6318	-1.17266	-1.12772	-2.67529	-0.533167	-0.695022	-0.20996	-0.198791	1.27635	-4.45917	-1.54254	-0.50069	-0.445952	-0.377563	-1.42215	-2.13493	-2.38793	-2.39451	-1.70304
ECM331	C5_02460C	B9J08_004382	CAGL0E04620g	CTRG_06015	CPAR2_100710	4.23521	7.06246	5.313	4.39933	4.04602	3.41346	4.40178	6.30502	6.32697	5.80387	0.374784	0.467702	0.485616	0.763157	-0.0913769	-2.17383	-2.02545	-2.63997	-2.05099	-3.07666	0.727261	2.28575	0.969512	-0.932285	2.73921
ERG2	C1_00800C	B9J08_004943	CAGL0L10714g	CTRG_04378	CPAR2_109890	2.25645	2.6384	1.18891	0.718544	1.43675	-1.01542	-1.13905	-0.579425	0.550695	0.43273	-1.22859	-1.05085	-0.574108	-0.259171	-2.93203	-0.593389	-1.35369	-2.17486	-1.96048	-1.50052	-4.41981	-3.00619	-2.48657	-2.99703	-4.91925
ERG6	C3_02150C	B9J08_005340	CAGL0H04653g	CTRG_02396	CPAR2_405010	1.40391	2.74312	1.68148	1.33693	1.19284	-1.84024	-2.00513	-1.7157	-0.196207	-0.680444	-1.05942	-1.24565	-1.07987	-0.61016	-1.36446	-2.08643	-2.467	-1.95831	-2.82119	-2.4441	-4.94356	-3.97181	-2.51652	-3.6491	-3.84646
EVP1	C3_07470W	B9J08_003575	CAGL0J04466g	CTRG_05611	CPAR2_807950	-0.449412	1.38248	1.94691	2.4024	2.86027	0.452767	0.204767	-0.711625	1.87288	1.85238	0.103717	1.48546	2.13257	2.16523	1.00015	0.206155	-0.335625	-1.08895	-1.5743	-1.89238	0.362869	1.71925	2.57395	2.82596	1.66387
FEN1	C1_12790C	B9J08_003942	CAGL0L08184g	CTRG_03563	CPAR2_201340	2.36481	2.70673	1.84974	0.466453	1.1482	-1.08359	-1.17259	-0.711769	0.211896	0.749677	-0.794845	-0.468725	-0.95356	-1.70544	-2.92219	-3.8281	-2.91457	-3.48805	-2.76521	-3.85447	-1.67905	-1.71249	-1.59916	-2.11584	-3.41401
GFA1	C3_02280C	B9J08_002632	CAGL0K08558g	CTRG_02407	CPAR2_405140	2.1006	2.61028	3.02012	2.32375	2.52988	1.02572	1.63086	1.57546	1.06025	0.841477	-0.214597	0.0230987	0.403192	0.516615	0.0278204	-1.00915	0.133619	-0.34766	0.000284063	-0.590172	-2.76642	-1.07275	-0.166521	-0.200461	-0.545675
HYR1	C1_13450W	B9J08_004098	CAGL0I07293g		CPAR2_806410	-2.0227	-2.56452	-2.49653	-3.14351	0.856166	0.829486	1.00961	1.50255	4.40697	5.20523	0.388279	0.0658379	0.208848	-0.322375	-1.08616						0.267644	0.734657	0.893428	-0.122101	-0.237804
KRE1	CR_03790C	B9J08_005473	CAGL0M04169g	CTRG_00718	CPAR2_202520	2.16727	2.47588	1.93823	1.28152	1.4611	4.16401	4.20451	3.96416	3.47338	3.00791	0.626513	0.934847	0.802587	0.724718	0.513521	2.70245	2.80472	1.12555	3.1074	3.17905	2.2445	2.628	3.08922	3.68054	-1.02827
PGA6	C1_09080C	B9J08_001366	CAGL0M11726g	CTRG_03262	CPAR2_700870	3.42604	6.07952	3.85368	3.60193	3.06672	-1.2131	-2.02419	-1.81416	0.431818	-0.0868446	-0.535082	-0.512469	-0.467406	-1.23404	-2.13664	-0.00554019	-0.688777	-1.42179	-2.49127	-3.38785	-5.12025	-2.78365	-0.851566	-2.44179	-3.97097
PGA10	C4_00450C	B9J08_001951		CTRG_00099	CPAR2_402910	3.02023	4.23215	4.47835	4.62251	4.32356	-0.546003	-0.169229	-0.266919	1.29959	2.30197						3.45122	3.47352	3.2167	4.09949	2.57645	-1.32849	-1.86954	-0.379038	0.954454	-1.33602
PGA30	C4_04070C	B9J08_000438		CTRG_00352	CPAR2_402000	-2.10263	1.36745	3.68979	4.94037	6.91157	0.384758	1.58751	-1.29689	0.301374	-1.01371						-1.88145	1.4256	2.21519	2.45676	1.73178	6.0969	6.96677	7.09688	7.1884	6.15219
PGA31	C4_04080C	B9J08_000117		CTRG_00350		0.350766	1.34228	0.209871	1.06033	0.390015	2.04443	1.42809	-2.55836	-0.137138	-1.49343						-0.474234	-0.591609	0.0124247	-1.27859	-1.18074
PGA45	C1_05960W	B9J08_001830		CTRG_04841	CPAR2_103690	-2.04801	-3.14868	-1.43544	-1.72654	-1.79376	-2.56631	-2.34488	-2.41344	-0.953151	-1.20457						-3.31448	-2.69646	-1.62166	-3.36761	-3.43096	2.74665	1.24609	1.88471	2.29827	0.747592
PGA54	C4_03070W	B9J08_001426		CTRG_00278	CPAR2_401560	2.00743	3.69582	2.27858	1.64649	1.15279	1.05208	1.16533	0.858748	1.42802	1.07318						0.0541147	-1.12609	-1.50204	-2.75935	-3.10579	-2.6775	-1.86242	-1.11492	-2.81816	-3.5421
PHR2	C1_00220W	B9J08_000384	CAGL0M13849g	CTRG_04296	CPAR2_109660	1.57068	2.01687	1.87181	1.64102	1.82629	-2.79645	-3.21507	-2.48302	-1.54583	-2.67429	-0.465589	-0.293752	-0.0676253	-0.357087	-0.391088	-4.52665	-4.70574	-2.93501	-1.13228	-1.54439	-6.78587	-7.79866	-5.116	-3.46451	-4.81618
PIR1	C2_08870C	B9J08_004786	CAGL0M08492g	CTRG_01952	CPAR2_806490	-1.58762	-1.1403	-1.54521	-0.859042	-1.57365	-0.608772	-1.06517	-3.06865	-1.81824	-2.80526	0.162148	0.545593	0.347165	0.945926	0.973057	-4.45426	-2.21817	-0.73091	1.11452	1.88415	0.763089	0.483633	1.83514	2.43924	2.09278
PMM1	C1_02480W	B9J08_002600	CAGL0K12848g	CTRG_04654	CPAR2_106460	4.3637	5.71391	4.54994	4.25864	3.09717	0.53593	1.00329	0.527405	-0.214057	-0.0678855	-0.773604	-0.323204	-0.274861	-1.36028	-7.81816	-1.09806	-1.54462	-1.96952	-1.90969	-2.33522	-2.42418	-2.21692	-1.06417	-2.31962	-2.69845
SAP3	C3_05230W	B9J08_001534	CAGL0M04191g		CPAR2_102410	0.427369	0.688966	0.956065	1.95991	3.20301	0.409678	0.880673	-2.21957	-1.24622	-1.83127	1.87785	2.73145	3.46184	3.54186	3.02546
SAP9	C3_03870C	B9J08_001958	CAGL0M04191g	CTRG_02621	CPAR2_102610	-0.325309	1.27982	1.7725	2.22699	2.63568	1.75844	2.04526	2.1101	1.91269	0.724983	1.87785	2.73145	3.46184	3.54186	3.02546	1.92209	2.57743	3.01533	3.40295	3.52641	2.7072	3.36409	3.6036	2.68948	1.88828
		B9J08_003911	CAGL0E01749g		CPAR2_702730	0.310487	0.846835	1.97936	2.7718	4.36527						-2.25245	-1.3353	0.643233	2.78435	3.88659						4.83127	4.06031	2.14	2.20825	1.31488
		B9J08_005335				0.0462343	0.7959	1.09586	2.86994	4.41387						1.87785	2.73145	3.46184	3.54186	3.02546						2.7072	3.36409	3.6036	2.68948	1.88828
SRB1	C3_07950C	B9J08_005161	CAGL0D01034g		CPAR2_807880	2.8855	3.70511	2.79797	2.75062	2.12747	0.63083	0.575483	-0.19915	-0.0555357	-0.304557	-1.75299	-0.74696	-0.644566	-0.91613	-2.66916						-5.18352	-3.91468	-2.09057	-4.07633	-4.6191
UTR2	C3_01730C	B9J08_001901	CAGL0C02211g	CTRG_02140	CPAR2_503190	2.51468	2.83685	3.03916	2.21513	2.5418	0.203933	0.62919	1.43971	1.47899	1.25982	0.575659	1.71152	0.922741	1.26672	0.115455	-0.386979	0.638661	1.02409	1.57961	1.49629	-1.66137	-0.477923	-0.0206486	0.600352	-0.387755
WSC2	C6_02670C	B9J08_001079	CAGL0F01507g	CTRG_02786	CPAR2_601920	3.04601	3.78648	3.30528	2.74317	2.56966	1.04857	0.814941	0.547761	0.96827	1.05943	-0.0816216	-0.0977995	0.239591	0.320603	-0.146727	-2.05356	-1.61508	-0.347976	-0.264006	-0.751301	-0.763487	-0.872538	-0.139084	0.220525	0.486247
XOG1	C1_02990C	B9J08_003251	CAGL0I00484g	CTRG_04334	CPAR2_106000	-1.04002	-0.314063	-1.96433	-0.181404	2.18794	2.06454	1.14258	1.52105	3.26081	2.38682	0.495179	1.96875	2.43793	2.11334	1.63877	-0.0522995	-0.787331	-0.493753	0.75959	-2.41023	-0.772429	-1.31222	0.162082	0.936134	1.85611
	orthologue
	best hit

## Sheet: metabolism
							C. auris					C. albicans					C. glabrata					C. tropicalis					C. parapsilosis
	Gene name (C. albicans)	C. albicans Gene ID	C. auris ortholog	C. glabrata ortholog	C. tropicalis ortholog	C. parapsilosis ortholog	log2(FC) vs 0 min					log2(FC) vs 0 min					log2(FC) vs 0 min					log2(FC) vs 0 min					log2(FC) vs 0 min
							15	30	60	120	240	15	30	60	120	240	15	30	60	120	240	15	30	60	120	240	15	30	60	120	240
Nitrogen utilization	AAH1	C2_06970W	B9J08_005078	CAGL0J05984g	CTRG_01761	CPAR2_406740	2.41882	2.69372	2.90508	2.50486	2.8931	-1.26813	-2.16064	-3.10759	-1.96984	-1.82919	-2.23801	-2.15434	-2.81135	-3.1371	-3.71826	-5.50981	-5.19253	-5.76967	-3.33717	-5.30842	-0.647691	-0.0814147	-0.884669	-0.531658	-0.870755
	DUR1,2	C1_04660W	B9J08_002457	CAGL0M05533g	CTRG_04692	CPAR2_105520	-0.100536	3.04283	2.34475	-0.850976	-2.91491	5.60186	5.63034	4.0286	1.11813	0.366418	4.96701	3.17299	4.72502	3.11711	1.86347	6.44592	4.46213	3.99511	2.06661	0.533777	1.29599	0.207069	1.05518	0.528635	-0.345339
	MEP1	C3_02310W	B9J08_002630	CAGL0D04928g	CTRG_02410	CPAR2_406160	3.09504	4.53952	3.10615	0.79245	-0.55679	1.74239	1.45984	-0.328919	-1.0298	-3.27961	-0.657096	0.072642	-0.807318	-1.21854	-0.516472	1.8524	-1.6015	-1.21924	-1.50205	-4.28748	1.48114	-2.26123	0.0317358	-1.0069	-2.56714
Glycolysis	ENO1	C1_08500C	B9J08_000274	CAGL0F08261g	CTRG_03163	CPAR2_207210	-0.273654	-0.478172	-0.853186	-0.888893	-1.38723	0.601717	0.103394	-1.4994	-0.557338	-0.60892	1.62084	3.15128	1.58544	2.53094	3.55369	0.22624	-0.433293	-0.964692	-1.1302	-2.84389	-0.455819	-1.00854	-1.15493	-1.55337	-2.89385
	HXK2	CR_04510W	B9J08_002566	CAGL0H07579g	CTRG_00414	CPAR2_206020	-1.45569	-1.99074	-2.64504	-2.6232	-3.13091	-0.279888	-0.73055	-2.13264	-1.17268	-1.56178	-3.73679	-3.00836	-1.88585	-2.46659	-4.09291	-1.80406	-3.13673	-3.66628	-3.31836	-4.07539	-2.58307	-2.13967	-2.40264	-3.53529	-6.69057
	PFK1	C5_04810W	B9J08_004309	CAGL0F08041g	CTRG_06094	CPAR2_101070	-1.55112	-1.96282	-1.98913	-1.50216	-1.3155	0.486179	0.0954708	-2.08316	-1.96188	-1.9723	-2.03559	-1.06953	-1.73763	-1.82956	-1.7003	-1.58477	-2.66579	-2.56499	-2.52569	-3.14518	0.873254	-0.0631638	-0.20343	-0.408388	-2.15277
	PFK2	C7_01800C	B9J08_004928	CAGL0L10758g	CTRG_05115	CPAR2_703030	-1.74233	-2.38405	-2.13702	-1.79614	-1.81763	-0.257467	-0.516408	-2.46218	-1.89439	-2.71932	-2.33932	-0.988689	-1.53942	-1.64914	-1.58001	-1.52435	-2.57601	-2.5977	-2.35885	-3.79986	0.621155	-0.250333	-0.619948	-1.00893	-1.65112
Gluconeogenese	FBP1	C3_07830W	B9J08_005163	CAGL0H04939g	CTRG_05570	CPAR2_808060	-2.34197	-2.27995	-2.13944	-1.81999	-1.39161	0.899212	1.07115	1.25517	0.68192	2.82965	-1.78953	-0.905046	0.629904	1.24912	2.66589	1.02784	1.04671	0.811246	-0.167413	-0.842756	0.810464	0.950674	-0.283251	-0.524548	0.17415
	PCK1	CR_00200W	B9J08_002669	CAGL0H06633g	CTRG_01062	CPAR2_800530	-2.97672	-4.13691	-5.95035	-4.34658	-2.94266	-1.77306	-0.818832	-0.711022	-0.167083	3.60268	-5.28899	-5.35081	-4.01376	-1.95768	0.460111	2.27027	2.52422	1.3092	0.405506	2.04804	-0.966967	0.555297	-2.67184	-1.37986	-0.484794
TCA Cycle	ACS1	C2_10350C	B9J08_003998	CAGL0L00649g	CTRG_02032	CPAR2_405810	-3.75444	-4.21136	-3.14436	-2.38948	-0.60121	1.48928	1.79387	2.80778	3.00212	2.93929	-2.31079	-1.85187	-0.7382	1.05311	2.24772	4.769	4.86435	5.04989	4.49428	4.16396	3.53832	2.43369	1.93836	1.96531	1.05266
glyoxylate cycle	ICL1	C1_04500W	B9J08_003374	CAGL0J03058g	CTRG_04702	CPAR2_105270	-3.05783	-5.62787	-4.75283	-3.66124	-2.301	1.75734	2.26247	4.50551	3.50769	4.67265	-1.66239	-1.37833	-0.461445	0.685139	1.8175	6.12286	5.92157	4.28107	2.71435	2.12788	2.9582	1.65692	1.48068	0.920176	0.920392
	MLS1	C1_09690W	B9J08_002919	CAGL0L03982g	CTRG_03389	CPAR2_803890	-4.92131	-4.44154	-3.61494	-2.7945	-1.7795	1.18027	1.28004	2.7455	2.3478	3.28408	-1.94407	-2.51528	-1.44782	0.315558	2.33199	3.59443	3.05584	1.58773	0.254614	1.47723	2.71825	1.92979	1.26043	1.7234	2.86372
Amino acid catabolism	ARO10	CR_06860C	B9J08_004930	CAGL0A03102g	CTRG_00680	CPAR2_203270	-1.37207	-3.39126	-2.68231	-0.505184	0.505192	-1.00592	-0.139873	-0.909833	0.926013	2.98208	-1.64835	-0.322305	0.648266	1.0273	1.41886	3.20469	3.35994	3.30145	6.30333	7.85685	0.103139	0.383534	4.486	5.92271	4.87919
Arginine catabolism	CAR1	C5_04490C	B9J08_004292	CAGL0J07062g	CTRG_06030	CPAR2_100820	-1.05685	-0.812547	-1.08546	-0.336984	-0.997357	2.49192	2.25452	0.819663	0.513462	1.53049	1.66089	0.852101	0.206655	0.261534	1.00013	3.1755	2.96849	2.44227	2.00662	2.23778	3.07816	1.44025	1.0742	1.73997	1.33297
	CAR2	C4_00160C	B9J08_003517	CAGL0M00880g	CTRG_00013	CPAR2_402700	-1.80327	-1.29583	-1.27311	-0.528648	-0.283743	0.59051	0.343354	-2.15979	-1.86365	0.0179464	1.16573	0.322359	-0.24746	-0.0374453	0.987138	2.91237	1.93491	1.60473	0.886809	0.107242	2.12983	0.534787	-0.166948	-0.177454	0.543405
Prolin catabolism	PUT1	C5_02600W	B9J08_002130	CAGL0M04499g	CTRG_06001	CPAR2_101230	-0.357168	1.23411	0.557665	1.23075	2.04216	3.33651	3.73423	2.0993	2.05828	3.13277	0.771577	3.04756	2.93315	2.44793	3.13964	3.53639	0.999551	0.653287	-0.768273	0.985437	4.02275	1.43663	-1.09746	0.00847675	1.70018
	PUT2	C5_04880C	B9J08_004317	CAGL0D03982g	CTRG_06088	CPAR2_101480	0.0941367	0.518108	-0.0885412	0.162752	0.120126	2.46165	2.99315	0.366789	1.47751	3.06094	1.92773	2.47282	2.57526	1.97883	2.01218	3.03317	0.94951	-0.458958	-0.84561	0.725544	1.96534	1.54903	-1.70263	-1.18682	0.740198
Amino acid biosynthesis	ARG1	CR_00620C	B9J08_000686	CAGL0C05115g	CTRG_01005	CPAR2_804120	0.532121	-2.33228	-2.76554	-2.54159	-0.721802	4.77728	5.04404	6.1276	5.77651	5.66539	0.915925	-0.786282	1.34353	0.513082	-0.63128	4.99401	3.97014	2.59667	3.50872	3.76934	1.91962	1.8091	1.25915	1.40045	1.36082
	ARG3	C6_03230W	B9J08_004798	CAGL0I10791g	CTRG_05401	CPAR2_601520	-1.26433	-2.88193	-3.49884	-3.26657	-1.77374	2.20348	3.09151	4.82923	4.81024	4.19582	1.50496	0.984683	1.68618	0.840475	-0.224829	0.682634	0.482059	-2.64255	-2.57729	1.39587	3.08388	4.03314	4.18723	3.61221	3.23835
	ARG5,6	C1_09290C	B9J08_002303	CAGL0J03124g	CTRG_03432	CPAR2_207610	-0.325798	-1.30116	-1.24423	-1.17933	-0.797824	2.59877	2.34697	2.41681	2.42055	1.53194	-0.666099	-0.66658	-0.00122873	-0.688325	-0.797748	3.17338	2.06362	1.55805	2.50847	2.88492	0.429319	0.468738	0.5219	-0.295442	-0.310152
	GCN4	C2_09940W	B9J08_004795	CAGL0L02475g	CTRG_02060	CPAR2_806570	1.16839	0.114492	-0.182767	-1.02364	-0.429267	2.25883	2.16143	1.42477	1.40037	0.867115	0.575296	0.350621	0.654545	1.14987	1.13792	2.48416	1.7671	0.926356	1.13815	1.20656	1.71223	1.15766	0.603367	1.12347	1.14954
	LEU1	CR_00360C	B9J08_004781	CAGL0A00363g	CTRG_01045	CPAR2_800360	0.83282	-1.61934	-1.05522	-1.42227	-1.92397	1.53809	1.64418	0.255249	-0.691373	-2.22193	1.07163	-1.21709	-0.31469	-0.0828735	-0.0287272	2.70658	2.42148	-0.234391	-0.238186	-1.55033	0.933175	0.0891116	-1.35741	-1.5707	-0.72669
	LEU2	C7_00400W	B9J08_000229	CAGL0H03795g	CTRG_04924	CPAR2_805510	1.62886	-1.71776	-1.31955	-1.12915	-1.53478	1.924	2.1584	0.852176	0.297272	-0.134683	2.62764	0.685967	0.96596	1.23011	0.101089	3.15673	2.95017	-0.0721817	0.611686	-0.688097	1.45779	0.0994259	-0.967348	-1.68672	-2.20523
	LEU4	C1_00170W	B9J08_001277	CAGL0G04741g	CTRG_04291	CPAR2_109620	-1.31948	-3.56053	-3.02477	-3.37299	-3.90698	2.89059	3.13267	1.57114	0.399103	-0.284562	0.192749	-0.168097	-0.916262	-0.449347	-1.80274	-0.271405	0.287711	-1.53633	-0.807887	-1.92568	0.00414207	-0.616454	-2.0755	-2.37817	-2.87859
	LEU42	C2_09750W			CTRG_02008	CPAR2_806650						1.45818	1.41865	-0.452967	-0.5879	-0.82803						3.68323	3.29478	1.2087	0.822864	1.69082	1.23981	-0.0745172	-0.732959	-1.00625	-1.28196
	MET1	C2_02940W	B9J08_002531	CAGL0G01903g	CTRG_01367	CPAR2_210690	5.17064	0.194126	0.994145	1.91621	0.856829	-0.572004	-0.757951	0.328562	0.943716	-0.54675	0.570117	0.405724	0.680901	0.646971	1.12091	-2.16479	-1.65719	0.0638201	0.632085	0.634729	-2.12557	-0.824709	-0.560312	-1.70595	-2.86016
	MET10	C2_09140C	B9J08_003552	CAGL0D05280g	CTRG_01925	CPAR2_806380	3.40015	0.198012	0.240277	-0.481763	-0.580955	-0.737103	-0.82032	-1.25534	-1.13462	-1.71321	-0.189001	-0.0108493	-0.0739836	0.442495	2.02293	-0.995114	-1.23764	-0.12175	0.11705	-1.00286	-1.80971	-1.43069	-2.64259	-1.36739	-1.08668
	MET14	C5_00430W	B9J08_002995	CAGL0L02321g	CTRG_05262	CPAR2_304080	3.9746	1.35219	1.33051	0.983031	0.135471	-5.62454	-5.71865	-2.6163	-3.01698	-5.21797	0.666076	0.208186	2.1219	1.84015	2.46726	-4.79869	-4.52508	-0.558936	-0.305179	-2.25251	-2.35859	-1.65765	-2.1565	-5.05828	-2.24125
	MET15	C4_00200C	B9J08_003514	CAGL0D06402g	CTRG_00016	CPAR2_402160	3.23929	-0.988311	-0.57971	-0.346559	-0.156871	-0.422451	-0.183272	1.06173	0.95303	0.323599	1.20504	1.37255	2.00257	1.48707	1.54126	1.53977	0.752383	1.49316	1.07248	-1.29094	-0.783576	-0.374045	-0.0641199	-0.567827	-3.91551
	MET6	CR_01620C	B9J08_000382	CAGL0I04994g	CTRG_00928	CPAR2_802800	0.903815	-3.11182	-2.19222	-1.65511	-2.28635	-2.2655	-2.39985	-2.56273	-1.62888	-1.9248	-1.02099	-1.24066	-1.58904	-1.92553	-3.87858	-2.74746	-2.05635	-0.945133	-1.38463	-1.46126	-3.81956	-2.55565	-2.72588	-2.77585	-2.80129
	PCL5	C5_05190W	B9J08_000029	CAGL0J10846g		CPAR2_100740	0.344547	-1.5973	-1.19963	-1.48712	-0.711158	2.69917	2.76283	1.32079	0.311337	-0.63979	0.666069	1.96119	1.2349	1.8402	1.75376						3.60301	2.60441	2.19732	3.26473	3.29952
Fatty acid	CRC1	CR_01980C	B9J08_001889		CTRG_00879	CPAR2_800630	-4.02625	-3.18542	-2.79086	-2.62236	-1.77547	0.21972	0.233544	0.979744	0.800729	1.21773						1.1503	0.641182	0.0322206	-0.453827	-0.604547	0.848516	0.513257	0.24488	1.20721	-3.47568
β-oxidation	ECI1	CR_08690C	B9J08_004905	CAGL0F05071g	CTRG_03045	CPAR2_205500	-2.84155	-2.22307	-1.67419	-0.667313	-1.01963	0.99946	0.580352	0.963059	0.378991	0.387459	-0.667578	-0.728867	0.0597485	0.315776	1.15114	2.97843	2.98964	3.62657	2.81702	2.89069	3.97576	3.72845	3.11392	3.51603	3.27698
	FOX2	C3_00810C	B9J08_002847	CAGL0L02167g	CTRG_05506	CPAR2_503040	-4.30838	-3.5733	-2.43494	-1.37728	-0.568978	0.82026	0.579426	1.20721	0.751804	1.34879	-1.177	-0.252481	0.778464	0.807128	1.87542	2.78202	2.87257	3.37376	2.05538	2.87893	4.55363	3.86903	2.99143	3.34346	2.9467
	FOX3	C3_01460C	B9J08_001484	CAGL0H06787g	CTRG_02168	CPAR2_503690	-3.85326	-2.84866	-2.00541	-1.35977	-0.786787	-0.560226	-0.51702	-0.0277306	-0.452917	-0.323593	-0.467375	0.57185	1.30412	1.91794	2.61948	2.52456	2.31384	2.63869	1.5619	1.15057	3.82789	3.358	2.20924	1.8505	1.74068
	POX1-3	C3_01960C	B9J08_001740	CAGL0A03740g	CTRG_02377	CPAR2_807700	-3.50693	-5.16692	-4.22925	-3.85375	-3.47601	-1.07381	-0.916155	0.0204074	-0.130624	0.406107	-2.23691	-0.940818	0.00172826	0.158148	0.897093	2.24791	2.17389	2.27849	1.18291	1.30322	6.68816	6.12389	4.63886	4.17068	4.45214
	POT1	CR_00150C	B9J08_001484	CAGL0H06787g	CTRG_01068	CPAR2_800020	-3.85326	-2.84866	-2.00541	-1.35977	-0.786787	0.0725628	-0.202895	-0.138302	-0.168661	0.0785578	-0.467375	0.57185	1.30412	1.91794	2.61948	2.11916	1.86056	2.50003	1.45006	1.43227	3.90615	3.55444	2.71379	2.71776	3.07924
	PXP2	C3_01930W	B9J08_001741	CAGL0A03740g	CTRG_02374	CPAR2_807600	-3.7306	-3.80024	-2.44797	-1.06525	0.163296	-1.56415	-1.78902	0.0408786	0.99223	1.91407	-2.23691	-0.940818	0.00172826	0.158148	0.897093	3.7948	3.18118	4.04594	2.78318	2.60849	5.14066	4.33016	3.83202	3.56197	3.55756
glycine catabolic process	GCV1	C6_02500C	B9J08_001073	CAGL0D04356g	CTRG_02795	CPAR2_601860	-2.85947	-2.89282	-3.20919	-2.63518	-1.0244	-2.45781	-2.80936	-3.17783	-2.19962	-1.2663	-0.324088	-1.09774	-0.557721	-0.947116	-0.477597	-3.31568	-4.2305	-3.62627	-3.16586	-1.02899	-1.93357	-2.14178	-0.909019	-1.55959	-1.26489
	GCV3	C1_13680C	B9J08_000484	CAGL0M12188g	CTRG_03628	CPAR2_201550	-2.10933	-2.25146	-2.48764	-2.22194	-1.75527	-0.538096	-0.68722	-0.886836	-0.816479	-0.512654	0.00527998	-0.87809	-0.230299	-0.68544	-0.187846	-1.11929	-2.25076	-1.53654	-1.36964	-0.343041	-0.317134	-0.88324	-1.12839	-0.412955	0.167512
fermentative energy production	ADH1	C5_05050W	B9J08_004331	CAGL0J01441g	CTRG_06113	CPAR2_502580	-3.26698	-5.73053	-6.1201	-5.10616	-3.35755	1.22875	0.810143	-1.80748	-1.20019	-1.00897	-0.518325	-0.957877	-0.867892	-0.906007	-0.250785	0.145552	-1.67328	-3.22233	-3.75964	-6.25959	2.45562	1.09996	-0.281492	-0.519257	-0.850241
alternative C-utilization	ADH2	C1_08330C	B9J08_003614	CAGL0I07843g	CTRG_05482		-5.08882	-5.2756	-4.57931	-2.13417	2.60588	1.33044	1.79032	2.68087	3.14309	3.0258	-1.61562	-0.435358	-0.958369	-0.356226	0.488287	4.41739	5.3601	5.19339	5.17133	3.86908
	ALD6	C4_05130C	B9J08_005580	CAGL0D06688g	CTRG_03950	CPAR2_500880	-2.19956	-2.63739	-1.85093	-1.46665	0.808705	1.69258	1.86742	2.47334	2.18611	2.49974	-0.605785	-1.1589	-1.01606	-0.403233	0.296744	3.72248	3.72793	4.89207	4.2283	5.18941	2.41074	2.1807	1.9517	2.31349	3.27212
	FDH1	CR_05170C	B9J08_002688	CAGL0J08272g	CTRG_00534	CPAR2_203450	-2.33412	-1.55393	0.782768	3.54815	5.41166	-0.709676	0.145999	3.89103	3.9467	3.21418	0.343811	-0.53151	-0.603329	-0.620641	-1.50553	1.51497	2.03397	1.54699	0.735455	2.88536	4.0488	4.52325	4.36357	3.80518	-0.697082
	PDC11	C4_06570C	B9J08_002231	CAGL0M07920g	CTRG_03826	CPAR2_501020	-3.35894	-5.0642	-5.40909	-4.22489	-2.84441	-0.528043	-1.0253	-4.31013	-2.94204	-2.82652	-2.76833	-1.67938	-2.05209	-2.24093	-2.0127	-1.76417	-2.19516	-4.01657	-3.98656	-4.72191	-1.52532	-1.50829	-1.73076	-1.78491	-1.65252
	SFC1	C5_04440C	B9J08_004365	CAGL0M09020g	CTRG_06032	CPAR2_100870	-4.20415	-3.49377	-2.98477	-2.53843	-1.67042	1.44676	2.05296	3.05472	2.3591	4.26283	0.503595	1.48092	2.53962	3.64295	4.57894	4.59975	4.25155	2.52666	2.31215	1.95031	2.94313	1.97226	0.866904	1.09048	1.40117
fatty acid synthesis	FAS1	C5_00190C	B9J08_001296	CAGL0D00528g	CTRG_05241	CPAR2_302650	0.637936	-0.131556	-1.12293	-0.595242	-1.32453	-1.22144	-1.24245	-1.1086	-0.555797	-0.874275	-0.269202	-0.770267	-1.6295	-1.86335	-2.92504	-3.78835	-2.8684	-1.49074	-0.951887	-1.89481	-4.19757	-2.94635	-2.95358	-2.8811	-4.09212
	FAS2	C3_04830C	B9J08_002420	CAGL0E06138g	CTRG_02501	CPAR2_807400	0.450121	-0.202089	-1.19012	-0.71293	-0.961	-1.81616	-1.86321	-1.57653	-0.942792	-1.07318	0.318533	-0.440344	-1.35509	-1.37688	-2.30417	-2.38105	-2.846	-1.24079	-0.874079	-1.64032	-2.76353	-2.97339	-2.79177	-2.0826	-3.46225
trehalose biosynthesis	TPS1	CR_05720W	B9J08_001695	CAGL0J09812g	CTRG_00649	CPAR2_205380	1.36236	0.846549	0.947237	0.479468	1.00141	0.118634	0.232995	0.223414	0.069046	0.0365482	2.08547	1.22952	0.342493	0.0457632	-0.68447	0.0227213	-0.100164	-0.829517	-1.33515	-2.14006	0.70602	0.741272	0.546181	-1.20286	-0.321155
		orthologue
		best hit

## Sheet: ABC MFS MDR transporter
						C. auris					C. albicans					C. glabrata					C. tropicalis					C. parapsilosis
Gene name (C. albicans)	C. albicans Gene ID	C. auris ortholog	C. glabrata ortholog	C. tropicalis ortholog	C. parapsilosis ortholog	log2(FC) vs 0 min					log2(FC) vs 0 min					log2(FC) vs 0 min					log2(FC) vs 0 min					log2(FC) vs 0 min
						15	30	60	120	240	15	30	60	120	240	15	30	60	120	240	15	30	60	120	240	15	30	60	120	240
ATM1	C6_04210C	B9J08_002232	CAGL0M13739g	CTRG_02766	CPAR2_600410	-0.110634	-1.09991	-1.09425	-0.130707	-0.122528	1.17836	1.21159	0.830169	0.0431303	0.300305	0.0768298	0.154907	0.386175	0.631384	0.452583	0.328545	0.0867087	-0.463903	-0.556056	-0.833553	-0.610678	-0.164382	-0.409071	-0.378811	-0.825003
CDR1	C3_05220W	B9J08_000164	CAGL0M01760g	CTRG_02606	CPAR2_405290	0.525379	0.210523	0.0800139	-0.0750599	0.780901	-0.807392	-0.220428	-0.184656	-0.50428	-0.33883	-2.49652	-2.02086	-1.52224	-1.40344	-1.09245	0.719883	-0.236124	-0.0142453	0.408143	0.297968	-3.26164	-2.11339	-2.31379	-2.05373	-1.59251
FLU1	C7_01520W	B9J08_002795	CAGL0G03927g	CTRG_04985	CPAR2_300730	0.530355	0.535628	0.816638	-0.0205397	1.27096	-3.65445	-3.5944	-3.42634	-2.35608	-1.41693	-2.21146	-0.376597	-0.262816	-0.859822	0.416416	-3.14844	-2.77699	-2.20577	-2.73009	-2.98586	2.28072	2.77142	3.02486	2.29374	1.07899
GAP4	C1_07120W	B9J08_002280	CAGL0L03267g	CTRG_03965	CPAR2_208240	2.06853	1.90323	2.24699	1.83039	1.27572	-0.490815	-0.982612	-2.30419	-0.471205	-0.126571	0.788903	-0.181826	-0.0441904	-0.806943	-1.24367	-5.48185	-4.18655	-2.63987	-3.75116	-3.05364	-3.14781	-1.75368	-0.93313	-0.0635149	-0.915838
GAP6	C5_03500W	B9J08_000449		CTRG_05513	CPAR2_101760	-1.342	-2.35648	-1.67795	-2.31499	-2.56468	2.52288	2.42378	1.44328	1.2604	0.472377						-0.384256	-0.629251	-1.43471	-0.357076	-2.46742	0.406776	0.374337	-1.48935	-1.62728	-2.3543
HGT1	C1_01980W	B9J08_005568	CAGL0J09020g		CPAR2_108370	-1.98364	-1.96699	-2.14105	-1.72133	-1.96672	3.55426	4.02193	4.19707	4.13811	3.63849	0.956119	0.519115	1.01642	1.20979	0.780987						1.79567	1.09381	0.526226	1.07292	-0.834251
HGT12	C7_00280W	B9J08_002250		CTRG_04927	CPAR2_405530	1.61733	1.83096	1.43857	1.27627	1.10782	1.1805	0.851595	-0.24502	1.14077	-0.866102						7.66645	7.3344	7.36958	6.19218	4.81464	1.041	0.496443	0.0356517	-0.0413324	-0.11156
HGT7	C2_01000W	B9J08_004797		CTRG_01164	CPAR2_212860	0.852247	0.373423	-0.200646	-0.652736	-1.65973	-1.26143	-1.64079	-3.95733	-2.12209	-3.58598						-4.6011	-4.48574	-5.33246	-6.58002	-7.92916	-5.99473	-5.02108	-5.00165	-4.60512	-6.99049
HOL1	C1_03000W	B9J08_004040	CAGL0J00363g	CTRG_04335	CPAR2_804630	1.7039	1.35979	1.17216	-0.0988098	0.439856	1.40485	0.380597	0.576958	0.906856	1.34807	-1.3802	-1.49999	-1.07866	-1.61394	-3.08227	-1.2245	-1.8019	-0.786841	-1.23136	-0.914719	-4.22255	-3.16246	-2.57463	-5.23004	-2.86238
ITR1	C2_04940C	B9J08_000172	CAGL0I07447g	CTRG_01635	CPAR2_210080	3.0728	3.35223	2.7603	2.33935	2.69805	3.83944	4.07142	4.36064	3.59192	3.9387	1.18723	0.662754	-0.0895369	-0.793274	-1.36474	3.10203	2.36148	1.88279	1.04182	0.21246	2.28947	2.08169	2.19346	2.32835	2.16094
JEN2	C4_04030W	B9J08_004204		CTRG_00301	CPAR2_402040	-6.40559	-6.19297	-4.23495	-2.28647	-2.10825	-2.47331	-2.6362	-0.686718	-1.70117	-2.83807						-1.17636	-1.72979	-2.7888	-0.384485	2.99029	-0.105785	-1.91025	-0.946159	1.7172	1.98486
MEP1	C3_02310W	B9J08_002630	CAGL0D04928g	CTRG_02410	CPAR2_406160	3.09504	4.53952	3.10615	0.79245	-0.55679	1.74239	1.45984	-0.328919	-1.0298	-3.27961	-0.657096	0.072642	-0.807318	-1.21854	-0.516472	1.8524	-1.6015	-1.21924	-1.50205	-4.28748	1.48114	-2.26123	0.0317358	-1.0069	-2.56714
MDR1	C6_03170C	B9J08_003981	CAGL0H06017g	CTRG_02412	CPAR2_301760	5.1101	5.10446	5.15713	3.30052	3.63451	1.27463	0.576221	1.76888	2.38759	1.03361	0.425812	0.591175	0.101399	-0.672214	-0.864366	3.87389	2.84353	4.31812	2.57945	2.64469	2.90286	2.45668	2.80167	0.836638	0.305875
NAG3	C6_04610C	B9J08_001213	CAGL0I10384g	CTRG_03729	CPAR2_700110	-0.914854	-0.263874	0.0668731	0.453611	0.723378	-3.95848	-3.60333	-3.72137	-1.99927	-1.94391	-0.413888	-0.832635	-1.05386	-1.23011	-1.59844	-2.03439	-1.87487	-2.27759	-2.17319	-1.15159	-1.03197	0.533551	0.960208	1.74127	1.2296
OPT1	CR_02020C	B9J08_004602		CTRG_00886	CPAR2_800720	-2.15652	-1.43711	0.190533	1.94661	2.50304	-2.48496	-2.7545	-3.67816	-3.76492	-3.04555						-7.4695	-6.065	-4.49983	-2.2315	-2.11369	-0.956369	-3.85281	-3.49322	0.0207144	0.0209736
OPT2	CR_02240C	B9J08_004537			CPAR2_800240	-1.37285	0.38395	0.00534719	1.33155	2.0926	0.823397	0.922579	0.18288	0.840888	0.706336											3.02428	0.704796	1.40543	2.82061	3.77302
orf19.304	C3_03070W	B9J08_001319	CAGL0M03003g	CTRG_02586	CPAR2_201440	2.27441	2.37711	2.19315	1.91626	2.03796	-0.174622	-0.569746	0.306886	1.08268	0.439429	3.54193	3.13134	2.83995	3.25819	2.19283	-1.66689	-2.81203	-0.724323	-1.12737	-3.43422	-0.651598	0.356249	0.210572	0.895399	-0.848207
orf19.4090	C2_09280C	B9J08_003036	CAGL0E01507g	CTRG_01881	CPAR2_407080	2.08953	1.98773	2.00512	0.453604	1.28573	0.151934	-0.105563	-0.200293	-0.293292	-0.086752	-0.0521394	0.497551	0.79556	0.0752244	0.840286	-1.53729	0.0430204	2.27306	3.66539	4.60336	-0.372089	0.0538152	0.813929	0.15724	-0.0570979
PHO84	C1_11480W	B9J08_001464	CAGL0B02475g	CTRG_04099	CPAR2_208160	4.88143	3.14168	3.52896	3.33995	4.74811	0.413034	0.0645203	-2.12287	-0.283063	-1.32361	1.01753	1.74178	2.01334	1.8	2.1659	1.83922	-0.809437	-0.548746	0.777478	-1.07491	-1.78349	-0.797715	-1.29853	-0.722592	-0.559016
PLB4	C2_01380W	B9J08_004010	CAGL0J11770g	CTRG_01230	CPAR2_701130	-0.923576	-0.303943	0.144003	1.86875	2.71447	-2.39335	-2.27006	-1.37794	-1.46336	-1.34694	0.897679	1.23591	1.10157	1.3579	1.37432	-5.41105	-2.82133	-2.06735	-1.89258	-2.15573	1.47131	1.44604	2.29818	2.75257	1.0037
SNQ2	C6_03840C	B9J08_004452	CAGL0I04862g	CTRG_05971	CPAR2_600750	-1.08576	-0.270539	0.107105	1.36345	3.00995	-3.0801	-2.67454	-1.59447	-1.39722	-1.37109	-0.0201944	-0.204103	-0.319535	-0.21755	-0.155082	-0.535934	-1.14429	-1.39784	-3.03876	-1.2825	-0.571503	-0.915904	-0.612537	-0.917355	-1.64929
SUL2	C4_02610C	B9J08_000995	CAGL0L12342g	CTRG_00255	CPAR2_400120	5.12028	-0.35037	1.74456	2.3262	2.16044	-3.75231	-2.85918	-0.429414	-0.0439818	-1.00663	1.05001	0.69082	0.864969	1.20293	1.90219	-4.99061	-1.82088	-0.11907	1.98695	0.384902	-3.21407	-2.02378	-2.54465	-0.278344	-2.95124
TPO3	C1_08790W	B9J08_004775	CAGL0I10384g	CTRG_03231	CPAR2_804310	0.049103	1.06817	1.59663	3.42077	2.91149	0.552406	0.364438	-2.17951	-2.21111	-1.32365	-0.413888	-0.832635	-1.05386	-1.23011	-1.59844	-3.02048	-3.01497	-3.20343	-1.76635	-2.42674	3.52592	2.28355	1.48343	1.74493	-1.3251
		B9J08_000368			CPAR2_102760	1.78781	2.94132	3.22198	2.1128	2.15358																-0.13294	0.117656	2.75043	3.27252	2.24774
YCF1	C7_02330W	B9J08_002146		CTRG_05023	CPAR2_702790	0.33997	0.221874	0.244857	0.104098	0.268357	0.184803	0.227615	0.292823	0.0387108	0.114573						-0.893015	-1.12104	-1.09184	-0.870472	-0.46418	-0.110463	0.0689512	0.150971	-0.185891	-0.820424
		B9J08_004430	CAGL0E03982g		CPAR2_103160	1.06764	0.664816	0.334376	-0.274436	-0.116222						-0.0338476	-0.0685013	0.375047	0.644219	0.338883						-2.08329	-0.888292	-0.501107	-0.264065	-1.40853
	CR_08200C	B9J08_004913	CAGL0L06402g	CTRG_03034	CPAR2_205610	-1.21103	-1.33964	-1.32644	-0.949582	-0.26264	0.369193	0.271353	0.15711	0.0820442	0.342887	0.0542702	0.0103579	0.450762	0.370656	0.227471	0.915175	0.344258	1.00785	0.645878	0.221565	1.39921	1.43793	1.02734	1.03525	1.03063
		B9J08_001527	CAGL0D02640g		CPAR2_301390	1.08824	0.614295	1.86577	5.16973	3.0359						1.04888	-0.57337	-4.50413	-3.8072	-3.29683						0.340741	-1.40502	-1.58004	-0.926026	-1.25982
	orthologue
	best hit

## Sheet: metal homeostasis
						C. auris					C. albicans					C. glabrata					C. tropicalis					C. parapsilosis
Gene name (C. albicans)	C. albicans Gene ID	C. auris ortholog	C. glabrata ortholog	C. tropicalis ortholog	C. parapsilosis ortholog	log2(FC) vs 0 min					log2(FC) vs 0 min					log2(FC) vs 0 min					log2(FC) vs 0 min					log2(FC) vs 0 min
						15	30	60	120	240	15	30	60	120	240	15	30	60	120	240	15	30	60	120	240	15	30	60	120	240
CCS1	C1_07180W	B9J08_003869	CAGL0F06017g	CTRG_03952	CPAR2_208070	-1.00155	-1.12911	-0.141101	-0.00354631	0.908052	0.617853	1.04847	1.27601	0.841456	0.879287	0.908111	0.873674	0.822587	0.386886	-0.346291	-0.0386834	-0.12416	-0.434189	-0.088129	-1.37997	1.97207	1.91161	1.65956	2.38504	1.98499
CSA1	C7_00090C	B9J08_001951		CTRG_04948	CPAR2_300120	3.02023	4.23215	4.47835	4.62251	4.32356	0.700983	0.598774	-0.740258	0.303656	4.50324						0.593027	0.349116	0.853998	-0.00229158	-0.488723	-0.524246	-0.595967	0.618647	2.05458	-0.0270343
CRP1	C1_09250W	B9J08_002491	CAGL0M08602g	CTRG_03494	CPAR2_203720	0.305126	0.198448	0.0846984	0.337616	0.0436968	3.23044	3.64213	-0.0427802	-0.144811	0.243774	0.778549	0.279243	0.54599	0.696052	0.385497	-0.162321	0.0267933	-0.12668	0.260392	-1.09183	1.54922	2.10368	1.64683	-0.71892	0.635294
CUP5	C3_04390W	B9J08_005509	CAGL0I01562g	CTRG_02310	CPAR2_806090	0.0310277	-0.144109	0.0457645	0.591734	-0.179426	0.794106	0.843454	0.590872	0.393786	0.486976	0.467464	0.356458	0.260241	0.238335	0.606559	0.44877	0.10847	-0.194197	-0.113518	-1.26062	0.0885892	0.424146	0.162001	-0.0495684	-1.39743
FRE3	C1_11020W	B9J08_000568		CTRG_04088	CPAR2_401740	0.867105	2.99964	3.9089	4.80182	4.91673	0.446766	0.461878	1.2732	2.34438	0.467847						-0.685187	-1.77692	0.430722	1.6753	2.12709	-6.10231	-4.99515	-6.95624	-5.80674	-5.34045
FRE9	C2_05070W	B9J08_000168		CTRG_01655	CPAR2_210140	1.81388	1.01417	0.935826	1.00518	0.891627	0.658246	0.458733	-0.0468736	1.20844	3.24386						1.74896	1.8383	1.97487	0.280574	2.73011	0.858784	0.747599	1.93545	2.22625	-0.37872
FRP1	C4_00110C	B9J08_004468	CAGL0C03333g	CTRG_00110	CPAR2_402880	0.670567	-0.262873	-0.155668	-0.45184	-1.31638	0.495192	0.474017	0.981939	1.96221	3.97241	0.857038	0.0686066	-0.0249983	0.450139	0.59776	3.21249	1.43472	3.07719	2.89878	4.04788	-2.02308	-1.46282	-0.695939	0.872026	-1.28596
FRP2	C7_00100W	B9J08_004468		CTRG_04941	CPAR2_300130						3.07716	3.12316	2.90122	3.47927	4.87764						3.96537	2.55259	2.74815	2.63093	1.96802	0.717488	1.90391	0.969215	2.13879	0.83237
FRP3	C2_06680W	B9J08_002831	CAGL0M03465g	CTRG_01795	CPAR2_104450	-0.986246	-1.2898	-0.986638	-0.0455159	0.571577	-0.970611	-0.0825642	0.9352	1.13047	1.84155	-1.72213	-1.28155	0.155794	2.29171	3.30745	2.57194	2.72045	2.15498	1.32873	1.58324	0.476759	-0.208156	-1.48181	-1.67125	-2.51268
FRP6	C6_01430C	B9J08_002951	CAGL0M03465g	CTRG_02835	CPAR2_601880	-3.94547	-3.67387	-3.39101	-3.13564	0.837086	-2.32896	-2.27507	-2.09511	-1.9272	-2.00749						0.103229	0.866017	0.35547	0.853577	-0.534605	0.218903	-0.90107	1.59459	-1.39533	-2.09918
FTH1	C1_09400C	B9J08_000170		CTRG_03418	CPAR2_210100	-1.29905	-1.39482	-1.10943	-0.0837588	-0.00575394	1.67726	1.64702	3.00082	2.72511	3.71665						0.552162	-1.13686	0.770465	1.65104	1.19618	2.46953	2.18396	2.92276	2.61433	1.97848
PRA1	C4_06980W	B9J08_002992		CTRG_03753							2.47958	1.79504	1.08243	3.31868	6.51916						2.09287	0.147595	1.96693	-0.432756	0.183636	-0.301578	-2.01193	0.343583	2.24424	0.233896
PGA7	C4_00120W	B9J08_004469		CTRG_00108	CPAR2_402900	-2.06913	-2.73039	-2.72487	-2.52182	-2.09263	6.49609	6.09358	3.61184	3.61712	5.11151						4.013	1.83311	3.59531	4.4362	3.49967
RBT5	C4_00130W	B9J08_005545		CTRG_00109	CPAR2_402920	1.8282	1.12375	1.50788	1.19159	1.2299	2.45263	2.07628	1.38818	3.22238	5.83944						3.56817	3.63182	2.84414	2.97272	3.09467	-1.04754	-0.324957	-0.298221	1.0214	1.10456
SIT1	C2_08050C	B9J08_002110	CAGL0E04092g	CTRG_01806	CPAR2_407560	0.95475	0.862309	1.36225	0.480179	0.0582512	5.06301	4.28423	0.501517	2.05428	2.83769	-0.00605346	-0.748011	0.0741704	0.31373	-0.714565	0.198747	0.0302383	-1.37354	-0.55711	0.288147	-0.0906044	0.264799	0.948836	-1.57712	1.66436
		B9J08_001519				5.11294	5.28752	5.19211	3.68302	2.80809
		B9J08_001548			CPAR2_803020	4.18949	4.64705	4.28919	3.7882	3.16897																0.844981	1.34412	1.78506	2.33149	0.92414
		B9J08_001547			CPAR2_803040	3.64877	3.95524	3.96071	3.58391	3.13092																0.0157019	0.677287	0.998905	1.5891	-0.911751
ZRC1	C2_02200W	B9J08_001183	CAGL0K07392g	CTRG_01413	CPAR2_212100	1.54805	1.11665	0.822341	-0.258911	0.647545	-0.465027	-0.350674	0.0417839	0.521321	0.683546	-0.0888056	-0.0537622	0.210745	0.0644903	-0.498398	-0.917608	-1.523	-1.07491	-0.865239	-3.16379	-0.749507	-0.105908	-0.690941	-0.408767	-0.132629
ZRT1	C4_06970C	B9J08_000003	CAGL0E01353g	CTRG_03752	CPAR2_500170	-1.54702	-1.82126	-2.3082	-1.81507	-2.48432	7.29186	6.84491	4.26141	4.6084	4.77649	-0.0851282	-0.281614	-0.393185	-1.18358	-2.63653	2.37712	-0.545877	2.68957	3.15724	0.992847	-1.54943	-0.839147	-0.65793	-0.732504	-1.89922
ZRT2	C2_02590W	B9J08_003657	CAGL0M04301g	CTRG_01372	CPAR2_210740	-3.23358	-2.58376	-0.697052	-0.104399	0.882071	2.71763	2.36285	0.162442	1.32501	1.15644	-1.15961	-0.771774	-1.49445	-1.22195	-1.84774	-4.87658	-5.27202	-4.2546	-1.96008	-4.50012	-3.02814	-2.12661	-1.53444	-1.63763	-0.428539
		B9J08_003341		CTRG_01848	CPAR2_806720	0.230853	-0.656975	-1.46893	-2.10833	-1.7613												2.2502	2.29511	3.22566	1.93681	-1.23139	0.259074	-0.82897	-0.444858	-0.488639
	C2_09590C	B9J08_004825	CAGL0F00231g	CTRG_02069	CPAR2_406100	-2.07112	-4.23204	-3.74758	-2.6534	-2.00365	1.23003	0.954148	-0.388363	0.691128	-0.281173	0.6518	0.729565	0.71541	0.142786	-0.0686993	1.06877	1.71322	2.3486	2.70404	1.47232	4.37031	3.92227	2.51908	0.577476	-1.21091
	CR_01260W	B9J08_005348	CAGL0G03487g	CTRG_00961	CPAR2_803160	0.219478	0.28851	0.198744	-0.248921	-0.482151	-0.431934	-0.812056	-0.570986	-0.100518	-0.446287	1.09262	0.855996	1.06617	0.0832195	-1.51706	-0.231233	-0.0490114	-0.154568	0.52205	0.0020305	-1.77958	-0.854278	-1.12582	-1.1319	-1.28241
	orthologue
	best hit

## Sheet: oxidative stress response
						C. auris					C. albicans					C. glabrata					C. tropicalis					C. parapsilosis
Gene name (C. albicans)	C. albicans Gene ID	C. auris ortholog	C. glabrata ortholog	C. tropicalis ortholog	C. parapsilosis ortholog	log2(FC) vs 0 min					log2(FC) vs 0 min					log2(FC) vs 0 min					log2(FC) vs 0 min					log2(FC) vs 0 min
						15	30	60	120	240	15	30	60	120	240	15	30	60	120	240	15	30	60	120	240	15	30	60	120	240
AHP1	C4_02410C	B9J08_002143	CAGL0M11704g	CTRG_00142	CPAR2_403210	-2.00686	-2.92475	-1.58536	0.161327	0.591303	1.09414	0.718279	-0.521286	0.603703	-0.189265	0.225194	0.0989179	-0.205983	0.0041428	-0.139895	2.01712	3.27414	4.49006	5.06496	5.41678	5.75107	6.45921	6.83525	5.67478	5.07315
CAT1	C1_06810W	B9J08_002298	CAGL0K10868g	CTRG_04203	CPAR2_207780	-1.49829	-1.3219	-0.847228	-0.594391	-0.122891	1.35867	1.44292	2.6688	3.16982	1.76492	-0.149149	0.358205	1.06745	1.66782	2.51448	3.41538	3.48614	4.04233	3.14429	3.17061	2.40253	2.23	2.02361	1.67493	1.38212
DOT5	C3_00480C	B9J08_004003	CAGL0C03850g	CTRG_06196	CPAR2_503420	-0.585105	-1.34972	-1.02445	-0.622166	-0.389579	1.34121	1.37833	2.47515	2.38232	1.53116	-0.0915434	-0.701649	-0.506326	0.359108	0.311616	1.47304	2.00415	2.42823	2.35095	2.57723	2.40397	2.2885	1.67827	1.87531	1.29846
GPS2	C6_00850W	B9J08_003442	CAGL0C01705g	CTRG_02947	CPAR2_603150	-1.69855	-1.69771	-0.698915	-0.241353	0.360422	1.4147	1.70214	2.70997	2.72424	1.78704	-0.468219	-0.188811	0.670583	0.842499	0.907207	-0.0605448	-0.373321	-0.308837	-3.06538	-0.489281	3.41373	3.46926	3.50395	3.16792	2.53003
GPX2	C6_00840W	B9J08_003442		CTRG_02946							1.96743	2.10004	2.08268	2.00394	1.39942						-2.80037	-2.55224	-1.95164	0.578632	0.784103
GPX1	C6_00860W			CTRG_02948							-1.56415	-1.34445	-0.33669	1.22942	-0.423169						1.23067	-1.18779	-0.805564	-0.584987	0.474071
GPX3	C1_07350C	B9J08_001814	CAGL0I00264g	CTRG_03995	CPAR2_212690	1.12588	0.844473	1.71339	0.662107	0.930456	1.03078	1.03951	0.746011	-0.564928	0.382311	0.986284	0.687406	0.896013	1.1817	1.05904	-1.0232	-0.194161	-3.77304	-0.401047	-1.64719	0.716335	0.529051	0.651872	-1.00317	-0.931278
GSH1	C1_07880C	B9J08_001605	CAGL0L03630g	CTRG_03986	CPAR2_208390	1.94859	0.920103	0.578069	-0.558797	-0.0474154	-0.928935	-1.51	-1.35559	-0.967695	-1.35381	-0.0173286	-0.257514	-0.000190131	0.392317	0.560115	-1.84826	-1.7174	-1.53269	-0.748182	-1.96108	-0.630523	-0.411699	-0.695857	-0.446977	-0.998115
GST1	C4_06900W	B9J08_001170	CAGL0J07392g		CPAR2_204620	-0.662225	-0.214534	-0.309904	-0.936648	-0.715986		4.34275	7.20383	7.38618	6.1577	-0.571666	-0.143782	-0.04898	-0.404173	0.0637023						3.17905	3.91347	3.67265	2.60547	2.66559
GTT13	C3_03580C	B9J08_001995		CTRG_02466	CPAR2_806910	-3.28779	-3.60965	-2.50727	-1.72531	-1.58078	1.21641	2.11542	1.21343	2.74139	2.71617						5.28705	5.45357	6.43305	5.21997	3.71197	5.05991	3.0016	3.84512	3.86044	3.58454
PRX1	C7_02810W	B9J08_003437	CAGL0A04433g	CTRG_05111	CPAR2_805590	5.10691	2.00135	2.50814	2.27762	1.09626	0.329006	-1.27646	-0.766784	-0.796414	-0.546949	0.11662	0.421718	0.549613	0.134391	0.414561	1.496	1.63747	2.53241	2.51675	1.63332	-0.0936837	0.235883	-0.827033	-0.616041	-1.16743
PST1	C2_06870C	B9J08_004839	CAGL0K11858g	CTRG_01887	CPAR2_406810	0.832674	1.183	2.19889	1.22189	0.520219	0.837242	0.634591	1.56318	2.59754	3.98408	1.68536	1.40126	1.25761	1.61879	1.65734				1.41733	1.09182	0.329067	1.92807	0.45389	-0.0845181	-0.0624924
SOD1	C4_02320C	B9J08_001381	CAGL0C04741g	CTRG_16260	CPAR2_500390	-0.723894	0.256734	1.1576	2.239	2.81008	3.07984	3.49002	3.5832	3.21894	3.15187	-0.0673317	0.105266	0.0590125	1.23009	2.29226						2.6124	2.86852	2.76373	2.22177	1.13333
SOD2	C1_01520C	B9J08_000528	CAGL0E04356g	CTRG_04448	CPAR2_109280	-2.23251	-2.84783	-1.87267	-1.0618	-0.849176	0.0674916	-0.282901	-0.574211	-0.435966	-0.995777	-0.0132464	0.242922	0.908543	0.550351	1.34142	1.1102	1.13903	0.724772	0.397452	0.437575	2.01094	2.10938	1.29722	0.36911	-0.0318203
SOD4	C2_00660C	B9J08_001292		CTRG_01132	CPAR2_213080	-1.95188	-1.102	2.13294	2.73413	1.80185	0.0837043	0.688225	3.05478	4.25701	4.78027						-2.26921	-2.14633	-3.65981	0.900742	-2.94687	-1.40085	-0.605395	0.867789	2.08116	1.33397
SOD5	C2_00680C										7.50622	7.83438	8.01048	7.66893	7.47728
SOD6	C2_00240C	B9J08_001640		CTRG_01087	CPAR2_213540	-0.805597	-1.1076	0.410423	-1.02307	-1.89072	1.08763	1.22627	0.920614	1.13142	0.461354						-0.0999758	1.29518	0.39609	0.113827	-0.162317	0.391274	0.709368	0.200697	1.48817	2.10219
TRR1	C5_02710W	B9J08_001090	CAGL0A02530g	CTRG_05987	CPAR2_303180	0.867398	1.28624	1.5858	1.66648	0.875934	1.31501	1.85753	3.29398	3.48429	2.27074	-0.0801078	0.232724	0.492662	0.265325	-0.450719	0.951123	1.38614	1.89873	1.75352	0.818722	0.0514436	0.495856	0.826855	0.504181	-0.952317
TRX1	CR_10350C	B9J08_000543	CAGL0K00803g	CTRG_05819	CPAR2_200490	1.00931	1.24986	1.44892	1.55443	1.07819	0.939285	1.22625	2.13113	1.7959	1.27569	1.35396	1.39733	1.71103	1.76493	1.23385	1.09821	1.48347	-0.306663	-0.344392	0.18731	0.728057	1.48114	1.42473	1.00052	0.19732
TSA1	C3_06180C	B9J08_000645	CAGL0G07271g	CTRG_02226	CPAR2_404840	1.20141	1.99432	1.99212	2.21221	1.27235	0.679576	0.749671	1.54166	1.84101	1.30299	0.532964	0.670583	1.50993	0.840936	0.836287	1.79172	1.94015	1.80231	1.2747	0.40789	0.140414	1.24872	0.700382	0.129582	-0.237149
	C2_04080W	B9J08_003622		CTRG_01455	CPAR2_212520	4.68738	3.6767	2.79864	0.590265	0.944875	-1.085	-1.60954	-3.19896	-1.71394	-1.0885						1.71496	1.41869	-2.12292	-1.79129	-2.25185	-4.0658	-2.96273	-3.8597	-5.77378	-6.38689
orf19.7085	C7_00350C	B9J08_000834		CTRG_04919	CPAR2_301610	7.74206	6.62539	6.67666	6.56151	6.2498	4.02757	4.14788	3.34557	2.06372	1.31786						7.45184	7.75872	5.11608	3.85457	4.81189	8.54789	8.47944	6.95994	5.28074	5.24514
	orthologue
	best hit
