# Supplementary material for: From environmental adaptation to host survival: Attributes that mediate pathogenicity of Candida auris
Source: Virulence. 2022 Feb 10;13(1):191–214. doi: 10.1080/21505594.2022.2026037 (PMC8837256; doi:10.1080/21505594.2022.2026037)
Supplement: Supplemental Material [file KVIR_A_2026037_SM8193.zip › supplementary/Table S7_Cauris_species specific DEGs.xlsx]

## Sheet: C.auris-specific genes
Table S5: C. auris-specific genes. C. auris-specific genes without orthologue in any of the other four analyzed Candida species C. albicans, C. glabrata,
C. tropicalis, or C. parapsilosis and some not even in S. cerevisiae. Table columns give for each gene (ID according to CGD) the log2FC vs. 0 min for each indicated time point.
Out of the 659 C.auris-specific genes 368 were differentially regulated at least at one time point during infection.
	C. auris gene	time point in min
		15	30	60	120	240
	B9J08_001519	5.11294	5.28752	5.19211	3.68302	2.80809
	B9J08_001548	4.18949	4.64705	4.28919	3.7882	3.16897
	B9J08_001547	3.64877	3.95524	3.96071	3.58391	3.13092
	B9J08_000604	3.32437	3.3753	3.36777	2.53933	0.806133
	B9J08_001491	3.14299	2.88222	1.96096	0.53939	1.53533
	B9J08_004324	3.07797	0.360915	1.04028	0.717086	-0.658937
	B9J08_001520	3.0719	4.10416	4.24991	4.17051	5.05026
	B9J08_001951	3.02023	4.23215	4.47835	4.62251	4.32356
	B9J08_001361	2.99854	1.68587	1.02987	1.47092	2.06947
	B9J08_000461	2.97078	3.25238	3.02733	1.8007	0.984573
	B9J08_003078	2.9667	2.84878	2.33413	1.99821	0.95006
	B9J08_003582	2.82358	2.84847	2.77089	1.75572	0.481425
	B9J08_002356	2.71109	2.55778	2.50314	2.43126	2.59206
	B9J08_005150	2.65614	2.54857	2.48686	1.69226	0.160906
	B9J08_004434	2.33705	2.3332	2.19745	1.25417	-0.210085
	B9J08_002055	2.25125	2.05339	-0.127534	-0.173618	1.82439
	B9J08_004323	2.17657	1.00337	1.02522	-1.04638	0.764897
	B9J08_002753	2.17086	4.04025	4.08009	3.00609	1.86207
	B9J08_004579	2.05862	2.06361	1.8616	0.794233	-0.0199176
	B9J08_003110	2.03861	2.20941	2.72995	1.33814	3.74604
	B9J08_001482	2.01195	2.11078	1.48236	1.39827	2.31943
	B9J08_002354	1.99902	1.70128	1.24446	0.540571	0.462595
	B9J08_003487	1.98028	2.28654	1.79063	0.818149	0.715188
	B9J08_000357	1.96311	1.29603	1.63603	-0.201098	1.02432
	B9J08_000368	1.78781	2.94132	3.22198	2.1128	2.15358
	B9J08_001487	1.78488	1.4741	1.99782	1.3382	1.30521
	B9J08_001621	1.77929	1.28036	1.88558	3.83478	5.87334
	B9J08_002127	1.7682	1.15459	0.557779	-0.953723	0.578379
	B9J08_003433	1.66832	1.42596	1.25788	0.801291	-0.504888
	B9J08_004084	1.61113	1.52887	2.03549	1.23429	-0.449073
	B9J08_000969	1.59817	2.00834	0.741582	-0.625025	-0.176054
	B9J08_005556	1.58172	1.89605	1.78892	2.59247	2.48231
	B9J08_000384	1.57068	2.01687	1.87181	1.64102	1.82629
	B9J08_001050	1.52973	0.944594	1.01666	1.51278	1.07563
	B9J08_003020	1.50353	1.57793	1.2396	0.988677	-0.0398306
	B9J08_003744	1.46425	1.9038	1.43818	-0.0674873	2.11999
	B9J08_004021	1.42993	1.0421	0.704193	0.674818	2.25769
	B9J08_005437	1.40659	2.79318	0.930566	1.11563	0.707783
	B9J08_003891	1.37683	1.6092	0.799859	0.514559	1.60403
	B9J08_004114	1.35429	3.13271	3.50281	2.81396	2.96117
	B9J08_005159	1.33951	1.9734	-0.182069	0.197845	-0.564964
	B9J08_000361	1.32778	3.037	0.516767	-0.298888	-0.380836
	B9J08_004614	1.31193	1.05549	1.70551	1.22742	1.48331
	B9J08_004717	1.29445	0.954696	0.904383	0.906315	0.914959
	B9J08_005573	1.27988	1.75612	1.99985	1.45823	1.03967
	B9J08_004448	1.23294	1.75901	1.14536	1.01178	1.61253
	B9J08_000418	1.21066	1.68615	0.844886	1.57878	1.96351
	B9J08_001666	1.20667	2.91715	1.31579	1.01909	-0.428612
	B9J08_004112	1.10675	2.32758	1.7453	1.63324	2.19419
	B9J08_001527	1.08824	0.614295	1.86577	5.16973	3.0359
	B9J08_005554	1.04697	2.25112	3.13714	2.51708	3.07422
	B9J08_003857	1.02511	1.72478	-0.0811377	-0.210172	1.18295
	B9J08_003491	1.02293	1.04356	1.4154	2.1878	1.21543
	B9J08_004597	1.01617	0.671029	1.65518	0.211764	1.90893
	B9J08_002498	0.917344	2.55115	1.82629	0.983698	1.50286
	B9J08_000568	0.867105	2.99964	3.9089	4.80182	4.91673
	B9J08_000116	0.861927	0.925086	2.34212	2.90645	5.27632
	B9J08_004891	0.861723	1.07439	1.72154	1.86327	1.42018
	B9J08_004894	0.834812	0.0469729	0.183811	0.259401	1.88393
	B9J08_004447	0.828308	1.48784	1.83932	1.70488	1.83801
	B9J08_004899	0.81987	1.92986	1.78286	2.28782	2.85327
	B9J08_005494	0.782588	1.55007	0.198551	-0.17437	1.55784
	B9J08_004940	0.76167	2.64363	2.00386	2.0315	1.81152
	B9J08_003845	0.749329	1.5308	1.38035	0.840086	0.790335
	B9J08_000221	0.696812	0.786044	1.44299	2.05289	3.08292
	B9J08_005574	0.658305	2.51832	0.533425	-1.10719	-0.0813185
	B9J08_002330	0.649188	0.595821	0.773791	0.460849	1.77618
	B9J08_004474	0.627797	0.114477	-0.209503	-0.0118724	1.63078
	B9J08_005064	0.621821	-0.578284	-1.27628	-1.57979	-2.12888
	B9J08_003325	0.620595	0.723114	1.20132	0.0755469	1.94205
	B9J08_002239	0.619005	0.001083	-0.20734	0.22919	3.6505
	B9J08_003337	0.600841	0.949823	0.15384	1.69287	1.25963
	B9J08_002249	0.596093	0.610754	1.01456	1.39035	2.44856
	B9J08_005063	0.556566	-1.2401	-2.17185	-3.1825	-1.48256
	B9J08_000557	0.526701	-1.94284	-1.71065	-1.51461	-0.230559
	B9J08_005056	0.50641	0.891436	1.74857	2.17822	2.15529
	B9J08_001526	0.471315	1.19976	0.852245	3.01181	0.322524
	B9J08_004036	0.45688	0.62269	0.22423	0.263145	1.83535
	B9J08_002408	0.445406	1.39217	1.78822	1.15344	0.788538
	B9J08_004686	0.440845	0.097056	0.297555	-1.10635	-1.68657
	B9J08_003408	0.435904	1.40211	0.640859	0.773684	1.75045
	B9J08_002681	0.428649	0.177824	0.926728	1.84882	1.25717
	B9J08_001317	0.424183	-1.89481	-1.50143	-1.18787	-0.728891
	B9J08_000755	0.423837	-1.37687	-1.12847	-1.15446	-1.88081
	B9J08_005189	0.399945	0.258993	2.0254	-0.181939	0.981027
	B9J08_002581	0.346379	0.320572	1.11472	0.611782	1.7297
	B9J08_004287	0.344058	1.61354	0.737879	1.22576	1.04874
	B9J08_003911	0.310487	0.846835	1.97936	2.7718	4.36527
	B9J08_000573	0.291923	0.827934	0.213436	-0.254611	0.799476
	B9J08_000266	0.272098	3.70753	3.12733	5.00034	3.46419
	B9J08_005542	0.268456	1.84988	0.265536	0.548119	-0.0372555
	B9J08_003341	0.230853	-0.656975	-1.46893	-2.10833	-1.7613
	B9J08_000086	0.21594	1.64576	1.65189	0.939265	1.47018
	B9J08_004553	0.192888	-0.00536387	-1.27024	-1.47704	-2.55306
	B9J08_004714	0.177969	-2.78392	-2.68011	-1.41165	-1.53322
	B9J08_002579	0.156099	1.66356	2.00312	0.948248	-1.76368
	B9J08_000989	0.103992	0.0609205	-1.6786	0.68743	4.65182
	B9J08_001458	0.0775399	0.860018	3.25366	0.558754	0.827631
	B9J08_000008	0.0548479	-0.753643	-1.59716	-0.618011	0.0114809
	B9J08_005335	0.0462343	0.7959	1.09586	2.86994	4.41387
	B9J08_002584	0.00348238	0.528103	0.242705	0.184361	1.85457
	B9J08_003734	-0.00243563	1.42698	2.21728	2.51038	2.05487
	B9J08_004887	-0.00648251	1.26222	0.0602778	0.395754	3.86781
	B9J08_005148	-0.0186949	-0.503852	-2.24752	-0.448085	0.444387
	B9J08_005550	-0.0321322	-1.05288	-1.16602	-1.51861	-0.773494
	B9J08_003181	-0.0377023	-4.18303	-2.54388	-2.0895	-0.140863
	B9J08_001551	-0.0473593	0.52881	1.07077	2.4142	1.60131
	B9J08_004477	-0.0734476	-2.29224	-1.37974	1.4957	1.55384
	B9J08_001480	-0.0927599	0.0692441	0.198439	0.118441	1.59994
	B9J08_001180	-0.0952404	0.264008	-1.15663	-0.265916	-1.50259
	B9J08_002241	-0.155188	-0.273612	0.861891	2.08927	2.01792
	B9J08_001125	-0.156263	-0.38732	-0.0241022	-1.23748	-1.87696
	B9J08_005006	-0.234513	-0.0472599	0.567285	1.72885	2.21621
	B9J08_004971	-0.257491	0.132791	1.10761	2.17926	2.16296
	B9J08_001287	-0.275887	-0.0503009	0.0214831	-0.931616	-3.10482
	B9J08_001777	-0.3015	-0.192534	1.08635	-0.989039	-1.67116
	B9J08_001339	-0.310178	2.52144	4.15531	4.53435	5.18224
	B9J08_002427	-0.314139	-0.862129	-2.01397	-0.425873	0.112101
	B9J08_000685	-0.317166	-0.618773	0.264217	1.51654	1.1277
	B9J08_003422	-0.318016	-0.800446	-1.32999	-1.44769	-1.93023
	B9J08_000562	-0.334708	-0.843393	-1.2131	-1.92256	-1.50328
	B9J08_005321	-0.360616	-0.912024	-0.402916	-0.31572	-1.54711
	B9J08_000319	-0.427959	-0.368954	-0.559172	1.54122	2.41781
	B9J08_002968	-0.44107	0.818838	0.941208	1.91367	3.20643
	B9J08_002938	-0.444096	-1.3527	-1.13038	-2.34065	-2.19861
	B9J08_001521	-0.450661	-2.4834	-1.41	-2.60457	-1.71159
	B9J08_001542	-0.4769	-0.448338	0.861477	1.83477	1.41609
	B9J08_003266	-0.521577	-0.0596121	0.894858	2.22037	4.37509
	B9J08_003830	-0.58309	0.735456	0.992205	0.925484	1.73093
	B9J08_001017	-0.613938	1.44332	2.37317	3.19121	2.95998
	B9J08_002884	-0.630607	-0.423488	-0.482475	1.97825	-0.215104
	B9J08_002690	-0.633257	-0.814183	-2.199	-0.0728803	-1.20828
	B9J08_002465	-0.647844	-0.730644	-2.10367	0.00488309	-2.71179
	B9J08_003540	-0.653401	-1.7421	-1.88435	-1.72896	-1.50749
	B9J08_004896	-0.662989	-1.93326	0.579345	-0.639537	0.850241
	B9J08_001522	-0.68457	-1.73957	-0.73633	0.0154385	0.962562
	B9J08_004453	-0.690264	-0.896304	-1.37801	-0.0797815	-2.14846
	B9J08_005431	-0.696388	1.62032	1.69018	0.922659	2.55377
	B9J08_001490	-0.710807	0.16512	0.608671	-1.83046	-0.272551
	B9J08_002332	-0.716732	-0.794395	-0.635926	-1.43994	-3.13176
	B9J08_000712	-0.725422	-1.15763	-1.3311	-2.70032	-2.49625
	B9J08_004629	-0.746429	0.12169	-0.121403	-0.990869	-1.58794
	B9J08_004584	-0.749452	-1.42118	-2.6319	-1.8589	-0.0390469
	B9J08_004741	-0.759853	-0.589325	-0.303029	1.05455	1.30478
	B9J08_005570	-0.763294	-2.53847	-1.1932	-0.647778	-2.54837
	B9J08_002499	-0.768029	-0.606812	-0.429859	1.04955	1.70287
	B9J08_000892	-0.76953	-0.400213	-0.332074	0.325835	1.99685
	B9J08_000267	-0.787621	-1.50396	-1.80209	-1.09715	-0.202247
	B9J08_002296	-0.832551	0.78075	1.3183	2.09753	2.5028
	B9J08_004101	-0.867738	-2.09587	-2.17696	-1.24584	-0.461428
	B9J08_004536	-0.880291	0.486793	0.398652	1.50449	3.69816
	B9J08_004525	-0.889896	-0.763513	-1.73316	-0.101155	-0.614622
	B9J08_000402	-0.891447	-0.742144	-1.31152	-1.78627	-0.878426
	B9J08_003002	-0.895539	-0.831544	0.138463	-0.5672	-1.93565
	B9J08_004195	-0.899711	-0.691097	-2.42381	-1.55937	-1.47928
	B9J08_004200	-0.905922	2.49716	4.91535	6.81631	8.88769
	B9J08_003551	-0.906658	-0.75287	-0.165418	-1.98079	-2.04415
	B9J08_002790	-0.918636	-1.73481	-1.28784	-2.46273	-4.20655
	B9J08_004498	-0.940603	-0.724322	-1.09502	-0.770261	-2.22303
	B9J08_001268	-0.9945	-1.05801	-1.11005	-0.938802	-3.03406
	B9J08_002082	-1.00564	-0.378646	-0.0288029	0.507455	1.65675
	B9J08_001053	-1.02124	-1.19485	-1.99895	-2.10002	-1.54133
	B9J08_004472	-1.02418	-1.57303	-1.10999	-1.12459	-0.602049
	B9J08_005565	-1.05265	-0.919237	-1.96965	1.49279	0.450046
	B9J08_004535	-1.05936	-1.06065	-1.75095	-2.25456	-1.6315
	B9J08_003808	-1.0758	-1.57846	-0.584186	-1.11987	0.0765147
	B9J08_004842	-1.08294	0.0919305	2.21139	4.42449	5.21539
	B9J08_004452	-1.08576	-0.270539	0.107105	1.36345	3.00995
	B9J08_000007	-1.08592	-1.6106	-1.05071	-0.522792	0.35027
	B9J08_004104	-1.12091	-1.47093	-0.546304	1.3046	2.10168
	B9J08_004111	-1.12631	-1.78138	-0.488969	-0.734441	-0.716711
	B9J08_005555	-1.13231	-0.489845	1.59541	1.5842	1.67054
	B9J08_002388	-1.14546	-0.188486	0.510204	-0.305696	-2.11003
	B9J08_000931	-1.14822	-0.949844	-1.11477	-2.23176	-1.25688
	B9J08_004033	-1.17278	-2.01268	-2.17181	-1.35511	0.140797
	B9J08_005572	-1.17563	-1.71432	-1.4934	-0.937116	-1.72125
	B9J08_001196	-1.17733	-0.0580394	0.477264	3.34704	3.69428
	B9J08_000005	-1.19146	0.825822	1.83316	3.7963	4.46672
	B9J08_002663	-1.20504	-1.43831	-1.35586	-1.57283	-0.50382
	B9J08_000197	-1.22052	-2.57589	0.421534	-0.772023	-2.27942
	B9J08_001523	-1.23309	-1.45028	-1.04226	-0.842324	-2.91312
	B9J08_003644	-1.23885	-1.57148	-0.214776	-0.685444	1.27557
	B9J08_004473	-1.25521	-1.03883	-1.90493	-2.87399	-2.46711
	B9J08_001524	-1.25879	-1.59766	-1.88049	-1.78395	-1.49105
	B9J08_005564	-1.26176	-0.533187	-0.739442	-1.57115	-0.624007
	B9J08_004895	-1.28775	0.0886178	1.30528	2.27472	1.75521
	B9J08_002158	-1.30171	-2.06336	-1.56205	-0.417044	-0.0812312
	B9J08_004476	-1.30326	1.48372	2.93066	3.9461	4.93501
	B9J08_002099	-1.31305	-2.26059	-1.61004	-0.420668	0.0944196
	B9J08_005575	-1.31622	-1.4403	-1.45769	-1.77111	-1.10446
	B9J08_002413	-1.36239	-2.78148	-3.10974	-1.16287	1.29564
	B9J08_004537	-1.37285	0.38395	0.00534719	1.33155	2.0926
	B9J08_003475	-1.38342	-2.18372	0.314236	-0.827721	0.299519
	B9J08_005287	-1.38459	-1.83799	0.900815	-0.621398	-0.636576
	B9J08_004387	-1.38714	-1.46114	-2.79695	-3.22612	-1.24709
	B9J08_001984	-1.40458	-1.78176	-1.50827	-1.16897	-1.91685
	B9J08_005151	-1.41325	-2.07302	-0.952742	-1.11248	-0.0909458
	B9J08_000783	-1.4219	-1.35128	-2.59965	0.953213	-0.26328
	B9J08_001614	-1.43087	-0.284694	-1.472	-1.60709	1.40952
	B9J08_002735	-1.47504	-3.62751	-1.6818	-1.32146	-1.29253
	B9J08_004176	-1.48099	3.11257	3.61022	2.77863	4.18193
	B9J08_003528	-1.48417	-2.08428	-1.42378	-1.74326	-2.31232
	B9J08_004376	-1.49261	1.02136	1.95473	-0.448179	1.60774
	B9J08_002575	-1.50941	-1.75117	-2.10835	-1.02156	-1.39806
	B9J08_005563	-1.51018	-2.0721	-2.21245	0.561108	-0.200654
	B9J08_004573	-1.52678	-1.64903	-1.70811	-1.52006	-1.19193
	B9J08_002640	-1.52828	-1.96428	-1.33001	-0.681142	-0.549913
	B9J08_004888	-1.53264	-1.64138	-2.2863	-2.35153	-2.9014
	B9J08_004478	-1.54211	-1.205	-0.811235	0.387638	1.44477
	B9J08_000003	-1.54702	-1.82126	-2.3082	-1.81507	-2.48432
	B9J08_002402	-1.56031	-1.09742	-0.751644	-1.39402	-0.897291
	B9J08_004890	-1.56131	-2.17648	-1.03967	0.307972	0.902476
	B9J08_001370	-1.57475	-0.986462	-2.39438	-2.26917	-1.79818
	B9J08_000901	-1.58752	-1.93042	-1.17742	-0.824577	0.0527229
	B9J08_002319	-1.58928	-0.750442	-1.31555	-0.301941	-1.38696
	B9J08_004974	-1.60436	-0.851316	-0.178533	1.54044	0.0425974
	B9J08_004534	-1.60647	-2.51575	-2.10315	-1.54667	-3.37066
	B9J08_005293	-1.60943	0.018303	-0.745349	-0.42344	0.354543
	B9J08_005257	-1.63211	-1.15642	-2.21256	-2.37301	-1.87951
	B9J08_004064	-1.6383	-1.44191	-1.93209	-2.21316	2.20387
	B9J08_002292	-1.65922	-1.465	-1.74984	0.504045	0.684603
	B9J08_003306	-1.67035	-5.60386	-6.454	-4.07358	-2.57482
	B9J08_002079	-1.67821	0.0651464	-1.35171	-0.941858	-3.15416
	B9J08_003909	-1.69052	-1.39882	-1.14818	-0.853549	0.550251
	B9J08_004755	-1.69911	0.113059	0.903217	3.01208	1.89634
	B9J08_001538	-1.7033	-4.52634	-2.14991	0.030572	0.572008
	B9J08_004449	-1.70458	-0.153601	0.751344	0.569477	2.02021
	B9J08_004941	-1.70531	-1.85365	-1.14377	-0.951215	-0.564165
	B9J08_001529	-1.72789	-0.402557	-0.150083	-0.322852	-0.355396
	B9J08_002255	-1.73009	-1.39117	-1.14483	0.725938	-1.08616
	B9J08_003317	-1.73354	-0.606698	-0.367488	-0.171436	0.95707
	B9J08_003465	-1.74135	-1.24421	-0.18861	-0.380245	0.280974
	B9J08_003929	-1.75179	-2.05401	-2.17085	-2.2596	-1.5955
	B9J08_004976	-1.75222	-2.1426	-1.4211	-0.518305	-0.58366
	B9J08_000676	-1.76051	-1.58754	-1.37346	-0.491808	0.279277
	B9J08_001514	-1.76892	-1.63027	-0.835486	0.980102	0.903234
	B9J08_002256	-1.79178	-0.402015	-1.84939	-1.6287	0.208841
	B9J08_005043	-1.83468	-1.82279	-1.09337	0.0215271	0.625827
	B9J08_004249	-1.8365	-0.108487	-2.04165	-1.73894	-1.97525
	B9J08_002417	-1.838	-0.756369	-0.808387	0.0277626	0.350432
	B9J08_004975	-1.84203	-2.15328	-0.604931	0.0745886	0.0377573
	B9J08_004366	-1.85871	-2.01167	-1.17322	-0.468177	0.481978
	B9J08_001525	-1.87026	-1.37285	-0.651214	0.172359	-0.948112
	B9J08_000321	-1.89281	-1.66449	-1.15951	-0.259417	-0.933987
	B9J08_005548	-1.90115	-0.90974	-2.1915	-1.46024	-0.19693
	B9J08_001673	-1.91112	0.373155	-0.842439	-2.75689	-1.70587
	B9J08_005182	-1.91416	-0.87826	-1.35957	-0.734174	1.76515
	B9J08_001540	-1.92489	-4.54525	-2.94321	-1.42405	-1.09449
	B9J08_002072	-1.93798	0.826029	0.82611	-0.00346609	-1.26084
	B9J08_001541	-1.95643	-1.99162	-1.94929	-2.25032	-2.2517
	B9J08_001499	-1.9598	-1.83834	-1.26111	-0.393479	-0.761924
	B9J08_002412	-1.98003	-1.03236	-1.89523	-0.686219	-0.013393
	B9J08_000759	-1.99203	-1.85096	-1.18931	0.0477994	0.0576733
	B9J08_002659	-2.01295	-2.44571	-0.73488	0.539141	1.81881
	B9J08_004098	-2.0227	-2.56452	-2.49653	-3.14351	0.856166
	B9J08_001537	-2.02473	-2.29454	-1.82992	-0.448509	-0.865062
	B9J08_002333	-2.03569	-3.04974	-2.09976	-1.64788	-0.178111
	B9J08_002734	-2.03872	-3.72368	-1.6548	-2.09116	-1.43789
	B9J08_004963	-2.03941	-1.54185	-1.32818	0.28083	-1.46457
	B9J08_004790	-2.04108	-0.94549	-1.2563	-1.29715	-0.469673
	B9J08_004479	-2.05091	-1.64448	-1.61002	-2.81512	-2.52862
	B9J08_003563	-2.05326	-2.00021	-1.19624	-0.0153293	0.830007
	B9J08_004884	-2.05836	-1.46346	-1.72918	-1.11787	-1.28914
	B9J08_001531	-2.06345	-1.95962	-1.17463	-1.50011	-0.381904
	B9J08_002992	-2.06913	-2.73039	-2.72487	-2.52182	-2.09263
	B9J08_005278	-2.07314	-3.02565	-2.34831	-1.2704	-0.0630241
	B9J08_003542	-2.08824	-2.13687	-1.9297	-0.80394	-0.630835
	B9J08_000036	-2.1018	-2.50864	-1.9455	0.504836	2.03883
	B9J08_000438	-2.10263	1.36745	3.68979	4.94037	6.91157
	B9J08_001581	-2.15433	-1.07479	-0.719806	1.35792	-0.173786
	B9J08_002825	-2.15778	-3.30742	-1.78457	-0.551088	0.514345
	B9J08_004136	-2.17546	-2.11935	-1.82468	-1.33781	-1.23512
	B9J08_002118	-2.18078	-2.43362	-2.51598	-2.1346	-2.84735
	B9J08_005551	-2.18447	-3.2632	-1.69392	-1.99766	-0.113853
	B9J08_004445	-2.18928	-2.75979	-1.68724	-1.26757	-0.661294
	B9J08_000672	-2.19427	0.0464665	-0.583567	-0.196867	-1.4613
	B9J08_000004	-2.21327	-3.31251	-3.64835	-3.27962	-3.05173
	B9J08_003203	-2.21448	-2.02538	-1.5394	-1.32553	-0.630928
	B9J08_005560	-2.22908	-3.16824	-0.356328	1.64332	0.968945
	B9J08_001987	-2.24809	-2.65987	-1.72324	-2.65569	-2.9507
	B9J08_003369	-2.26405	-1.28449	-0.367301	-0.723517	-0.764617
	B9J08_004882	-2.2962	-0.430131	1.13816	-0.0633351	0.974015
	B9J08_002407	-2.30802	-2.63467	-2.52185	-2.40257	-1.73198
	B9J08_004900	-2.3394	-1.96007	-1.14363	0.575244	1.37229
	B9J08_001539	-2.34141	-2.54972	-2.51721	-2.14982	-1.40919
	B9J08_002591	-2.34579	-2.08967	-1.06034	-1.22486	0.630385
	B9J08_003015	-2.35703	-2.36596	-2.03484	-0.759077	-0.927085
	B9J08_004172	-2.36526	-1.96823	-1.24982	1.0548	0.067538
	B9J08_002626	-2.38151	-1.42449	-0.689398	1.63157	1.35858
	B9J08_004174	-2.38834	-2.6813	-2.09792	-1.6981	0.761414
	B9J08_003283	-2.42956	-0.572009	-0.973381	0.0447484	2.15397
	B9J08_001787	-2.43242	-1.98024	-1.68654	-1.01927	-0.90728
	B9J08_005562	-2.44178	-2.61952	-1.60888	-0.459507	-0.507244
	B9J08_001985	-2.44353	-1.54602	-0.547108	0.388303	-0.940731
	B9J08_003267	-2.45185	-1.34343	-1.20704	1.06891	1.54783
	B9J08_005420	-2.45216	-3.25629	-1.92706	-1.89626	-1.482
	B9J08_002962	-2.46262	-2.55848	-1.68454	-0.743267	-0.740678
	B9J08_003286	-2.48806	-1.83815	-1.62575	-0.418476	1.92207
	B9J08_002593	-2.50525	-2.40047	-2.35945	-2.11494	-0.184971
	B9J08_004886	-2.51331	-1.47302	-0.596023	-1.12922	-1.36117
	B9J08_001468	-2.51776	-3.40098	-1.75758	-2.61952	-1.99803
	B9J08_001328	-2.52281	-2.15489	-1.77508	-1.63904	-1.50836
	B9J08_001517	-2.54387	-1.39652	-1.08028	-1.66409	-1.12019
	B9J08_005558	-2.55836	-2.60437	1.16973	3.34797	1.41083
	B9J08_004103	-2.56731	-3.10718	-1.67691	-1.70512	0.537727
	B9J08_003591	-2.57896	-2.39533	-2.29296	-1.40913	-1.92229
	B9J08_001515	-2.62344	-3.04911	0.564676	2.91991	3.46852
	B9J08_004828	-2.62836	-3.78224	-3.49143	-2.82168	-4.389
	B9J08_004582	-2.67257	0.0452337	-0.0197609	-1.7883	0.0519536
	B9J08_005194	-2.6902	-2.51918	-1.54933	-1.52617	-3.40499
	B9J08_004193	-2.69059	-0.521833	-0.889364	-0.0850331	1.02645
	B9J08_000389	-2.70674	-4.80158	-3.82678	-4.01509	-4.50915
	B9J08_003706	-2.74316	-1.10783	1.3179	-1.42416	-2.58474
	B9J08_004354	-2.74343	-2.2027	-1.89821	-1.81786	-1.41653
	B9J08_005323	-2.74617	-3.27575	-2.55863	0.652184	-0.413278
	B9J08_000035	-2.75063	-2.59749	-3.88894	-1.95923	-0.64896
	B9J08_005557	-2.77522	-2.18732	0.78328	1.13902	0.669163
	B9J08_003751	-2.79091	-2.12782	-3.11226	-0.911562	-0.925323
	B9J08_004551	-2.80532	-3.88421	-2.74251	-2.2259	-1.9238
	B9J08_003910	-2.83466	-0.790258	1.60761	2.87845	4.86999
	B9J08_001479	-2.85302	-1.2692	0.771319	-0.969669	-1.41382
	B9J08_004284	-2.87112	-2.88478	-2.32114	2.34773	-0.193978
	B9J08_002251	-2.88326	-1.74066	0.478398	3.11403	3.95279
	B9J08_005561	-2.90574	-1.42014	-0.414702	-1.39841	0.378473
	B9J08_004161	-2.93798	-1.26683	-0.0854644	2.20936	2.59957
	B9J08_005124	-2.93817	-1.89016	-0.712283	-1.13627	-0.52963
	B9J08_003003	-2.96615	-4.30302	-3.43136	-2.37043	-2.00213
	B9J08_003392	-3.01669	-3.00722	-1.6235	-1.45447	-2.0785
	B9J08_002228	-3.05044	-1.79449	-0.893599	-0.0313135	1.06055
	B9J08_001532	-3.05576	-2.77644	-3.02784	-1.68377	-0.653511
	B9J08_005147	-3.05604	-1.23032	-0.677593	-0.171031	0.278302
	B9J08_001998	-3.06872	-0.852569	-2.44805	-0.761154	0.696306
	B9J08_005289	-3.09272	-2.88252	-2.69582	-1.54324	-0.611751
	B9J08_005172	-3.09917	-4.16418	-2.29858	-3.50819	-0.55543
	B9J08_000398	-3.16984	-2.74991	-2.44606	-1.53197	-1.54904
	B9J08_005498	-3.22748	-3.00668	-2.45309	-2.87903	-2.13428
	B9J08_004194	-3.2302	-4.84875	-3.37997	-3.21047	-2.45238
	B9J08_000033	-3.2739	-2.92805	-2.7701	-2.45224	-1.33672
	B9J08_002624	-3.36893	-2.68774	-2.6071	-1.68736	-0.0507388
	B9J08_001528	-3.44663	-2.51152	-2.10271	-1.21197	-0.641736
	B9J08_001344	-3.45175	-2.71416	-0.214884	1.86722	2.48453
	B9J08_001986	-3.47184	-1.67798	-2.67091	-2.13813	-0.525935
	B9J08_004450	-3.48022	-5.25671	-5.10359	-4.95341	-2.81247
	B9J08_005552	-3.49023	-3.57472	-2.32549	-1.67648	-1.06716
	B9J08_001369	-3.50144	-3.89363	-4.22437	-4.16703	-1.67387
	B9J08_005394	-3.50651	-2.5578	-1.9078	-0.595222	0.45854
	B9J08_004451	-3.57509	-0.97361	-1.90425	-1.04163	0.518185
	B9J08_005080	-3.64593	-4.49567	-3.20887	-1.93779	-1.79156
	B9J08_005308	-3.67754	-3.42383	-3.0356	-1.00381	0.366342
	B9J08_001533	-3.70756	-4.23827	-3.05008	-1.84053	-1.48456
	B9J08_005571	-3.72549	-4.38611	-3.41017	-3.14236	-2.62781
	B9J08_003628	-3.83931	-3.47181	-2.4392	-1.78446	-1.50342
	B9J08_000940	-3.84202	-2.46002	-1.33551	-0.994553	0.378988
	B9J08_002297	-3.9033	-2.35625	-1.45841	-0.593484	0.414205
	B9J08_004765	-3.98049	-4.0698	-2.29687	-2.59763	-0.21817
	B9J08_004015	-4.04671	-4.80448	-3.84537	-3.55544	-2.58516
	B9J08_001171	-4.06868	-6.33258	-5.50927	-6.351	-5.38028
	B9J08_001536	-4.09955	-4.14522	-2.96997	-1.85856	-1.71995
	B9J08_001518	-4.14811	-4.97457	-3.90591	-3.10867	-2.66711
	B9J08_002481	-4.16498	-4.03142	-2.97727	-2.44016	-2.35234
	B9J08_000563	-4.48666	-4.58657	-4.44125	-4.37365	-3.92407
	B9J08_004838	-4.55747	-3.11779	-2.08348	-2.20678	-1.23747
	B9J08_005173	-4.60542	-2.99846	-3.51759	-3.37042	-1.20633
	B9J08_004560	-4.78632	-6.1882	-2.97401	-1.11733	-1.0052
	B9J08_002451	-4.96529	-6.12011	-6.60994	-5.58833	-5.13614
	B9J08_001535	-5.06593	-6.01269	-2.85332	-1.07027	-1.89787
	B9J08_004544	-6.1471	-3.60346	-4.20761	-3.02657	-3.39398
	B9J08_002480	-8.42941	-6.98792	-5.62278	-7.77111	-2.57726
	B9J08_000432	1.47983	0.9313	-0.0706462	-0.986708	0.732148
	B9J08_003016	1.41351	1.07263	0.885822	1.31227	0.783943
	B9J08_005353	1.36852	1.06051	0.943463	0.101352	-0.089749
	B9J08_002074	1.34589	1.0024	-0.0299591	-0.675254	0.0976659
	B9J08_004903	1.34298	0.662172	-0.208649	-0.415127	0.24846
	B9J08_001717	1.30983	1.3881	0.913874	-0.564367	-0.589181
	B9J08_003116	1.30234	1.08941	0.618919	0.981148	0.786931
	B9J08_004431	1.22766	1.08409	1.08341	0.30923	-0.0168531
	B9J08_002309	1.20994	0.599399	-0.238384	-0.644204	-0.189727
	B9J08_000669	1.14202	1.04901	1.3111	0.0283896	-0.251557
	B9J08_001766	1.11991	0.733502	0.261166	-0.703393	-0.397034
	B9J08_001189	1.10163	1.1419	1.02009	0.261756	0.79136
	B9J08_001106	1.09755	-1.1346	-0.736787	-0.576495	-0.0885039
	B9J08_004430	1.06764	0.664816	0.334376	-0.274436	-0.116222
	B9J08_003777	1.06343	0.540467	-0.226814	0.507452	-0.240346
	B9J08_003269	1.01521	0.67739	0.13973	0.484263	0.0191326
	B9J08_004622	0.987348	0.629613	0.308829	0.142412	-0.386473
	B9J08_004799	0.934325	0.590451	0.162483	-0.810423	0.254588
	B9J08_002475	0.910746	0.740429	0.844841	-0.559838	-0.150505
	B9J08_003045	0.896337	0.719974	0.546335	0.146521	1.44845
	B9J08_002607	0.89087	0.403696	-0.224134	1.27034	1.07976
	B9J08_005243	0.880879	0.672916	0.676882	-0.113138	0.0868898
	B9J08_001791	0.808004	0.991542	0.453976	-0.106164	-0.0945081
	B9J08_000675	0.774071	1.13103	0.159078	0.0415557	0.956016
	B9J08_001113	0.767669	0.517655	0.644972	0.514619	0.0977111
	B9J08_000249	0.763478	1.20498	0.875622	-0.331214	-0.865818
	B9J08_000505	0.756781	0.555346	0.824709	-0.246914	0.107511
	B9J08_002925	0.743342	0.618947	0.630016	0.461883	0.15258
	B9J08_004615	0.733525	0.384917	-0.714597	-0.923957	0.693893
	B9J08_004290	0.723248	0.471251	0.590514	-0.234368	-0.642384
	B9J08_000890	0.691068	0.363773	0.651833	0.587384	0.77717
	B9J08_003532	0.668616	-0.227247	-0.120823	0.143606	-0.0372555
	B9J08_001466	0.667939	1.22174	0.994072	0.375076	-0.721469
	B9J08_002709	0.664405	0.325417	-0.109516	-1.29618	-0.058307
	B9J08_000406	0.652161	0.352889	0.32311	-0.35207	-0.739922
	B9J08_004348	0.613646	0.60887	0.716139	0.323053	-0.0784956
	B9J08_001516	0.61347	0.753827	0.46075	0.837564	0.231395
	B9J08_001709	0.607514	0.719705	-0.0138859	-0.436427	0.749421
	B9J08_002218	0.574576	0.580447	0.735913	0.116805	0.803999
	B9J08_003361	0.566816	0.543216	1.17194	0.394215	1.44113
	B9J08_002486	0.555277	0.45033	0.533377	1.04602	-0.0508981
	B9J08_001988	0.554907	0.510769	-0.158086	-0.396756	-1.47965
	B9J08_000369	0.550963	0.711598	-0.123044	0.0757885	0.625071
	B9J08_004988	0.544567	0.782709	1.0874	1.23117	1.43574
	B9J08_002576	0.540216	0.316218	0.0981745	0.707257	0.848564
	B9J08_004276	0.534157	1.37397	1.11969	1.20775	0.379845
	B9J08_003202	0.523595	0.0778714	0.0742317	-0.226872	-0.0557543
	B9J08_001149	0.510052	0.587476	0.361022	0.364816	0.477617
	B9J08_003968	0.492377	0.555434	0.756181	-0.584331	0.850575
	B9J08_002263	0.488826	0.811646	0.57606	-0.0783314	0.594625
	B9J08_001788	0.473869	1.03372	0.292443	-0.0895155	0.219891
	B9J08_004282	0.472838	0.564617	-0.00694869	-0.324841	-0.86127
	B9J08_004562	0.470261	0.803863	0.412101	0.016249	-0.108999
	B9J08_002103	0.457226	0.582807	-0.208068	-0.787628	-1.24678
	B9J08_000644	0.455021	0.252505	0.68236	0.876215	0.575976
	B9J08_005519	0.452022	0.978222	0.661294	0.597361	0.729207
	B9J08_002471	0.449204	0.180786	0.446969	-0.475421	-1.38174
	B9J08_001711	0.445085	-0.182098	-0.288415	0.593199	-0.224174
	B9J08_004108	0.441811	0.0335417	0.191771	-0.0681586	-0.0372555
	B9J08_000540	0.424491	0.526408	-0.117691	-0.00626807	1.26535
	B9J08_002557	0.415851	-0.055045	-0.183293	-0.0879319	-0.219079
	B9J08_002574	0.384951	0.0211879	0.617632	0.379834	0.575437
	B9J08_000309	0.354333	0.691865	0.441942	0.526499	-0.441287
	B9J08_002353	0.352024	0.0142738	0.0293127	-0.676765	-0.293469
	B9J08_000677	0.352018	0.156925	-0.883266	0.742277	0.691379
	B9J08_000259	0.346832	-0.0254138	0.499155	0.576047	0.378217
	B9J08_004446	0.335922	0.806276	1.48291	1.39773	2.56531
	B9J08_002858	0.328428	1.34891	0.49057	1.24806	1.3704
	B9J08_002509	0.327279	-0.197128	-0.983832	-0.650391	0.616028
	B9J08_001781	0.314588	-0.125986	0.017856	-0.0850317	1.14943
	B9J08_001669	0.307264	0.356713	-0.143827	-1.10211	-0.724261
	B9J08_002491	0.305126	0.198448	0.0846984	0.337616	0.0436968
	B9J08_002387	0.283936	0.322443	0.575939	-0.268791	0.586159
	B9J08_004867	0.278285	-0.238937	-0.122087	-0.805328	-0.212165
	B9J08_002090	0.237165	0.54384	-0.824258	-0.745866	-0.73761
	B9J08_004893	0.230109	-0.324245	-0.216464	0.0677081	-0.751359
	B9J08_001719	0.215595	0.993351	0.425969	0.347685	0.606909
	B9J08_002243	0.212741	0.257024	0.525992	0.439641	0.488509
	B9J08_000911	0.204534	-0.0125216	-0.909428	-0.153553	-0.2431
	B9J08_004703	0.18506	-0.564569	-0.049373	-0.182977	-0.55327
	B9J08_001950	0.166664	-0.30127	-0.997419	-0.911834	1.26197
	B9J08_003236	0.157571	0.52102	0.812434	0.389153	0.164363
	B9J08_004270	0.149666	0.0634602	-0.593234	-0.882686	-0.966809
	B9J08_003497	0.147444	-0.188423	-0.441117	-0.366944	-0.276825
	B9J08_002067	0.145037	-0.231373	-0.574845	-0.7844	0.0273492
	B9J08_004422	0.141955	0.454251	0.362172	-0.133662	0.113093
	B9J08_000943	0.134964	-0.379725	0.209313	0.829902	0.28492
	B9J08_000710	0.134224	0.164468	0.698329	0.102816	-0.185432
	B9J08_003921	0.130227	0.0441157	0.713684	1.04068	0.865883
	B9J08_001689	0.128576	-0.139475	-0.444363	-0.502472	-0.463364
	B9J08_004475	0.122729	-0.0536927	0.182512	-0.512	-1.10258
	B9J08_004390	0.117567	0.211174	1.23797
	B9J08_005582	0.117567
	B9J08_000782	0.115608	-0.181644	-0.732701	-1.12447	-1.40749
	B9J08_001739	0.0825535	-0.176795	-0.283375	-1.06242	-1.2349
	B9J08_001052	0.0808142	-0.425959	-0.342482	-0.532499	0.548121
	B9J08_004291	0.0801587	-0.0669533	-0.128112	0.822916	1.05702
	B9J08_000300	0.0799272	-0.0857362	-0.426301	-0.853806	-0.206655
	B9J08_004283	0.0747089	0.962071	-0.62996	-0.879218	0.731415
	B9J08_001705	0.0680841	-0.0104668	-0.271963	0.155426	-0.139002
	B9J08_002991	0.0643881	0.223686	-0.277601	0.487793	0.334157
	B9J08_004175	0.0607513	0.448373	0.350607	-0.210911	-0.43338
	B9J08_004634	0.0519384	-0.238698	-0.149458	-0.0932269	-0.28422
	B9J08_000656	0.0440779	0.427085	-0.0661839	0.572851	0.0572017
	B9J08_004066	0.0356033	-0.160042	-1.11046	-0.298123	0.641621
	B9J08_000024	0.0321765	-0.239578	-0.0742633	0.784708	0.866515
	B9J08_003912	0.0304902	1.39327	0.0712457	-0.0967738	0.464796
	B9J08_004353	0.0301941	-0.330743	-0.0178166	0.796967	-1.24875
	B9J08_003607	0.0273428	-0.212924	-0.186238	-0.0575001	0.368665
	B9J08_000858	0.018726	0.422774	0.0748258	-0.183272	-0.32809
	B9J08_002001	-0.00933752	-0.657137	-0.940825	-0.748612	-0.0978359
	B9J08_004471	-0.00978379	0.496557	-0.0538382	-0.36179	-0.889254
	B9J08_003260	-0.0105559	-0.210413	0.204289	0.263338	0.633947
	B9J08_003601	-0.0133516	-0.506272	-1.25034	-1.19782	0.225685
	B9J08_001341	-0.0263266	0.175524	0.587625	0.386223	-0.178365
	B9J08_004105	-0.0357956	0.148154	-0.120823	0.27264	-0.0372555
	B9J08_000689	-0.0364113	-0.667078	-0.970275	-0.857613	-0.147011
	B9J08_004109	-0.0367008	-0.134329	-0.0474188	-0.83693	0.664056
	B9J08_003173	-0.0475675	-0.10731	-0.103973	0.474116	0.416685
	B9J08_001074	-0.0555927	1.29951	-0.21775	-0.27651	-0.511649
	B9J08_004416	-0.0603362	-0.308229	-0.0616293	-1.16122	-0.263426
	B9J08_005118	-0.0657064	0.955359	-0.232305	0.483036	-0.0735731
	B9J08_002661	-0.0659463	-0.296234	-0.935203	-0.595429	-0.576591
	B9J08_002773	-0.0689678	-0.903123	-0.951448	-1.21919	-0.63677
	B9J08_002227	-0.0956496	0.459714	-0.717915	-1.00763	0.430563
	B9J08_004056	-0.0961004	-0.158464	-0.251901	-0.800131	-0.63843
	B9J08_000680	-0.104337	-0.0791263	0.0320786	-0.233908	0.0585811
	B9J08_004649	-0.121082	-0.380164	-0.834832	-0.872417	-0.300816
	B9J08_003007	-0.129123	0.91609	0.0968079	0.24869	1.07639
	B9J08_005017	-0.141676	1.19639	-0.0292729	-0.939355	-0.022907
	B9J08_002561	-0.148749	0.620846	0.573978	1.11524	0.568122
	B9J08_001155	-0.15151	-0.187163	0.200809	0.0209231	1.22334
	B9J08_004897	-0.153363	0.873001	0.0439237	-0.0681586	-0.0372555
	B9J08_003129	-0.165105	-0.0439347	-1.01207	-0.237278	0.899487
	B9J08_000807	-0.193913	-0.386391	-0.378538	-0.739924	-0.278258
	B9J08_005547	-0.19962	-0.352799	-0.101055	-1.08828	0.146878
	B9J08_003571	-0.203218	1.25925	0.513624	1.16683	-0.0738858
	B9J08_002247	-0.207795	-0.566369	-1.45509	-1.11575	-0.705998
	B9J08_001086	-0.208641	-0.935895	-0.926699	-1.05252	0.0493452
	B9J08_005559	-0.221711	-1.43122	0.0896506	1.4116	0.182839
	B9J08_004007	-0.2275	-0.342069	-0.855656	-0.959609	0.228959
	B9J08_005583	-0.237964	-0.110611	-0.116894	-0.162875	-0.0901464
	B9J08_002901	-0.240095	-0.325877	-0.448389	-0.903156	-0.283162
	B9J08_003908	-0.241479	-1.42966	-1.44386	-0.0514047	1.37217
	B9J08_000702	-0.246716	1.15326	-0.748411	0.0345191	1.28673
	B9J08_002428	-0.264294	-0.358747	-0.452044	0.402424	-0.833127
	B9J08_002695	-0.278688	0.250605	0.0826346	-0.0774735	0.857526
	B9J08_000001	-0.280614	0.362467	-0.268095	0.68931	1.32272
	B9J08_004877	-0.280972	-0.13203	-0.39159	0.132019	0.665234
	B9J08_000652	-0.285254	1.20597	-0.449887	-0.533757	-0.900119
	B9J08_002899	-0.289885	-0.0608796	-0.222123	-1.00547	-0.235666
	B9J08_005576	-0.300916	-0.544093	-0.536558	-0.857504	0.355649
	B9J08_004257	-0.313361	0.453054	0.990531	1.1251	1.41926
	B9J08_000244	-0.315923	-0.981333	-0.529055	-0.274702	-0.268262
	B9J08_003334	-0.318544	-0.590365	0.0177258	0.492747	0.229485
	B9J08_000472	-0.325488	-0.947271	0.893578	0.230409	1.07047
	B9J08_001948	-0.32967	0.265144	0.523418	-0.216516	0.0386268
	B9J08_003441	-0.332311	-0.890928	-0.568242	-0.152689	-0.147063
	B9J08_003704	-0.336064	0.544087	0.911076	-0.170107	-0.333144
	B9J08_002958	-0.352672	-0.574223	0.0473267	0.0850465	-0.332206
	B9J08_001285	-0.360167	-0.265635	-0.393108	0.310637	0.596232
	B9J08_000891	-0.361915	-0.101889	1.06723	0.817639	-0.190444
	B9J08_001571	-0.366777	0.308299	1.20789	1.29617	0.983867
	B9J08_002592	-0.370413	-0.144304	-0.784741	0.360028	1.33189
	B9J08_002028	-0.370634	-0.727165	-0.947783	1.07353	0.145328
	B9J08_004889	-0.379917	-0.225566	-0.0801402	0.298046	-0.859423
	B9J08_000403	-0.38894	-0.23926	-0.851271	-0.639515	-0.0586038
	B9J08_003481	-0.392931	-0.652003	-1.11005	-0.288628	-0.87192
	B9J08_002434	-0.399085	-0.656564	-1.12862	-1.01942	-0.592666
	B9J08_004142	-0.415446	-0.824015	-0.0436393	-0.07886	0.143205
	B9J08_004455	-0.430225	-0.198397	-0.286417	-1.10746	0.474613
	B9J08_003137	-0.435523	-0.599573	-0.208184	-1.03217	0.433542
	B9J08_000835	-0.446201	-0.486133	-1.46531	-1.06979	-1.22331
	B9J08_004156	-0.448485	-0.324455	-0.0717095	-0.670145	0.838007
	B9J08_001284	-0.451008	-0.167728	0.00368464	-0.371026	1.06037
	B9J08_004538	-0.461318	-0.588154	-0.736036	-0.915209	0.424873
	B9J08_000002	-0.468913	-0.194988	1.06038	0.551651	-0.630119
	B9J08_003895	-0.47139	-0.307108	-0.589318	-0.594806	-0.9183
	B9J08_001054	-0.476451	-0.449823	-0.19856	-0.701375	-0.420332
	B9J08_004546	-0.507508	0.323577	0.0495737	0.500889	1.09895
	B9J08_004248	-0.508485	-0.315117	-0.657751	-0.94837	-0.311471
	B9J08_001294	-0.519803	-0.304597	0.121249	-0.108128	-0.300743
	B9J08_005482	-0.520238	-0.0815524	-0.139533	-0.162274	-0.661438
	B9J08_003925	-0.549682	-0.160934	-1.12711	-0.937536	0.288859
	B9J08_003065	-0.555542	-1.17008	-0.751126	0.979808	0.253611
	B9J08_002283	-0.559331	-0.580695	-0.690458	-0.484925	-0.539745
	B9J08_005553	-0.562528	-0.647845	-0.69044	-1.38481	-0.694252
	B9J08_003534	-0.567144	0.0144056	-0.146801	-0.780339	0.837201
	B9J08_000195	-0.580286	-0.820175	-0.573356	-0.240942	-0.16574
	B9J08_003712	-0.599819	-0.371363	-0.442049	-0.466384	-0.328882
	B9J08_001970	-0.619753	-0.494527	-0.329244	-0.0189997	-0.367871
	B9J08_003794	-0.622851	-0.618382	0.916007	-0.604145	-1.00607
	B9J08_001549	-0.62557	-0.292755	0.968418	0.857542	0.343728
	B9J08_004180	-0.626313	-0.484459	-0.188087	0.0328704	1.07713
	B9J08_004254	-0.636776	-0.757196	-0.0771854	-1.41217	-0.150459
	B9J08_000986	-0.646938	-0.601865	-0.529657	-0.939326	-0.162759
	B9J08_004260	-0.650654	-0.97586	-1.29174	-0.986555	-1.31846
	B9J08_000795	-0.665465	-0.36382	0.0474941	0.259192	0.214374
	B9J08_002563	-0.674689	-0.246015	0.925289	1.12462	1.27875
	B9J08_002583	-0.680273	0.474307	-0.552713	0.142831	0.83539
	B9J08_004177	-0.686677	-0.708519	-0.591315	-0.328855	0.535166
	B9J08_000526	-0.699341	-0.782602	-0.853221	-0.0501146	-0.397949
	B9J08_000618	-0.709205	-0.107796	0.527121	1.35528	1.1464
	B9J08_002244	-0.720269	-0.233716	0.316419	1.40296	-0.062753
	B9J08_002507	-0.728919	-0.683043	-0.738882	-0.569378	0.380366
	B9J08_000211	-0.746947	-0.6489	0.191434	1.03456	1.19228
	B9J08_003672	-0.759364	-0.509354	-0.322475	-0.256416	1.20193
	B9J08_001771	-0.766485	-0.457482	-0.454533	-0.409863	0.103924
	B9J08_005041	-0.77781	0.207493	-0.515186	0.0443425	-0.300713
	B9J08_001219	-0.790959	-0.879286	-1.14336	-1.30872	-0.252231
	B9J08_003333	-0.793466	-0.865712	-0.218943	-0.566507	0.0271826
	B9J08_002686	-0.797226	-0.824233	-1.14423	-0.411278	-0.28738
	B9J08_001962	-0.797627	-0.977835	-0.763205	-1.47474	-0.458645
	B9J08_005421	-0.799092	-0.6007	-0.570761	-0.333797	0.0522098
	B9J08_000322	-0.801146	-1.10047	-0.568097	-0.824152	-1.38824
	B9J08_004777	-0.807579	-1.14808	-0.684652	-0.846668	-1.13712
	B9J08_003268	-0.817913	-1.15995	-1.04213	0.533657	0.916465
	B9J08_004418	-0.819168	-1.09212	-1.1527	0.331998	0.0784601
	B9J08_001620	-0.82563	-1.16699	-0.731498	-0.339538	1.15811
	B9J08_001952	-0.831898	0.00878294	-0.235441	1.04594	0.134454
	B9J08_002710	-0.847908	-0.614315	-0.357312	0.100429	0.839937
	B9J08_004110	-0.865837	-0.437869	-0.16447	1.29516	-0.972416
	B9J08_003969	-0.883783	-0.172978	-0.678001	-0.503877	-0.265375
	B9J08_002415	-0.903005	-0.0651297	0.220804	0.879311	0.0797769
	B9J08_003480	-0.914741	-0.680462	-0.345842	0.0534059	-0.723934
	B9J08_002377	-0.915206	-0.74944	-0.878696	-1.42535	-0.700761
	B9J08_001949	-0.923469	-1.11516	-1.27858	-0.619959	-0.354856
	B9J08_000609	-0.926361	-1.05015	-0.457447	-0.429097	-0.043711
	B9J08_004097	-0.931575	0.0892699	0.556374	1.04131	1.17233
	B9J08_001920	-0.948044	-1.07034	-0.852467	-0.0688592	0.87861
	B9J08_001481	-0.950261	-0.743898	-1.32613	-0.813436	0.209028
	B9J08_002729	-0.951951	-0.530611	-0.475941	-0.586985	-0.147087
	B9J08_001550	-0.953365	-1.23405	-0.871596	0.138846	0.475324
	B9J08_004029	-0.957197	-0.922793	-0.710531	-0.48859	-0.893466
	B9J08_000791	-0.958731	-0.537713	-1.05473	-1.11373	-1.25349
	B9J08_000793	-0.960627	-0.932843	-1.00561	-1.28088	0.189306
	B9J08_005546	-0.982542	-0.567087	-0.29057	-0.734001	-0.809167
	B9J08_004183	-0.99738	-0.360953	-0.566706	-0.663735	0.740508
	B9J08_000502	-1.00213	-1.41414	-0.53992	0.403756	-0.588195
	B9J08_001934	-1.00419	-0.768206	-0.724657	0.601919	1.12574
	B9J08_004863	-1.0158	-1.17383	-0.876597	-0.27155	0.353774
	B9J08_004263	-1.02432	-0.504561	-1.0204	-0.246263	-0.169657
	B9J08_001016	-1.03428	0.168037	1.082	0.357844	-0.333431
	B9J08_002314	-1.04652	-0.832207	0.0272865	-0.267264	-0.349445
	B9J08_000050	-1.04722	-0.532592	0.745014	1.06012	0.690123
	B9J08_004803	-1.05032	-1.10807	-0.701826	0.134524	1.17941
	B9J08_001552	-1.09786	-0.17979	0.308676	-0.0774025	1.02817
	B9J08_000474	-1.10014	-1.07356	-0.473458	-0.167213	-0.225083
	B9J08_002234	-1.10582	0.442532	0.527616	0.480527	0.582006
	B9J08_002655	-1.13491	-0.0206961	-0.331124	0.225099	-0.305488
	B9J08_004779	-1.14972	-0.880661	-1.20064	-0.441158	-1.0391
	B9J08_000177	-1.15682	-1.03634	-0.792902	-0.906045	-0.194364
	B9J08_004100	-1.16587	-1.17953	-0.925091	-0.536467	0.741275
	B9J08_002248	-1.17633	-0.602202	-0.357799	0.54143	0.889517
	B9J08_003832	-1.20297	-0.772552	-1.16987	-0.719328	0.623631
	B9J08_005311	-1.20462	-0.6499	0.564568	-1.42034	-1.04636
	B9J08_004892	-1.21918	-0.150908	-0.553059	-0.485918	-0.130896
	B9J08_001546	-1.2196	0.317529	0.325089	0.826518	1.18509
	B9J08_003992	-1.22595	-1.06543	-1.12259	-0.837703	0.326795
	B9J08_000794	-1.23156	-0.895297	-0.605473	0.595248	-0.0541129
	B9J08_004106	-1.23905	-0.570934	-0.989457	-1.22181	0.544513
	B9J08_002238	-1.24615	-0.0944871	-0.36676	-1.1341	-0.75344
	B9J08_005275	-1.25459	-0.909159	-0.96334	0.425001	0.930749
	B9J08_000006	-1.25935	-0.175415	-0.114026	0.46665	-0.694271
	B9J08_005155	-1.26065	-0.810183	-0.807439	-1.28231	-0.0674061
	B9J08_003152	-1.27874	-1.26905	-0.962303	-0.765275	-0.53602
	B9J08_000859	-1.27964	-0.392095	-0.884263	-0.623365	1.0521
	B9J08_002295	-1.29252	-0.465301	-0.149172	1.43687	0.526989
	B9J08_005052	-1.30268	-0.251271	-0.782794	-0.121194	0.0666457
	B9J08_000831	-1.30595	-1.14001	-0.671364	0.614496	1.27403
	B9J08_002237	-1.3189	-1.13439	-0.900071	-0.596119	-0.644158
	B9J08_004107	-1.35502	-1.16362	-1.1388	-0.572151	0.567362
	B9J08_001752	-1.367	-1.08891	-1.05067	0.158766	0.00256058
	B9J08_004637	-1.37241	-0.877466	-0.812091	-0.236883	1.17533
	B9J08_004062	-1.40529	-1.41462	-0.793623	-0.189999	0.233078
	B9J08_002674	-1.40835	-1.31494	-1.21823	-1.484	-0.145
	B9J08_004428	-1.42174	-1.01545	-0.414215	-0.755517	1.0588
	B9J08_000977	-1.44437	-0.76008	-1.19864	-0.608197	0.27221
	B9J08_004113	-1.46094	-1.35119	-0.379934	-1.16189	-0.219066
	B9J08_004102
	B9J08_004680
	B9J08_005535		0.109448
	B9J08_005537
	B9J08_005539			0.164747
	B9J08_005540
	B9J08_005541
	B9J08_005544		0.109448
	B9J08_005584
	B9J08_005585
	B9J08_005586
	B9J08_005587		0.109448
